# Supplementary material for: Stress granule phase separation in stress-responsive cytosolic extract-in-oil droplets
Source: Nat Commun. 2026 Jun 5;17:5011. doi: 10.1038/s41467-026-73936-x (PMC13241516; doi:10.1038/s41467-026-73936-x)
Supplement: Supplementary file 3 — Supplementary Data 1 [file 41467_2026_73936_MOESM3_ESM.xlsx]

## Sheet: YFP-G3BP1 condensates
gene_id	Rep1.Input	Rep2.Input	Rep3.Input	Rep1.mock	Rep2.mock	Rep3.mock	Rep1.dsRNA	Rep2.dsRNA	Rep3.dsRNA	Rep1.Silvestrol	Rep2.Silvestrol	Rep3.Silvestrol	Rep1.PEG	Rep2.PEG	Rep3.PEG
ENSG00000223972	13	74	35	46	87	45	52	54	68	54	47	65	14	34	45
ENSG00000227232	23	278	160	220	312	295	266	272	289	252	310	374	58	135	156
ENSG00000278267	8	31	17	17	34	26	33	35	22	17	26	27	6	11	9
ENSG00000243485	0	4	6	4	3	1	6	10	6	5	3	11	0	3	3
ENSG00000237613	0	0	0	0	0	0	0	0	0	0	0	0	0	0	0
ENSG00000268020	1	0	1	0	0	0	0	0	1	0	0	0	0	1	0
ENSG00000240361	0	0	0	0	0	1	1	0	0	0	0	0	0	0	0
ENSG00000186092	0	0	0	0	0	0	0	0	0	0	0	0	0	0	0
ENSG00000238009	1	3	0	1	0	0	1	3	2	2	2	0	0	1	0
ENSG00000239945	0	0	0	0	0	0	0	0	0	0	0	0	0	0	0
ENSG00000233750	1	0	1	4	1	1	1	1	1	1	0	0	0	0	1
ENSG00000268903	1	0	2	2	2	4	5	1	0	3	5	2	0	0	3
ENSG00000269981	0	5	2	3	9	14	7	13	12	8	12	6	0	0	0
ENSG00000239906	0	0	0	0	0	0	0	1	0	1	1	1	0	0	0
ENSG00000241860	13	25	20	15	17	17	15	28	20	25	38	35	2	2	3
ENSG00000222623	0	0	0	0	0	0	0	0	0	0	0	0	0	0	0
ENSG00000241599	0	0	0	0	0	0	0	0	0	0	0	0	0	0	0
ENSG00000279928	12	26	15	27	18	24	36	19	18	24	18	26	8	11	10
ENSG00000279457	91	351	264	273	405	331	369	423	410	291	380	497	127	303	268
ENSG00000273874	1	0	0	0	0	0	0	0	1	0	0	0	0	0	1
ENSG00000228463	13	48	42	42	42	59	48	34	22	67	60	20	7	9	11
ENSG00000241670	0	0	0	0	0	0	0	0	0	0	0	0	0	0	0
ENSG00000236679	0	1	2	1	0	1	0	0	0	0	0	0	0	0	0
ENSG00000236743	0	0	0	1	0	0	0	0	0	0	0	2	0	0	0
ENSG00000236601	0	0	0	0	0	0	0	0	0	0	0	0	0	0	0
ENSG00000237094	45	131	89	178	170	185	169	174	157	181	182	263	21	9	9
ENSG00000269732	0	0	0	0	0	0	0	0	0	0	0	0	0	0	0
ENSG00000278566	0	0	0	0	0	0	0	0	0	0	0	0	0	0	0
ENSG00000224813	0	0	0	0	0	0	0	0	0	0	0	0	0	0	0
ENSG00000233653	0	0	0	0	1	0	1	0	0	1	1	0	0	0	0
ENSG00000250575	2	3	6	11	14	11	4	13	6	12	15	13	1	0	0
ENSG00000278757	0	0	0	0	0	0	0	0	0	0	0	0	0	0	0
ENSG00000230021	1	5	4	1	1	0	1	3	0	2	2	0	0	1	0
ENSG00000235146	0	0	0	0	0	0	0	0	0	0	0	0	0	0	0
ENSG00000225972	1	2	0	5	4	8	5	5	1	2	4	7	2	2	0
ENSG00000225630	17	41	6	54	62	50	91	54	43	60	79	59	12	11	10
ENSG00000237973	48	132	91	153	249	158	228	263	150	182	183	218	49	87	36
ENSG00000278791	0	0	0	0	0	0	0	0	0	0	0	0	0	0	0
ENSG00000229344	0	1	0	6	3	3	6	6	2	11	4	4	1	5	9
ENSG00000240409	0	1	0	4	3	0	5	1	0	1	0	1	1	1	2
ENSG00000248527	654	1369	533	2302	3317	2311	3234	2884	1457	2395	2539	2732	887	1347	847
ENSG00000198744	2	3	1	8	2	4	4	6	0	9	3	10	3	6	4
ENSG00000268663	0	0	0	0	0	0	0	0	0	0	0	0	0	0	0
ENSG00000273547	0	0	0	0	1	0	0	0	0	0	0	0	0	0	0
ENSG00000283574	0	0	0	1	3	0	1	0	1	0	0	1	0	0	0
ENSG00000229376	4	4	2	9	2	4	8	5	3	8	4	7	3	0	0
ENSG00000228327	115	254	195	326	300	288	322	320	306	371	312	370	46	14	15
ENSG00000223181	0	0	0	0	0	0	0	0	0	0	0	0	0	0	0
ENSG00000229905	0	0	0	0	0	0	0	0	0	0	0	0	0	0	1
ENSG00000237491	22	69	39	44	56	58	37	80	48	53	64	43	6	6	3
ENSG00000230092	3	9	4	5	9	2	4	7	6	5	11	5	0	0	2
ENSG00000177757	1	13	10	9	4	3	2	3	8	5	6	1	3	0	4
ENSG00000228794	426	749	500	1221	1019	793	1277	1030	860	1290	991	1064	216	250	269
ENSG00000225880	22	27	17	34	26	10	21	24	12	22	16	25	12	16	7
ENSG00000230368	0	0	0	0	4	0	0	0	0	1	0	3	0	2	0
ENSG00000234711	0	0	0	0	0	2	0	0	0	0	0	0	0	0	0
ENSG00000283040	0	0	0	0	0	0	0	0	1	0	0	0	0	0	0
ENSG00000272438	12	38	38	28	72	69	35	54	48	37	48	56	13	25	29
ENSG00000230699	24	125	90	112	144	178	133	162	163	136	165	187	19	22	17
ENSG00000241180	3	15	18	26	19	30	24	20	36	25	20	26	6	8	20
ENSG00000223764	135	402	284	530	692	629	623	716	681	608	689	925	96	176	190
ENSG00000187634	549	1139	968	1982	1686	1795	2195	1815	1821	2099	1733	2320	349	542	594
ENSG00000188976	2373	3848	3031	6491	4737	4040	7124	4984	4228	6790	4780	5988	1614	2393	2561
ENSG00000187961	343	715	537	1053	1197	1048	1364	1281	1161	1115	1217	1497	223	395	439
ENSG00000187583	48	129	112	149	155	151	133	193	138	130	156	226	21	47	60
ENSG00000187642	30	100	62	105	114	71	121	122	90	115	104	126	24	76	62
ENSG00000272512	0	1	0	1	1	0	0	0	1	1	0	1	0	0	0
ENSG00000188290	4	6	6	19	3	3	14	5	5	16	1	5	3	4	2
ENSG00000187608	303	736	516	494	469	369	533	347	369	439	360	605	519	1026	922
ENSG00000231702	0	0	0	0	0	0	0	0	0	0	0	0	0	0	0
ENSG00000224969	0	0	0	0	0	0	0	0	0	1	0	0	0	0	0
ENSG00000188157	7425	22776	19094	29800	36314	37615	37074	42034	41123	37250	39191	50133	3645	5643	6234
ENSG00000242590	0	0	0	0	0	0	0	0	0	0	0	0	0	0	0
ENSG00000217801	94	300	234	275	348	307	295	407	350	241	349	458	107	188	194
ENSG00000273443	6	16	11	6	21	18	20	25	19	24	21	15	4	1	1
ENSG00000237330	1	0	0	2	0	4	1	2	1	0	3	0	1	1	0
ENSG00000131591	209	640	430	816	925	810	944	948	924	902	932	1112	211	416	368
ENSG00000223823	0	0	0	0	0	0	0	0	0	0	0	0	0	0	0
ENSG00000207730	0	0	0	0	0	0	0	0	0	0	0	0	0	0	0
ENSG00000207607	0	0	0	0	0	0	0	0	0	0	0	0	0	0	0
ENSG00000198976	0	0	0	0	0	0	0	0	0	0	0	0	0	0	0
ENSG00000272141	0	0	0	0	0	0	0	0	0	0	0	0	0	0	0
ENSG00000205231	0	0	0	0	2	0	0	0	0	0	0	0	0	0	0
ENSG00000162571	1	0	0	1	4	0	0	1	4	0	1	0	1	0	0
ENSG00000186891	0	3	3	6	7	6	9	1	5	4	4	8	3	2	1
ENSG00000186827	1	3	1	7	2	2	4	4	2	3	5	0	8	0	1
ENSG00000078808	1904	4682	3556	5359	5245	4925	6586	5923	5208	5935	5470	6967	1680	3177	2962
ENSG00000176022	242	608	484	1094	1053	1083	1283	1000	1026	1200	975	1306	349	585	547
ENSG00000184163	173	360	266	508	381	350	584	345	350	469	352	405	289	385	386
ENSG00000260179	7	33	17	22	26	30	30	23	40	39	37	33	6	11	5
ENSG00000160087	2088	3453	2668	4418	3521	3036	4905	3741	3246	4574	3312	4225	1283	1922	1896
ENSG00000230415	5	18	15	21	16	19	29	22	26	15	21	26	3	4	2
ENSG00000162572	28	83	69	136	123	117	151	138	118	131	112	153	14	26	34
ENSG00000131584	785	2184	1674	3154	3373	3292	3625	3568	3253	3739	3463	4269	448	737	736
ENSG00000278073	0	0	0	0	0	0	0	0	0	0	0	0	0	0	0
ENSG00000169972	234	500	384	606	421	381	618	434	422	603	414	508	260	407	312
ENSG00000127054	1857	4591	3513	4535	4335	3894	5033	4567	4007	4769	4298	5508	1645	2900	2809
ENSG00000240731	47	69	34	124	109	86	102	77	83	116	98	87	13	34	28
ENSG00000224051	375	981	766	1545	1297	1314	1771	1408	1378	1721	1221	1709	338	615	569
ENSG00000169962	8	7	3	9	6	6	15	13	7	16	15	12	4	3	4
ENSG00000107404	3069	4554	3739	9901	7471	7496	11454	8262	7887	10965	7853	9933	1562	2168	2272
ENSG00000162576	83	176	133	422	223	263	465	293	270	454	289	282	30	16	30
ENSG00000175756	2286	4446	3656	3698	2953	2331	3765	2957	2636	3416	2879	3512	2982	4884	5133
ENSG00000223663	0	0	0	0	2	0	1	0	0	1	0	4	0	0	0
ENSG00000221978	1168	3566	2333	3766	5847	4801	4277	6381	5219	3855	5365	6305	833	1540	1612
ENSG00000224870	422	853	713	1715	1525	1367	1978	1619	1340	1926	1412	1732	513	819	898
ENSG00000242485	1654	2865	2222	1792	1439	1148	1722	1383	1210	1590	1337	1648	1488	2728	2380
ENSG00000264293	0	0	0	0	0	0	0	0	0	0	0	0	0	0	0
ENSG00000272455	39	96	57	90	74	54	92	117	56	66	75	92	14	45	33
ENSG00000235098	1	1	0	1	0	1	0	1	0	1	0	1	0	0	1
ENSG00000225905	0	0	0	0	0	0	0	0	0	0	0	0	0	0	0
ENSG00000205116	0	2	0	2	0	0	1	0	0	3	1	0	0	0	0
ENSG00000225285	0	0	0	0	0	0	0	0	0	0	2	0	0	0	0
ENSG00000179403	0	1	0	4	5	1	1	0	0	2	0	1	3	1	0
ENSG00000215915	1	5	1	2	3	0	2	2	2	0	1	0	2	1	0
ENSG00000160072	540	837	682	1697	1372	1239	1942	1440	1265	1808	1332	1688	316	441	507
ENSG00000197785	1266	1690	1479	2604	1884	1700	2924	1863	1731	2912	1806	2509	754	1164	1245
ENSG00000205090	16	31	46	84	114	96	87	104	109	95	111	125	20	24	25
ENSG00000160075	2657	4381	3397	3801	3031	2493	3712	3007	2585	3389	2774	3522	1750	2935	2586
ENSG00000215014	18	21	19	15	22	15	17	12	7	17	16	9	2	10	12
ENSG00000279244	0	0	0	0	0	1	0	0	0	0	0	0	0	0	0
ENSG00000274481	1	1	0	0	0	0	0	0	0	0	0	0	0	0	0
ENSG00000228594	183	416	307	372	382	340	490	389	342	412	344	526	215	326	315
ENSG00000272106	100	218	142	159	147	129	168	153	137	139	150	157	56	66	48
ENSG00000197530	489	1481	1236	1757	2520	2413	2053	2536	2396	2078	2636	3272	369	669	588
ENSG00000189409	1	2	1	5	4	7	4	7	4	11	1	4	1	2	0
ENSG00000248333	1418	2486	2208	4003	4491	3650	4359	4878	3956	4614	4560	5695	1038	1477	1876
ENSG00000272004	2	4	0	3	4	7	1	1	2	4	1	2	0	2	1
ENSG00000189339	820	2689	1896	2555	2953	2613	2594	3033	2643	2707	2661	3462	344	518	460
ENSG00000269737	1	23	15	12	15	18	10	17	10	10	13	13	0	0	0
ENSG00000215914	0	1	0	0	1	0	0	1	0	1	0	0	0	1	3
ENSG00000008128	220	560	368	734	822	682	830	891	754	841	795	938	175	229	273
ENSG00000268575	58	108	108	95	101	76	86	113	88	66	94	110	26	25	13
ENSG00000227775	50	226	138	161	166	144	138	185	139	135	199	206	19	8	14
ENSG00000215790	103	297	201	248	207	222	229	243	205	227	228	297	44	62	36
ENSG00000008130	1642	2720	2039	3441	2579	2278	3708	2710	2451	3470	2353	3282	696	959	920
ENSG00000078369	13376	21326	16012	13991	10782	9326	11910	10588	9299	12755	10371	14008	3731	5369	4974
ENSG00000231050	11	47	22	20	32	34	33	32	26	32	21	30	21	20	25
ENSG00000169885	2	11	4	14	22	6	6	6	16	9	15	7	2	8	5
ENSG00000178821	59	191	136	151	173	136	179	136	139	131	154	168	67	133	123
ENSG00000142609	22	56	42	37	63	33	43	48	46	45	44	71	25	41	38
ENSG00000233542	2	7	3	3	5	2	0	4	5	0	6	2	0	2	1
ENSG00000187730	5	28	23	23	24	17	22	9	22	16	19	28	11	27	23
ENSG00000226969	2	0	1	3	1	1	5	1	1	3	2	4	0	2	0
ENSG00000067606	939	2680	2096	2337	2788	2627	2650	3080	2651	2526	2788	3662	720	1251	1034
ENSG00000271806	1	2	1	4	9	1	8	4	2	12	3	5	2	1	3
ENSG00000182873	57	124	78	210	141	172	217	156	141	220	167	187	31	57	42
ENSG00000162585	1532	3878	3042	2949	3513	3053	3472	3365	3371	3132	3548	4313	2242	4753	4633
ENSG00000234396	0	0	4	0	0	0	0	1	0	1	1	0	1	0	0
ENSG00000157933	1200	2558	2064	3365	2752	2802	3691	3248	2961	3737	3035	3890	493	308	380
ENSG00000116151	184	460	372	408	413	335	431	484	354	456	389	503	126	201	186
ENSG00000272161	2	1	1	3	2	1	6	1	9	2	4	14	0	0	0
ENSG00000269896	32	115	72	118	129	156	185	165	118	133	141	172	19	55	40
ENSG00000272420	2	10	7	6	15	5	4	13	6	8	21	11	4	4	10
ENSG00000157916	819	1832	1387	1394	1282	1096	1361	1334	1124	1413	1244	1453	591	1103	1028
ENSG00000157911	179	546	407	501	421	416	547	467	398	507	424	602	183	254	237
ENSG00000149527	0	1	2	5	2	6	8	13	6	11	9	10	4	1	2
ENSG00000224387	0	0	0	0	0	0	0	0	0	0	2	0	0	0	0
ENSG00000229393	1	0	0	0	0	0	0	1	0	0	0	0	0	0	0
ENSG00000157881	381	818	628	1201	1189	1146	1236	1200	1145	1214	1182	1498	277	431	424
ENSG00000197921	0	1	0	0	0	0	0	0	0	0	0	0	0	0	0
ENSG00000272449	31	105	76	106	122	70	111	132	92	95	95	144	75	103	116
ENSG00000238164	0	4	4	4	9	10	5	11	0	2	5	7	0	1	2
ENSG00000157873	5	128	69	56	145	116	65	163	138	57	147	165	30	71	89
ENSG00000225931	0	0	1	0	0	3	0	2	2	1	3	0	0	0	0
ENSG00000228037	1	1	1	6	3	1	2	4	4	0	3	3	2	0	0
ENSG00000157870	935	2253	1789	2826	2443	2098	3030	2574	2350	2751	2413	2839	638	820	813
ENSG00000142606	0	24	10	8	26	27	12	16	9	6	18	25	12	9	6
ENSG00000237058	0	1	1	0	3	0	0	5	0	0	0	3	2	1	4
ENSG00000215912	6	31	20	24	47	30	20	27	28	17	30	30	4	6	6
ENSG00000283259	0	0	0	0	0	0	0	0	0	0	0	0	0	0	0
ENSG00000233234	0	0	0	0	0	0	0	0	0	0	0	0	0	0	0
ENSG00000231630	1	0	0	0	1	0	0	0	1	0	0	0	0	0	0
ENSG00000169717	0	0	0	0	0	0	0	0	0	0	0	0	0	0	0
ENSG00000177133	24	60	37	57	82	59	71	63	71	81	79	106	22	32	30
ENSG00000142611	212	431	397	485	490	561	531	627	553	495	538	724	103	87	87
ENSG00000283572	0	0	0	0	0	0	0	0	0	0	0	0	0	0	0
ENSG00000226286	0	0	0	0	0	0	0	0	0	0	0	0	0	0	0
ENSG00000279839	0	0	0	1	0	0	0	0	2	0	0	0	0	0	0
ENSG00000272235	14	12	8	37	15	22	40	35	35	43	23	45	5	5	7
ENSG00000130762	251	990	739	1045	1568	1535	1284	1722	1599	1229	1656	2070	263	476	465
ENSG00000272088	0	3	4	2	6	7	2	5	7	1	5	9	4	7	4
ENSG00000162591	23	137	139	102	208	251	103	269	282	134	275	330	18	45	52
ENSG00000207776	0	0	0	0	0	0	0	0	0	1	0	0	1	0	0
ENSG00000238260	5	20	11	18	27	19	17	22	25	15	22	22	1	7	14
ENSG00000158109	531	1172	831	982	805	738	1027	851	718	966	764	1057	259	422	399
ENSG00000116213	413	1048	803	1600	1679	1733	1860	1828	1692	1815	1616	2212	578	981	1028
ENSG00000078900	479	1230	1037	1414	996	938	1414	1178	992	1455	1075	1364	216	306	314
ENSG00000227589	0	0	1	1	0	1	0	1	1	0	0	1	1	0	0
ENSG00000235131	0	3	1	0	0	0	0	3	1	0	0	1	0	0	0
ENSG00000227372	0	2	1	0	0	1	0	0	0	2	0	0	3	0	0
ENSG00000276189	0	0	0	0	0	0	0	0	0	0	0	0	0	0	0
ENSG00000162592	0	5	10	3	18	6	7	13	4	9	9	7	0	1	2
ENSG00000235169	22	159	123	44	93	111	51	107	90	43	80	81	65	136	152
ENSG00000130764	925	1771	1371	2105	1930	1733	2293	1929	1662	2118	1929	2428	548	915	858
ENSG00000266075	1	9	5	5	5	2	0	11	8	4	14	11	2	2	1
ENSG00000272153	19	62	39	40	59	44	47	59	64	41	36	60	5	15	12
ENSG00000116198	724	1470	1154	1248	1204	1095	1221	1255	1038	1189	1144	1410	338	473	455
ENSG00000169598	88	258	147	127	137	135	107	147	113	116	152	181	39	56	51
ENSG00000198912	1103	1835	1412	1267	999	879	1136	1087	955	1180	937	1272	442	729	717
ENSG00000236423	29	67	55	96	77	67	104	93	58	78	72	98	28	40	21
ENSG00000233304	3	13	8	12	11	7	4	10	4	5	11	14	1	10	5
ENSG00000226374	13	28	19	27	36	23	20	36	16	20	28	33	6	31	19
ENSG00000229280	0	0	0	0	0	0	0	0	0	0	0	0	0	0	0
ENSG00000235054	0	3	0	0	0	1	1	1	0	0	2	1	0	0	1
ENSG00000227169	0	0	0	0	0	0	0	0	0	0	0	0	0	0	0
ENSG00000232596	0	0	0	0	0	0	0	0	0	0	0	0	0	0	1
ENSG00000196581	0	0	0	0	0	0	0	0	2	0	0	0	2	0	1
ENSG00000231510	0	0	0	0	0	0	0	0	0	0	0	0	0	0	0
ENSG00000260972	0	0	0	0	0	0	0	0	0	0	0	0	0	0	0
ENSG00000283356	0	0	0	0	0	0	0	0	0	0	0	0	0	0	0
ENSG00000236948	0	1	0	0	1	0	1	1	0	0	0	1	0	0	0
ENSG00000264341	0	0	0	0	0	0	0	0	0	0	0	0	0	0	0
ENSG00000264101	0	0	0	0	0	0	0	1	0	1	0	0	0	0	0
ENSG00000131697	306	910	634	1180	1144	1270	1373	1351	1223	1373	1245	1580	204	322	311
ENSG00000069424	613	1311	998	2490	1773	1694	2716	1859	1658	2674	1776	2228	304	499	487
ENSG00000116254	999	2397	1934	3426	3476	3248	3844	4025	3391	3935	3405	4279	570	497	599
ENSG00000116251	11759	24549	18310	11586	14446	11577	9156	15715	11816	8935	12494	16290	13412	25337	26102
ENSG00000226944	3	6	1	5	10	3	8	5	5	5	6	5	8	6	11
ENSG00000158286	90	385	218	306	539	425	328	558	494	324	477	560	60	109	97
ENSG00000116237	2545	4650	3551	4365	3424	3009	4095	3613	2818	3996	3155	4313	949	1436	1271
ENSG00000225077	86	144	93	136	84	50	90	71	52	93	73	86	41	58	65
ENSG00000173673	0	0	0	0	1	2	1	2	0	0	0	0	0	0	0
ENSG00000158292	399	1913	1407	1504	2523	2537	1830	2579	2448	1935	2587	3209	418	809	747
ENSG00000097021	1944	3780	2739	2384	2117	1816	2386	2092	1740	2275	1885	2729	2197	4150	3976
ENSG00000271746	0	0	0	0	0	0	0	0	0	0	0	0	0	0	0
ENSG00000069812	0	0	1	1	0	0	4	1	2	1	2	1	0	1	1
ENSG00000187017	28	234	209	70	215	207	83	230	201	82	204	269	42	147	98
ENSG00000265392	0	0	0	0	0	0	0	0	0	0	0	0	0	0	0
ENSG00000231868	0	0	0	0	0	3	0	1	0	0	0	1	1	0	0
ENSG00000215788	81	223	159	231	329	288	309	371	339	289	319	342	48	68	88
ENSG00000171680	403	975	679	1418	1592	1393	1773	1666	1663	1796	1581	1942	156	186	165
ENSG00000162408	822	1358	1003	1394	995	880	1416	978	765	1457	925	1228	527	484	569
ENSG00000253022	0	0	1	0	0	0	0	0	0	0	2	0	0	0	0
ENSG00000229519	0	11	7	12	1	7	5	7	4	12	5	2	3	0	0
ENSG00000173662	1	3	3	2	1	3	4	0	2	1	2	3	1	1	2
ENSG00000204859	178	472	347	614	660	537	674	683	570	591	587	813	185	353	347
ENSG00000162413	495	1056	774	1991	1554	1500	2404	1579	1406	2378	1452	1802	221	327	350
ENSG00000116273	1275	2810	2194	3625	2574	2763	3761	3262	2654	3785	2866	3637	649	952	979
ENSG00000041988	53	16	26	153	27	36	163	35	34	126	32	48	42	29	33
ENSG00000007923	1173	1553	1370	1893	1195	916	1804	1376	1133	1837	1173	1484	308	318	328
ENSG00000228750	0	0	0	0	0	0	0	0	0	0	0	0	0	0	0
ENSG00000237436	20	35	15	24	17	9	15	12	15	26	23	29	28	38	39
ENSG00000171735	2823	4446	3567	1999	1951	1503	1721	1970	1772	1610	1702	2263	1221	2272	2301
ENSG00000227950	0	0	0	0	0	0	0	1	0	0	0	0	1	0	0
ENSG00000237365	0	0	0	0	0	0	0	0	0	1	3	0	0	0	0
ENSG00000207056	0	0	0	0	0	0	0	0	0	0	0	0	0	0	0
ENSG00000237402	0	3	0	0	2	0	1	0	0	0	0	0	0	0	1
ENSG00000237728	0	0	0	0	0	0	0	2	0	1	0	0	0	0	0
ENSG00000225126	0	0	0	0	0	0	0	0	0	0	0	0	0	0	0
ENSG00000270171	1	9	4	4	12	2	3	8	1	3	15	7	0	4	4
ENSG00000270035	3	5	3	2	8	4	1	12	5	2	7	7	2	0	3
ENSG00000269978	2	5	5	2	8	6	7	11	8	4	9	10	4	3	7
ENSG00000049245	1400	2525	1748	2090	1525	1481	1977	1682	1377	2109	1369	1914	483	800	713
ENSG00000269925	7	12	5	13	8	13	14	1	2	7	3	2	0	2	1
ENSG00000049246	2339	5924	4333	4166	4369	3923	3788	4833	4481	4104	3844	5519	736	768	937
ENSG00000236266	13	22	22	26	27	22	24	20	11	28	19	23	11	20	12
ENSG00000049247	0	1	1	0	1	1	0	0	0	0	0	0	0	1	0
ENSG00000049249	81	133	90	171	126	107	136	99	103	129	124	144	34	49	40
ENSG00000270330	0	0	0	0	1	0	0	1	0	0	0	0	0	0	0
ENSG00000116288	6357	12639	9567	6797	5539	4479	6037	5508	4780	5600	5157	6614	5211	9098	8889
ENSG00000200344	1	3	0	0	0	1	0	4	3	0	2	1	0	0	0
ENSG00000116285	1420	4879	3596	2737	3745	3109	2729	4092	3139	2483	3518	4180	818	1359	1372
ENSG00000238290	3	10	11	3	9	9	1	9	6	2	10	10	3	8	7
ENSG00000232848	0	0	0	0	0	2	0	0	0	0	0	0	0	1	0
ENSG00000229305	0	0	0	0	0	0	0	0	0	0	1	0	0	1	0
ENSG00000227634	0	1	0	1	1	2	1	0	1	0	0	2	1	1	0
ENSG00000200975	0	0	0	0	0	0	0	0	0	0	0	0	0	0	0
ENSG00000233645	0	0	0	0	0	0	0	0	0	0	0	0	0	0	0
ENSG00000251977	0	0	0	0	0	0	0	0	0	0	0	0	0	0	0
ENSG00000162426	20	89	75	56	143	137	97	163	146	133	145	179	30	56	48
ENSG00000252254	0	0	0	0	0	0	0	0	0	0	0	0	0	0	0
ENSG00000142599	2754	7342	6061	5585	6111	5712	5862	7421	6216	5815	6533	8576	1165	1284	1420
ENSG00000232912	0	3	0	1	1	0	1	5	1	1	0	4	0	3	0
ENSG00000221083	0	0	0	0	0	0	0	1	0	1	2	0	0	2	2
ENSG00000270282	0	0	0	0	1	0	0	0	0	1	0	0	1	0	0
ENSG00000234619	1	1	0	2	0	0	0	1	1	0	0	0	0	1	0
ENSG00000224315	0	2	0	1	0	1	0	2	2	1	2	0	6	1	0
ENSG00000222511	0	0	0	1	0	0	2	1	0	0	0	0	2	0	0
ENSG00000226545	2	0	0	2	3	1	4	0	1	4	0	1	5	2	5
ENSG00000228423	0	0	1	3	4	3	2	8	2	5	2	2	2	1	0
ENSG00000229716	0	0	0	0	0	0	0	1	1	0	0	0	0	0	0
ENSG00000074800	46512	82890	63861	50920	33279	29054	46694	34850	28906	43338	30899	44590	52368	87367	76790
ENSG00000274258	0	0	0	1	3	0	0	2	0	0	0	1	0	0	0
ENSG00000236269	14	7	5	15	13	7	7	14	16	13	20	11	2	3	7
ENSG00000230679	8	5	11	4	10	4	5	10	5	7	6	2	3	8	12
ENSG00000201725	0	0	1	0	0	0	0	0	0	0	0	1	0	0	0
ENSG00000238249	1	0	0	1	1	1	1	1	1	0	5	0	0	2	2
ENSG00000232208	0	0	0	0	0	0	0	0	0	0	1	1	0	0	0
ENSG00000232663	0	0	0	0	0	0	0	0	0	0	0	0	0	0	0
ENSG00000131686	0	1	0	0	0	0	0	1	1	0	0	1	0	0	0
ENSG00000265141	0	0	0	0	0	0	0	0	0	0	0	0	0	0	0
ENSG00000197241	3	2	1	0	0	3	4	0	1	0	2	0	1	0	4
ENSG00000142583	0	2	2	0	1	0	2	0	1	0	0	1	2	1	0
ENSG00000252404	0	0	0	0	0	0	0	0	0	0	0	0	0	1	0
ENSG00000180758	78	226	172	243	236	203	254	197	152	196	181	301	49	54	50
ENSG00000228526	163	380	212	67	114	73	86	126	54	100	99	122	35	52	47
ENSG00000234546	40	194	142	86	113	103	106	114	121	76	121	146	60	125	129
ENSG00000281937	3	14	9	6	10	16	8	21	14	14	20	22	3	3	3
ENSG00000049239	316	2004	1426	1159	2403	2224	1227	2642	2233	1282	2195	2910	367	505	509
ENSG00000171621	1059	2040	1626	3393	2235	2338	3904	2539	2370	3755	2343	2842	663	954	1025
ENSG00000235263	0	0	0	0	0	0	0	0	0	0	0	0	0	0	0
ENSG00000171612	839	1342	946	748	601	562	640	512	483	736	576	667	247	464	410
ENSG00000231181	2	15	1	2	3	3	3	5	8	4	10	3	0	2	0
ENSG00000188807	444	1342	1026	1514	1510	1440	1782	1616	1523	1738	1581	2017	304	497	558
ENSG00000171608	744	2206	1656	2362	2408	2147	2438	2577	2228	2440	2200	2921	433	615	645
ENSG00000179840	2	0	0	0	2	0	0	0	0	0	0	0	0	1	0
ENSG00000233268	0	0	0	0	0	0	0	0	0	0	0	0	1	1	0
ENSG00000231789	203	784	599	340	463	332	279	407	369	316	382	569	337	852	746
ENSG00000171603	3209	7571	5968	10399	10146	10138	12581	11229	10516	11760	10032	13591	1486	2443	2507
ENSG00000271264	0	0	0	0	0	0	0	0	0	0	0	0	0	0	0
ENSG00000280113	0	0	0	0	0	0	0	1	0	0	0	0	0	0	0
ENSG00000178585	960	3962	2898	1424	2413	1923	1357	2524	1981	1310	2297	2776	824	1812	1547
ENSG00000223989	0	0	0	0	0	0	0	0	0	0	0	0	0	0	0
ENSG00000162441	1296	1783	1329	1261	980	856	1023	878	780	1108	903	1199	430	662	554
ENSG00000228150	18	43	20	58	31	33	33	18	17	25	19	26	16	31	36
ENSG00000173614	240	493	358	413	388	301	283	278	193	351	334	488	116	200	175
ENSG00000202415	11	12	8	11	12	5	8	10	6	9	5	12	7	13	7
ENSG00000283611	1	1	2	2	3	1	0	0	0	1	0	1	3	3	1
ENSG00000265521	0	0	0	1	0	2	0	2	0	3	0	3	1	0	0
ENSG00000241326	0	0	0	0	0	0	0	0	0	0	0	0	0	0	0
ENSG00000162444	0	0	0	0	0	0	0	0	0	0	0	0	0	0	0
ENSG00000130939	3710	7572	5853	6470	5756	4947	5968	6113	5184	6374	5295	6968	1411	2020	2056
ENSG00000224340	0	0	0	0	0	0	0	1	1	0	0	1	0	0	0
ENSG00000233623	1	1	2	3	0	0	6	2	4	0	0	1	2	2	1
ENSG00000201746	0	1	1	0	2	0	2	1	0	3	0	3	0	0	0
ENSG00000054523	3014	5740	4306	6929	4612	4214	6350	5015	3923	7054	4464	5469	1096	1324	1365
ENSG00000264881	0	0	0	0	1	0	0	0	0	0	0	0	0	0	0
ENSG00000199562	0	0	3	3	2	1	1	2	0	2	3	4	1	2	3
ENSG00000264501	0	0	0	0	0	0	0	0	0	0	0	0	0	0	0
ENSG00000142657	7440	13507	10513	8905	7582	6147	8175	7647	6323	7733	6909	9392	5140	8128	7739
ENSG00000271989	13	12	11	16	5	7	10	8	10	6	5	11	6	9	6
ENSG00000251503	71	156	132	138	87	78	100	79	64	109	69	98	78	133	142
ENSG00000175279	357	709	522	482	388	290	435	319	300	422	358	317	271	409	363
ENSG00000241563	17	36	18	28	35	15	34	24	34	42	21	22	15	33	18
ENSG00000160049	3010	6224	4593	6394	6315	5201	4879	4944	3823	6218	6296	7243	1770	2654	2410
ENSG00000203469	0	0	0	0	0	0	0	0	0	0	0	0	0	0	0
ENSG00000142655	744	1939	1491	1937	1777	1533	2175	1817	1523	2009	1814	2298	697	984	1076
ENSG00000243267	0	1	1	0	1	0	1	1	2	0	0	1	0	0	0
ENSG00000130940	179	540	423	593	534	484	639	579	557	722	547	726	121	100	124
ENSG00000272078	7	29	22	48	31	42	46	35	35	59	36	40	13	20	16
ENSG00000225158	0	0	0	0	0	0	0	1	0	0	0	0	0	1	0
ENSG00000175262	2	13	13	3	8	17	13	15	10	5	26	12	6	9	8
ENSG00000215785	0	0	0	0	2	1	2	3	1	2	0	0	0	1	2
ENSG00000120948	5811	8342	6677	10582	8710	7183	8558	7839	6400	9777	8311	9622	3421	5148	5793
ENSG00000277726	1	0	0	1	1	4	1	1	0	0	0	2	0	0	0
ENSG00000009724	27	100	42	64	74	51	54	87	76	64	76	86	5	7	2
ENSG00000271895	36	110	42	68	95	75	64	105	67	71	76	115	21	38	32
ENSG00000116649	2996	4384	3246	4073	2422	2247	4164	2632	2324	4005	2417	3239	1769	2703	2014
ENSG00000171824	2426	4447	3272	4052	3410	2994	3980	3795	3212	4024	3389	4647	1636	2710	3085
ENSG00000226849	1	7	0	7	11	9	10	6	8	7	15	12	4	1	1
ENSG00000230337	15	29	21	22	20	8	26	22	17	23	9	14	21	31	13
ENSG00000198793	3296	5877	4678	7951	6357	6255	8347	7801	6550	8540	6132	8516	1143	1610	1524
ENSG00000225602	0	0	0	2	1	0	0	0	0	3	0	1	0	0	0
ENSG00000253086	0	0	0	0	0	0	0	0	0	0	0	0	0	0	0
ENSG00000171819	0	0	0	0	3	0	1	0	2	2	2	1	0	1	0
ENSG00000207451	0	0	0	0	0	0	0	0	0	0	0	0	0	0	0
ENSG00000238173	0	0	0	0	0	0	0	0	0	0	0	0	0	0	0
ENSG00000120942	462	1307	1043	883	872	705	896	845	716	741	735	951	301	475	459
ENSG00000238199	0	0	4	0	0	1	1	1	1	3	1	1	0	0	1
ENSG00000224338	0	0	0	0	0	0	0	0	0	0	0	0	0	0	0
ENSG00000204624	1	9	5	9	21	13	2	19	5	9	30	19	2	0	0
ENSG00000235643	4	10	7	11	5	1	7	3	4	1	6	11	1	8	4
ENSG00000116661	1299	1229	992	3629	1817	1489	4048	1747	1630	3652	1785	2070	1092	1100	1178
ENSG00000132879	553	1399	1021	1488	1956	1496	1648	1993	1693	1525	1779	2096	598	969	968
ENSG00000116663	13	42	38	47	53	39	48	59	55	47	79	83	28	22	20
ENSG00000116670	3203	6045	4957	3575	3349	2680	3479	3144	3068	3119	3016	4218	2372	4445	3766
ENSG00000162490	70	444	355	192	488	403	181	518	409	211	506	588	105	142	177
ENSG00000177674	335	1296	1040	912	1054	879	980	1031	876	891	890	1195	474	947	752
ENSG00000215910	0	2	1	2	3	5	7	7	5	9	5	5	3	0	1
ENSG00000177553	0	0	0	0	0	0	1	0	0	0	0	0	0	0	0
ENSG00000177000	530	1460	1008	2015	1497	1442	2149	1738	1457	2333	1482	1959	314	363	465
ENSG00000011021	539	1270	886	1707	1726	1514	1896	1950	1750	1990	1657	2088	160	272	290
ENSG00000242349	45	80	50	179	163	143	232	152	136	194	129	170	29	48	54
ENSG00000276470	0	0	0	0	0	0	0	0	0	0	0	0	0	0	0
ENSG00000278852	0	0	0	0	0	0	0	0	0	0	0	0	0	0	0
ENSG00000175206	8	11	5	17	11	11	18	20	18	19	17	22	7	3	6
ENSG00000275915	0	0	0	0	0	0	0	0	0	0	0	0	0	0	0
ENSG00000120937	0	3	0	2	0	0	0	0	0	0	0	0	0	0	0
ENSG00000224904	0	0	1	0	0	0	0	0	2	0	0	3	0	0	0
ENSG00000199347	1	4	0	1	1	0	0	1	3	0	1	0	2	0	3
ENSG00000201801	0	2	1	0	0	0	0	2	0	0	0	0	0	2	0
ENSG00000116685	1702	2949	2524	5601	4160	4388	6348	4271	4392	6305	4013	5484	1533	2495	2385
ENSG00000083444	3267	6968	5416	7964	7067	6568	8827	7327	6730	9480	6990	10485	2546	4286	4040
ENSG00000116688	4712	6453	5161	10222	6054	5129	11054	6541	5337	10768	5565	7345	1725	2441	2526
ENSG00000270914	0	3	0	0	0	0	1	0	0	0	1	0	0	0	0
ENSG00000116691	684	1945	1551	1901	2017	1527	2162	1948	1678	1927	1982	2345	799	1208	1111
ENSG00000202461	4	7	2	6	0	4	1	6	7	5	4	10	1	1	0
ENSG00000276869	0	1	0	1	1	1	1	0	0	0	0	0	0	0	0
ENSG00000243539	0	0	0	0	0	0	0	0	0	0	0	0	0	0	0
ENSG00000120949	14	28	38	80	59	57	86	45	61	87	56	81	12	13	31
ENSG00000201135	0	0	0	0	0	0	0	0	0	0	1	0	0	0	0
ENSG00000227875	0	0	0	0	0	0	0	0	0	0	0	0	0	0	0
ENSG00000028137	1	8	7	19	4	11	17	23	7	19	13	12	7	13	2
ENSG00000263676	0	1	0	2	1	1	1	0	2	1	0	3	0	0	4
ENSG00000225196	0	0	0	0	0	0	0	0	0	0	0	0	0	0	0
ENSG00000252969	0	0	0	0	0	0	0	0	0	0	0	0	0	0	0
ENSG00000048707	1250	2388	1795	3333	2456	2372	3392	2834	2502	3639	2254	2981	529	652	723
ENSG00000239149	0	4	6	13	3	7	8	6	1	9	4	3	0	4	4
ENSG00000229484	0	0	0	0	0	2	1	0	0	0	0	1	0	0	0
ENSG00000162496	38	252	190	42	172	121	86	187	135	56	141	180	77	224	189
ENSG00000221340	0	1	2	0	0	0	0	0	0	0	0	0	1	0	0
ENSG00000276830	0	0	0	0	1	1	0	3	0	0	1	0	0	0	1
ENSG00000272482	3	28	18	13	11	12	9	22	15	13	12	19	1	2	4
ENSG00000204518	0	1	0	0	0	0	0	0	0	0	0	0	0	0	0
ENSG00000226166	0	0	0	0	0	0	0	0	0	0	0	0	0	0	0
ENSG00000188984	0	0	0	0	0	0	0	0	0	0	0	0	0	0	0
ENSG00000157330	0	2	1	0	2	2	0	2	3	2	1	4	2	3	0
ENSG00000116726	96	89	64	175	65	69	248	61	77	233	60	67	73	46	54
ENSG00000116721	21	16	11	48	21	11	35	12	9	44	16	16	10	18	15
ENSG00000228338	0	0	0	0	0	0	0	0	0	0	0	0	0	0	0
ENSG00000239810	4	5	1	16	5	4	19	4	3	20	8	10	0	4	4
ENSG00000231103	0	0	0	0	0	0	0	0	0	0	0	0	0	0	0
ENSG00000179172	8	3	9	10	3	5	9	7	1	8	0	11	4	9	10
ENSG00000120952	28	47	29	82	34	33	93	33	26	96	29	47	19	23	12
ENSG00000243073	5	5	1	22	11	4	20	2	5	12	8	1	1	5	4
ENSG00000187545	4	2	1	4	0	0	5	4	0	6	0	1	0	2	0
ENSG00000204510	6	0	0	9	8	3	13	1	2	5	2	1	0	4	2
ENSG00000207434	0	0	0	0	0	0	0	0	0	0	0	0	0	0	0
ENSG00000234064	0	0	0	0	0	0	0	0	0	0	0	0	0	0	0
ENSG00000232423	6	1	5	17	8	8	10	1	2	10	1	6	4	2	2
ENSG00000274178	4	7	1	22	4	5	9	15	7	12	4	5	1	2	5
ENSG00000274764	6	8	4	19	11	2	20	4	6	19	3	12	3	0	2
ENSG00000229571	0	0	0	1	2	0	0	2	0	8	3	0	0	0	0
ENSG00000277058	2	2	5	8	1	4	5	3	5	8	1	4	0	0	2
ENSG00000277862	1	0	0	0	1	0	0	0	0	1	0	0	0	0	0
ENSG00000236179	0	0	3	0	0	0	0	0	0	0	0	0	0	0	0
ENSG00000275774	6	2	1	7	0	2	7	1	0	3	1	8	1	4	7
ENSG00000229978	0	0	1	0	0	0	0	0	0	1	0	0	0	0	0
ENSG00000233336	0	0	0	0	0	0	0	0	0	0	0	0	0	0	0
ENSG00000280267	0	0	0	5	0	0	1	0	0	0	0	0	0	0	0
ENSG00000179412	1	1	0	0	0	0	1	0	0	0	0	1	0	0	1
ENSG00000204505	7	16	3	39	25	18	29	10	9	30	16	14	17	3	9
ENSG00000279169	10	7	10	20	4	4	26	8	12	20	6	8	16	5	7
ENSG00000279804	0	0	0	0	0	1	1	0	0	1	0	0	0	0	2
ENSG00000250894	0	0	0	0	0	0	1	0	0	0	0	0	0	0	0
ENSG00000270601	0	0	0	6	1	0	7	1	1	4	2	1	2	3	1
ENSG00000231219	0	0	0	0	0	0	0	0	0	0	0	0	0	0	0
ENSG00000207511	0	0	0	0	0	0	0	0	0	0	0	0	0	0	0
ENSG00000182330	22	27	11	69	12	8	64	25	17	85	16	20	9	19	9
ENSG00000204501	1	4	6	23	16	10	23	11	7	28	5	14	5	2	2
ENSG00000237700	3	3	0	3	0	3	8	0	0	7	1	0	1	0	5
ENSG00000228229	0	0	0	0	0	0	0	0	0	0	0	1	0	0	0
ENSG00000204481	15	14	1	41	10	19	46	15	18	29	14	24	12	16	11
ENSG00000204480	1	0	2	0	1	1	1	1	1	2	1	1	0	0	1
ENSG00000204479	0	1	0	0	0	0	1	0	0	1	0	0	0	0	0
ENSG00000204478	9	5	5	30	6	9	21	11	7	20	14	17	5	5	5
ENSG00000162494	6	8	6	18	7	6	4	3	9	7	7	5	1	7	13
ENSG00000259961	0	0	0	0	0	0	0	0	0	0	0	0	0	0	0
ENSG00000215909	0	0	0	0	0	0	0	0	0	0	0	0	0	0	0
ENSG00000162493	568	1386	1074	670	804	711	650	873	754	622	698	1013	392	695	684
ENSG00000237445	0	0	0	0	0	0	0	0	0	0	0	0	0	0	0
ENSG00000253085	0	0	0	0	0	0	0	0	0	0	0	0	0	0	0
ENSG00000116731	1806	3024	2341	2693	2444	2106	2574	2773	2302	2732	2302	2880	578	592	647
ENSG00000189337	399	836	645	879	757	711	901	815	737	857	817	1015	190	333	305
ENSG00000252151	0	0	0	0	0	0	0	0	0	0	0	0	0	0	0
ENSG00000231606	0	0	0	0	0	0	0	0	0	0	0	0	1	0	0
ENSG00000234593	0	0	0	9	0	0	1	0	1	5	0	0	4	0	0
ENSG00000235829	0	0	0	0	0	0	0	0	0	0	0	0	0	0	1
ENSG00000175147	12	31	30	21	52	32	25	42	41	19	33	28	1	12	17
ENSG00000171729	200	615	460	690	659	631	771	797	723	793	716	818	248	357	417
ENSG00000204464	2	0	1	1	0	1	1	3	1	3	2	1	3	2	0
ENSG00000215720	0	0	1	0	0	0	0	0	0	1	0	0	0	0	0
ENSG00000278480	1	0	0	1	1	0	2	1	1	1	1	0	0	0	1
ENSG00000142621	17	51	37	31	29	53	24	60	52	31	64	106	8	20	12
ENSG00000233485	0	0	0	0	0	0	0	0	0	0	1	0	2	0	0
ENSG00000236045	0	0	0	0	0	0	0	0	0	0	0	0	0	0	0
ENSG00000228140	4	21	7	10	18	16	12	9	17	4	10	9	3	3	6
ENSG00000142634	2240	5950	4637	4562	4593	3904	4760	4715	4119	4609	4582	5788	1661	2921	2754
ENSG00000162438	2	2	0	1	0	3	3	3	5	3	1	1	3	2	1
ENSG00000142615	1	6	1	4	3	2	0	2	2	0	4	1	0	0	1
ENSG00000215704	0	8	7	8	15	3	8	2	3	12	6	11	0	3	1
ENSG00000132906	205	754	544	443	626	504	510	550	449	476	576	661	223	362	370
ENSG00000116138	188	440	292	434	379	291	436	399	284	439	340	451	99	97	108
ENSG00000251866	0	0	0	0	0	0	0	0	0	0	0	0	0	0	0
ENSG00000272510	0	0	0	0	0	0	0	0	0	0	0	0	0	0	0
ENSG00000116771	0	4	3	8	6	1	6	1	1	4	2	5	0	7	0
ENSG00000237301	0	2	2	4	3	2	2	2	3	2	2	2	2	3	1
ENSG00000235084	8	17	16	10	9	11	17	13	20	14	12	9	14	16	11
ENSG00000252417	0	0	0	0	2	0	0	0	0	0	0	0	0	0	0
ENSG00000236500	0	0	0	0	0	0	0	0	0	0	0	0	0	0	0
ENSG00000197312	823	1468	1051	1489	1036	938	1304	1034	1028	1459	987	1201	176	249	232
ENSG00000215695	0	0	0	0	0	0	0	0	0	0	0	0	0	0	0
ENSG00000271742	0	0	0	0	0	0	0	1	0	0	1	0	0	0	1
ENSG00000116786	1851	4202	3177	7072	5515	5575	8051	6089	5332	7855	5427	7631	1019	1498	1310
ENSG00000237938	5	12	11	15	10	17	19	23	9	18	13	23	1	1	3
ENSG00000162461	16	36	31	45	45	50	61	55	35	71	46	50	8	10	8
ENSG00000224459	0	0	0	0	0	0	0	0	0	0	0	0	0	0	0
ENSG00000162460	0	0	0	0	1	0	0	1	0	1	1	0	0	0	0
ENSG00000162458	6	5	6	7	1	7	11	5	1	4	7	6	6	4	2
ENSG00000224321	43	40	21	51	33	16	40	9	33	51	15	23	22	25	23
ENSG00000233954	139	182	150	102	97	80	116	99	83	72	121	118	135	214	197
ENSG00000178715	7	26	18	12	10	8	13	6	13	11	15	19	13	34	25
ENSG00000179743	227	530	408	641	571	488	690	577	508	627	612	727	269	423	378
ENSG00000065526	2114	4667	3374	5629	4498	4255	6097	5727	4691	6495	4743	6184	947	736	705
ENSG00000270620	0	0	0	0	0	0	0	0	0	0	0	0	0	0	0
ENSG00000116809	681	1449	1199	2125	2085	1979	2586	2271	1957	2534	1999	2645	504	871	792
ENSG00000234607	0	0	0	0	0	0	0	0	0	0	0	0	1	1	0
ENSG00000231353	0	0	0	0	0	0	0	0	0	0	0	0	0	0	0
ENSG00000275503	0	0	0	0	0	0	0	0	0	0	0	0	0	0	0
ENSG00000224966	0	0	0	0	0	1	0	0	0	0	0	0	0	0	0
ENSG00000183888	0	0	0	0	0	0	0	0	0	0	0	0	0	0	0
ENSG00000233078	0	0	0	0	0	0	0	0	0	0	0	0	0	0	0
ENSG00000173641	1	4	4	7	5	4	4	3	6	9	6	11	0	3	2
ENSG00000186510	3	15	9	16	27	22	12	24	11	8	14	24	6	8	5
ENSG00000232456	9	32	26	28	34	21	32	33	30	31	30	41	14	19	12
ENSG00000184908	2	2	0	3	2	3	9	7	4	10	9	7	2	1	1
ENSG00000185519	165	390	374	411	403	388	424	385	319	429	386	546	92	181	115
ENSG00000142627	1463	4561	3623	5270	6537	6190	6338	6999	6530	5891	6292	8199	941	1757	1595
ENSG00000227959	16	33	21	31	27	18	22	37	12	20	29	31	6	8	5
ENSG00000224621	8	18	5	7	10	6	7	5	13	16	8	12	1	5	1
ENSG00000234166	0	0	0	0	0	0	0	0	0	0	0	0	0	0	0
ENSG00000142632	372	891	660	1620	1309	1251	1888	1334	1241	1728	1235	1684	417	664	643
ENSG00000237276	4	27	21	46	37	39	22	33	17	27	33	33	5	8	4
ENSG00000132881	67	156	88	241	201	174	195	203	174	246	197	233	34	39	35
ENSG00000233929	2	0	0	3	2	3	5	2	1	7	2	4	3	0	2
ENSG00000037637	508	940	741	1436	951	869	1575	1018	901	1524	881	1262	303	455	381
ENSG00000055070	4837	8832	6849	8303	5608	4641	8122	5897	5167	7858	5554	7032	2054	2975	2789
ENSG00000226457	0	0	0	0	0	5	0	1	0	0	0	6	0	1	2
ENSG00000187144	1	0	5	4	1	0	2	2	0	1	3	3	1	1	2
ENSG00000157191	785	1538	1267	1822	1376	1120	1836	1433	1246	1742	1248	1675	654	1078	1033
ENSG00000226029	6	30	23	29	43	23	39	33	33	28	41	45	2	8	4
ENSG00000080947	72	231	143	216	310	277	223	362	279	255	289	340	51	36	49
ENSG00000206652	0	1	1	1	1	1	0	0	0	1	1	1	2	0	0
ENSG00000261135	15	49	39	21	36	31	13	25	15	28	21	42	14	18	26
ENSG00000224174	2	1	5	0	3	1	4	0	1	1	1	1	1	2	3
ENSG00000233421	1	6	4	9	12	14	9	18	5	7	6	7	2	0	3
ENSG00000277344	0	0	2	0	0	0	1	3	0	0	0	0	0	0	0
ENSG00000268991	0	0	0	0	0	0	0	0	0	0	0	0	0	0	0
ENSG00000225710	0	0	0	0	0	0	0	0	0	0	0	1	0	0	0
ENSG00000219481	954	1431	1112	1718	1217	1048	1534	1190	1107	1652	1008	1434	199	207	266
ENSG00000271732	0	0	0	2	0	1	0	2	3	0	0	1	0	2	1
ENSG00000215908	386	1302	1009	1604	1755	1607	1684	1974	1749	1609	1872	2166	311	469	525
ENSG00000186301	20	114	69	77	199	153	72	237	182	64	218	212	27	47	53
ENSG00000282143	0	1	0	0	1	0	0	0	0	1	0	0	0	0	1
ENSG00000207513	0	1	0	0	0	0	0	0	0	0	0	0	0	0	0
ENSG00000237847	0	0	0	0	0	0	0	0	0	0	0	0	0	0	0
ENSG00000280114	5	6	10	11	13	12	11	7	14	16	7	18	3	2	2
ENSG00000236698	11	14	15	26	18	13	13	10	12	13	15	17	6	7	6
ENSG00000268869	9	30	18	39	33	51	22	51	49	32	42	52	4	5	6
ENSG00000279151	0	0	1	0	1	0	0	2	0	0	0	0	0	0	0
ENSG00000279132	0	0	0	0	0	0	0	0	0	0	0	0	0	0	0
ENSG00000282740	0	0	0	3	0	0	0	0	0	0	0	1	0	0	0
ENSG00000058453	418	1913	1620	2131	3291	3014	2502	3559	3338	2451	3334	4184	398	500	583
ENSG00000227684	1	18	8	0	9	8	2	9	5	3	8	11	4	4	9
ENSG00000207389	0	0	0	0	2	0	0	2	0	0	0	1	0	0	0
ENSG00000186715	2	12	2	6	13	13	1	14	8	4	15	21	2	3	3
ENSG00000223643	0	0	0	0	0	0	0	0	0	0	0	0	0	0	0
ENSG00000230239	0	0	0	0	0	0	0	0	1	0	0	0	0	0	0
ENSG00000263811	0	0	0	0	0	0	0	0	0	0	0	0	0	0	0
ENSG00000228549	3	38	24	20	30	30	25	24	41	24	36	27	5	9	13
ENSG00000277234	0	0	0	0	0	0	0	0	0	0	0	0	0	0	0
ENSG00000238142	1	1	3	0	3	0	0	2	1	1	1	0	2	0	1
ENSG00000235241	0	0	2	1	1	3	0	0	1	0	0	0	1	2	0
ENSG00000207005	1	1	2	2	2	0	0	0	2	0	3	2	2	0	2
ENSG00000272426	1	11	4	4	12	9	4	10	6	4	6	9	3	3	7
ENSG00000117122	1572	3961	3341	2978	3342	2725	3252	3298	3034	2811	2988	3923	1625	2959	2729
ENSG00000226526	3	4	9	5	12	18	12	8	10	13	18	20	2	2	0
ENSG00000159363	1107	3475	2750	3661	4578	4731	4323	4777	4718	4262	4486	6355	565	1021	849
ENSG00000117118	1815	2800	2001	1682	1196	999	1619	1081	1035	1472	1140	1465	1069	1724	1754
ENSG00000117115	0	5	2	1	0	0	2	2	7	3	2	7	0	2	0
ENSG00000204362	3	4	5	8	5	6	5	8	6	3	9	2	1	1	1
ENSG00000282843	2	0	0	1	0	0	0	0	0	0	2	1	1	0	0
ENSG00000142623	28	107	59	65	82	58	85	111	64	69	78	91	20	46	35
ENSG00000142619	40	258	239	83	295	311	111	345	275	74	322	424	68	125	172
ENSG00000266634	0	1	1	2	1	5	0	0	0	0	4	0	0	0	0
ENSG00000159339	6	5	4	6	3	0	11	0	5	9	2	6	3	5	0
ENSG00000280226	0	0	0	0	0	0	0	0	0	0	0	0	0	0	0
ENSG00000276747	0	0	1	0	0	0	1	0	0	0	0	0	0	0	1
ENSG00000179051	5642	12154	9312	12665	11261	10011	12893	12166	10520	12560	10778	13317	2840	4038	4579
ENSG00000227751	0	0	0	0	0	0	0	0	0	0	0	0	0	0	0
ENSG00000074964	449	1243	898	1733	1831	1842	2172	1712	1833	2142	1705	2479	276	456	519
ENSG00000236648	0	0	0	0	0	0	0	0	0	0	0	1	0	0	0
ENSG00000117148	2	3	1	2	0	2	0	1	0	2	0	2	0	2	2
ENSG00000261781	0	0	0	0	0	0	0	0	0	0	0	0	0	0	0
ENSG00000117154	3	15	20	3	13	10	4	11	7	4	18	15	2	11	11
ENSG00000280222	1	0	1	0	0	2	0	0	0	0	0	0	2	0	0
ENSG00000230035	0	0	0	0	0	0	0	0	0	0	0	0	0	1	0
ENSG00000225387	0	0	0	0	0	0	0	0	0	0	0	0	0	0	0
ENSG00000179023	2	22	25	15	31	36	19	45	37	12	43	38	2	7	11
ENSG00000235282	0	0	0	0	0	0	0	0	0	0	0	0	0	0	0
ENSG00000225478	0	0	0	0	0	0	1	0	0	0	0	0	1	0	0
ENSG00000009709	480	1217	865	1362	1289	1210	1470	1493	1300	1425	1315	1681	200	252	308
ENSG00000179002	0	0	1	0	0	1	0	0	2	0	0	0	0	0	0
ENSG00000255275	2	2	0	1	0	0	5	0	0	0	1	0	0	0	0
ENSG00000159423	248	527	427	891	645	490	1021	695	558	977	614	789	226	270	276
ENSG00000265606	0	0	0	0	0	0	0	0	0	0	0	0	0	0	0
ENSG00000221662	0	0	0	0	0	0	0	0	0	0	1	0	0	0	0
ENSG00000169991	463	1188	1003	1351	1406	1256	1462	1724	1374	1461	1485	1747	282	355	471
ENSG00000272084	20	16	14	35	12	23	64	40	42	58	29	43	14	14	23
ENSG00000127481	3367	5638	4432	8909	5715	5742	10045	6891	6598	10613	5587	8101	1094	1149	1130
ENSG00000230424	12	56	52	22	27	28	35	34	23	20	45	46	6	26	24
ENSG00000127463	696	1467	1149	1987	1933	1792	2072	1935	1790	2129	1791	2543	365	487	470
ENSG00000053372	1252	2069	1680	1808	1326	1101	1714	1300	1032	1693	1319	1713	1032	1995	2082
ENSG00000211454	1	3	11	8	19	12	24	11	16	13	13	16	6	7	12
ENSG00000162482	5	14	4	21	24	17	23	21	27	13	18	33	5	10	8
ENSG00000270728	13	5	11	24	20	17	21	17	20	14	16	20	0	2	3
ENSG00000053371	649	1491	1119	1431	1127	951	1549	1139	1040	1420	1032	1405	752	1147	1183
ENSG00000200403	3	4	0	0	0	3	1	3	1	4	1	7	0	1	0
ENSG00000040487	138	383	308	558	670	522	602	617	511	696	595	745	154	222	295
ENSG00000077549	6263	9795	7911	5584	3408	3276	4656	4105	3619	4628	3741	5258	2898	4365	4198
ENSG00000240490	0	0	0	0	0	0	0	0	0	0	0	0	0	0	0
ENSG00000201609	0	0	0	0	0	0	0	0	0	0	0	0	0	0	0
ENSG00000235185	0	0	0	0	0	0	1	1	0	0	0	0	0	0	1
ENSG00000173436	735	1150	798	1047	640	587	983	517	623	970	605	643	585	920	932
ENSG00000270136	3	0	0	2	2	1	3	4	3	4	2	3	0	1	0
ENSG00000226396	33	62	52	32	35	42	32	37	35	34	36	37	30	62	70
ENSG00000158747	307	906	650	1121	903	815	1347	920	883	1252	871	1155	467	730	785
ENSG00000158748	0	2	2	5	0	6	2	3	1	2	5	3	1	3	0
ENSG00000162542	258	545	460	468	455	361	481	519	462	526	446	593	181	280	244
ENSG00000178828	1	3	0	0	1	3	2	1	3	0	1	0	0	4	2
ENSG00000235434	0	0	0	0	0	0	0	0	0	0	0	0	0	0	0
ENSG00000169914	1258	2267	1772	2932	2641	2199	2820	3227	2657	2754	2481	3157	371	471	469
ENSG00000188784	0	0	0	0	0	0	1	0	0	0	0	0	0	0	0
ENSG00000242688	0	0	0	0	0	0	0	0	0	0	0	0	0	0	0
ENSG00000188257	0	0	0	0	0	0	0	0	0	0	0	0	0	0	0
ENSG00000127472	1	3	2	0	2	2	0	3	1	0	2	1	0	3	0
ENSG00000117215	0	1	1	0	2	0	0	0	0	0	0	0	0	2	0
ENSG00000158786	0	3	1	1	0	1	0	2	1	0	1	0	4	2	3
ENSG00000227066	0	0	0	0	0	0	0	0	0	0	0	2	0	0	0
ENSG00000187980	0	0	0	0	0	0	0	0	0	0	0	0	0	0	0
ENSG00000225986	0	0	0	0	0	0	0	0	0	0	0	0	0	0	0
ENSG00000162543	0	0	0	0	0	0	0	0	0	0	1	0	0	0	0
ENSG00000228105	0	0	0	0	0	0	0	0	0	0	0	0	0	0	0
ENSG00000158816	2	2	0	4	4	1	1	3	0	0	0	4	0	2	0
ENSG00000226664	0	1	0	0	0	0	0	0	0	0	0	0	0	0	0
ENSG00000236963	0	1	2	0	0	2	1	2	3	0	5	0	0	0	0
ENSG00000226487	0	0	0	0	0	0	0	0	0	0	0	0	0	0	0
ENSG00000162545	2357	5745	4177	2659	3354	3090	2774	3609	3075	2518	3543	3909	935	1739	1809
ENSG00000090432	273	810	598	935	901	778	1106	955	797	1017	822	1083	286	486	500
ENSG00000215520	0	0	0	0	0	0	0	0	0	1	0	0	0	0	0
ENSG00000183114	154	295	238	513	439	389	690	454	471	630	436	549	100	166	134
ENSG00000158825	411	589	429	670	301	256	622	343	313	537	320	414	341	481	458
ENSG00000158828	771	1360	1030	1655	1209	1031	1765	1194	1145	1675	1172	1596	365	426	393
ENSG00000117242	59	132	78	109	125	124	111	105	83	130	112	151	10	25	23
ENSG00000244038	2688	7057	5432	4748	4941	4339	4763	5141	4914	4409	4460	6203	2759	5518	5391
ENSG00000117245	67	138	95	173	135	138	223	133	117	192	139	174	45	63	43
ENSG00000235432	3	2	2	1	7	0	4	6	0	0	8	0	0	0	0
ENSG00000189410	1091	3201	2519	4782	4395	3816	5335	4625	4013	5392	4383	5185	776	1315	1250
ENSG00000233069	2	6	7	7	6	6	8	5	3	10	3	1	1	1	1
ENSG00000127483	4451	9893	7618	8328	8975	8090	7669	9939	8747	8099	8656	10925	1928	2494	2816
ENSG00000075151	1677	3612	2756	3391	3976	3391	3205	5227	4012	3233	3811	4589	701	787	948
ENSG00000251914	0	0	0	0	0	0	0	0	0	0	0	0	0	0	0
ENSG00000221808	0	0	0	0	0	0	0	0	0	0	0	0	0	0	0
ENSG00000233072	1	0	0	0	0	2	2	7	0	1	1	0	0	2	1
ENSG00000236073	0	1	0	0	0	0	0	0	0	0	0	0	0	0	0
ENSG00000235112	0	0	0	0	0	0	0	0	1	1	0	2	1	0	0
ENSG00000117298	1434	3644	2719	4802	4649	4354	5502	5143	4712	5673	4496	6225	809	1230	1271
ENSG00000236936	0	1	0	1	1	0	0	0	0	0	0	0	0	0	0
ENSG00000231105	3	15	9	6	12	4	6	10	6	4	11	11	1	2	3
ENSG00000236216	0	0	0	0	0	0	0	0	0	0	0	3	0	0	0
ENSG00000228823	0	0	0	0	0	0	0	0	0	0	0	0	0	0	0
ENSG00000236009	0	0	0	0	0	0	0	0	0	0	0	0	0	0	0
ENSG00000227001	0	0	0	4	0	6	0	1	0	1	0	0	0	0	0
ENSG00000187952	0	4	7	6	10	4	16	7	11	11	7	10	0	0	0
ENSG00000186543	0	0	0	1	1	2	0	0	0	1	1	1	0	0	0
ENSG00000142794	573	828	701	1257	955	729	806	525	459	1138	829	1072	134	185	162
ENSG00000176378	0	0	0	3	0	0	0	0	0	1	0	0	0	0	0
ENSG00000162551	119	103	75	159	72	67	148	67	73	166	69	67	55	68	44
ENSG00000233431	0	3	0	1	0	0	1	1	0	1	0	0	0	0	0
ENSG00000076864	259	514	424	758	629	562	829	665	559	847	604	820	111	212	201
ENSG00000090686	1682	3288	2391	2481	2337	2021	2173	2636	2318	2370	2327	2809	698	1077	1277
ENSG00000231978	0	0	0	0	2	0	0	0	0	0	0	0	0	0	0
ENSG00000187942	2	34	17	29	41	36	46	50	27	45	44	48	5	8	13
ENSG00000142798	1342	3525	2703	4274	3703	3943	4894	4558	4484	5602	4143	5467	385	203	194
ENSG00000232037	0	1	0	0	2	0	2	0	0	0	0	2	0	1	3
ENSG00000283234	0	0	1	1	3	0	0	0	0	0	0	0	0	0	0
ENSG00000219073	0	0	0	0	0	0	0	0	0	0	0	0	0	0	0
ENSG00000273610	0	0	0	0	0	0	0	0	0	0	0	0	0	0	0
ENSG00000201919	0	0	0	0	0	0	0	0	0	0	0	0	0	0	0
ENSG00000142789	7	2	0	0	0	0	0	1	0	0	1	2	3	2	0
ENSG00000278124	0	0	0	0	1	0	0	0	0	0	0	0	0	0	0
ENSG00000201273	0	0	0	0	0	0	0	0	0	0	0	0	0	0	0
ENSG00000228397	6	17	20	14	13	9	2	7	8	13	15	11	13	14	11
ENSG00000218510	253	614	467	484	437	405	403	448	354	497	385	517	272	432	379
ENSG00000070831	10607	14559	11186	7746	6052	5419	6154	6062	5435	6142	5461	7406	3791	5291	6098
ENSG00000230068	1	1	2	1	3	0	0	1	0	0	0	0	2	0	0
ENSG00000271428	0	0	0	0	0	0	0	0	1	0	0	0	0	0	1
ENSG00000271840	1	1	0	0	0	0	1	1	0	0	1	1	0	6	4
ENSG00000162552	44	140	122	111	145	173	121	181	140	140	158	196	46	85	83
ENSG00000266564	0	0	0	0	0	0	1	0	0	0	1	0	0	0	0
ENSG00000234397	0	0	0	0	0	0	0	0	0	0	2	0	0	0	1
ENSG00000279625	0	0	0	0	0	0	0	0	0	0	0	0	0	0	0
ENSG00000184677	1536	3563	2573	4022	3785	3033	4843	4318	3433	4471	3346	4220	725	999	1264
ENSG00000237200	3	6	3	5	6	1	3	7	3	2	4	6	0	0	0
ENSG00000070886	49	99	90	79	116	109	107	105	107	87	115	135	40	81	79
ENSG00000276835	0	0	0	0	0	0	0	0	0	0	0	0	0	0	0
ENSG00000173372	0	0	1	0	0	1	0	0	0	0	0	0	0	0	0
ENSG00000159189	0	0	0	0	0	0	0	1	1	0	0	1	1	2	0
ENSG00000173369	1	0	0	0	0	0	0	0	0	0	0	0	0	0	0
ENSG00000133216	1313	1475	1170	3375	1329	1267	3717	1483	1312	3519	1341	1768	505	594	614
ENSG00000265422	0	0	0	0	0	0	0	0	0	0	0	0	0	0	0
ENSG00000225952	0	0	0	0	0	1	0	0	0	1	1	0	0	1	0
ENSG00000264014	0	0	0	0	0	0	0	0	0	0	0	0	0	0	0
ENSG00000215906	0	0	0	0	0	3	0	1	0	0	2	2	2	0	0
ENSG00000227868	1	5	0	4	3	4	3	9	6	6	7	6	3	0	6
ENSG00000004487	4076	7671	5881	6711	5285	4622	6299	5653	4822	6761	5225	7105	2353	3743	3986
ENSG00000240553	0	0	1	0	0	0	0	1	0	0	0	0	1	1	0
ENSG00000263793	0	0	0	0	0	0	0	0	0	0	0	0	0	0	0
ENSG00000266802	0	0	0	1	0	0	0	0	0	0	0	1	0	0	1
ENSG00000169641	2142	3887	2948	5082	3240	2582	4980	3719	2833	5251	3143	3765	794	1038	967
ENSG00000229010	0	0	0	0	0	0	0	2	1	0	0	0	4	0	1
ENSG00000206935	0	2	0	0	1	0	0	0	0	0	0	0	0	1	0
ENSG00000252578	0	0	0	0	0	1	0	0	0	0	0	0	2	0	0
ENSG00000179546	419	738	571	564	449	382	501	487	394	504	451	523	220	412	355
ENSG00000215381	0	1	0	0	0	0	1	0	0	0	0	0	0	0	1
ENSG00000261326	62	128	87	93	118	137	129	175	123	139	126	167	34	16	16
ENSG00000125944	9425	13928	11202	14596	10330	8695	13321	11198	10037	13867	10164	13421	4239	5144	6382
ENSG00000125945	377	760	554	607	465	384	589	488	399	619	426	601	144	188	186
ENSG00000249087	51	184	169	157	200	179	131	223	175	132	210	208	73	127	116
ENSG00000201405	0	0	0	0	0	0	0	0	0	0	0	0	0	0	0
ENSG00000271420	0	0	0	0	0	0	0	0	0	0	0	0	0	1	1
ENSG00000204219	32	23	26	37	8	28	44	21	15	26	16	33	25	24	14
ENSG00000232482	0	0	0	0	1	0	0	0	0	0	0	0	0	0	1
ENSG00000088280	675	1642	1303	1951	1919	1849	2131	2048	1839	2172	1926	2512	444	676	669
ENSG00000007968	1273	2281	1700	3740	2297	2144	4175	2610	2227	4015	2249	2784	673	958	836
ENSG00000235052	5	6	9	3	18	6	4	7	6	6	6	13	2	5	3
ENSG00000117318	855	2259	2072	1629	1881	1683	1791	1722	1890	1729	1702	2667	1324	2457	2754
ENSG00000197880	0	1	1	0	0	2	0	0	0	0	0	0	0	0	0
ENSG00000229239	0	0	1	0	0	0	0	0	0	0	0	0	0	0	0
ENSG00000142676	25646	56308	40250	26377	33433	26638	23037	35556	28068	20165	29244	39903	35948	70471	70978
ENSG00000011007	2142	3225	2398	3731	2361	2012	3758	2535	1994	4093	2436	3132	901	1227	1327
ENSG00000236810	16	55	65	43	43	38	44	32	29	45	61	40	28	45	43
ENSG00000057757	1603	2269	1691	2209	1680	1361	2128	1543	1380	2006	1483	2002	846	1395	1242
ENSG00000011009	1956	4207	3035	2970	2617	2100	2977	2701	2100	2699	2335	2949	1299	2112	1947
ENSG00000117308	1658	3995	3272	4366	4431	3435	4657	4591	3542	4048	4013	4750	2162	3789	3633
ENSG00000117305	329	1125	830	713	813	661	654	768	660	740	834	906	452	831	765
ENSG00000179163	213	792	605	305	536	447	294	498	467	250	491	664	217	515	485
ENSG00000188822	0	0	0	1	1	0	4	0	0	0	0	0	0	1	0
ENSG00000229106	0	0	0	0	0	0	1	0	0	0	0	0	2	0	0
ENSG00000232557	0	0	0	0	0	0	0	0	0	0	0	0	0	0	0
ENSG00000264926	0	0	0	0	0	0	0	0	0	0	0	0	0	0	0
ENSG00000230228	0	0	0	1	0	0	0	2	0	1	0	0	0	0	0
ENSG00000189266	2352	5177	3967	2913	2581	2480	2504	2708	2633	2491	2459	3404	728	1064	1108
ENSG00000188529	5049	8866	6135	7694	6610	6077	6743	7785	6314	6859	6371	7685	1796	2656	2754
ENSG00000215905	0	0	0	0	0	0	0	1	0	0	0	0	0	0	0
ENSG00000225315	2	0	0	1	2	0	0	1	0	0	1	0	0	2	0
ENSG00000142661	30	36	17	74	12	35	76	27	41	83	33	30	6	11	11
ENSG00000230703	0	0	0	0	0	0	0	0	0	0	0	0	0	0	0
ENSG00000142677	66	213	142	122	158	129	156	188	127	151	150	173	37	96	90
ENSG00000185436	100	171	154	319	241	214	302	278	243	361	231	292	37	72	48
ENSG00000230023	0	0	1	0	0	0	0	0	0	0	0	0	0	0	0
ENSG00000232298	1	4	8	2	1	8	1	10	3	5	8	15	2	1	1
ENSG00000158055	17	31	30	68	42	41	87	61	48	93	25	45	12	18	16
ENSG00000001460	327	803	622	581	609	461	518	662	587	547	568	702	178	336	343
ENSG00000001461	413	1299	950	990	1012	753	885	995	797	901	944	1095	266	477	446
ENSG00000117602	1165	1881	1410	1443	1186	1036	1019	954	867	1277	1005	1376	352	481	435
ENSG00000264443	0	0	0	0	0	0	0	0	0	0	0	0	0	0	0
ENSG00000184454	0	1	0	2	0	2	2	1	1	1	0	2	2	1	2
ENSG00000227312	0	0	0	0	0	0	0	0	0	0	0	0	0	0	0
ENSG00000239106	0	0	0	0	0	0	0	0	0	0	0	0	0	0	0
ENSG00000133226	3206	5475	4129	5764	8158	6902	6063	9686	7442	6001	8247	8888	1598	1834	2347
ENSG00000169504	9799	18957	13929	11432	10555	9651	9141	10863	9832	9561	9644	12956	2397	3411	3440
ENSG00000238482	1	0	0	0	0	0	0	0	0	0	0	0	0	0	0
ENSG00000020633	88	189	164	216	166	139	238	161	157	191	125	168	46	86	72
ENSG00000278034	0	0	0	0	0	0	0	0	0	0	0	0	0	0	0
ENSG00000229162	3	2	3	4	1	7	12	3	3	12	3	5	0	0	0
ENSG00000261025	0	0	0	2	0	0	0	1	0	0	0	0	0	0	0
ENSG00000264371	0	0	0	0	0	0	1	1	0	0	0	0	0	0	0
ENSG00000233755	0	0	5	1	4	0	0	3	0	0	0	1	2	0	0
ENSG00000233419	0	0	0	0	0	0	0	0	1	0	0	0	0	0	1
ENSG00000231953	0	0	0	0	1	0	0	0	0	0	0	0	0	0	0
ENSG00000117614	1970	3813	3117	1868	2739	2030	1819	2940	2212	1692	2767	3020	1911	3686	3960
ENSG00000117616	612	1397	1068	2083	2384	2051	2155	2582	2062	2115	2148	2550	579	907	984
ENSG00000272432	15	14	9	16	12	9	26	11	20	10	23	5	22	31	30
ENSG00000261349	12	40	31	21	31	29	36	28	34	35	28	40	1	5	5
ENSG00000187010	8	23	24	14	22	19	18	21	19	22	36	33	10	8	16
ENSG00000224183	1	8	10	11	3	3	6	4	6	2	6	6	3	2	3
ENSG00000259984	6	2	4	14	10	5	4	5	5	4	5	0	0	0	0
ENSG00000183726	1724	3067	2428	1235	1431	1181	1108	1472	1213	1017	1404	1529	941	1801	1885
ENSG00000188672	0	4	2	5	4	5	7	4	1	5	0	11	1	3	1
ENSG00000238084	2	13	12	8	4	11	8	4	5	5	5	6	6	10	0
ENSG00000204178	384	935	746	560	665	556	595	691	624	559	668	803	234	394	391
ENSG00000157978	1168	2594	2005	2955	2479	2195	3076	2623	2268	3182	2229	3004	573	843	794
ENSG00000225643	6	6	9	7	8	10	3	13	10	9	8	10	10	8	13
ENSG00000117643	79	316	193	212	410	402	246	530	411	274	440	559	82	141	179
ENSG00000233478	1	8	4	1	8	8	0	4	10	7	14	15	3	2	4
ENSG00000162430	2263	7393	5561	6481	6283	5934	6742	7123	6259	6789	6245	8567	989	1468	1445
ENSG00000255054	0	0	0	0	0	0	0	0	0	0	0	0	0	0	0
ENSG00000228172	16	38	36	30	41	30	29	28	33	32	33	36	4	5	8
ENSG00000117640	958	2022	1546	1550	1449	1125	1232	1086	960	1456	1299	1561	554	977	799
ENSG00000272478	0	0	0	0	0	0	0	0	0	0	0	0	0	0	0
ENSG00000127423	334	583	426	416	267	241	360	285	220	362	274	382	179	235	278
ENSG00000236528	13	8	5	17	9	10	16	15	10	12	2	25	2	5	2
ENSG00000182749	330	892	689	813	931	693	904	885	768	907	876	989	270	431	445
ENSG00000207302	0	0	0	0	0	0	0	0	0	0	0	0	0	0	0
ENSG00000117632	18733	28538	20423	12583	11889	10141	10708	11963	10456	10898	10782	15033	12044	21092	24759
ENSG00000229786	1	4	0	2	3	1	2	4	1	4	3	6	0	0	1
ENSG00000223624	1	0	0	3	0	2	0	6	0	0	3	1	0	0	0
ENSG00000158006	329	725	543	620	492	454	695	572	452	623	496	661	204	376	367
ENSG00000207237	0	0	0	0	0	0	0	0	0	0	0	0	0	0	0
ENSG00000252190	0	0	0	0	0	0	0	0	0	0	0	1	1	0	0
ENSG00000252691	0	0	0	0	0	0	0	0	0	0	0	0	0	0	0
ENSG00000158008	10	45	32	62	61	46	42	50	55	60	41	63	11	21	7
ENSG00000158014	7	6	19	18	25	20	20	17	24	17	18	22	6	9	7
ENSG00000158022	0	1	1	0	1	0	1	0	0	0	0	0	0	3	0
ENSG00000175087	326	555	416	601	409	401	652	471	403	612	443	545	109	148	146
ENSG00000197245	168	313	247	623	500	444	703	534	529	631	505	674	221	328	419
ENSG00000282872	2	1	1	0	4	6	0	1	0	0	0	1	0	2	6
ENSG00000236782	20	51	34	71	59	53	61	47	52	58	43	69	17	21	17
ENSG00000142684	43	140	126	122	121	99	107	81	72	110	96	186	103	162	203
ENSG00000142675	32	77	61	136	125	98	129	129	124	115	102	135	19	37	31
ENSG00000188782	0	1	5	1	0	7	0	8	0	3	4	2	1	2	0
ENSG00000236155	1	3	4	2	2	3	1	3	5	2	1	2	0	3	1
ENSG00000278572	0	0	1	0	0	0	0	0	1	0	0	0	1	0	0
ENSG00000130695	1086	2318	1760	3059	2549	2269	3186	2737	2299	3306	2390	3036	480	609	645
ENSG00000270733	1	3	7	9	7	0	2	3	5	5	14	3	0	1	6
ENSG00000142669	3144	6185	4368	4189	2421	2037	4262	2174	2051	3642	2019	2866	1783	2924	2295
ENSG00000158062	676	1805	1541	2001	2648	2109	2284	2789	2431	2029	2522	3112	766	1511	1508
ENSG00000169442	0	0	2	0	2	0	0	1	2	0	0	6	2	1	1
ENSG00000176092	72	163	145	165	167	114	164	196	137	167	177	180	106	189	201
ENSG00000225854	0	0	0	0	1	0	2	0	0	0	0	0	0	0	0
ENSG00000176083	0	0	0	0	0	0	0	2	0	0	0	0	0	1	0
ENSG00000131914	2	1	1	1	0	4	0	1	1	4	0	0	0	0	0
ENSG00000117682	953	1930	1460	1604	1345	1029	1692	1305	1141	1641	1319	1528	619	1062	1055
ENSG00000223583	1	1	0	1	0	2	2	3	3	2	2	0	0	0	0
ENSG00000225891	3	8	2	5	4	12	9	1	4	7	4	12	2	2	5
ENSG00000198830	15244	25833	20724	14285	10384	9624	12618	10777	10729	12247	9961	13871	8046	13235	14717
ENSG00000224129	0	0	0	0	0	0	0	0	0	2	1	0	0	1	0
ENSG00000117676	1324	2706	2069	4205	2990	2877	4663	3363	2907	4444	2889	3856	969	1420	1296
ENSG00000238705	0	0	0	0	0	0	0	0	0	0	0	0	0	0	0
ENSG00000243905	0	0	0	0	0	0	0	1	0	0	0	0	0	0	0
ENSG00000252802	0	0	0	0	0	0	0	0	0	0	0	0	0	0	0
ENSG00000252429	0	0	0	0	0	0	0	0	0	0	0	0	0	0	0
ENSG00000229247	0	0	0	0	0	0	0	0	0	0	0	0	0	0	0
ENSG00000238316	0	0	0	0	0	0	0	0	0	0	0	0	0	0	0
ENSG00000235069	0	0	0	0	0	0	0	0	0	0	0	0	0	0	0
ENSG00000260063	10	38	25	45	25	26	44	46	54	39	38	41	13	17	7
ENSG00000117713	2377	4675	3692	6434	4898	4638	6973	5910	5191	7126	5087	6580	829	749	787
ENSG00000060642	103	328	265	271	250	232	286	238	204	260	258	338	91	151	136
ENSG00000241188	0	0	3	0	0	0	1	1	0	0	2	0	0	0	0
ENSG00000204160	607	1312	996	1596	1409	1268	1651	1468	1177	1558	1244	1722	507	771	741
ENSG00000175793	7731	13055	10107	15748	9581	8570	18427	9945	9276	15571	10033	13194	8173	11890	10604
ENSG00000226698	0	0	0	0	0	0	0	0	0	0	0	0	0	0	0
ENSG00000142751	696	1153	947	1463	1107	971	1340	958	850	1283	996	1226	368	413	381
ENSG00000198746	383	708	571	901	771	669	976	785	648	887	707	957	232	354	378
ENSG00000090273	5374	7413	5914	6024	4913	4004	6336	5099	4065	5668	5120	6240	3628	5527	5618
ENSG00000131910	0	1	0	0	1	0	1	0	0	0	0	0	0	1	0
ENSG00000175707	1	1	0	2	2	0	0	2	0	2	2	6	1	0	0
ENSG00000172746	1	0	0	0	1	0	0	0	0	0	0	1	0	1	0
ENSG00000224064	0	0	0	0	0	0	0	0	0	0	0	0	0	0	0
ENSG00000225294	0	0	0	0	0	0	0	0	1	0	0	1	0	0	0
ENSG00000253368	252	398	384	575	453	448	607	508	409	562	443	515	209	273	294
ENSG00000158246	408	513	374	1730	834	780	2096	925	774	1931	809	987	294	389	377
ENSG00000280403	2	3	4	11	4	7	2	13	6	11	9	7	2	2	1
ENSG00000090020	230	603	472	600	564	506	599	566	458	573	498	685	106	134	137
ENSG00000229985	0	0	0	1	1	0	0	0	0	0	0	0	0	0	1
ENSG00000214973	1	1	1	2	1	0	4	2	0	0	0	0	0	0	2
ENSG00000225159	12	19	22	13	10	12	15	12	14	14	11	16	7	34	25
ENSG00000225990	0	0	0	0	0	0	0	0	0	0	0	0	0	0	0
ENSG00000224311	0	0	0	0	0	0	0	0	0	1	0	0	0	0	0
ENSG00000142784	750	2633	2075	1672	2173	1843	1782	2269	1766	1800	2011	2621	296	438	349
ENSG00000252098	0	1	1	2	5	3	0	4	1	1	5	3	1	1	0
ENSG00000243659	1	1	0	0	1	0	1	1	3	0	0	0	1	0	0
ENSG00000186501	404	991	788	649	648	518	698	702	588	652	644	811	389	755	577
ENSG00000206888	3	1	6	2	2	0	3	0	2	5	2	7	0	0	0
ENSG00000241547	9	26	18	10	14	11	11	13	21	21	5	24	0	6	1
ENSG00000142765	73	261	179	278	369	342	323	355	341	325	399	456	77	175	187
ENSG00000142733	456	1187	919	1611	1651	1570	1922	1804	1618	1877	1594	2160	305	494	544
ENSG00000142748	1	4	1	4	3	3	4	6	3	3	3	5	1	2	0
ENSG00000174950	0	0	0	0	2	0	0	0	0	0	0	0	0	1	0
ENSG00000231207	0	0	2	0	0	1	0	0	0	0	0	0	0	0	0
ENSG00000181773	82	352	246	179	268	234	189	263	220	183	220	337	74	176	139
ENSG00000158195	2785	7519	5622	5414	4785	3935	5390	5162	4137	5505	4483	5851	1089	1742	1859
ENSG00000241169	0	0	0	0	1	1	0	0	0	0	2	1	3	0	0
ENSG00000237429	0	0	0	0	0	0	0	0	0	0	0	0	0	0	0
ENSG00000126705	615	1532	1121	1824	1596	1555	2089	1883	1654	2134	1831	2134	246	207	192
ENSG00000000938	0	0	0	0	1	0	0	0	0	4	1	0	0	0	0
ENSG00000235912	15	12	10	7	5	10	8	16	5	10	8	12	9	21	26
ENSG00000233975	0	0	0	0	0	0	2	0	0	0	0	0	0	1	0
ENSG00000126709	236	685	522	345	366	302	411	418	415	322	392	483	311	654	657
ENSG00000225886	0	6	2	8	3	3	7	5	0	6	4	4	2	0	0
ENSG00000206767	0	0	0	0	0	0	0	0	0	0	0	0	0	0	0
ENSG00000226662	0	0	0	0	0	0	0	0	0	0	0	1	0	0	0
ENSG00000207095	0	0	0	0	0	0	0	0	0	0	0	0	0	0	0
ENSG00000009780	196	366	315	305	252	259	261	278	253	273	276	293	72	135	123
ENSG00000231344	0	2	1	7	3	7	8	1	0	4	4	6	6	3	6
ENSG00000230833	0	0	0	0	0	0	0	0	0	0	0	0	0	0	0
ENSG00000117758	356	673	525	451	438	390	347	449	406	424	399	496	140	234	235
ENSG00000269971	1	0	0	1	0	0	0	0	0	0	0	1	0	0	1
ENSG00000270031	1	1	0	0	0	0	3	1	0	1	1	5	1	0	2
ENSG00000223062	0	0	0	0	0	0	0	0	0	0	0	0	0	0	0
ENSG00000117751	1118	1869	1453	1941	1482	1198	1861	1461	1299	2051	1468	1839	586	791	848
ENSG00000252947	0	0	2	3	0	0	2	0	2	0	0	0	0	0	0
ENSG00000278868	0	0	0	0	0	0	0	0	0	0	0	0	0	0	0
ENSG00000130775	5	3	2	5	10	9	3	4	4	11	7	4	0	2	3
ENSG00000117748	1344	1825	1314	1295	952	758	1190	859	784	1178	826	1192	720	1121	1072
ENSG00000130768	41	170	162	85	151	151	103	139	170	73	153	224	84	152	174
ENSG00000227050	0	0	0	1	0	0	1	0	1	2	0	1	0	0	1
ENSG00000158156	1	37	15	11	28	29	20	22	37	14	22	40	6	8	5
ENSG00000158161	581	1284	964	1034	864	711	993	922	771	1036	792	1039	292	388	443
ENSG00000238231	0	4	1	0	0	0	1	2	0	0	2	1	3	1	0
ENSG00000240750	0	2	0	0	0	4	1	0	2	2	0	1	0	0	0
ENSG00000228589	11	8	7	12	8	14	5	7	8	10	6	4	6	16	14
ENSG00000228943	0	0	0	0	0	0	0	0	0	0	0	0	0	0	0
ENSG00000214812	0	0	0	0	0	0	0	0	0	0	0	0	0	0	0
ENSG00000253005	0	0	0	0	1	0	0	0	0	0	0	1	0	0	0
ENSG00000169403	31	45	29	71	59	38	82	50	49	63	37	65	12	28	35
ENSG00000126698	4111	5683	4398	4013	3062	2555	3525	3161	2645	3428	3003	3622	1941	2733	3008
ENSG00000130770	3932	4370	3524	2208	2044	1616	2049	2098	1717	1756	1811	2268	2297	4250	5311
ENSG00000270605	67	224	143	106	203	156	84	180	128	97	198	183	36	77	67
ENSG00000271398	23	43	23	25	32	15	18	38	26	12	38	35	11	8	7
ENSG00000130766	471	1793	1387	1533	1907	1520	1690	1915	1635	1681	1717	2149	387	725	740
ENSG00000130772	417	853	645	770	682	589	463	338	293	759	657	863	370	550	513
ENSG00000204138	1928	3475	2632	4454	3305	3027	4097	3214	2508	4701	3395	4306	639	835	810
ENSG00000206779	0	0	0	0	1	0	0	0	0	0	0	0	1	0	0
ENSG00000229820	0	0	3	0	2	0	1	1	1	0	0	1	0	0	1
ENSG00000221216	0	1	1	1	0	1	0	0	0	2	0	1	0	1	0
ENSG00000180198	3221	5797	4691	5812	4932	4084	5764	5321	4321	5618	4606	5826	2341	3305	3536
ENSG00000242125	2392	4146	2762	3788	3316	2389	3478	3267	2622	3255	2806	3182	1585	2444	2161
ENSG00000274266	0	0	0	0	0	0	0	0	0	0	0	0	0	0	0
ENSG00000200087	38	64	58	56	45	34	46	58	43	46	41	33	44	53	51
ENSG00000231468	3	6	5	1	5	7	5	4	3	15	13	15	2	2	1
ENSG00000279443	26	32	32	99	62	51	78	56	44	66	48	74	11	17	24
ENSG00000180098	447	799	583	602	549	430	558	561	466	510	493	609	367	695	627
ENSG00000197989	182	428	313	505	531	384	517	602	412	516	553	511	321	540	559
ENSG00000221539	3	10	9	4	8	6	3	3	4	4	2	7	6	9	18
ENSG00000278274	0	0	0	0	0	0	0	0	0	0	0	0	0	0	0
ENSG00000273544	0	0	0	0	0	0	0	0	0	0	0	0	0	0	0
ENSG00000274582	0	0	0	0	0	0	0	0	0	0	0	0	0	0	0
ENSG00000280498	0	0	0	0	0	0	0	0	0	0	0	0	0	0	0
ENSG00000120656	321	648	581	297	380	321	284	413	316	246	358	485	212	413	447
ENSG00000188060	70	146	154	282	192	147	244	188	174	255	188	216	54	94	64
ENSG00000229388	7	9	10	4	6	7	4	3	7	10	11	9	5	6	4
ENSG00000270103	0	0	0	0	0	0	0	0	0	0	0	0	0	0	0
ENSG00000274978	2	2	2	0	3	0	1	0	4	0	1	0	0	0	1
ENSG00000162419	717	1340	1042	1067	999	816	1017	1067	780	1068	931	1265	340	406	446
ENSG00000252777	0	0	0	0	0	0	0	2	0	0	0	0	0	0	0
ENSG00000198492	1360	2865	2109	1496	1189	1085	1256	1282	1037	1410	1042	1509	606	876	1000
ENSG00000116329	19	56	20	81	44	48	55	42	50	54	39	58	11	15	10
ENSG00000233427	0	0	1	3	3	1	0	1	0	3	0	3	0	0	2
ENSG00000199756	0	0	0	0	0	0	0	0	0	0	0	0	0	0	0
ENSG00000159023	950	1676	1250	1725	1185	1177	1622	1381	1190	1709	1138	1517	308	392	432
ENSG00000225616	5	8	7	1	0	4	2	1	1	0	1	1	2	1	6
ENSG00000206704	0	0	0	0	0	0	0	0	0	0	0	0	0	0	0
ENSG00000277958	0	0	0	0	0	0	0	0	0	0	0	0	0	0	0
ENSG00000253304	22	33	26	79	78	67	106	76	63	107	87	88	15	18	14
ENSG00000225750	0	1	0	4	1	1	0	1	0	1	0	0	3	0	0
ENSG00000116350	4886	6468	5172	6305	4940	4182	6449	6484	4761	5871	5587	6348	2174	3091	3414
ENSG00000277916	0	0	0	0	0	0	0	0	0	0	0	0	0	0	0
ENSG00000116353	469	1248	929	802	633	603	794	775	720	709	739	912	434	815	765
ENSG00000237934	4	12	4	3	0	10	2	2	4	3	7	7	1	0	0
ENSG00000060656	875	3173	2701	3155	4052	4187	3707	4374	4167	3700	3928	5535	638	1143	1247
ENSG00000230523	3	1	2	1	6	1	0	1	0	1	1	0	1	0	0
ENSG00000225011	0	0	0	0	0	0	0	0	0	0	0	0	0	0	0
ENSG00000228176	2	5	0	1	0	0	2	3	2	2	0	0	1	0	2
ENSG00000270927	0	0	0	0	0	0	0	0	0	0	0	0	0	0	0
ENSG00000233399	0	0	0	0	0	2	0	0	0	0	0	1	0	0	0
ENSG00000233372	0	0	0	0	0	0	0	0	0	0	0	0	0	0	0
ENSG00000231251	0	0	0	0	0	0	0	0	0	0	0	0	0	0	0
ENSG00000236335	0	0	0	0	0	0	0	0	0	0	0	0	0	0	0
ENSG00000231949	0	0	0	0	0	0	0	0	0	0	0	0	0	0	0
ENSG00000162510	26	41	25	66	59	59	82	67	46	80	56	70	17	26	24
ENSG00000186056	6	40	26	30	48	54	42	54	40	21	53	63	8	18	13
ENSG00000162511	4	22	12	6	14	7	6	7	9	5	8	7	9	6	17
ENSG00000264773	0	0	0	0	0	0	0	0	0	0	0	0	0	0	0
ENSG00000229607	0	0	0	0	0	0	0	0	0	0	0	3	0	0	0
ENSG00000223382	4	15	6	4	10	2	7	4	7	3	7	5	1	4	6
ENSG00000222784	0	0	0	0	0	0	0	0	0	0	0	0	0	0	0
ENSG00000235143	0	0	0	0	0	0	0	0	0	0	0	0	0	0	0
ENSG00000162512	765	2525	2079	3244	3556	3441	3645	4295	3743	3648	3690	4724	556	721	781
ENSG00000266210	0	0	0	0	0	0	0	0	0	0	0	0	0	0	0
ENSG00000134644	2211	4691	3778	5079	4363	4235	5437	4800	4256	5418	4078	5486	752	1032	1104
ENSG00000237329	0	2	0	1	0	0	0	0	0	0	0	0	1	0	0
ENSG00000232768	0	0	0	0	1	0	1	1	0	0	1	2	0	0	0
ENSG00000215900	0	1	0	0	0	0	0	0	0	0	0	0	0	0	0
ENSG00000225142	0	1	0	0	0	0	0	0	0	0	0	0	0	0	0
ENSG00000084628	7	32	21	10	14	14	13	26	10	9	15	23	7	11	8
ENSG00000060688	2581	3945	3102	3093	2245	1897	2924	2245	1927	2823	2136	2722	2083	3039	3199
ENSG00000229447	8	18	9	23	15	20	18	9	8	21	14	13	2	2	3
ENSG00000121766	1062	2063	1583	1294	1031	838	1108	981	877	1184	853	1211	898	1378	1515
ENSG00000229044	0	1	0	2	1	0	2	0	0	0	0	0	0	0	0
ENSG00000121769	24	44	21	45	28	26	46	31	23	36	38	30	7	7	4
ENSG00000168528	414	1336	1071	581	795	673	552	803	696	517	757	908	282	540	412
ENSG00000215899	0	0	0	0	0	0	0	0	0	0	0	0	0	0	0
ENSG00000206981	0	0	0	0	0	0	0	0	0	0	0	0	0	0	0
ENSG00000260386	0	3	1	0	1	2	0	1	1	0	0	4	0	1	0
ENSG00000265961	0	0	0	0	0	0	0	0	0	0	0	0	0	0	0
ENSG00000229167	11	19	17	11	20	15	15	22	13	15	24	16	8	4	11
ENSG00000142910	435	1451	1189	886	1372	1160	1032	1366	1279	862	1168	1551	510	1173	1232
ENSG00000121764	0	3	11	6	3	2	1	4	5	2	4	2	1	0	0
ENSG00000162517	750	1693	1111	1326	1099	820	1477	1106	891	1238	851	1158	859	1576	1341
ENSG00000235790	34	28	19	53	28	15	53	42	20	60	31	29	16	16	18
ENSG00000264078	4	3	1	3	4	2	1	1	5	3	4	3	1	2	0
ENSG00000084636	758	2196	2014	4966	4222	4780	5935	5055	5020	5968	4145	5904	596	787	935
ENSG00000121753	2859	6800	5619	11009	9729	10678	12547	10907	10655	12723	10361	14587	1502	2491	2420
ENSG00000266580	1	2	0	15	9	3	9	3	6	13	2	2	0	0	0
ENSG00000254545	1	0	0	3	4	0	0	2	2	4	1	1	0	1	1
ENSG00000134668	41	123	72	132	138	138	163	166	106	180	151	175	40	70	47
ENSG00000203620	0	0	2	3	0	2	0	0	0	0	1	0	0	0	0
ENSG00000269967	1	3	1	12	3	5	2	14	5	10	8	0	1	3	1
ENSG00000184007	7187	9993	7793	6246	4179	3968	5471	5138	4494	5234	4680	5760	1669	2483	2624
ENSG00000228634	2	1	0	2	4	1	0	2	0	2	0	0	3	0	0
ENSG00000121774	6792	14330	10282	9097	9051	7994	8582	9191	8368	9295	8355	11379	4200	6417	7533
ENSG00000203325	3	6	4	4	4	1	5	3	4	5	7	8	0	0	3
ENSG00000121775	403	948	716	558	642	519	637	615	537	588	644	716	317	555	514
ENSG00000266203	0	0	0	0	1	0	0	0	1	0	0	0	1	0	0
ENSG00000276493	0	0	1	2	0	0	0	0	0	0	2	0	0	0	0
ENSG00000025800	3146	5820	4310	6670	5123	4539	6519	5386	4592	6650	4955	6368	2667	4918	4604
ENSG00000250135	0	0	0	0	0	0	0	0	0	0	0	0	0	0	0
ENSG00000084652	3450	7164	5264	8972	7209	6022	9653	7826	6279	10035	6991	8680	1963	2772	2753
ENSG00000160050	297	901	746	529	578	520	493	646	519	476	583	705	512	923	879
ENSG00000224066	14	21	18	19	38	37	25	37	43	29	32	24	6	3	3
ENSG00000160051	167	415	323	485	405	366	486	470	389	532	426	478	146	193	175
ENSG00000222046	4	12	9	9	17	9	12	14	11	11	15	10	3	1	0
ENSG00000160055	126	337	245	294	325	240	327	344	304	254	332	368	127	260	219
ENSG00000084623	7003	11949	9083	7517	5818	5059	6737	5762	5169	6415	5316	7271	6167	10553	9383
ENSG00000220785	34	195	168	174	237	180	167	257	205	149	204	286	50	94	104
ENSG00000183615	9	39	20	25	78	48	23	46	32	42	62	61	11	22	21
ENSG00000182866	18	148	117	61	113	96	37	106	85	44	100	109	21	75	80
ENSG00000277617	0	0	0	0	0	0	0	0	0	0	0	0	0	0	0
ENSG00000252450	0	0	0	0	0	0	0	0	0	0	0	0	0	0	0
ENSG00000116478	6996	12109	9191	8790	7984	6391	8301	8705	7262	8178	7864	9774	3794	6195	6297
ENSG00000175130	7045	19090	15407	11151	10814	8310	11495	10215	9501	10016	10033	11906	5357	8823	9355
ENSG00000233775	0	8	0	1	3	4	1	2	2	2	5	3	1	2	0
ENSG00000162526	13	90	51	57	75	61	60	78	78	74	66	79	9	11	10
ENSG00000225828	74	374	233	328	580	435	426	552	442	362	530	589	79	188	178
ENSG00000160058	1369	4306	3188	4493	4165	3610	4792	4257	3774	4604	3949	4968	987	1481	1441
ENSG00000224333	0	0	0	1	0	0	0	0	0	0	0	0	0	0	1
ENSG00000270850	0	0	0	0	0	0	0	0	0	0	0	0	0	0	0
ENSG00000229259	1	1	0	0	0	0	0	0	1	3	0	0	0	0	2
ENSG00000263529	0	0	0	0	0	0	0	0	0	0	0	0	0	0	0
ENSG00000254553	2	4	3	3	0	3	1	2	4	1	2	5	0	0	0
ENSG00000273274	22	57	38	39	66	44	36	38	29	36	43	69	13	21	15
ENSG00000160062	250	572	420	478	508	452	361	474	389	449	569	626	123	130	173
ENSG00000176261	740	1151	869	771	660	556	721	683	546	662	624	737	578	1058	1030
ENSG00000200591	0	8	4	2	1	1	1	4	0	1	5	2	4	0	0
ENSG00000162521	6238	11792	8394	7828	7003	6240	6858	7304	6285	7094	6527	8454	3511	5760	6044
ENSG00000162520	117	129	137	159	84	85	183	70	66	169	78	94	19	16	29
ENSG00000224409	5	17	7	3	3	3	10	0	4	12	1	2	5	9	8
ENSG00000162522	6397	14717	10861	20420	13866	12832	22303	15302	13204	22636	13806	17349	2315	2931	2875
ENSG00000134684	4470	11889	9328	7441	7490	5933	6976	7407	6017	6863	7001	8980	3616	6157	6020
ENSG00000116497	985	2018	1496	1333	963	838	1059	1141	922	1193	995	1107	500	583	629
ENSG00000160097	64	133	88	123	107	82	119	106	72	108	76	104	36	50	39
ENSG00000121905	10	35	27	31	37	28	33	40	35	21	41	46	9	15	21
ENSG00000121900	2294	5551	4242	2832	3153	2731	2943	3144	3012	2832	3048	4147	2101	4235	3526
ENSG00000116514	811	1396	1132	1464	1298	1134	1543	1313	1176	1476	1287	1635	415	624	586
ENSG00000278966	5	10	12	18	15	14	14	12	7	13	10	7	2	1	2
ENSG00000217644	0	1	2	0	1	0	0	0	3	2	0	1	0	0	1
ENSG00000239670	1	3	5	6	5	3	6	4	6	5	2	1	0	0	0
ENSG00000236065	0	5	0	6	3	0	3	0	0	0	2	1	2	0	0
ENSG00000004455	4460	8889	6679	5603	5157	4256	4918	4992	4208	5093	4568	5816	2685	4085	4117
ENSG00000276645	0	1	0	4	2	2	3	0	1	1	2	0	1	0	0
ENSG00000142920	254	1426	962	868	1962	1672	963	2117	1851	966	1812	2379	451	905	824
ENSG00000278997	15	69	56	26	55	54	30	66	49	45	61	86	22	25	28
ENSG00000116525	234	839	586	704	630	535	870	699	584	794	596	772	139	217	214
ENSG00000279179	7	31	28	29	24	26	32	38	28	36	42	44	6	20	17
ENSG00000160094	762	2198	1659	1755	1988	1954	1876	2265	1920	1925	2008	2579	456	729	759
ENSG00000270115	0	1	0	3	2	2	4	5	0	6	5	3	0	0	5
ENSG00000184389	1	1	1	0	0	2	1	3	0	1	0	1	0	0	0
ENSG00000225313	28	114	75	65	85	65	83	104	79	81	86	95	20	12	10
ENSG00000134686	1854	7484	5578	6441	8309	7624	7775	9516	8434	7205	8203	10254	1808	3140	2944
ENSG00000222112	2	12	5	5	1	6	5	9	8	9	2	1	0	1	0
ENSG00000233246	6	10	6	3	11	10	3	6	5	5	5	0	5	4	1
ENSG00000234512	0	0	0	0	0	0	0	0	0	0	0	0	0	0	2
ENSG00000121903	138	315	321	346	305	297	369	341	277	332	232	329	64	95	65
ENSG00000235907	0	2	1	3	3	2	1	3	1	5	2	4	1	0	1
ENSG00000121904	90	399	276	220	356	370	290	472	402	323	303	511	70	68	50
ENSG00000227000	0	0	0	0	0	0	0	0	0	0	0	0	0	0	0
ENSG00000176256	0	0	0	0	0	0	0	0	0	0	0	0	0	0	0
ENSG00000231163	0	0	0	0	0	0	0	0	0	0	0	0	1	0	0
ENSG00000142698	0	1	0	0	0	0	0	1	0	0	0	2	1	0	0
ENSG00000270241	0	0	0	0	0	0	0	0	0	0	0	0	0	0	0
ENSG00000207941	0	0	0	0	0	0	0	0	0	0	0	0	0	0	0
ENSG00000163866	1249	2478	1812	2521	1754	1272	2486	1752	1439	2499	1692	2050	1137	1415	1386
ENSG00000189280	1	4	4	8	1	5	4	9	4	6	2	3	0	0	0
ENSG00000189433	3	0	1	1	2	2	3	0	0	0	0	1	0	0	0
ENSG00000255811	0	0	0	0	0	0	0	0	0	0	1	0	0	0	0
ENSG00000188910	175	476	406	539	592	445	590	544	442	541	489	650	196	354	313
ENSG00000187513	0	3	0	4	0	1	0	2	1	2	1	0	0	0	0
ENSG00000230163	23	48	34	45	55	34	45	57	34	39	47	47	13	20	15
ENSG00000116544	227	704	523	583	601	529	533	643	616	566	707	828	178	239	215
ENSG00000241014	19	147	81	68	132	87	88	154	100	84	133	127	21	31	23
ENSG00000271741	12	11	11	3	7	11	10	12	15	7	9	12	1	2	4
ENSG00000243749	147	324	302	166	222	181	144	216	210	165	206	230	143	274	270
ENSG00000163867	316	574	398	414	420	379	419	443	469	420	338	452	104	137	176
ENSG00000233940	0	0	0	0	0	0	0	0	0	0	0	0	0	0	0
ENSG00000197056	468	730	517	640	468	433	524	472	436	641	418	594	146	120	119
ENSG00000228348	0	0	0	0	0	0	0	0	0	1	0	0	0	0	0
ENSG00000116560	14329	28186	21072	27143	38886	31416	28388	45044	32375	27253	38808	42216	9014	11875	14891
ENSG00000201868	0	0	2	0	0	0	0	0	0	0	0	0	1	0	0
ENSG00000146463	3504	5316	3799	4650	3315	3027	3630	3445	3020	4329	3095	4003	895	996	1136
ENSG00000240374	0	0	0	0	0	0	0	0	1	0	0	0	0	0	0
ENSG00000201542	0	0	0	0	0	0	0	0	0	0	0	0	0	0	0
ENSG00000229994	5	11	12	6	11	10	7	6	3	7	7	16	5	6	8
ENSG00000227409	6	0	2	0	0	0	3	1	2	6	0	2	0	0	0
ENSG00000278702	0	0	0	0	0	0	0	0	0	0	0	0	0	1	0
ENSG00000142687	794	2019	1480	1932	1951	1750	2197	2306	1910	2260	2019	2496	424	774	719
ENSG00000236274	0	0	0	0	0	0	0	1	0	0	0	0	1	0	1
ENSG00000020129	642	1505	1120	2616	2164	2040	2982	2215	2022	2856	2008	2717	412	575	591
ENSG00000239636	6	12	14	27	32	21	27	29	23	21	21	17	6	7	15
ENSG00000116819	51	107	78	138	156	160	155	171	164	121	141	210	25	41	55
ENSG00000126067	6105	6996	5152	5840	3383	3074	4780	3246	2873	5052	3249	4604	3273	4799	4928
ENSG00000142686	1603	2539	2024	4906	3006	2769	5111	3533	2890	5053	2846	3843	813	1285	1304
ENSG00000092853	3065	2930	2401	6561	4135	3553	6989	5106	3823	6345	4171	4273	1664	2101	2649
ENSG00000232335	1	1	1	3	1	2	3	1	1	4	0	3	0	0	0
ENSG00000134698	408	1224	870	832	980	903	862	1168	977	734	989	1220	187	233	258
ENSG00000092847	3439	6465	4918	6448	4624	3947	6078	5098	4186	6408	4196	5420	1388	1747	1841
ENSG00000271164	1	0	0	0	0	0	1	0	0	0	0	0	2	1	0
ENSG00000271914	0	0	0	0	0	0	0	0	0	0	0	0	0	0	0
ENSG00000126070	1463	2772	1982	2277	2090	1974	2115	2284	1981	2281	2031	2520	669	575	542
ENSG00000271554	3	7	1	8	9	7	4	2	6	0	4	5	1	1	1
ENSG00000232862	0	0	0	0	0	0	0	3	0	2	0	0	0	0	0
ENSG00000092850	0	1	2	8	2	1	1	2	8	3	4	7	1	2	1
ENSG00000116863	654	1575	1199	2522	1876	1783	3049	2176	1821	2579	1743	2501	1019	1689	1609
ENSG00000171812	1	22	14	6	16	21	10	21	18	20	19	30	4	2	0
ENSG00000054116	2036	3664	2738	3109	2844	2241	3185	2752	2446	2925	2653	3247	1779	2724	2857
ENSG00000116871	9611	14218	12165	28989	18826	20401	33846	22731	21306	34927	22610	28157	3362	4166	4408
ENSG00000264592	0	0	0	0	0	0	0	0	0	0	0	1	0	0	0
ENSG00000054118	5815	8661	6758	10172	10539	7889	10196	12391	9507	9625	9940	10600	2123	2328	3107
ENSG00000231849	1	0	0	0	0	0	1	0	1	1	0	0	1	0	0
ENSG00000214193	43	93	52	43	44	43	41	41	50	48	65	67	20	9	4
ENSG00000142694	14	31	27	27	14	18	34	35	15	30	32	25	5	2	13
ENSG00000116883	21	74	55	37	52	31	51	41	41	56	49	83	11	17	28
ENSG00000196182	2288	4282	3269	4658	3676	3111	4944	3874	3200	5121	3451	4410	755	1125	969
ENSG00000181817	1078	1819	1356	1477	1069	847	1413	1032	938	1372	987	1415	1174	2010	1760
ENSG00000222821	0	0	0	0	0	0	0	0	0	0	0	0	2	0	0
ENSG00000116885	59	116	98	69	89	57	64	97	84	70	96	120	44	89	68
ENSG00000201448	1	1	0	0	0	0	2	0	1	0	1	0	1	0	1
ENSG00000116898	2345	3809	2863	1953	1602	1429	1769	1687	1354	1605	1458	1963	1410	2502	2419
ENSG00000119535	0	0	0	0	3	1	0	5	1	3	2	5	3	1	0
ENSG00000230214	0	0	0	0	0	0	0	0	0	0	0	0	0	0	0
ENSG00000234481	0	0	0	0	0	0	0	0	0	0	0	0	0	0	0
ENSG00000163873	9	17	15	5	21	19	9	15	38	9	7	19	3	5	6
ENSG00000264698	0	0	0	0	0	0	0	0	0	0	0	0	0	0	0
ENSG00000207328	0	0	0	0	0	0	0	0	0	0	0	0	0	0	0
ENSG00000223944	0	0	0	0	0	0	0	0	1	0	0	0	0	0	0
ENSG00000230451	0	0	0	0	0	0	0	0	0	0	0	0	0	0	0
ENSG00000233621	274	539	437	627	527	421	677	547	500	618	455	678	265	442	422
ENSG00000163874	183	584	389	826	872	754	962	877	761	931	841	893	151	264	280
ENSG00000163875	1462	3091	2275	1511	1471	1374	1321	1516	1352	1398	1395	1914	791	1456	1364
ENSG00000263675	2	5	4	3	5	5	5	5	10	8	4	5	0	0	0
ENSG00000163877	799	1208	916	1324	948	794	1327	1076	815	1431	948	1205	345	424	479
ENSG00000232273	0	2	3	3	1	3	0	1	2	2	1	0	2	1	0
ENSG00000237749	0	2	2	1	2	1	0	1	0	0	0	2	0	2	1
ENSG00000163879	5	19	9	5	7	8	4	20	13	9	8	15	7	26	6
ENSG00000134697	3362	4463	3604	3102	2848	2174	2700	3145	2257	2609	2697	3385	1977	2713	3290
ENSG00000169218	15	56	37	50	69	60	44	60	58	45	70	73	21	25	24
ENSG00000116922	568	1302	1015	1540	1096	1146	1396	1148	1139	1548	1137	1525	266	339	366
ENSG00000134690	1992	3741	2978	3269	2195	1856	3306	2259	1961	3250	2053	2854	1078	1655	1822
ENSG00000183317	46	192	111	179	241	239	185	274	211	209	255	295	35	37	50
ENSG00000200421	0	0	0	0	0	1	0	0	0	0	0	0	1	0	0
ENSG00000214141	0	0	0	1	0	0	0	0	0	0	0	0	0	0	0
ENSG00000227416	0	0	0	0	0	0	0	0	0	0	0	0	0	0	0
ENSG00000185090	142	572	404	346	413	453	371	473	407	395	440	523	159	303	271
ENSG00000233728	0	0	0	0	0	0	0	0	0	0	0	0	0	0	0
ENSG00000196449	390	876	623	1016	731	669	1112	754	671	1014	692	879	445	671	608
ENSG00000197982	1016	2185	1841	2116	1962	1660	2162	1823	1715	1982	1804	2054	1244	1865	1698
ENSG00000188786	967	1521	1235	1971	1295	1153	1858	1393	1186	1961	1138	1547	384	473	467
ENSG00000235673	0	4	0	0	0	0	0	0	2	0	1	1	0	0	0
ENSG00000204084	512	1237	945	1267	1279	1075	1032	976	841	1257	1221	1451	245	303	332
ENSG00000230955	0	0	0	0	0	0	0	0	0	0	0	0	0	0	0
ENSG00000252448	0	0	1	1	0	0	5	0	0	2	1	0	0	0	0
ENSG00000222282	0	0	0	0	0	1	2	0	0	2	0	0	0	0	0
ENSG00000277168	0	0	0	0	0	0	0	0	0	0	1	0	0	0	0
ENSG00000183431	3950	5787	4474	4192	3072	2739	3764	3217	2694	4001	2867	4163	2525	3774	3851
ENSG00000212541	7	11	3	13	15	14	9	18	10	6	18	16	0	1	0
ENSG00000183386	576	1561	1261	982	921	792	1056	891	842	1006	871	1170	366	588	621
ENSG00000183520	1891	2582	2135	1597	1300	1120	1395	1345	1107	1373	1224	1602	1201	1903	2351
ENSG00000185668	0	0	0	0	0	0	0	0	0	0	0	0	0	1	0
ENSG00000224592	0	0	0	0	0	0	0	0	0	0	0	0	0	0	0
ENSG00000223589	0	0	0	0	0	0	0	0	0	0	0	0	0	0	0
ENSG00000265596	0	0	0	0	0	0	0	0	0	0	0	0	0	0	0
ENSG00000237290	0	0	0	0	0	0	0	0	0	1	0	0	0	0	0
ENSG00000275350	0	0	0	0	0	0	0	0	0	0	0	0	0	0	0
ENSG00000200796	0	0	0	0	0	0	0	0	0	0	0	0	0	0	0
ENSG00000238063	0	0	1	0	0	0	0	0	0	0	0	0	0	0	0
ENSG00000215895	3	1	1	0	0	1	1	0	2	1	0	0	0	0	0
ENSG00000116954	1129	1550	1220	1553	999	820	1437	907	733	1556	938	1157	412	541	539
ENSG00000273637	0	0	0	0	0	0	2	0	0	0	0	0	0	0	0
ENSG00000228436	13	32	43	32	21	25	29	31	27	36	16	28	6	22	18
ENSG00000214114	577	857	627	761	540	448	701	509	457	639	469	669	290	458	415
ENSG00000274944	1	3	4	8	4	7	4	9	5	7	8	6	3	3	3
ENSG00000131233	0	2	1	5	3	1	0	2	2	7	4	2	0	0	0
ENSG00000158315	3	15	5	9	15	12	6	10	4	9	9	7	3	1	6
ENSG00000199963	0	0	0	0	0	0	0	0	0	0	0	0	0	0	0
ENSG00000207466	0	0	0	0	0	0	0	0	0	0	0	0	0	0	0
ENSG00000235549	0	0	0	0	0	0	0	0	0	0	0	2	0	0	0
ENSG00000174574	3644	5956	4542	4515	3398	2987	4191	3459	2941	4165	3081	4405	1089	1811	1786
ENSG00000168653	9886	15308	11996	6634	5966	5154	5524	6347	5104	5188	5379	7251	10599	20668	20933
ENSG00000127603	7506	14388	9983	21241	15669	14082	22180	18723	15270	23706	15089	19837	2958	3312	3258
ENSG00000206654	0	0	2	0	0	0	0	0	0	0	0	0	1	0	0
ENSG00000270040	2	5	3	3	3	2	3	8	2	6	6	9	2	8	6
ENSG00000226438	0	0	1	1	0	1	1	0	0	0	0	0	0	1	0
ENSG00000217897	0	0	0	0	0	0	0	0	0	0	0	0	1	0	0
ENSG00000183682	24	52	41	69	48	50	57	48	55	51	62	53	8	7	12
ENSG00000237624	0	18	6	11	4	9	18	14	18	18	15	15	5	2	4
ENSG00000182109	15	20	16	21	24	24	31	39	19	31	23	34	8	13	20
ENSG00000243970	3	7	2	5	2	1	4	6	3	1	3	4	2	0	2
ENSG00000090621	6751	11006	8192	10112	7934	7056	9651	8394	7039	9717	7538	9508	2837	4740	4740
ENSG00000228060	6	7	1	4	5	2	5	6	5	6	6	4	2	0	2
ENSG00000201457	2	4	3	5	5	4	5	4	1	3	6	11	2	4	0
ENSG00000163909	12	3	7	21	2	4	28	9	11	33	6	7	3	2	3
ENSG00000225903	0	0	0	0	0	0	0	0	0	0	0	0	0	0	0
ENSG00000116981	22	48	30	44	30	27	46	37	29	39	34	30	6	6	5
ENSG00000116983	222	595	427	426	408	358	427	435	356	356	387	510	113	196	150
ENSG00000084072	1267	2421	1829	1622	1366	1203	1586	1460	1074	1552	1203	1659	1242	2159	2234
ENSG00000225333	0	0	0	0	0	0	0	0	0	0	0	0	0	0	0
ENSG00000252413	0	0	0	0	0	0	0	0	0	0	0	0	0	0	0
ENSG00000116985	14	57	47	49	69	44	45	82	84	72	56	79	8	12	1
ENSG00000198754	1	0	0	1	4	3	0	3	1	1	1	3	0	1	4
ENSG00000261798	0	0	0	0	0	0	2	0	0	0	0	0	0	0	0
ENSG00000229213	0	0	0	0	0	0	0	0	0	0	0	0	0	0	0
ENSG00000043514	664	1112	806	918	958	805	910	956	788	844	818	975	496	740	794
ENSG00000202222	0	0	0	0	0	0	0	1	0	1	0	0	0	0	0
ENSG00000116990	263	1189	824	891	1288	1071	941	1350	1082	912	1181	1375	254	512	436
ENSG00000236546	1	4	3	4	0	0	1	2	2	0	0	2	0	0	0
ENSG00000207356	0	1	0	0	1	1	0	0	0	0	0	0	1	0	0
ENSG00000168389	102	220	176	294	330	267	316	338	268	279	275	367	89	124	121
ENSG00000228477	2	6	2	7	5	1	3	6	3	2	4	4	2	2	3
ENSG00000131236	11609	17620	13027	10181	7118	6189	8704	7305	6298	9190	6706	9188	4362	6239	6718
ENSG00000131238	1654	4275	3053	2702	2688	2268	2141	2539	2311	2265	2354	3153	1324	2183	2056
ENSG00000226745	0	0	0	0	1	0	0	0	0	0	0	0	0	0	0
ENSG00000117000	1108	1941	1478	1505	1022	904	1439	1095	974	1307	958	1257	424	474	550
ENSG00000207508	0	4	1	0	0	0	0	1	0	1	0	0	1	0	0
ENSG00000188800	0	1	1	1	0	0	1	1	0	2	0	1	1	0	0
ENSG00000259943	191	428	314	291	291	224	344	250	243	217	234	308	153	248	209
ENSG00000084073	902	1517	1124	1108	974	894	900	867	711	993	881	1037	397	515	514
ENSG00000231296	2	0	0	1	3	0	3	1	0	0	1	0	0	0	0
ENSG00000049089	530	3042	2537	2695	5093	4921	3050	5587	5033	3156	5056	6544	909	1644	1750
ENSG00000227311	0	0	0	0	0	0	0	0	0	0	0	0	0	0	0
ENSG00000084070	1136	1998	1616	1681	1205	1074	1703	1373	1093	1607	1151	1459	455	772	714
ENSG00000213172	0	0	0	0	0	0	0	0	0	0	0	0	2	0	0
ENSG00000187801	391	1105	839	585	651	527	470	659	580	559	567	736	132	143	132
ENSG00000260920	256	807	532	427	534	541	399	555	496	425	517	640	105	165	184
ENSG00000279667	3	9	6	10	20	19	28	25	19	18	25	22	8	5	6
ENSG00000187815	223	553	439	385	427	373	318	515	350	352	394	505	111	198	188
ENSG00000238287	43	87	67	71	100	59	69	82	67	55	69	72	37	78	113
ENSG00000164002	635	1526	1135	1485	1021	904	1466	1116	1003	1505	1128	1461	620	898	861
ENSG00000227278	1	2	0	0	1	0	0	0	1	1	1	1	0	0	0
ENSG00000238186	41	61	48	55	43	41	57	46	29	61	43	50	21	25	27
ENSG00000117010	320	548	417	361	264	220	330	316	234	320	299	343	260	418	346
ENSG00000236505	0	0	1	0	0	0	0	1	1	0	2	0	0	0	0
ENSG00000233910	0	0	0	0	0	0	0	1	0	0	0	0	0	1	0
ENSG00000117016	728	2023	1475	2522	2306	1952	2647	2518	1972	2697	2125	2562	419	686	663
ENSG00000237899	21	39	26	27	21	20	15	23	24	13	27	31	6	16	19
ENSG00000272145	151	380	266	219	212	154	174	242	170	201	217	229	49	71	55
ENSG00000066136	2892	5041	3738	2962	2527	2202	2829	2758	2457	2567	2412	3255	1805	3141	3177
ENSG00000198974	0	0	0	0	0	0	0	0	0	0	0	0	0	0	0
ENSG00000207962	0	0	0	0	0	0	0	0	0	1	0	0	0	0	0
ENSG00000117013	26	56	25	85	70	53	93	58	57	103	46	59	2	4	6
ENSG00000264582	0	0	0	0	0	1	0	0	0	0	0	0	1	0	0
ENSG00000179862	0	0	0	0	0	0	0	0	0	0	0	0	3	0	0
ENSG00000229528	0	0	0	1	0	0	0	0	0	0	1	0	1	0	0
ENSG00000228940	0	0	0	2	0	0	0	0	0	0	0	0	0	0	0
ENSG00000233118	0	0	0	0	0	0	0	0	0	0	0	0	0	0	0
ENSG00000171793	4061	5670	4265	6644	4680	3703	6883	4542	3781	6589	4175	5250	2184	3081	3294
ENSG00000281207	88	126	99	184	127	138	222	187	135	271	173	174	33	28	27
ENSG00000171790	30	45	44	115	67	68	111	73	89	157	83	104	4	5	5
ENSG00000010803	1532	4737	3552	2812	3245	2886	2785	3649	3146	2755	3158	4208	688	1425	1122
ENSG00000215893	1	2	0	1	0	0	0	2	0	0	0	1	1	1	7
ENSG00000235358	5	17	8	2	7	6	2	12	7	9	5	13	0	3	6
ENSG00000213987	0	0	1	0	0	0	0	0	0	0	0	0	0	0	0
ENSG00000204060	1190	2817	2456	3957	4485	4809	5032	5366	5087	4575	5385	6799	737	1141	1068
ENSG00000229901	3	8	1	14	10	11	7	11	18	11	20	7	3	17	11
ENSG00000127129	51	84	58	269	203	168	304	195	144	273	138	183	70	99	89
ENSG00000127124	469	1441	1017	1028	1129	1062	1102	1334	1077	1209	1088	1440	221	328	278
ENSG00000230881	0	0	0	0	2	0	1	0	0	0	0	0	0	0	0
ENSG00000230638	0	2	0	3	3	0	4	2	1	0	0	5	0	1	0
ENSG00000227538	0	0	0	1	0	0	1	0	1	0	0	0	0	0	0
ENSG00000228776	0	0	0	0	1	0	0	0	0	0	0	0	0	0	1
ENSG00000044012	0	0	2	0	0	0	0	0	0	0	0	0	0	0	0
ENSG00000197273	0	2	0	0	0	0	0	0	1	0	0	0	0	0	2
ENSG00000198815	2259	4209	2838	4845	3780	3561	4786	4290	3465	5010	3553	4507	870	1198	1296
ENSG00000227527	9	41	32	29	24	13	24	24	27	26	17	38	12	19	29
ENSG00000177181	103	294	217	193	195	197	164	219	183	177	218	261	60	130	116
ENSG00000235002	0	0	0	0	0	0	0	0	0	0	0	0	0	0	0
ENSG00000066185	8	22	6	3	5	6	3	7	10	3	8	11	2	6	11
ENSG00000127125	1320	3132	2336	1318	1338	1092	1202	1283	1259	1111	1118	1609	983	1989	2051
ENSG00000186409	39	85	57	83	116	81	94	112	93	87	100	130	22	24	30
ENSG00000230116	2	0	0	0	0	0	0	0	0	0	0	0	0	0	0
ENSG00000236876	0	2	0	2	0	2	1	0	0	1	0	1	1	1	1
ENSG00000200254	0	0	0	0	0	0	0	0	0	0	0	0	0	0	0
ENSG00000236180	0	2	0	0	0	0	0	0	0	0	0	2	0	0	0
ENSG00000171960	3677	4325	3454	3432	2580	2152	3145	2514	2228	2779	2326	3157	3486	5460	6133
ENSG00000234917	15	16	8	15	24	7	18	21	4	15	9	13	7	10	10
ENSG00000065978	65192	100327	80369	41100	24169	24771	35097	29796	27241	32906	26046	37892	24373	44017	39362
ENSG00000164007	0	0	1	0	0	4	0	3	0	0	0	0	0	1	1
ENSG00000117385	1099	2400	1909	3554	3751	3454	4004	3594	3791	3957	3635	4913	844	1458	1394
ENSG00000164008	60	117	89	81	65	58	59	63	51	71	77	100	53	59	70
ENSG00000283580	17	35	25	40	40	26	39	31	33	41	26	35	9	23	21
ENSG00000228452	20	40	31	30	26	24	27	32	30	31	23	31	4	22	15
ENSG00000274386	28	76	50	57	55	61	54	57	46	57	49	65	16	14	19
ENSG00000177868	796	1462	1016	778	692	585	704	688	594	693	645	797	501	1072	956
ENSG00000164010	219	378	316	539	381	290	528	382	301	539	302	454	88	133	138
ENSG00000228192	63	110	100	68	58	48	66	81	56	81	60	72	22	47	34
ENSG00000164011	262	789	638	464	589	448	505	511	500	500	507	680	297	543	488
ENSG00000233708	2	2	1	7	1	0	4	1	2	2	1	2	0	2	0
ENSG00000237090	1	0	0	0	0	0	0	0	0	0	0	0	0	0	1
ENSG00000225099	0	1	0	0	1	0	0	0	0	0	1	1	0	1	0
ENSG00000117394	1538	3261	2513	4164	3556	3349	4678	3693	3479	4131	3177	4422	1106	1916	1834
ENSG00000227533	29	91	73	91	71	53	76	72	76	69	82	112	42	79	44
ENSG00000207256	0	4	3	0	1	0	2	0	0	0	1	0	0	0	0
ENSG00000283136	0	0	0	0	0	0	0	0	0	0	0	0	0	0	0
ENSG00000277513	0	0	0	0	0	0	0	0	0	0	0	0	0	0	0
ENSG00000186973	20	119	86	46	110	83	42	87	111	37	104	131	33	77	70
ENSG00000117395	3015	5071	4154	4577	3379	2719	4437	3509	2840	4290	3303	3805	2729	4231	4048
ENSG00000243710	27	44	34	33	34	33	27	62	55	35	63	69	24	25	23
ENSG00000179178	0	0	1	2	2	1	1	0	1	0	0	3	1	0	0
ENSG00000253313	0	2	0	0	3	1	1	4	3	3	0	1	0	0	0
ENSG00000066056	2	5	3	11	9	9	4	6	5	7	3	4	5	1	1
ENSG00000117400	5	16	10	13	16	19	10	13	9	14	22	19	3	7	2
ENSG00000234694	48	102	86	97	91	97	89	111	68	82	98	126	53	131	111
ENSG00000117399	6490	11867	9099	9954	6785	6030	10179	6351	6051	9353	6062	9027	6089	10566	10597
ENSG00000066322	1552	3142	2206	2529	2173	1805	2466	2137	1845	2261	1930	2461	1308	2375	2090
ENSG00000159479	1278	2504	1674	1696	1486	1146	1691	1347	1162	1576	1320	1799	1222	1943	1810
ENSG00000229431	17	50	24	38	42	47	43	43	45	40	52	41	3	6	7
ENSG00000198198	881	2204	1656	2284	1869	1990	2271	2602	2262	2963	2269	2955	275	119	114
ENSG00000229372	0	0	0	0	0	0	0	3	0	0	1	0	0	0	0
ENSG00000274975	0	0	0	0	0	0	0	0	0	0	0	0	0	0	0
ENSG00000178922	207	515	368	705	777	695	894	840	773	894	862	1007	104	177	201
ENSG00000229348	55	162	130	215	203	207	211	258	229	262	255	310	43	87	117
ENSG00000142949	6867	14120	11522	21134	17616	17453	23972	20316	19213	24007	17947	23960	2306	3281	3456
ENSG00000066135	2644	6390	5146	7141	6434	5439	7334	6532	5530	7217	6097	7594	1447	2277	2477
ENSG00000236200	84	163	118	210	150	99	193	165	122	196	140	184	38	82	45
ENSG00000126091	86	277	246	223	338	205	233	271	209	233	259	327	80	180	145
ENSG00000229444	1	2	3	3	6	3	2	3	3	4	4	4	1	0	1
ENSG00000283414	0	1	0	0	1	1	4	0	0	0	0	2	0	0	0
ENSG00000233674	0	0	0	0	4	2	2	1	2	3	0	0	0	2	0
ENSG00000283477	0	0	0	0	0	0	0	0	0	0	0	0	0	0	0
ENSG00000224751	0	0	0	0	0	0	0	1	0	1	1	2	1	0	0
ENSG00000117407	2	17	11	18	27	35	20	28	25	31	35	34	1	7	4
ENSG00000237950	12	32	25	23	30	12	32	26	16	33	18	20	6	3	4
ENSG00000117408	726	1583	1189	2271	1553	1528	2600	1764	1512	2441	1568	1998	505	737	827
ENSG00000132768	891	1969	1480	2125	1508	1284	2300	1598	1284	2193	1393	1763	704	1138	958
ENSG00000117410	1305	2959	2183	2064	1884	1585	1986	2164	1829	1928	1847	2233	1119	1770	1805
ENSG00000117411	5300	9164	7098	14468	10628	10825	16555	11972	10657	15283	10783	14812	4559	6780	6128
ENSG00000159214	464	1246	950	1011	1257	945	1056	1250	1055	1035	1194	1416	454	771	831
ENSG00000196517	445	1419	1184	1005	1256	1099	1132	1380	1225	970	1131	1540	230	421	357
ENSG00000230615	51	92	73	80	89	72	89	78	58	57	73	74	56	98	86
ENSG00000227163	0	0	0	3	0	0	0	0	0	0	0	0	1	0	0
ENSG00000271647	0	0	0	0	0	0	2	0	0	1	0	0	0	0	0
ENSG00000239560	0	0	0	0	0	0	0	0	0	0	0	0	0	0	0
ENSG00000171872	3	3	0	9	4	6	5	3	5	11	1	2	1	1	0
ENSG00000233514	5	4	3	2	1	5	4	4	6	2	0	2	1	1	2
ENSG00000283039	19	10	6	36	7	4	26	1	9	28	1	8	2	0	0
ENSG00000226804	0	0	0	0	0	0	0	0	0	0	0	0	0	0	0
ENSG00000200171	0	0	0	1	0	0	0	0	0	0	0	0	0	0	0
ENSG00000238037	0	0	0	0	0	0	0	0	0	0	0	0	0	0	0
ENSG00000227994	0	0	0	0	0	0	0	0	0	0	0	0	0	0	0
ENSG00000271329	0	3	0	1	4	2	4	6	0	4	1	2	4	3	1
ENSG00000178028	1596	3451	2502	3405	3214	2643	3661	3516	2968	3236	2995	3877	1462	2667	2605
ENSG00000117419	1588	3453	2474	2028	1637	1347	2038	1738	1511	1861	1503	1984	1109	1535	1414
ENSG00000233602	2	4	3	8	1	0	6	0	3	2	3	2	0	0	0
ENSG00000199385	0	0	0	0	0	0	0	1	0	0	0	0	0	0	0
ENSG00000187147	3022	6523	4982	7558	7202	6511	7977	7845	6906	8012	7150	9516	2342	3827	3629
ENSG00000263381	0	0	0	0	0	0	0	0	0	0	0	0	0	0	0
ENSG00000126106	293	779	488	506	452	363	483	373	364	426	343	445	280	471	308
ENSG00000198520	21	73	66	60	103	57	66	114	65	75	99	123	19	66	64
ENSG00000199377	1	5	4	4	4	1	2	2	4	2	4	4	2	0	0
ENSG00000200169	0	0	0	1	0	1	0	0	0	0	3	0	0	0	0
ENSG00000142945	3803	7374	5780	7411	5629	4649	7336	5326	4803	7521	5167	7356	2616	3721	4271
ENSG00000225721	27	46	38	50	41	20	67	49	30	44	39	41	24	21	22
ENSG00000142937	31943	83896	62650	34266	47655	41458	31781	46052	43665	27406	41489	58181	43157	96000	93070
ENSG00000264294	0	0	0	0	0	0	0	0	0	0	0	0	0	0	0
ENSG00000200913	8	17	12	13	36	12	17	27	13	16	21	25	14	11	20
ENSG00000202031	0	7	3	7	9	6	6	11	6	1	6	10	8	17	11
ENSG00000281859	0	0	0	0	0	0	0	0	0	0	0	0	0	0	0
ENSG00000207421	0	0	0	0	0	0	0	0	0	0	0	0	0	0	0
ENSG00000234093	1	3	0	2	2	7	2	3	0	2	0	0	2	2	3
ENSG00000142959	4	7	3	9	6	7	4	3	11	6	14	10	3	5	3
ENSG00000173846	243	754	522	721	935	731	812	907	827	790	900	1051	264	507	425
ENSG00000188396	2	13	16	22	24	6	18	16	11	14	20	17	6	19	18
ENSG00000222009	185	370	212	386	370	291	353	371	291	412	340	446	58	76	50
ENSG00000117425	20	63	53	68	82	59	119	89	83	94	86	104	13	21	25
ENSG00000202444	0	0	0	0	0	0	0	0	0	0	0	0	0	0	0
ENSG00000226499	1	2	0	5	0	0	0	2	3	1	2	1	4	1	2
ENSG00000070785	1117	1776	1350	1339	785	709	1056	725	629	1130	719	918	831	1176	1183
ENSG00000229815	5	0	0	0	0	0	0	0	1	3	0	0	0	0	0
ENSG00000232369	0	2	0	1	2	0	1	1	0	1	0	1	2	1	0
ENSG00000268949	5	4	3	15	6	2	5	1	5	5	11	7	3	7	3
ENSG00000126107	1165	2099	1646	2512	1900	1659	2565	2120	1710	2630	1747	2380	504	727	612
ENSG00000126088	1861	3800	2836	3585	2817	2439	3738	3105	2573	3281	2666	3547	2465	4140	4217
ENSG00000162415	98	245	186	196	200	190	227	216	193	175	187	268	53	79	70
ENSG00000234315	0	0	0	0	0	0	0	0	0	0	0	0	0	0	0
ENSG00000281912	25	101	64	58	66	67	65	52	49	43	63	50	34	51	48
ENSG00000186603	6	10	8	25	17	14	25	18	21	15	17	26	1	1	4
ENSG00000132781	157	528	357	386	488	446	459	470	417	400	485	613	205	388	370
ENSG00000132773	799	1526	1178	1445	1056	827	1433	1056	832	1363	980	1171	779	1144	1137
ENSG00000070759	406	1017	793	715	689	510	625	702	581	691	691	770	191	357	291
ENSG00000236872	0	0	0	0	3	1	0	4	1	0	0	0	0	1	0
ENSG00000280670	164	374	303	271	314	280	306	338	297	274	249	353	82	157	146
ENSG00000132763	807	1615	1230	1334	1113	956	889	854	644	1268	1031	1311	440	596	543
ENSG00000117450	16818	21539	16455	20299	10178	8692	18212	10582	9273	18194	10470	13704	18523	26212	26928
ENSG00000234379	0	0	0	0	0	0	0	0	0	0	0	0	1	0	0
ENSG00000117448	2704	6907	5214	4121	4236	3390	4127	4441	3774	3760	3861	4826	3143	5479	5117
ENSG00000281133	1	2	3	10	2	1	7	3	6	5	2	3	1	1	1
ENSG00000280836	4	6	12	7	8	9	14	5	8	8	17	5	1	0	1
ENSG00000132780	11045	21447	16089	17380	16655	14137	16941	18994	15889	17036	16378	20543	10220	14903	18889
ENSG00000281112	0	1	0	0	0	0	0	0	0	1	0	0	0	0	0
ENSG00000281825	0	0	0	0	0	0	2	0	0	1	0	0	0	1	0
ENSG00000159588	22	46	18	38	60	43	55	54	29	41	46	59	17	23	19
ENSG00000159592	2964	6261	4708	4400	4779	4135	4026	4988	4459	4003	4262	5548	1069	1616	1567
ENSG00000225447	2	3	5	8	8	2	1	7	5	2	8	8	0	3	3
ENSG00000234329	6	20	16	42	20	7	21	29	23	33	27	37	6	1	5
ENSG00000159596	690	1642	1081	1136	1118	889	1048	1090	905	937	917	1168	504	933	850
ENSG00000197429	581	1123	848	1238	1206	1007	732	684	615	1216	1165	1395	283	248	291
ENSG00000230896	40	94	71	96	130	98	73	69	52	95	96	110	17	23	20
ENSG00000236111	0	0	0	0	0	1	0	0	0	0	0	1	1	0	0
ENSG00000086015	2574	4939	3769	6730	5124	5153	7375	5751	4969	7829	4884	6881	1030	1512	1419
ENSG00000232467	3	3	0	1	1	1	0	0	0	0	1	2	3	0	0
ENSG00000117461	1344	2691	2179	1966	1748	1546	1703	1852	1723	1831	1610	2172	523	783	895
ENSG00000278139	0	0	0	0	0	0	0	0	0	0	0	0	0	0	0
ENSG00000226957	0	0	0	0	2	2	0	1	0	0	1	0	0	0	0
ENSG00000233114	0	0	0	0	0	0	1	2	0	0	0	0	1	0	0
ENSG00000227857	2	7	9	3	14	8	8	6	9	7	10	9	9	20	21
ENSG00000117472	57	191	137	85	108	73	75	116	89	55	66	109	53	85	89
ENSG00000250719	0	0	0	0	0	0	0	0	0	0	0	0	0	0	0
ENSG00000085998	1448	3144	2654	3561	3656	3217	4232	3828	3533	3948	3240	4500	908	1536	1458
ENSG00000171357	67	194	166	114	111	101	125	113	80	117	116	127	67	125	90
ENSG00000085999	1201	2150	1613	2514	1570	1434	2677	1637	1545	2643	1557	2167	511	661	674
ENSG00000132128	1402	3435	2465	2828	2558	2057	2844	2648	2213	2824	2502	3027	913	1479	1272
ENSG00000173660	8051	12172	8511	6157	6095	5026	5341	6403	5152	5105	5481	7341	7542	13644	12972
ENSG00000117481	804	1460	1196	1342	1014	886	1106	979	772	1291	1009	1259	495	820	803
ENSG00000225779	0	0	0	1	0	0	0	0	0	0	0	0	0	0	0
ENSG00000117480	25	129	90	89	160	108	89	115	118	139	141	127	37	63	59
ENSG00000232022	113	316	238	171	152	144	180	220	144	155	159	241	166	353	310
ENSG00000224863	9	10	9	22	6	12	13	6	7	14	9	10	2	3	5
ENSG00000197587	2	9	9	3	5	10	4	7	9	7	10	8	0	2	0
ENSG00000282881	0	0	0	0	0	0	0	0	0	0	0	0	0	0	0
ENSG00000269956	0	1	3	1	3	1	2	1	0	2	4	3	0	0	1
ENSG00000162456	1	0	0	1	0	0	0	0	0	1	0	1	0	1	0
ENSG00000079277	71	222	151	207	282	189	183	294	260	169	256	298	42	56	69
ENSG00000142961	339	886	596	954	875	796	1051	1030	787	1004	866	1052	186	238	256
ENSG00000123472	2359	3424	2771	2297	1679	1457	1891	1694	1713	1977	1616	2115	798	1154	1113
ENSG00000233647	0	1	1	1	1	0	0	3	2	0	1	2	0	0	0
ENSG00000186118	0	1	0	2	2	3	2	0	0	1	0	0	2	0	1
ENSG00000228237	4	9	1	2	5	8	7	8	6	7	7	9	2	0	0
ENSG00000159658	2076	4201	3156	3209	2402	2422	2985	2840	2639	3087	2456	3427	459	594	680
ENSG00000236476	0	0	0	0	0	0	0	0	0	0	0	0	0	0	0
ENSG00000142973	0	1	2	1	0	0	0	2	3	0	1	2	0	3	2
ENSG00000154198	0	0	0	0	0	0	4	0	0	0	2	0	0	0	0
ENSG00000238145	0	0	0	0	0	0	0	0	0	0	0	0	0	0	0
ENSG00000187048	1	0	0	0	0	1	0	0	0	0	0	0	0	0	0
ENSG00000259832	0	0	0	0	0	0	0	0	0	0	0	0	0	0	0
ENSG00000261196	0	0	0	0	0	0	0	0	0	0	0	0	0	0	0
ENSG00000261593	0	0	0	0	0	0	0	0	0	0	0	0	0	0	0
ENSG00000261290	0	0	0	0	0	0	0	0	0	0	0	0	0	0	0
ENSG00000186377	18	26	20	16	27	18	19	22	21	18	22	31	9	10	2
ENSG00000186160	0	6	3	6	1	1	3	1	10	3	2	4	2	0	0
ENSG00000225154	0	0	0	0	0	0	0	0	0	0	0	0	0	0	0
ENSG00000225506	62	90	81	129	95	78	101	69	67	130	92	105	17	10	20
ENSG00000162365	2	1	0	2	1	0	3	0	5	2	0	0	1	0	0
ENSG00000225514	0	0	0	0	1	1	1	0	0	0	0	0	0	2	4
ENSG00000224805	22	73	67	30	42	53	38	42	43	37	36	64	67	101	102
ENSG00000162366	0	0	3	3	0	1	2	0	1	2	1	3	1	1	1
ENSG00000162367	139	267	222	322	356	323	429	396	322	440	306	415	68	121	109
ENSG00000226252	1	0	1	1	0	1	0	0	0	0	0	0	0	0	0
ENSG00000123473	1988	2736	2113	2631	1564	1416	2410	1703	1409	2585	1405	1884	572	576	622
ENSG00000162368	3687	6516	5138	4392	3738	3629	3789	3913	3432	3803	3299	4537	947	1346	1251
ENSG00000225762	2	4	2	3	3	2	3	4	1	2	5	7	3	5	0
ENSG00000186790	0	0	0	1	3	0	2	3	3	4	2	4	0	2	0
ENSG00000237424	555	1432	1103	1870	2226	1978	2033	2194	1996	2046	2001	2604	441	726	679
ENSG00000186564	296	632	477	749	756	674	918	819	674	840	734	960	150	189	173
ENSG00000271355	0	0	0	0	1	0	0	0	0	0	0	0	0	0	0
ENSG00000229554	0	0	0	0	0	0	0	0	0	0	0	0	0	0	0
ENSG00000227883	0	0	0	0	0	0	1	0	0	0	0	0	0	0	0
ENSG00000227947	0	0	2	0	0	0	0	0	0	0	0	0	0	0	0
ENSG00000269113	72	551	380	230	740	661	325	837	614	250	700	916	99	235	242
ENSG00000223814	0	0	0	0	0	0	0	0	0	0	0	0	0	0	0
ENSG00000225028	2	6	4	3	12	10	7	9	5	5	6	8	3	3	1
ENSG00000226133	0	4	3	5	3	8	4	14	5	2	9	5	3	2	2
ENSG00000231413	0	0	1	0	1	0	0	0	0	0	0	0	0	0	0
ENSG00000237180	0	1	2	0	1	0	0	1	4	0	0	0	0	0	0
ENSG00000242267	1	9	2	4	16	7	3	13	11	7	10	16	2	5	2
ENSG00000279096	1	0	0	0	0	1	0	2	0	0	1	3	0	2	0
ENSG00000223720	1	3	0	1	1	0	0	5	3	0	0	5	0	0	0
ENSG00000117834	14	80	58	24	61	45	16	65	43	35	72	60	11	12	11
ENSG00000272491	5	28	16	8	31	34	35	47	34	14	33	44	5	11	13
ENSG00000279214	0	2	1	0	0	0	1	1	0	0	2	0	0	3	0
ENSG00000132122	279	1052	631	369	546	563	306	606	521	322	536	645	119	203	219
ENSG00000224986	1	2	4	0	5	7	3	0	0	0	4	1	4	0	2
ENSG00000206700	0	0	0	0	0	0	0	0	0	0	0	0	1	0	0
ENSG00000235105	0	7	1	5	0	1	1	3	1	2	2	1	0	0	0
ENSG00000223175	1	0	0	0	0	0	0	0	0	0	1	0	0	0	2
ENSG00000232514	0	1	0	0	0	0	0	0	0	0	0	0	0	0	0
ENSG00000186094	15	86	62	25	98	86	34	97	96	36	79	91	22	53	56
ENSG00000162373	154	414	322	183	238	239	158	314	222	168	239	310	173	366	378
ENSG00000229846	0	0	0	0	0	0	0	0	0	0	0	0	0	0	0
ENSG00000230114	1	0	1	1	0	0	0	0	0	0	0	0	0	0	0
ENSG00000225623	0	0	0	0	0	0	0	0	0	0	0	0	0	0	0
ENSG00000237478	0	0	0	0	0	0	0	0	0	0	0	0	0	0	0
ENSG00000215887	0	0	0	0	0	0	0	0	0	0	0	0	1	0	0
ENSG00000279324	0	0	0	0	0	1	0	0	1	0	1	0	0	1	0
ENSG00000233595	0	0	0	0	0	0	0	0	0	0	0	0	0	0	0
ENSG00000162374	17	50	31	17	49	26	20	32	25	25	26	57	9	25	20
ENSG00000230828	0	0	0	0	0	0	0	0	0	0	0	0	0	0	0
ENSG00000237337	0	0	0	0	0	0	0	0	0	0	0	0	0	0	0
ENSG00000233407	0	0	0	0	0	0	0	0	0	0	0	0	0	0	0
ENSG00000234080	0	1	0	0	0	0	2	0	0	0	1	0	0	1	3
ENSG00000229316	0	0	0	0	2	0	0	0	0	0	1	0	0	0	0
ENSG00000225671	0	0	1	0	0	0	0	0	0	0	0	0	0	0	0
ENSG00000142700	9	8	10	19	11	11	14	22	21	11	12	18	1	4	6
ENSG00000185104	1996	3605	2702	2890	2760	1916	2055	1903	1617	2588	2510	2734	1025	1573	1528
ENSG00000225767	0	1	2	2	3	1	0	2	0	0	1	0	2	1	0
ENSG00000207194	0	0	0	0	0	0	0	0	0	0	0	0	0	0	0
ENSG00000230585	2	5	3	1	3	3	3	5	4	3	2	2	1	2	1
ENSG00000237130	0	0	0	2	0	0	0	0	0	0	0	1	1	0	1
ENSG00000123080	2348	4252	3741	5009	3195	3068	5067	3313	3220	5280	3567	4692	1411	2065	1907
ENSG00000265538	0	0	0	0	0	0	0	0	0	1	0	0	0	0	0
ENSG00000275816	0	0	0	0	0	1	0	0	0	0	0	0	0	0	0
ENSG00000204006	0	0	0	1	0	0	0	0	0	0	0	0	0	0	0
ENSG00000200262	0	0	0	0	0	0	0	0	0	0	0	0	0	0	0
ENSG00000213478	0	2	0	1	0	0	0	1	0	1	0	2	0	0	0
ENSG00000203356	4	2	7	2	5	3	8	4	4	2	4	6	1	1	0
ENSG00000123091	4833	6031	4548	4714	3042	2896	3957	3089	2792	4082	2851	4038	775	1111	1062
ENSG00000233406	2	16	11	10	2	4	3	6	5	8	3	3	8	0	6
ENSG00000236434	2	3	2	3	2	5	1	0	7	2	1	7	0	3	0
ENSG00000085831	342	720	593	800	567	550	856	684	527	825	520	777	238	359	353
ENSG00000261664	2	11	7	5	4	2	10	5	1	4	9	13	3	3	4
ENSG00000085832	1603	2766	2030	2345	2045	1782	1710	1880	1664	2066	1838	2246	458	543	595
ENSG00000232027	7	6	5	11	0	2	10	3	2	2	3	7	0	2	0
ENSG00000206595	1	0	0	0	2	0	0	0	0	0	0	0	0	0	1
ENSG00000238140	0	2	0	3	3	1	1	0	0	1	2	0	1	1	0
ENSG00000227070	5	1	4	3	0	2	2	6	4	5	4	2	1	1	5
ENSG00000252032	0	0	0	0	0	0	0	0	0	0	0	0	0	0	0
ENSG00000227742	4	3	5	9	2	1	10	0	3	10	0	0	0	3	5
ENSG00000117859	2683	4365	3163	4165	3133	2777	3770	3240	2959	3871	3255	3954	1130	1725	1845
ENSG00000236973	0	0	0	0	0	0	0	0	0	0	0	0	0	0	0
ENSG00000232846	0	0	0	0	0	0	0	0	0	0	0	0	0	0	0
ENSG00000212624	0	0	0	0	0	0	0	0	0	0	0	0	0	0	0
ENSG00000078618	5427	7474	5521	9296	6988	5107	6868	5794	4804	8695	6141	7057	1922	2719	2666
ENSG00000266993	9	16	11	26	16	14	23	16	18	34	21	24	8	5	4
ENSG00000272175	0	0	0	0	0	0	0	0	0	0	0	0	0	1	1
ENSG00000230604	1	1	0	1	6	0	3	3	6	5	3	0	1	0	1
ENSG00000169213	1428	2287	1632	2950	1965	1695	2590	2085	1734	2854	1836	2225	537	690	734
ENSG00000229032	0	0	0	0	0	0	0	0	0	0	0	0	0	0	0
ENSG00000264613	0	0	0	0	0	0	0	0	0	0	0	0	0	0	0
ENSG00000117862	979	2158	1633	1103	1166	999	1001	1253	1002	956	1045	1409	645	1086	1023
ENSG00000198841	230	399	329	693	563	472	834	513	454	798	495	616	231	351	317
ENSG00000223390	0	2	1	1	0	0	2	2	0	1	3	0	1	0	0
ENSG00000228369	1	3	2	2	5	2	4	3	0	2	3	4	0	4	0
ENSG00000134717	1585	3596	2653	1641	1640	1457	1399	1646	1442	1361	1450	2007	1168	2144	2071
ENSG00000157077	795	1499	1050	1296	1098	858	1081	1134	878	1221	1026	1355	338	448	552
ENSG00000241745	0	0	0	0	0	0	0	0	0	0	0	0	2	0	0
ENSG00000228407	5	8	5	6	15	2	10	6	9	4	5	16	5	17	8
ENSG00000223429	0	0	0	0	1	0	0	0	0	0	0	0	0	2	0
ENSG00000224255	0	0	0	0	0	0	2	1	1	0	1	0	1	0	0
ENSG00000236004	0	0	0	0	0	0	0	0	0	0	0	0	1	0	0
ENSG00000237663	0	0	0	0	0	0	0	0	0	0	0	0	0	0	0
ENSG00000213735	0	0	0	0	0	0	0	0	0	0	1	1	1	0	2
ENSG00000154222	947	1943	1349	3464	2894	2782	4047	3128	2806	4138	2603	3672	530	813	781
ENSG00000272100	1	7	3	9	6	2	10	5	6	8	5	11	1	2	4
ENSG00000224680	20	32	18	63	26	22	66	28	31	44	29	35	8	9	28
ENSG00000085840	976	1625	1136	1568	883	726	1422	980	765	1501	859	1043	430	562	565
ENSG00000134748	2471	3920	2972	2946	2604	2331	2722	2754	2284	2777	2490	3405	1361	2049	2047
ENSG00000134744	1878	3377	2410	3620	3417	2976	3276	4076	3225	3487	3073	3977	664	699	745
ENSG00000272371	0	0	0	1	1	1	0	0	0	1	0	0	0	4	0
ENSG00000236290	0	0	0	0	0	0	0	0	0	0	0	2	2	1	0
ENSG00000116157	44	149	105	73	95	68	84	100	91	59	76	123	36	111	99
ENSG00000182183	0	0	0	0	2	0	0	0	0	0	1	0	0	0	0
ENSG00000162377	2349	3810	2759	3862	2950	2574	3835	3365	2871	3928	3000	3944	877	1234	1305
ENSG00000233664	0	0	0	0	0	0	0	0	0	0	0	0	0	0	0
ENSG00000239640	0	0	0	0	0	0	0	0	0	0	0	0	0	0	0
ENSG00000162378	1108	2311	1604	1924	1487	1523	1631	1497	1231	1982	1378	1736	268	260	310
ENSG00000252018	0	0	0	0	0	0	0	0	0	0	0	0	1	0	0
ENSG00000228929	12	5	11	6	9	3	2	6	6	4	8	8	13	18	20
ENSG00000206627	0	2	0	1	0	0	0	3	0	0	0	0	1	1	0
ENSG00000203995	8	29	9	10	15	14	16	15	13	18	14	21	4	1	3
ENSG00000242391	0	0	0	0	0	0	0	0	0	0	0	1	0	1	0
ENSG00000121310	5	11	11	7	11	11	15	9	11	11	19	18	4	6	0
ENSG00000230953	0	0	0	0	0	0	0	0	0	0	0	1	0	0	0
ENSG00000231866	0	0	0	0	0	0	0	0	0	0	0	0	0	0	0
ENSG00000116171	1593	3134	2231	1556	1529	1412	1294	1431	1368	1318	1391	1875	872	1469	1517
ENSG00000264834	0	0	0	0	0	0	0	0	0	0	0	0	0	0	0
ENSG00000266188	0	0	0	0	0	0	0	0	0	0	0	0	0	0	0
ENSG00000265815	0	0	0	0	0	0	0	0	0	0	0	1	0	0	0
ENSG00000237279	0	0	0	0	0	0	0	0	0	0	0	0	0	0	0
ENSG00000236360	1	2	2	1	0	1	1	0	1	0	0	1	0	1	2
ENSG00000226147	0	0	0	1	3	0	1	0	3	0	2	0	0	0	1
ENSG00000279054	0	0	0	0	0	0	0	0	0	0	0	0	0	0	0
ENSG00000174348	3	1	0	0	1	1	0	0	2	2	1	1	3	0	0
ENSG00000232993	0	0	0	0	0	0	0	0	0	0	0	0	0	0	0
ENSG00000227644	0	0	0	0	0	0	0	0	0	0	0	0	0	0	0
ENSG00000162383	0	0	0	1	0	0	1	1	1	1	2	0	0	0	0
ENSG00000235563	0	0	0	0	1	0	0	0	0	0	0	0	0	0	0
ENSG00000277397	0	0	0	0	0	0	0	0	0	0	0	0	0	0	0
ENSG00000157184	280	537	447	495	370	328	500	357	308	442	360	415	177	242	246
ENSG00000236723	3	14	2	8	2	4	11	13	3	12	3	14	1	10	5
ENSG00000162384	917	1785	1303	979	1016	783	911	961	897	827	860	1224	702	1284	1362
ENSG00000259818	0	5	8	5	1	2	1	1	2	2	3	1	0	0	1
ENSG00000162385	3617	4403	3507	4066	3452	2527	3381	3357	2732	3498	3400	3884	3909	6542	8362
ENSG00000226754	6	20	17	9	16	8	19	20	11	8	5	10	7	12	10
ENSG00000157193	1310	2256	1571	3639	2767	2644	3934	3089	2761	4044	2833	3388	382	565	530
ENSG00000234578	0	0	0	0	0	0	1	3	0	0	0	0	0	1	0
ENSG00000228838	0	0	1	2	0	0	1	0	0	1	4	0	0	2	0
ENSG00000225030	1	0	0	6	4	0	5	0	0	3	0	0	0	1	0
ENSG00000232762	3	3	0	5	2	3	6	5	2	5	2	0	2	0	3
ENSG00000225675	6	38	21	32	30	18	36	36	27	20	30	24	3	3	8
ENSG00000226938	0	0	0	0	0	0	0	0	0	1	0	0	0	0	0
ENSG00000230138	0	0	0	0	0	0	0	0	0	0	0	0	0	0	0
ENSG00000236253	0	0	0	0	0	0	0	1	0	0	1	0	0	0	0
ENSG00000143006	0	0	0	0	0	0	0	0	0	0	0	0	0	0	0
ENSG00000174332	6	24	24	12	40	21	19	27	33	10	24	43	3	10	17
ENSG00000239007	0	0	0	0	0	0	0	0	0	0	0	0	0	0	0
ENSG00000058804	942	1728	1222	1500	1265	1191	1246	1236	992	1499	1081	1584	350	502	562
ENSG00000201003	0	1	0	0	0	0	1	0	0	2	0	0	0	1	0
ENSG00000229687	0	0	0	0	0	0	0	0	0	0	0	0	0	0	0
ENSG00000058799	300	710	443	321	356	255	247	311	264	288	253	382	164	311	348
ENSG00000211452	3	7	4	4	1	2	6	5	4	3	4	8	3	0	2
ENSG00000081870	1461	1900	1412	1127	892	778	957	933	789	963	851	1117	934	1605	1746
ENSG00000116212	2121	3057	2287	2977	2189	1694	2988	2091	1786	3199	2045	2639	1430	2144	2261
ENSG00000219102	10	12	18	20	8	5	12	14	8	9	5	12	12	6	8
ENSG00000203985	0	0	0	0	1	0	0	0	0	0	0	1	1	3	0
ENSG00000116209	1120	2286	1803	1976	2155	1527	1140	1275	1178	1611	2271	2021	1044	1885	1699
ENSG00000280378	0	4	2	6	4	4	10	4	1	0	2	8	1	1	1
ENSG00000116205	401	979	796	751	842	632	676	801	599	805	776	927	162	249	275
ENSG00000225183	0	0	0	2	0	0	0	0	0	0	0	2	0	1	0
ENSG00000279049	0	0	0	0	0	0	0	0	0	0	0	0	0	0	0
ENSG00000256407	1	5	0	6	4	7	4	2	3	3	3	6	0	0	1
ENSG00000157211	0	0	0	0	0	1	0	0	1	0	0	0	0	0	0
ENSG00000280425	0	2	0	2	3	0	2	1	0	1	2	4	0	0	0
ENSG00000215883	421	1072	802	1316	1137	989	1378	1215	981	1427	1128	1459	183	366	364
ENSG00000116221	3940	7081	5510	4426	3246	2891	4125	3086	2836	3853	2938	3933	2477	3642	3092
ENSG00000157216	3735	5711	4784	5192	4375	3503	5209	4567	4137	4767	4403	5383	1547	2211	2338
ENSG00000198711	7	13	9	24	29	16	29	21	25	22	28	26	10	5	5
ENSG00000225632	0	0	0	0	2	0	1	1	0	0	0	0	0	0	0
ENSG00000232245	0	0	0	0	0	0	0	0	0	0	0	0	0	0	0
ENSG00000235741	2	0	0	0	0	0	0	0	2	1	0	0	0	0	0
ENSG00000237173	0	0	0	0	0	0	0	0	0	0	0	0	0	1	1
ENSG00000227453	0	0	0	0	0	0	0	0	0	0	0	0	0	1	2
ENSG00000162390	91	207	137	222	250	198	230	223	247	232	214	223	46	62	64
ENSG00000162391	6	17	7	17	16	11	8	14	13	8	14	16	3	7	4
ENSG00000230728	0	1	0	0	1	0	0	3	0	0	0	0	0	0	0
ENSG00000184313	0	11	8	1	16	9	5	15	9	3	14	31	1	5	0
ENSG00000271723	0	0	2	0	0	0	0	1	4	1	1	1	2	0	0
ENSG00000243725	252	432	353	413	334	246	493	332	276	461	305	410	133	163	176
ENSG00000162396	217	467	433	452	376	330	468	441	332	500	390	423	143	213	150
ENSG00000006555	0	0	0	0	0	0	0	1	4	2	1	0	0	0	0
ENSG00000237453	0	0	0	0	0	0	0	0	0	0	0	0	0	0	0
ENSG00000162398	0	0	0	0	1	4	0	0	2	1	1	0	0	0	3
ENSG00000116133	4560	7353	5730	10120	5871	5486	11466	6477	5576	10555	5461	7582	2017	2847	2716
ENSG00000242396	24	45	28	30	28	28	31	26	17	24	33	29	12	19	18
ENSG00000233203	14	21	11	11	17	19	20	24	9	11	18	12	9	17	15
ENSG00000143001	7	37	27	16	44	28	17	27	27	14	34	35	15	51	37
ENSG00000233271	0	0	0	0	0	0	0	0	0	0	0	0	0	0	0
ENSG00000162399	0	2	0	4	0	1	0	2	3	3	6	0	1	2	0
ENSG00000169174	0	2	1	3	1	1	4	4	1	5	0	1	1	2	0
ENSG00000162402	3124	4029	3155	6559	3873	3619	6138	4640	4115	6027	3794	4887	782	882	905
ENSG00000231090	0	0	0	0	0	0	0	0	0	1	1	0	0	0	0
ENSG00000231095	0	0	0	0	0	0	0	0	0	0	0	0	0	0	0
ENSG00000265822	0	0	0	0	0	0	0	0	0	0	0	0	0	2	0
ENSG00000231900	0	0	0	0	0	0	0	0	0	0	0	0	0	0	0
ENSG00000232198	0	0	0	0	0	0	0	0	0	0	0	0	0	0	0
ENSG00000199831	0	0	0	0	0	0	0	0	0	0	0	0	0	0	0
ENSG00000252162	0	0	0	0	0	0	0	0	0	0	0	0	0	0	0
ENSG00000272051	0	0	0	0	0	0	0	0	0	0	0	0	0	0	0
ENSG00000234810	1	0	1	5	2	0	4	0	1	9	0	1	4	1	0
ENSG00000230250	0	0	0	0	0	1	0	0	0	0	0	0	0	0	0
ENSG00000227104	0	0	0	0	0	0	0	0	0	0	0	0	0	0	0
ENSG00000233079	0	0	0	0	0	0	0	0	0	0	0	0	0	0	0
ENSG00000235612	0	0	0	0	0	0	0	0	0	0	0	2	0	1	0
ENSG00000229871	1	5	0	0	0	0	0	0	0	2	0	0	0	1	0
ENSG00000260971	5	10	8	7	9	16	6	6	0	2	7	7	3	7	15
ENSG00000223956	0	1	1	1	1	0	1	0	0	0	1	0	0	0	1
ENSG00000162407	121	501	326	314	406	446	396	460	408	325	411	551	68	139	110
ENSG00000236776	0	0	0	0	0	0	0	0	0	0	0	0	0	0	0
ENSG00000224980	0	0	0	0	0	0	0	0	0	0	0	0	0	0	0
ENSG00000225475	0	0	0	0	0	0	0	0	0	0	0	0	0	1	0
ENSG00000162409	746	1448	950	723	786	740	699	1014	757	772	747	1011	176	207	213
ENSG00000187889	0	0	0	6	0	0	0	3	1	3	4	1	0	0	0
ENSG00000229913	0	0	0	0	0	1	0	0	0	0	0	0	0	0	0
ENSG00000157131	0	0	0	0	0	0	0	0	0	0	0	0	0	0	0
ENSG00000021852	0	0	0	0	0	0	0	0	0	0	0	0	1	0	0
ENSG00000236341	0	0	0	0	0	0	0	0	0	0	0	0	0	0	0
ENSG00000173406	24	47	26	33	28	18	25	33	23	40	23	25	6	7	3
ENSG00000227935	0	2	0	1	0	0	1	1	0	0	0	1	0	0	0
ENSG00000236888	0	0	0	0	0	0	0	0	0	0	0	0	0	2	0
ENSG00000226759	0	0	0	3	0	0	1	0	0	0	0	0	0	3	0
ENSG00000229887	3	1	0	1	0	2	0	2	2	0	3	1	0	3	0
ENSG00000223416	1	1	0	0	0	0	0	0	1	0	0	0	0	0	0
ENSG00000235038	0	0	0	0	0	1	0	0	0	0	0	0	0	0	3
ENSG00000230546	0	0	0	0	0	0	0	0	1	0	0	0	0	0	0
ENSG00000233216	0	0	0	0	2	0	0	0	0	0	1	2	0	0	0
ENSG00000162600	188	337	250	220	218	227	201	225	204	172	209	260	110	229	203
ENSG00000270209	0	0	0	0	0	0	0	0	0	0	0	0	0	0	0
ENSG00000264128	0	0	0	0	0	0	0	0	0	0	0	0	2	0	0
ENSG00000184292	0	0	4	3	4	3	4	9	8	9	7	6	3	2	0
ENSG00000185839	7	8	7	1	7	7	8	6	0	10	1	8	6	9	1
ENSG00000162601	1024	1432	1070	2112	1679	1508	2057	1934	1780	2069	1537	1967	258	246	252
ENSG00000283445	0	0	0	0	0	0	0	0	0	1	0	0	1	0	1
ENSG00000177606	4967	10114	7073	17279	17000	12602	19288	17850	13837	18083	16987	16879	2596	4106	3690
ENSG00000234807	6	10	4	19	5	7	25	9	7	17	3	9	4	3	4
ENSG00000272226	10	8	4	27	25	8	13	16	7	22	8	17	8	13	1
ENSG00000231740	0	0	0	0	0	0	0	0	0	0	0	0	0	0	0
ENSG00000232453	2	12	7	9	2	2	1	3	3	1	2	4	1	3	2
ENSG00000237352	1	0	0	3	3	0	0	2	0	3	0	1	0	2	1
ENSG00000228121	0	1	1	1	0	1	1	0	1	1	3	1	1	0	0
ENSG00000241042	0	0	0	0	0	0	0	0	0	0	0	0	0	0	0
ENSG00000235215	0	1	0	0	0	0	0	0	0	0	0	0	0	0	0
ENSG00000224609	1	0	0	0	2	0	0	0	0	1	0	1	0	2	0
ENSG00000270457	5	8	1	4	3	7	6	6	1	2	3	8	0	1	4
ENSG00000172456	174	280	215	394	282	247	342	202	153	369	304	341	118	209	163
ENSG00000266150	0	0	0	0	0	0	0	0	0	0	0	0	0	0	0
ENSG00000226883	0	0	0	0	1	0	0	0	0	0	0	0	0	0	0
ENSG00000134709	0	5	6	5	2	4	10	8	5	8	2	16	4	0	2
ENSG00000134716	72	164	101	81	150	107	72	118	105	69	120	160	67	118	113
ENSG00000265535	0	0	0	0	0	0	0	0	0	0	0	0	0	0	0
ENSG00000162598	0	2	0	0	0	0	0	0	0	0	0	0	0	0	0
ENSG00000229332	0	0	0	0	0	0	0	0	0	0	0	0	0	0	0
ENSG00000238242	0	0	0	0	0	0	0	0	0	0	0	0	0	0	0
ENSG00000226476	48	173	108	75	111	95	90	102	91	119	129	133	29	45	42
ENSG00000231252	1	2	1	0	0	1	0	2	0	0	0	1	0	0	0
ENSG00000162599	919	1680	1253	1489	1406	1346	1473	1451	1345	1450	1308	1779	474	571	574
ENSG00000237928	5	4	6	5	8	0	5	4	2	10	7	8	2	0	3
ENSG00000270742	0	0	0	1	0	1	0	2	1	2	0	1	1	2	1
ENSG00000237853	0	0	0	0	0	0	0	1	0	0	0	0	0	1	0
ENSG00000223920	1	0	1	1	0	0	0	0	0	0	0	0	0	0	0
ENSG00000162604	331	645	435	473	437	375	412	496	455	399	410	534	180	373	451
ENSG00000271200	5	7	11	7	12	7	13	9	10	15	10	10	12	10	8
ENSG00000132849	916	2306	1756	1614	2053	1884	1415	2671	1935	1549	1988	2485	480	520	578
ENSG00000200575	0	0	0	0	0	0	0	0	0	1	0	0	0	0	0
ENSG00000212360	1	0	0	0	1	0	0	0	0	0	3	0	1	0	0
ENSG00000236646	0	0	0	0	0	0	0	0	0	0	0	0	1	0	0
ENSG00000242860	0	0	0	0	1	0	0	0	0	0	0	0	1	4	2
ENSG00000263908	0	0	0	1	0	0	0	0	0	0	0	0	0	0	0
ENSG00000283690	0	0	0	0	0	0	0	0	0	0	0	0	0	0	0
ENSG00000234204	0	0	0	0	2	0	0	0	0	0	0	1	0	0	0
ENSG00000234088	0	0	0	0	0	0	0	0	0	1	0	0	0	0	0
ENSG00000240563	0	1	1	2	1	3	0	4	2	0	3	3	0	0	2
ENSG00000237227	0	0	0	0	0	0	0	0	0	0	0	0	0	0	0
ENSG00000200174	0	0	0	0	0	0	0	0	0	0	0	0	0	0	0
ENSG00000132854	9	31	29	20	30	33	18	26	32	20	36	32	5	5	10
ENSG00000201153	0	0	0	0	0	0	0	0	0	0	0	0	0	0	0
ENSG00000162607	3842	5336	4220	5886	3749	3162	4978	3851	3268	5181	3429	4519	1096	1243	1431
ENSG00000116641	1454	2493	1872	2928	2791	2491	2062	3029	2726	2696	2435	3275	528	696	791
ENSG00000270549	0	2	2	0	1	0	0	0	0	2	0	0	3	0	0
ENSG00000132855	0	0	1	5	8	1	2	2	3	5	2	1	7	0	0
ENSG00000278967	2	0	0	1	0	1	1	0	1	2	2	2	2	0	0
ENSG00000213703	0	1	1	1	0	1	1	0	0	1	0	0	1	0	1
ENSG00000235545	20	30	27	17	18	9	9	17	20	11	18	23	3	16	12
ENSG00000125703	483	823	623	399	404	337	353	466	399	368	382	519	240	382	395
ENSG00000234318	0	3	5	0	2	2	0	0	2	0	3	0	2	0	1
ENSG00000237163	0	0	0	0	0	0	0	0	0	0	0	0	0	0	0
ENSG00000229537	0	0	0	0	0	0	0	0	0	0	0	0	0	0	0
ENSG00000227485	0	0	0	0	0	0	0	0	0	0	0	0	0	0	0
ENSG00000229225	0	0	0	0	0	0	0	0	0	0	0	0	0	0	0
ENSG00000203605	0	0	0	0	0	0	0	0	0	0	1	0	0	0	0
ENSG00000224209	13	38	37	34	27	14	19	19	25	16	17	37	9	24	13
ENSG00000228734	4	3	4	4	9	0	2	5	1	7	5	3	0	1	1
ENSG00000223683	0	0	0	0	0	1	2	2	0	1	6	7	0	0	0
ENSG00000230798	0	0	0	1	0	0	2	0	0	3	1	0	0	0	0
ENSG00000187140	0	0	0	0	0	1	0	0	0	0	1	0	0	0	0
ENSG00000275836	0	0	0	0	0	0	0	0	0	0	0	0	0	0	0
ENSG00000252784	0	0	0	0	0	0	0	0	0	0	0	0	0	0	0
ENSG00000236674	0	0	0	0	0	0	0	0	0	0	0	0	0	0	0
ENSG00000088035	115	291	293	189	306	279	180	254	266	277	253	310	71	151	152
ENSG00000142856	1141	1709	1302	956	1020	782	813	999	802	793	867	1080	803	1453	1477
ENSG00000203965	134	308	201	242	309	230	204	232	238	229	281	316	101	168	189
ENSG00000264271	1	0	0	0	0	0	0	0	0	0	0	0	0	0	0
ENSG00000251720	0	0	0	0	1	2	0	3	1	0	0	0	5	0	0
ENSG00000116652	5	18	12	22	19	18	18	20	30	21	21	30	2	2	1
ENSG00000276884	0	0	0	0	0	0	0	0	0	0	0	0	0	0	0
ENSG00000278287	0	0	0	0	0	0	0	0	0	0	0	0	0	0	0
ENSG00000277565	0	0	0	0	0	0	0	0	0	0	0	0	0	0	0
ENSG00000275823	0	0	0	0	0	0	0	0	0	0	0	0	0	0	0
ENSG00000277689	0	0	0	0	0	0	0	0	0	0	0	0	0	0	0
ENSG00000274199	0	0	0	0	0	0	0	0	0	0	0	0	0	0	0
ENSG00000079739	1809	3339	2542	2371	2377	1621	1896	1608	1364	2208	2189	2500	968	1441	1321
ENSG00000244256	6	10	1	6	6	14	9	8	5	11	11	4	1	3	0
ENSG00000185483	728	2321	1606	1994	2189	2066	2055	2450	2144	1988	1999	2566	408	567	485
ENSG00000177452	0	0	0	3	3	0	0	0	0	0	1	0	7	2	0
ENSG00000228056	0	14	2	0	2	3	2	0	6	7	4	1	3	0	0
ENSG00000207190	0	0	0	0	0	0	0	0	0	0	0	0	0	0	0
ENSG00000200508	0	0	0	0	0	0	0	0	4	0	0	0	1	0	0
ENSG00000223949	2	4	1	1	4	1	9	7	2	3	8	5	15	10	5
ENSG00000177414	1	0	0	0	3	0	2	1	0	0	0	0	0	1	5
ENSG00000238653	0	0	0	0	0	0	0	0	0	0	0	0	0	0	0
ENSG00000158966	476	794	675	1096	797	781	1218	771	845	1137	764	1127	173	199	212
ENSG00000264470	0	0	0	0	0	0	0	0	0	0	0	0	0	0	0
ENSG00000162437	1181	2270	1590	1595	1421	1226	1440	1410	1176	1521	1192	1798	331	510	531
ENSG00000162434	2382	5267	3753	3901	3209	2919	2836	3318	2960	3713	2897	4019	878	1285	1280
ENSG00000234784	0	0	0	0	0	0	0	0	0	0	1	0	2	0	0
ENSG00000233877	0	0	0	0	1	0	0	0	0	0	0	0	0	0	0
ENSG00000226891	0	7	4	3	5	5	3	8	4	4	6	7	3	4	1
ENSG00000185031	0	1	1	0	2	1	0	0	1	0	0	0	0	0	0
ENSG00000272506	0	1	1	1	1	3	0	3	0	0	0	2	0	0	0
ENSG00000212257	0	0	0	2	0	0	0	0	0	0	0	0	0	0	0
ENSG00000265996	0	1	3	1	0	0	0	0	0	0	0	1	0	0	0
ENSG00000199135	0	1	0	0	0	0	0	0	0	0	0	0	0	0	0
ENSG00000231485	2	4	1	3	2	0	0	3	5	2	5	0	2	1	0
ENSG00000235804	0	0	0	0	0	0	0	0	0	0	0	0	0	0	0
ENSG00000234496	0	0	0	0	0	0	0	0	0	0	0	0	0	0	0
ENSG00000162433	1112	2305	1699	1823	1633	1405	1416	1434	1199	1580	1542	1858	439	654	573
ENSG00000231622	0	0	0	0	0	0	0	0	0	0	0	0	0	0	0
ENSG00000116675	318	567	458	553	392	378	525	425	404	510	348	551	102	123	96
ENSG00000229294	0	0	0	0	0	0	0	0	0	1	0	0	0	0	0
ENSG00000234144	0	0	0	0	0	0	0	0	0	0	0	0	0	0	0
ENSG00000222624	0	0	0	0	0	0	0	0	0	0	0	1	0	0	0
ENSG00000213625	2235	4929	3366	2876	3302	2755	2653	3375	2926	2537	2912	3551	922	1550	1455
ENSG00000116678	314	834	628	466	611	638	444	632	675	469	557	813	78	102	119
ENSG00000237852	5	10	4	2	6	4	2	4	0	6	7	6	3	6	1
ENSG00000224570	0	2	0	1	0	0	1	0	0	0	0	0	0	1	0
ENSG00000239319	0	0	0	0	0	0	0	0	0	0	0	0	0	0	0
ENSG00000184588	421	1281	913	765	1126	903	739	1119	884	703	1142	1260	229	317	318
ENSG00000227466	0	0	0	0	0	0	0	0	0	0	0	0	0	0	0
ENSG00000223152	0	0	0	0	0	0	0	0	0	0	0	0	0	0	0
ENSG00000118473	4	1	1	2	1	1	0	0	0	1	0	0	1	1	0
ENSG00000264720	0	0	0	0	0	0	0	0	0	0	0	0	0	0	0
ENSG00000248458	5	0	0	5	0	1	3	0	0	2	0	0	0	0	0
ENSG00000152760	0	0	0	0	0	0	0	0	0	0	0	0	1	2	0
ENSG00000172410	0	0	0	0	0	0	0	0	0	0	0	0	0	0	0
ENSG00000152763	14	28	15	22	29	13	15	31	21	18	20	22	9	11	11
ENSG00000231080	0	0	0	0	0	0	0	0	0	0	0	0	0	0	0
ENSG00000198160	1907	2344	1722	2337	1657	1617	1958	1657	1632	2055	1591	1973	510	501	506
ENSG00000116704	315	564	384	612	396	423	494	472	390	508	418	502	96	125	119
ENSG00000203963	0	0	0	0	0	0	0	2	0	0	0	0	0	0	0
ENSG00000252433	0	0	0	0	0	0	0	0	0	0	0	0	0	0	0
ENSG00000275678	0	0	0	0	0	0	0	0	0	0	0	0	0	0	0
ENSG00000162594	0	0	0	0	1	1	1	0	0	0	1	1	1	1	0
ENSG00000253074	0	0	0	0	0	0	0	0	0	0	0	0	0	0	0
ENSG00000252116	0	0	0	0	0	0	0	0	0	0	0	0	0	0	0
ENSG00000228523	0	0	0	0	0	0	0	0	0	0	0	0	0	0	0
ENSG00000081985	4	2	1	0	5	6	1	2	4	1	1	0	0	0	2
ENSG00000142864	18674	25809	20503	19934	15325	12800	16804	16049	13681	17369	14583	18516	9162	12516	13676
ENSG00000223263	2	10	5	9	4	1	4	14	8	5	12	10	0	1	0
ENSG00000235200	0	0	0	0	0	0	0	0	0	0	0	0	0	0	0
ENSG00000207504	0	0	0	0	0	0	0	0	0	0	0	0	0	0	0
ENSG00000238139	0	0	0	0	0	0	0	0	0	0	0	0	0	0	0
ENSG00000242482	0	0	0	0	0	0	0	0	0	0	0	0	0	0	0
ENSG00000232048	0	0	0	0	0	0	0	0	0	0	0	0	0	0	0
ENSG00000116717	1806	5074	3884	2910	3663	2619	2888	3885	2835	2546	3551	3899	1526	2937	2827
ENSG00000172380	5662	8387	6054	6076	4421	4232	4622	4442	4117	5397	4100	5789	930	1099	1131
ENSG00000238778	0	0	0	0	0	0	0	0	0	0	0	0	0	0	0
ENSG00000232284	6	31	23	17	26	21	13	38	23	26	21	32	6	5	12
ENSG00000235055	0	0	0	0	0	0	0	0	0	0	0	0	0	0	0
ENSG00000162595	21	12	5	19	7	11	16	8	11	23	10	18	14	9	7
ENSG00000228431	0	0	0	0	0	0	0	1	0	1	0	0	0	0	0
ENSG00000116729	812	2574	1996	1341	1914	1562	1343	2059	1800	1425	1823	2454	786	1262	1328
ENSG00000234383	4	18	9	12	14	9	13	8	8	12	18	23	4	2	5
ENSG00000221203	0	0	0	1	2	1	0	0	0	0	0	0	0	0	0
ENSG00000229133	0	0	1	0	0	0	0	2	0	0	1	0	0	0	2
ENSG00000225242	0	0	0	0	0	0	0	0	0	0	0	0	1	0	0
ENSG00000237622	0	1	0	5	1	3	0	1	1	2	4	2	0	0	0
ENSG00000229440	0	0	0	0	1	0	0	0	0	0	0	0	0	0	0
ENSG00000116745	140	260	152	258	193	136	213	201	153	239	149	203	62	69	72
ENSG00000024526	2137	2505	1901	2766	1712	1589	2305	1847	1684	2653	1547	2329	526	606	619
ENSG00000233589	60	123	50	126	137	78	140	138	95	103	120	102	21	63	53
ENSG00000234264	18	7	8	8	5	3	14	1	2	10	6	2	3	2	3
ENSG00000225167	0	0	0	0	0	0	0	0	0	0	0	0	0	0	0
ENSG00000223883	1	4	3	5	1	0	1	6	3	0	4	2	0	1	0
ENSG00000235446	0	0	0	0	0	0	0	0	0	0	1	0	0	0	0
ENSG00000229639	0	0	0	0	0	0	1	0	0	0	3	3	0	0	0
ENSG00000033122	17	39	35	63	58	48	64	64	65	65	45	69	9	4	5
ENSG00000270615	0	0	0	0	0	0	0	0	0	0	0	0	1	0	0
ENSG00000240692	0	0	0	0	0	0	0	0	0	0	0	0	0	0	0
ENSG00000229359	0	0	0	0	0	0	1	0	0	0	0	0	1	0	0
ENSG00000237919	0	0	0	0	0	0	0	0	0	0	0	0	0	0	0
ENSG00000066557	913	1193	931	930	705	607	703	745	616	796	706	888	290	343	314
ENSG00000244389	0	0	0	0	0	0	0	0	0	0	0	0	1	0	0
ENSG00000116754	3511	5854	4276	6944	7767	5994	6520	8193	5864	6626	8006	8383	2053	3035	3775
ENSG00000228988	0	0	0	0	0	0	2	1	0	0	0	0	0	1	0
ENSG00000118454	977	1823	1338	1441	1190	1086	1259	1217	1109	1341	1072	1450	210	345	325
ENSG00000197568	81	192	132	68	75	60	68	75	64	67	95	132	57	97	81
ENSG00000226088	0	12	4	4	6	0	5	2	3	17	13	2	0	3	0
ENSG00000279230	0	0	4	0	0	6	0	0	0	3	0	2	0	0	0
ENSG00000116761	88	332	269	144	180	166	126	150	145	104	149	200	113	179	191
ENSG00000278636	0	0	0	0	0	0	0	0	0	0	0	0	0	0	0
ENSG00000271992	1	10	1	1	5	9	5	2	6	2	3	5	1	2	0
ENSG00000233020	0	0	0	0	0	0	0	0	0	0	0	0	0	0	0
ENSG00000237033	0	0	0	0	0	0	0	0	0	0	0	0	0	0	0
ENSG00000229051	0	0	0	0	0	0	0	0	0	0	0	0	0	0	0
ENSG00000226208	0	0	0	0	0	0	0	0	0	0	0	0	0	0	0
ENSG00000050628	17	14	11	19	14	11	20	25	26	34	23	27	8	7	2
ENSG00000235782	1	0	0	0	2	0	0	1	0	0	0	0	0	0	0
ENSG00000269933	0	0	0	0	0	0	0	0	0	0	0	0	0	0	0
ENSG00000235079	1	1	3	5	2	5	1	2	3	0	4	8	1	0	0
ENSG00000132485	3275	5254	3976	4207	4679	3855	3479	4482	3856	3862	4386	5085	1323	1743	2078
ENSG00000207721	6	7	9	2	8	6	1	2	2	3	5	13	1	4	5
ENSG00000229956	13	12	17	14	13	17	7	12	14	12	9	15	6	8	12
ENSG00000226324	0	0	0	0	0	0	0	0	0	0	0	0	0	0	0
ENSG00000172260	525	1527	1157	876	1176	1102	743	1245	1124	839	1153	1370	310	468	512
ENSG00000231985	0	0	0	0	0	0	0	0	0	0	0	0	0	0	0
ENSG00000271618	0	0	0	0	0	0	0	0	0	0	0	0	0	0	0
ENSG00000228853	0	0	0	1	0	0	0	0	0	0	1	0	0	0	0
ENSG00000233994	2	3	0	3	0	1	1	3	3	1	2	0	4	2	1
ENSG00000227207	0	0	1	0	1	0	0	4	0	0	1	2	0	0	0
ENSG00000212366	0	0	0	0	0	1	0	0	0	0	0	2	0	0	0
ENSG00000225087	67	216	155	73	127	123	60	135	100	76	121	178	43	90	81
ENSG00000227016	1	7	4	0	1	0	3	2	0	2	1	3	0	0	0
ENSG00000280317	0	0	0	0	1	0	0	0	0	0	0	0	0	0	0
ENSG00000229636	0	0	0	0	0	0	0	0	0	0	1	0	0	0	0
ENSG00000251825	0	0	0	0	0	0	0	0	0	0	0	0	0	0	0
ENSG00000233973	0	0	0	0	0	0	3	0	0	0	0	0	0	0	0
ENSG00000223479	0	0	0	0	0	0	0	0	0	0	0	0	0	0	0
ENSG00000252005	0	0	0	0	0	0	0	0	0	0	0	0	0	0	0
ENSG00000162620	72	91	59	58	52	35	45	57	48	46	34	53	12	45	51
ENSG00000254685	340	620	458	398	462	498	396	478	435	370	430	533	210	373	307
ENSG00000259030	4	27	23	8	23	35	13	39	37	6	42	29	7	6	3
ENSG00000116783	4	10	3	5	6	2	2	3	2	2	2	2	3	5	11
ENSG00000237324	0	0	0	0	0	0	0	1	1	0	3	0	0	0	0
ENSG00000233894	0	0	0	0	0	0	0	0	2	0	0	0	0	0	0
ENSG00000162621	1	2	0	0	2	4	1	0	1	0	0	0	0	0	0
ENSG00000178965	3	2	0	2	1	0	1	0	0	0	2	9	0	0	0
ENSG00000234497	6	0	1	4	1	0	12	2	2	2	0	2	3	1	2
ENSG00000272864	0	0	4	1	1	7	1	5	1	2	1	2	0	2	2
ENSG00000116791	1224	1594	1245	1140	866	767	970	883	797	997	824	1030	529	858	908
ENSG00000162623	1294	2030	1499	1511	1147	1134	1206	1162	989	1304	1052	1396	509	814	804
ENSG00000229943	0	0	0	0	0	0	0	0	0	0	0	0	0	0	0
ENSG00000261213	0	0	0	0	0	0	0	0	0	0	0	0	0	0	0
ENSG00000224127	0	0	0	0	0	0	0	0	0	0	0	0	0	0	0
ENSG00000162624	10	17	28	29	20	23	13	19	20	17	13	16	6	13	8
ENSG00000224149	0	0	1	0	0	1	0	0	0	0	0	0	0	0	1
ENSG00000206999	0	0	0	0	0	0	0	0	0	0	0	0	0	0	0
ENSG00000137968	43	264	166	99	253	213	98	245	197	100	193	220	29	45	42
ENSG00000224493	0	0	0	0	0	0	0	0	0	0	0	0	0	0	0
ENSG00000252338	0	0	0	0	0	0	0	0	0	0	0	0	0	1	0
ENSG00000213579	0	2	0	0	0	0	0	0	0	0	0	0	1	1	0
ENSG00000230863	0	0	0	2	0	0	2	0	0	0	0	0	0	0	1
ENSG00000178193	1	1	1	1	0	0	0	0	1	0	0	0	0	2	0
ENSG00000117054	1973	3055	2257	2130	1710	1441	1875	1716	1614	1913	1547	2128	887	1270	1522
ENSG00000181227	9	20	14	32	28	18	22	24	25	22	23	28	4	5	2
ENSG00000137955	2022	3213	2326	3866	3675	3085	3531	3597	3004	3652	3360	4055	1886	3164	3350
ENSG00000206620	0	0	0	0	0	0	0	0	0	0	0	0	0	0	0
ENSG00000207241	0	0	0	0	0	0	0	0	0	0	0	0	0	0	0
ENSG00000201487	0	0	0	0	0	0	0	0	0	0	0	0	0	0	0
ENSG00000057468	4	2	1	12	13	6	11	8	9	7	9	10	0	3	1
ENSG00000154007	0	0	0	0	0	0	0	0	0	0	0	0	0	1	4
ENSG00000225605	0	0	0	1	0	0	1	1	2	1	0	0	0	0	0
ENSG00000230027	9	0	3	3	2	3	16	1	5	4	2	4	8	4	8
ENSG00000184005	82	233	126	157	162	156	132	136	107	174	130	160	49	63	68
ENSG00000223905	0	0	0	0	0	0	0	0	0	0	0	0	1	0	0
ENSG00000272855	0	0	0	0	0	0	0	1	0	2	0	0	0	0	0
ENSG00000226415	61	93	88	76	46	52	76	50	41	50	46	59	48	69	33
ENSG00000199921	0	0	0	0	0	0	0	0	0	0	0	0	0	0	0
ENSG00000237552	0	0	0	1	0	0	0	0	0	0	0	0	0	0	0
ENSG00000117069	797	1916	1330	934	869	768	929	1046	828	882	833	1141	550	782	819
ENSG00000276081	0	1	1	2	3	1	0	0	0	1	5	2	1	0	0
ENSG00000230498	8	23	16	6	18	11	13	10	20	12	16	26	2	2	1
ENSG00000142892	432	837	674	581	643	521	534	557	631	572	495	782	261	507	537
ENSG00000226084	40	78	60	23	39	41	34	28	36	23	43	52	46	93	98
ENSG00000228187	0	0	0	0	0	0	0	0	1	0	0	0	0	1	0
ENSG00000154027	1176	3276	2613	1156	1608	1231	1015	1606	1313	887	1418	1802	1137	2487	2395
ENSG00000233099	0	0	0	0	0	0	0	0	0	0	0	0	0	0	0
ENSG00000251767	0	0	0	0	0	0	0	0	0	0	0	0	0	0	0
ENSG00000036549	1517	2551	1930	1901	1575	1385	1648	1715	1461	1867	1380	1984	353	518	470
ENSG00000243437	0	0	0	0	0	0	0	0	0	0	0	0	2	0	0
ENSG00000077254	1320	2410	1826	2044	1755	1669	1911	1873	1751	2029	1759	2122	503	629	747
ENSG00000232672	0	0	0	0	0	1	0	0	0	0	0	0	0	0	0
ENSG00000180488	280	445	309	527	432	420	491	470	455	567	443	551	73	96	98
ENSG00000219201	17	9	12	13	7	3	9	12	6	5	5	6	0	0	0
ENSG00000235613	2	0	1	0	6	3	3	2	3	8	2	6	4	2	1
ENSG00000232015	0	0	0	0	0	0	0	0	0	0	0	0	0	0	0
ENSG00000235927	39	103	74	119	160	94	153	174	168	156	146	175	25	36	78
ENSG00000162614	1137	1276	1023	4574	3320	2987	4934	3600	3298	4399	3175	3649	704	812	1224
ENSG00000162613	4355	9011	6730	7180	7072	6123	6683	7478	6606	6590	6585	9072	3150	4730	5367
ENSG00000162616	778	1339	1012	1358	962	921	1298	1024	929	1478	1016	1361	373	368	523
ENSG00000137960	2	1	1	3	1	1	5	1	0	1	2	1	1	0	0
ENSG00000273338	1	1	7	1	4	6	5	5	4	5	3	3	0	1	0
ENSG00000213561	0	0	0	1	0	0	0	0	0	0	0	0	0	0	0
ENSG00000251958	0	0	0	0	0	0	0	0	0	0	0	0	0	0	0
ENSG00000213560	0	0	0	1	0	0	0	0	0	0	0	1	0	0	0
ENSG00000233333	0	0	0	0	0	0	0	0	0	0	0	0	0	0	0
ENSG00000237413	1	0	0	1	0	0	0	0	0	0	0	2	1	0	0
ENSG00000122420	30	68	52	50	63	55	63	93	53	52	70	59	10	18	13
ENSG00000227556	0	0	0	0	0	0	0	0	0	0	0	0	0	0	0
ENSG00000137959	27	46	43	58	24	52	39	27	42	45	30	48	12	18	27
ENSG00000137965	169	248	191	240	177	146	215	193	147	179	158	209	133	203	284
ENSG00000238015	0	0	0	0	0	0	0	0	0	0	0	0	0	0	0
ENSG00000235400	0	1	0	0	3	0	0	0	0	0	0	1	1	0	1
ENSG00000162618	36	111	74	36	62	55	28	69	68	49	62	73	11	31	30
ENSG00000230787	0	0	1	0	3	1	0	1	0	0	0	3	0	0	0
ENSG00000235011	0	0	0	0	0	0	0	0	0	0	0	0	0	0	0
ENSG00000282898	0	0	0	0	0	0	0	0	0	0	0	0	0	0	0
ENSG00000232676	0	0	0	0	0	0	1	0	0	0	0	0	0	0	0
ENSG00000235756	0	0	0	0	0	0	0	0	0	0	0	0	2	0	0
ENSG00000260322	0	0	0	0	0	0	0	0	0	0	0	0	0	0	0
ENSG00000277670	0	0	0	0	0	0	0	0	0	0	0	0	0	0	0
ENSG00000236407	0	0	0	0	0	0	0	0	0	0	0	0	0	0	2
ENSG00000225598	0	0	0	0	0	0	0	0	0	0	0	0	0	1	0
ENSG00000213559	0	0	0	0	2	0	0	0	0	0	0	0	1	0	0
ENSG00000227062	0	0	0	0	0	0	0	0	0	0	0	0	0	0	0
ENSG00000234108	0	1	0	0	0	0	1	0	0	0	0	0	0	0	0
ENSG00000224326	0	0	0	0	0	1	1	0	0	0	0	0	0	1	0
ENSG00000234184	0	0	0	0	0	0	0	0	0	0	0	0	0	0	0
ENSG00000227937	0	0	0	0	0	0	0	0	0	0	0	0	0	0	0
ENSG00000229752	1	1	0	0	0	0	0	0	0	0	1	0	0	0	0
ENSG00000235089	0	0	0	3	1	2	0	0	0	0	0	0	0	0	0
ENSG00000223026	0	0	0	0	0	0	0	0	0	0	0	0	0	0	0
ENSG00000117114	1529	2929	2136	3127	2968	2651	2717	2588	2302	3143	2683	3585	478	606	635
ENSG00000224494	0	0	0	0	1	0	0	0	0	0	0	0	0	0	0
ENSG00000227288	0	0	1	1	0	1	0	1	0	1	0	0	0	0	0
ENSG00000227960	0	0	0	0	0	0	0	0	0	0	0	0	0	0	0
ENSG00000234953	0	0	0	0	0	0	0	0	0	0	0	0	0	0	1
ENSG00000242598	0	0	0	0	0	0	0	0	0	0	0	0	0	0	0
ENSG00000236676	0	0	1	0	0	0	0	0	0	0	0	0	0	0	0
ENSG00000234683	0	0	0	0	0	0	0	0	0	0	0	0	0	0	1
ENSG00000215875	6	7	7	8	4	7	19	13	14	14	8	10	2	4	0
ENSG00000233290	0	0	0	0	0	0	0	0	0	0	0	0	0	0	0
ENSG00000230817	0	0	2	0	1	1	0	1	0	0	3	2	0	1	1
ENSG00000236268	3	8	2	1	1	4	0	4	3	0	2	4	0	2	3
ENSG00000231364	0	0	0	0	0	0	1	0	0	0	0	0	0	0	0
ENSG00000233008	3	2	7	2	2	7	4	2	4	0	3	5	0	2	5
ENSG00000237076	0	0	2	0	3	0	0	0	0	0	1	1	0	1	0
ENSG00000137941	142	296	221	285	258	293	268	317	269	297	279	328	66	90	88
ENSG00000233061	0	0	0	0	2	0	1	0	0	2	4	2	1	0	0
ENSG00000229486	0	0	0	0	0	0	0	0	0	0	0	0	0	0	0
ENSG00000271576	65	111	73	128	123	97	133	110	105	125	130	129	73	121	112
ENSG00000142875	442	784	501	580	425	487	576	453	512	619	508	609	82	111	107
[truncated: 55,501 more rows]
