# Supplementary material for: Stress granule phase separation in stress-responsive cytosolic extract-in-oil droplets
Source: Nat Commun. 2026 Jun 5;17:5011. doi: 10.1038/s41467-026-73936-x (PMC13241516; doi:10.1038/s41467-026-73936-x)
Supplement: Supplementary file 4 — Supplementary Data 2 [file 41467_2026_73936_MOESM4_ESM.xlsx]

## Sheet: mock
Ensembl_ID	baseMean	log2FoldChange	lfcSE	stat	pvalue	padj
ENSG00000210135	339.765	3.18379	0.210465	15.1274	1.06841e-51	1.77484e-47
ENSG00000176170	3643.62	-1.22563	0.0986939	-12.4185	2.07425e-35	1.72287e-31
ENSG00000219545	542.395	2.19299	0.179994	12.1837	3.7965e-34	2.10225e-30
ENSG00000122034	1589.64	1.18835	0.0992065	11.9786	4.60113e-33	1.79558e-29
ENSG00000167863	3684.02	1.2253	0.102405	11.9652	5.40448e-33	1.79558e-29
ENSG00000167967	2251.56	-1.1053	0.103243	-10.7058	9.56341e-27	2.64779e-23
ENSG00000167996	34492.3	1.19984	0.114694	10.4612	1.30152e-25	3.08869e-22
ENSG00000170310	761.605	1.39224	0.13361	10.4202	2.00505e-25	4.16349e-22
ENSG00000173621	3302.05	-1.22464	0.118083	-10.3711	3.35785e-25	6.19785e-22
ENSG00000100726	1320.09	-1.21344	0.118688	-10.2238	1.55184e-24	2.57791e-21
ENSG00000174307	7594.72	-1.07583	0.105369	-10.2102	1.78526e-24	2.69607e-21
ENSG00000129562	1732.69	1.06366	0.104343	10.1938	2.11266e-24	2.92463e-21
ENSG00000182173	1905.16	-1.20334	0.120182	-10.0127	1.34103e-23	1.71363e-20
ENSG00000169714	8846.81	0.903456	0.0902976	10.0053	1.44429e-23	1.71375e-20
ENSG00000164744	2083.23	1.16924	0.117955	9.91254	3.67201e-23	4.06663e-20
ENSG00000172009	2743.54	-1.00881	0.104085	-9.69212	3.25688e-22	3.38145e-19
ENSG00000144589	1502.59	-0.977752	0.101233	-9.65845	4.52678e-22	4.42346e-19
ENSG00000198910	5343.11	-0.934715	0.0969321	-9.64299	5.2633e-22	4.85744e-19
ENSG00000198938	25855.1	-1.64893	0.171975	-9.58819	8.96436e-22	7.83768e-19
ENSG00000125971	2582.14	1.18634	0.124011	9.56644	1.10648e-21	9.19045e-19
ENSG00000101199	11150.9	-1.06186	0.111064	-9.56077	1.1688e-21	9.24579e-19
ENSG00000210140	89.6589	3.5328	0.371658	9.50553	1.99041e-21	1.50294e-18
ENSG00000140983	4238.36	-0.984364	0.104184	-9.44835	3.44206e-21	2.48606e-18
ENSG00000212907	5636.94	-1.54323	0.163922	-9.41442	4.75713e-21	3.29273e-18
ENSG00000137776	15716.9	-1.49779	0.160062	-9.35758	8.15867e-21	5.37161e-18
ENSG00000156381	2761.12	-1.25512	0.134175	-9.3544	8.40728e-21	5.37161e-18
ENSG00000023697	1421.78	1.44327	0.154568	9.33748	9.86529e-21	5.86893e-18
ENSG00000136720	2611.36	-1.16132	0.124376	-9.33719	9.89225e-21	5.86893e-18
ENSG00000168061	2742.82	-1.24149	0.133097	-9.32769	1.08205e-20	5.99165e-18
ENSG00000179431	3072.64	-1.17842	0.126301	-9.33028	1.05592e-20	5.99165e-18
ENSG00000198763	14462.4	-1.7016	0.182579	-9.31978	1.16584e-20	6.24741e-18
ENSG00000140553	4746.73	-0.932564	0.101543	-9.18389	4.15776e-20	2.1584e-17
ENSG00000110717	3440.92	0.829676	0.0907567	9.14176	6.14447e-20	3.09309e-17
ENSG00000127125	1713.55	0.951296	0.104109	9.13753	6.38975e-20	3.12196e-17
ENSG00000101882	810.766	-1.45487	0.160864	-9.04411	1.50888e-19	7.16157e-17
ENSG00000185088	6581.18	1.12195	0.124284	9.02734	1.75899e-19	8.11675e-17
ENSG00000111906	1721.84	1.11203	0.124465	8.93453	4.08925e-19	1.78922e-16
ENSG00000164758	1054.93	1.11275	0.124565	8.93314	4.14083e-19	1.78922e-16
ENSG00000224870	1055.67	-1.09312	0.122389	-8.93156	4.20056e-19	1.78922e-16
ENSG00000141456	5415.22	-0.80323	0.0900685	-8.91799	4.7483e-19	1.97197e-16
ENSG00000198886	40882.3	-1.56151	0.175324	-8.90641	5.27131e-19	2.13578e-16
ENSG00000185340	6904.5	-1.05694	0.118913	-8.88839	6.19999e-19	2.45225e-16
ENSG00000122490	2119.89	-1.09015	0.122801	-8.87738	6.84565e-19	2.64465e-16
ENSG00000137210	1579.19	0.904784	0.102175	8.85526	8.34893e-19	3.1521e-16
ENSG00000135736	1857.96	-1.09881	0.124491	-8.82643	1.08074e-18	3.98961e-16
ENSG00000006757	332.693	1.37275	0.156243	8.786	1.54986e-18	5.597e-16
ENSG00000167244	6313.29	0.861779	0.0982105	8.77481	1.71187e-18	6.05055e-16
ENSG00000105298	2289.61	-1.02422	0.116854	-8.76497	1.8683e-18	6.46587e-16
ENSG00000111671	1771.74	-1.20814	0.138327	-8.73396	2.45919e-18	8.33715e-16
ENSG00000204351	2393.52	-0.902199	0.10335	-8.72954	2.55699e-18	8.49536e-16
ENSG00000141696	2192.31	-1.20464	0.138087	-8.72384	2.68918e-18	8.75935e-16
ENSG00000150991	19713.2	0.952699	0.109671	8.68687	3.72574e-18	1.19023e-15
ENSG00000143653	1186.21	1.04808	0.121043	8.65878	4.76843e-18	1.49459e-15
ENSG00000205302	2985.2	0.8048	0.0931972	8.63545	5.84987e-18	1.79959e-15
ENSG00000087086	26787.5	1.25104	0.14498	8.62908	6.18451e-18	1.84077e-15
ENSG00000135968	3262.4	-1.03227	0.119632	-8.6287	6.20533e-18	1.84077e-15
ENSG00000160957	10604.8	-1.04794	0.121504	-8.62475	6.42353e-18	1.87207e-15
ENSG00000166189	1612.57	-1.19612	0.13884	-8.61509	6.98848e-18	2.0016e-15
ENSG00000138382	1573.8	0.892011	0.103602	8.60996	7.30869e-18	2.05783e-15
ENSG00000164877	3078.12	-0.937207	0.109079	-8.59203	8.5447e-18	2.36574e-15
ENSG00000147533	2832.21	1.21543	0.141777	8.57279	1.01007e-17	2.75071e-15
ENSG00000213445	5631.52	-0.982817	0.114704	-8.56825	1.05071e-17	2.81521e-15
ENSG00000178252	14844.1	-0.950492	0.111136	-8.55253	1.20421e-17	3.17528e-15
ENSG00000125821	2202.8	0.84195	0.0989826	8.50604	1.79977e-17	4.67153e-15
ENSG00000124767	6554	0.840317	0.0991149	8.47821	2.28686e-17	5.84451e-15
ENSG00000107020	555.616	1.18303	0.13971	8.46777	2.50145e-17	6.29607e-15
ENSG00000134717	2051.37	0.824138	0.0974362	8.45823	2.71466e-17	6.73073e-15
ENSG00000119397	2693.38	-0.997222	0.118012	-8.45021	2.90789e-17	7.1038e-15
ENSG00000089063	2643.09	0.844242	0.100032	8.4397	3.18152e-17	7.65963e-15
ENSG00000106399	1672.5	0.935757	0.11102	8.42869	3.49549e-17	8.29529e-15
ENSG00000198000	2112.86	-1.18606	0.140822	-8.4224	3.68837e-17	8.62974e-15
ENSG00000050820	4026.14	-1.10505	0.131237	-8.42022	3.75781e-17	8.67009e-15
ENSG00000048649	8456.12	-0.990824	0.117702	-8.41806	3.82775e-17	8.7105e-15
ENSG00000103335	4156.99	-0.955321	0.113506	-8.41645	3.88069e-17	8.71163e-15
ENSG00000106009	4652.83	-1.19733	0.142478	-8.40356	4.33143e-17	9.59382e-15
ENSG00000117592	5082.64	1.00532	0.119655	8.40188	4.39374e-17	9.60379e-15
ENSG00000181458	1248.1	1.02605	0.122204	8.39622	4.61085e-17	9.94747e-15
ENSG00000105879	872.635	1.00792	0.120177	8.38695	4.98906e-17	1.06254e-14
ENSG00000073803	1388.87	0.889919	0.106214	8.37855	5.35838e-17	1.12675e-14
ENSG00000185347	1929.55	-1.05681	0.126354	-8.36384	6.07108e-17	1.26066e-14
ENSG00000099797	1942.23	0.833726	0.0997103	8.36148	6.19344e-17	1.27019e-14
ENSG00000198727	18243.5	-1.54638	0.186149	-8.3072	9.79857e-17	1.98505e-14
ENSG00000034510	34195.2	1.01688	0.122623	8.29272	1.10688e-16	2.16323e-14
ENSG00000107816	11776.3	-1.16318	0.140262	-8.29293	1.10493e-16	2.16323e-14
ENSG00000128789	2900.14	0.944243	0.113829	8.29526	1.08349e-16	2.16323e-14
ENSG00000126777	17817.3	-1.30912	0.158167	-8.27682	1.26507e-16	2.37246e-14
ENSG00000134815	1228.84	-1.0223	0.123496	-8.27795	1.25317e-16	2.37246e-14
ENSG00000181061	1709.16	0.950073	0.114795	8.27626	1.27106e-16	2.37246e-14
ENSG00000188130	2345.64	-0.772864	0.0933489	-8.27931	1.23896e-16	2.37246e-14
ENSG00000169871	6068.86	-0.82245	0.0994165	-8.27277	1.30877e-16	2.41571e-14
ENSG00000099849	1359.43	-1.15253	0.139345	-8.27103	1.32809e-16	2.42442e-14
ENSG00000149100	4741.82	0.824369	0.0996854	8.26971	1.3429e-16	2.42481e-14
ENSG00000189067	5213.62	0.798543	0.0968054	8.24895	1.59786e-16	2.85415e-14
ENSG00000148296	4013.41	-0.989037	0.120029	-8.24	1.72208e-16	3.04331e-14
ENSG00000148834	3294.47	1.10752	0.134486	8.23526	1.79163e-16	3.1329e-14
ENSG00000152219	776.261	0.953291	0.115878	8.22668	1.92467e-16	3.33048e-14
ENSG00000161996	1225.82	-1.00038	0.121633	-8.22454	1.9594e-16	3.35563e-14
ENSG00000197562	1867.16	-1.21338	0.147573	-8.22221	1.9979e-16	3.38665e-14
ENSG00000198840	4465.1	-1.36251	0.165858	-8.21495	2.12259e-16	3.56166e-14
ENSG00000102119	2951.82	0.871398	0.106117	8.21169	2.18092e-16	3.62294e-14
ENSG00000140859	7837.64	-0.958949	0.117414	-8.16725	3.15498e-16	5.18916e-14
ENSG00000115526	1301.14	-0.864017	0.10587	-8.16113	3.31895e-16	5.40533e-14
ENSG00000170632	1556.32	0.830343	0.101798	8.15679	3.44048e-16	5.54886e-14
ENSG00000233695	2269.82	-0.884973	0.108716	-8.14019	3.94651e-16	6.30379e-14
ENSG00000088899	2957	-1.12579	0.138362	-8.13659	4.06582e-16	6.37183e-14
ENSG00000187118	584.868	0.970623	0.11929	8.13669	4.06235e-16	6.37183e-14
ENSG00000140521	5856.95	-0.910312	0.11191	-8.13433	4.1422e-16	6.43087e-14
ENSG00000204237	1089.57	-0.912143	0.112308	-8.12181	4.59264e-16	7.06416e-14
ENSG00000136240	5648.51	1.04204	0.128371	8.11745	4.76077e-16	7.25559e-14
ENSG00000214194	1049.58	0.954644	0.117916	8.09599	5.68003e-16	8.57788e-14
ENSG00000210144	125.666	3.44755	0.426005	8.09274	5.83359e-16	8.73042e-14
ENSG00000173327	8821.73	-0.897162	0.110956	-8.08574	6.17881e-16	9.1645e-14
ENSG00000117519	15171.9	0.724471	0.0897984	8.06775	7.16071e-16	1.05269e-13
ENSG00000169683	1973.96	-1.26508	0.157458	-8.03438	9.4054e-16	1.37055e-13
ENSG00000076706	4333.29	-1.14179	0.142197	-8.02968	9.77254e-16	1.41166e-13
ENSG00000180964	2427.7	0.933266	0.116385	8.01876	1.06815e-15	1.52967e-13
ENSG00000204619	1704.88	0.95912	0.119668	8.01484	1.10277e-15	1.56575e-13
ENSG00000173442	11563.6	-0.912502	0.114151	-7.99384	1.30798e-15	1.84137e-13
ENSG00000184545	1300.21	-0.935901	0.117171	-7.98748	1.37728e-15	1.92263e-13
ENSG00000115297	957.427	-0.904501	0.113263	-7.98585	1.39555e-15	1.9319e-13
ENSG00000139168	3344.27	1.2385	0.155259	7.977	1.49932e-15	2.05841e-13
ENSG00000143158	1716	1.18211	0.148302	7.97095	1.57459e-15	2.14402e-13
ENSG00000161618	1458.99	-1.07104	0.134562	-7.9595	1.72736e-15	2.33292e-13
ENSG00000197694	3807.34	-1.01149	0.127306	-7.94538	1.93604e-15	2.59367e-13
ENSG00000020129	1607.84	-0.965333	0.121558	-7.94132	2.00044e-15	2.6585e-13
ENSG00000099821	3584.77	-0.981707	0.123688	-7.93696	2.0719e-15	2.73162e-13
ENSG00000112996	2337.92	0.963251	0.121476	7.92952	2.19987e-15	2.8775e-13
ENSG00000104524	1891.65	-1.06297	0.134121	-7.92545	2.27319e-15	2.95017e-13
ENSG00000140451	2780.18	-0.987993	0.124958	-7.90658	2.64566e-15	3.40696e-13
ENSG00000244486	2396.99	-1.10464	0.139903	-7.89577	2.88522e-15	3.68687e-13
ENSG00000183283	3987.51	0.88256	0.111936	7.88447	3.1587e-15	4.00552e-13
ENSG00000168734	1735.07	0.862246	0.10939	7.88235	3.21286e-15	4.04334e-13
ENSG00000160949	8607.6	-0.947657	0.120309	-7.87684	3.3576e-15	4.16242e-13
ENSG00000235961	1000.21	-1.12766	0.143158	-7.87704	3.35239e-15	4.16242e-13
ENSG00000213638	384.739	-1.28135	0.162696	-7.87573	3.38755e-15	4.16844e-13
ENSG00000205138	1299.71	-1.17006	0.148639	-7.87182	3.49525e-15	4.26934e-13
ENSG00000129347	4876.12	-0.825893	0.10503	-7.86339	3.73877e-15	4.53346e-13
ENSG00000180818	3297.17	0.785538	0.0999753	7.85733	3.92412e-15	4.72373e-13
ENSG00000139637	1555.67	0.869544	0.110738	7.85228	4.08544e-15	4.88254e-13
ENSG00000064666	9461.14	0.7045	0.0897887	7.8462	4.28829e-15	5.08836e-13
ENSG00000132153	8416.85	-0.835975	0.106598	-7.84233	4.42269e-15	5.21062e-13
ENSG00000204536	2791.45	-1.02426	0.130776	-7.83217	4.79502e-15	5.60949e-13
ENSG00000140691	929.948	-1.05646	0.135199	-7.81413	5.53443e-15	6.38459e-13
ENSG00000176022	727.445	-1.19816	0.15332	-7.81475	5.50732e-15	6.38459e-13
ENSG00000119203	1275.83	0.929511	0.118975	7.81269	5.59815e-15	6.41355e-13
ENSG00000184986	599.021	-1.22001	0.156521	-7.79453	6.46466e-15	7.35554e-13
ENSG00000135778	1340.7	0.918834	0.118044	7.78384	7.03583e-15	7.95097e-13
ENSG00000117697	1802.3	1.00768	0.129476	7.78277	7.0954e-15	7.9641e-13
ENSG00000105258	1936.41	0.940931	0.121111	7.76916	7.9009e-15	8.80871e-13
ENSG00000100065	5707.56	-0.91902	0.118335	-7.76627	8.08291e-15	8.95156e-13
ENSG00000117616	1535.02	-0.988009	0.127717	-7.7359	1.02676e-14	1.12957e-12
ENSG00000113719	3805.36	0.751453	0.0973123	7.72208	1.1445e-14	1.25081e-12
ENSG00000166598	22208.9	-1.45231	0.18814	-7.71929	1.16981e-14	1.27012e-12
ENSG00000166813	2969.98	-0.979866	0.127016	-7.71452	1.21441e-14	1.30999e-12
ENSG00000111640	165923	1.10932	0.143891	7.70942	1.26392e-14	1.35459e-12
ENSG00000060491	8179.18	-0.999698	0.129773	-7.70344	1.32452e-14	1.41045e-12
ENSG00000134291	4560.61	0.940412	0.122093	7.70243	1.33503e-14	1.41258e-12
ENSG00000198899	34736.1	-1.46495	0.190231	-7.70092	1.35086e-14	1.42028e-12
ENSG00000100097	59282.9	0.928545	0.120683	7.6941	1.42492e-14	1.48873e-12
ENSG00000161179	2832.82	-1.00269	0.130612	-7.67688	1.63011e-14	1.69247e-12
ENSG00000164111	13616.7	0.794352	0.103548	7.67136	1.70179e-14	1.75591e-12
ENSG00000117385	2594.77	-0.891339	0.116238	-7.66824	1.7437e-14	1.78804e-12
ENSG00000131446	4625.55	-0.943238	0.123244	-7.65339	1.95744e-14	1.99491e-12
ENSG00000134779	3305.5	0.804021	0.105129	7.64798	2.04163e-14	2.06527e-12
ENSG00000142632	971.31	-1.02652	0.134232	-7.64737	2.05134e-14	2.06527e-12
ENSG00000180902	974.4	-1.08313	0.141779	-7.63958	2.17934e-14	2.18092e-12
ENSG00000182544	849.879	-1.1473	0.150251	-7.63592	2.24221e-14	2.23039e-12
ENSG00000141098	2257.48	-0.925312	0.121194	-7.63499	2.25845e-14	2.23317e-12
ENSG00000171680	1031.07	-1.01209	0.132744	-7.62441	2.45156e-14	2.40978e-12
ENSG00000070610	4173.64	-0.804579	0.105643	-7.61603	2.61595e-14	2.55625e-12
ENSG00000240972	9354.44	1.13867	0.14954	7.61448	2.64747e-14	2.57192e-12
ENSG00000173905	5021.63	-1.05609	0.138872	-7.60477	2.85411e-14	2.75654e-12
ENSG00000125503	4609.92	-1.03895	0.13666	-7.60248	2.90501e-14	2.78948e-12
ENSG00000197122	3658.78	-0.865179	0.113829	-7.6007	2.94541e-14	2.81202e-12
ENSG00000147872	1215.71	0.891125	0.117279	7.59835	2.99921e-14	2.83474e-12
ENSG00000168958	1801.42	0.910168	0.119788	7.59818	3.00334e-14	2.83474e-12
ENSG00000186222	967.949	-1.01362	0.133569	-7.58873	3.23052e-14	3.03195e-12
ENSG00000128581	1090.5	0.915499	0.120743	7.58222	3.3969e-14	3.17018e-12
ENSG00000122203	3562.8	0.782082	0.103236	7.57566	3.57308e-14	3.31598e-12
ENSG00000154222	2145.81	-0.989583	0.13079	-7.56619	3.84328e-14	3.54692e-12
ENSG00000184752	3639.01	1.22237	0.162021	7.54451	4.53991e-14	4.16668e-12
ENSG00000052749	2559.8	-0.75624	0.100438	-7.52938	5.09819e-14	4.65336e-12
ENSG00000136213	1756.62	-0.923668	0.122706	-7.52751	5.17176e-14	4.69472e-12
ENSG00000131773	2377.38	0.823037	0.109379	7.52466	5.28571e-14	4.77208e-12
ENSG00000106443	2935.6	-1.04981	0.139579	-7.52129	5.42402e-14	4.87048e-12
ENSG00000163159	2089.85	0.845509	0.112513	7.51477	5.701e-14	5.09167e-12
ENSG00000122483	1223.87	-0.868358	0.115583	-7.51288	5.78388e-14	5.13807e-12
ENSG00000060762	935.886	1.26455	0.168461	7.50648	6.07395e-14	5.36704e-12
ENSG00000064687	442.802	-1.13489	0.151538	-7.48911	6.93406e-14	6.09464e-12
ENSG00000236104	1702.85	-0.927846	0.124144	-7.47392	7.78407e-14	6.80574e-12
ENSG00000145919	1969.81	0.7836	0.104972	7.46483	8.34056e-14	7.2541e-12
ENSG00000065000	7669.69	-0.862578	0.115611	-7.46103	8.58469e-14	7.42755e-12
ENSG00000149196	938.015	0.966073	0.129553	7.45694	8.85525e-14	7.58265e-12
ENSG00000167522	12290	-0.982112	0.131694	-7.45755	8.81444e-14	7.58265e-12
ENSG00000197912	1820.91	-1.01609	0.136332	-7.45304	9.12124e-14	7.77036e-12
ENSG00000067829	1340.08	0.788857	0.105923	7.44747	9.51451e-14	8.06404e-12
ENSG00000163132	1329.73	-1.21704	0.163451	-7.4459	9.62842e-14	8.11915e-12
ENSG00000099814	5820.14	-0.911569	0.122442	-7.4449	9.70143e-14	8.1394e-12
ENSG00000180900	17094.6	-1.12572	0.151298	-7.4404	1.00379e-13	8.37935e-12
ENSG00000160299	2617	-1.00553	0.135277	-7.43308	1.06101e-13	8.81273e-12
ENSG00000136830	6705.82	-1.05569	0.142251	-7.42128	1.15994e-13	9.58652e-12
ENSG00000033100	592.774	-1.02916	0.138748	-7.41746	1.19384e-13	9.81784e-12
ENSG00000175183	1410.76	0.949511	0.128213	7.40572	1.30443e-13	1.06745e-11
ENSG00000172340	1472.32	0.871419	0.117746	7.40086	1.353e-13	1.10177e-11
ENSG00000060138	12737.7	1.22067	0.165046	7.39594	1.40407e-13	1.13716e-11
ENSG00000138363	3570.77	0.783076	0.105887	7.39537	1.41015e-13	1.13716e-11
ENSG00000115687	1719.41	-0.857303	0.115939	-7.39442	1.4203e-13	1.13981e-11
ENSG00000100239	2691.8	-0.743737	0.100786	-7.37933	1.59085e-13	1.27054e-11
ENSG00000163382	3401.67	0.936008	0.126915	7.37507	1.64258e-13	1.30558e-11
ENSG00000177606	11042.1	-0.952622	0.129186	-7.37404	1.65536e-13	1.30947e-11
ENSG00000153885	3478.18	-0.761862	0.103339	-7.37242	1.6756e-13	1.3192e-11
ENSG00000266338	2802.53	-0.716686	0.0972288	-7.37113	1.69189e-13	1.32574e-11
ENSG00000135940	4303.51	0.889677	0.120871	7.36054	1.83168e-13	1.42854e-11
ENSG00000180035	847.93	-1.02618	0.139458	-7.35837	1.86173e-13	1.44519e-11
ENSG00000128463	1556.31	0.932613	0.127033	7.34151	2.112e-13	1.63184e-11
ENSG00000171813	1055.44	-1.07424	0.146407	-7.33731	2.17927e-13	1.67602e-11
ENSG00000012171	1027.03	-1.05367	0.143736	-7.3306	2.29126e-13	1.75403e-11
ENSG00000183186	1749.21	-1.14757	0.156573	-7.32928	2.31395e-13	1.76327e-11
ENSG00000100575	1117.71	0.849317	0.115985	7.32262	2.43179e-13	1.84461e-11
ENSG00000159346	2999.95	0.888193	0.121312	7.32154	2.4514e-13	1.85103e-11
ENSG00000130726	23809.8	-0.944828	0.12911	-7.31798	2.51732e-13	1.89221e-11
ENSG00000169718	3818.17	-0.824949	0.112765	-7.31562	2.56195e-13	1.91707e-11
ENSG00000108773	2163.89	-0.872022	0.119251	-7.31252	2.62185e-13	1.9531e-11
ENSG00000113504	8165.08	-0.950902	0.130305	-7.29753	2.93105e-13	2.17368e-11
ENSG00000076604	2795.93	-0.837187	0.114955	-7.28275	3.27092e-13	2.41496e-11
ENSG00000181027	767.006	-1.13198	0.155458	-7.28159	3.29898e-13	2.4249e-11
ENSG00000137076	21396.4	-0.847437	0.116422	-7.279	3.36316e-13	2.46118e-11
ENSG00000071655	7157.13	-1.05077	0.144566	-7.26841	3.63753e-13	2.65029e-11
ENSG00000131165	3372.42	-0.859964	0.118325	-7.26781	3.65374e-13	2.65048e-11
ENSG00000108312	12068.2	-0.771934	0.106272	-7.26374	3.76523e-13	2.71948e-11
ENSG00000114023	795.696	0.913152	0.125731	7.26275	3.79306e-13	2.72772e-11
ENSG00000104979	2920.65	0.74638	0.102785	7.2616	3.82545e-13	2.73915e-11
ENSG00000068001	2217.57	-0.948765	0.130776	-7.2549	4.01965e-13	2.86585e-11
ENSG00000032219	1817.05	-1.05582	0.145837	-7.23972	4.49606e-13	3.19182e-11
ENSG00000108010	1859.96	0.821919	0.113548	7.23854	4.53544e-13	3.19249e-11
ENSG00000162413	1178.44	-1.00463	0.138789	-7.23858	4.53409e-13	3.19249e-11
ENSG00000176108	1772.97	-1.05223	0.14543	-7.23532	4.64422e-13	3.24159e-11
ENSG00000196642	15322.1	-0.94467	0.130559	-7.23559	4.63497e-13	3.24159e-11
ENSG00000172432	4404.97	-0.857902	0.11861	-7.23299	4.7249e-13	3.2841e-11
ENSG00000138623	876.859	-1.05056	0.145311	-7.22975	4.83891e-13	3.34933e-11
ENSG00000184363	1773.31	-0.834553	0.115506	-7.22517	5.00463e-13	3.44967e-11
ENSG00000155760	1830.71	-0.912371	0.12631	-7.22324	5.07615e-13	3.4845e-11
ENSG00000180228	2025.05	0.96601	0.133752	7.22241	5.10736e-13	3.4915e-11
ENSG00000103326	3758.07	-1.01948	0.141255	-7.21733	5.30189e-13	3.60963e-11
ENSG00000197586	3466	-0.761782	0.105579	-7.21529	5.38202e-13	3.64923e-11
ENSG00000129667	583.291	-1.03981	0.14426	-7.20794	5.68044e-13	3.83592e-11
ENSG00000168936	1588.09	-1.14713	0.159204	-7.20541	5.78713e-13	3.89214e-11
ENSG00000221983	18286.6	0.810557	0.112678	7.19356	6.31255e-13	4.22839e-11
ENSG00000160867	2106.02	-0.998261	0.138822	-7.19097	6.43349e-13	4.29209e-11
ENSG00000140455	2319.57	0.804686	0.111977	7.18617	6.66351e-13	4.42777e-11
ENSG00000123240	3826.8	0.776825	0.108121	7.18477	6.73191e-13	4.4554e-11
ENSG00000011021	1221.97	-0.783034	0.109073	-7.17897	7.02408e-13	4.6124e-11
ENSG00000074319	1508.41	0.912802	0.12715	7.17895	7.02466e-13	4.6124e-11
ENSG00000108821	33222.4	-1.13324	0.158057	-7.16984	7.50873e-13	4.91083e-11
ENSG00000101608	5473.57	1.02234	0.142619	7.16835	7.59068e-13	4.94496e-11
ENSG00000126522	1562.74	-0.825608	0.115275	-7.16205	7.94766e-13	5.13722e-11
ENSG00000214717	1751.59	-0.922281	0.128769	-7.16229	7.93392e-13	5.13722e-11
ENSG00000070413	3108.78	-1.12921	0.15785	-7.1537	8.44688e-13	5.43874e-11
ENSG00000168894	1174.52	1.0084	0.141036	7.14998	8.67877e-13	5.56648e-11
ENSG00000170315	23530.2	0.71662	0.100329	7.14272	9.15021e-13	5.84628e-11
ENSG00000133265	2846.61	-0.915773	0.128265	-7.1397	9.35316e-13	5.95305e-11
ENSG00000140406	8009.25	-1.06064	0.148704	-7.13256	9.85178e-13	6.24648e-11
ENSG00000099949	3850.03	-0.780072	0.109519	-7.12273	1.05809e-12	6.6833e-11
ENSG00000100359	3650.96	-0.735251	0.103253	-7.12084	1.0727e-12	6.74986e-11
ENSG00000136810	3067.03	0.977745	0.137349	7.11868	1.08966e-12	6.83072e-11
ENSG00000130164	4311.49	-0.868774	0.122064	-7.11734	1.10027e-12	6.87129e-11
ENSG00000112304	620.87	0.963147	0.135439	7.11131	1.14945e-12	7.15154e-11
ENSG00000134996	1031.32	0.839701	0.118147	7.10729	1.18347e-12	7.33573e-11
ENSG00000006194	2288.11	-0.917202	0.129097	-7.10473	1.20556e-12	7.44491e-11
ENSG00000114942	10824.4	0.819022	0.115319	7.10225	1.22745e-12	7.55203e-11
ENSG00000122873	1354.67	0.935345	0.131809	7.09623	1.28202e-12	7.85864e-11
ENSG00000184924	1297.48	0.717188	0.101093	7.09434	1.29973e-12	7.93791e-11
ENSG00000146757	256.169	1.23302	0.173926	7.08933	1.34762e-12	8.20022e-11
ENSG00000141736	1581.24	-0.995437	0.140688	-7.07547	1.48946e-12	8.99741e-11
ENSG00000162980	2616.34	0.791095	0.111802	7.07589	1.48497e-12	8.99741e-11
ENSG00000184160	1352.77	-1.09041	0.154127	-7.07476	1.49711e-12	9.01088e-11
ENSG00000111245	551.772	0.996456	0.14098	7.06805	1.57124e-12	9.42288e-11
ENSG00000102178	4683.17	-0.899785	0.127475	-7.0585	1.68309e-12	1.00071e-10
ENSG00000145247	7449.43	1.08788	0.154129	7.0582	1.68673e-12	1.00071e-10
ENSG00000276550	1805.17	-1.10497	0.156542	-7.05858	1.68209e-12	1.00071e-10
ENSG00000205363	598.063	-1.25933	0.178448	-7.0571	1.70014e-12	1.00508e-10
ENSG00000189319	1639.73	-1.02946	0.145933	-7.05433	1.73433e-12	1.02166e-10
ENSG00000067560	23190.6	0.960176	0.136151	7.05229	1.76e-12	1.03311e-10
ENSG00000065518	3906.99	1.01839	0.144519	7.04672	1.83181e-12	1.07148e-10
ENSG00000087460	57396.3	0.947897	0.134744	7.03479	1.99563e-12	1.15881e-10
ENSG00000124596	1432.5	0.784663	0.111547	7.03434	2.00203e-12	1.15881e-10
ENSG00000148331	1945.06	-0.774529	0.110093	-7.0352	1.9898e-12	1.15881e-10
ENSG00000188522	3105.03	-1.00969	0.143555	-7.03345	2.01492e-12	1.16222e-10
ENSG00000141582	4904.63	-0.779811	0.111028	-7.02354	2.16315e-12	1.2434e-10
ENSG00000076928	3860.5	-1.01959	0.145178	-7.02301	2.17146e-12	1.24387e-10
ENSG00000131174	2680.46	0.691776	0.0985807	7.01735	2.26108e-12	1.29076e-10
ENSG00000133935	1346.29	0.798252	0.113801	7.01445	2.30858e-12	1.31336e-10
ENSG00000163875	1834.79	0.757954	0.108167	7.00724	2.43073e-12	1.37813e-10
ENSG00000092010	2877.5	0.726723	0.103731	7.00584	2.45512e-12	1.38723e-10
ENSG00000004660	792.19	-1.01335	0.144653	-7.00535	2.46376e-12	1.38739e-10
ENSG00000148343	959.334	-1.04926	0.15016	-6.98763	2.79565e-12	1.56896e-10
ENSG00000168653	9320.87	1.24474	0.178194	6.98534	2.84174e-12	1.58946e-10
ENSG00000188986	8817.51	-0.840227	0.120302	-6.98433	2.86218e-12	1.59552e-10
ENSG00000071994	2571.94	0.71148	0.10208	6.96985	3.17276e-12	1.76274e-10
ENSG00000054267	3022.72	-0.974597	0.140058	-6.95853	3.43831e-12	1.89813e-10
ENSG00000062822	7877.6	-0.911114	0.130945	-6.95801	3.45112e-12	1.89813e-10
ENSG00000103264	1100.62	-0.864916	0.124313	-6.95756	3.46216e-12	1.89813e-10
ENSG00000166166	591.352	-0.97654	0.140354	-6.95768	3.45931e-12	1.89813e-10
ENSG00000166352	826.533	0.94649	0.136051	6.95688	3.47883e-12	1.901e-10
ENSG00000273841	2022.54	1.32676	0.190868	6.95121	3.62177e-12	1.97262e-10
ENSG00000241837	1024.21	0.872288	0.125502	6.95041	3.64231e-12	1.97732e-10
ENSG00000013573	5027.78	-0.813778	0.117101	-6.94939	3.66868e-12	1.98515e-10
ENSG00000104218	1322.56	-1.16072	0.167041	-6.9487	3.68679e-12	1.98847e-10
ENSG00000185163	1834.52	-0.705707	0.101642	-6.94303	3.83766e-12	2.06315e-10
ENSG00000126267	5132.76	0.941708	0.13579	6.93503	4.06148e-12	2.1703e-10
ENSG00000160113	5867.6	-1.00518	0.144943	-6.93497	4.06311e-12	2.1703e-10
ENSG00000178950	2801.04	-0.742507	0.107108	-6.93231	4.14029e-12	2.20444e-10
ENSG00000126391	2755.85	-0.9324	0.13452	-6.93131	4.16976e-12	2.21303e-10
ENSG00000275832	2511.62	-0.876239	0.126426	-6.93085	4.18315e-12	2.21307e-10
ENSG00000177380	2172.45	-0.851968	0.122934	-6.93028	4.20007e-12	2.21497e-10
ENSG00000126012	9019.43	-0.838905	0.121243	-6.9192	4.54194e-12	2.38768e-10
ENSG00000060069	1913.33	-0.997578	0.144295	-6.91348	4.72917e-12	2.47827e-10
ENSG00000110237	3427.83	-1.05168	0.152155	-6.91186	4.78325e-12	2.49872e-10
ENSG00000149499	4208.36	-0.966933	0.139959	-6.9087	4.89116e-12	2.54157e-10
ENSG00000172046	7802.9	-0.949592	0.137451	-6.90856	4.89587e-12	2.54157e-10
ENSG00000259330	626.011	-1.00976	0.146246	-6.90451	5.03763e-12	2.60701e-10
ENSG00000164403	1622.76	-0.8282	0.120047	-6.89897	5.23814e-12	2.70236e-10
ENSG00000140941	2012.58	0.882384	0.127919	6.89798	5.27467e-12	2.71278e-10
ENSG00000182287	966.254	0.826267	0.119801	6.89698	5.31197e-12	2.72353e-10
ENSG00000183726	1848.77	1.0503	0.152299	6.89634	5.33596e-12	2.72742e-10
ENSG00000160799	3956.87	-0.792205	0.114972	-6.89039	5.56379e-12	2.82745e-10
ENSG00000180921	8212.93	-0.828944	0.120305	-6.89035	5.56571e-12	2.82745e-10
ENSG00000164880	17016.1	-0.870062	0.126348	-6.88623	5.72919e-12	2.90162e-10
ENSG00000198712	21784.4	-1.25138	0.181932	-6.87828	6.05787e-12	3.05876e-10
ENSG00000110274	1660.49	-0.916828	0.133435	-6.87097	6.37667e-12	3.20998e-10
ENSG00000119718	1796.84	0.889233	0.129465	6.86854	6.48638e-12	3.24554e-10
ENSG00000270231	1348.44	-1.01421	0.147652	-6.86887	6.47143e-12	3.24554e-10
ENSG00000065978	57319.5	1.63501	0.238193	6.86422	6.68541e-12	3.33508e-10
ENSG00000148444	957.012	0.918303	0.133859	6.86021	6.87604e-12	3.4097e-10
ENSG00000177875	558.184	-0.882916	0.128698	-6.86037	6.86842e-12	3.4097e-10
ENSG00000162825	441.82	-1.01991	0.14873	-6.85744	7.01063e-12	3.46609e-10
ENSG00000113732	2439.52	0.708654	0.103381	6.85475	7.14356e-12	3.52133e-10
ENSG00000171219	1835.62	-0.940094	0.137196	-6.85219	7.27304e-12	3.57455e-10
ENSG00000160214	1782.33	-0.759889	0.110914	-6.85113	7.32684e-12	3.59037e-10
ENSG00000132205	1388.71	-1.00023	0.146016	-6.85013	7.37811e-12	3.60486e-10
ENSG00000163634	1146.31	1.20597	0.176062	6.8497	7.40075e-12	3.60532e-10
ENSG00000099899	2601.15	-0.869418	0.127019	-6.8448	7.65823e-12	3.71984e-10
ENSG00000084636	3001.94	-1.44045	0.210464	-6.84417	7.69208e-12	3.72539e-10
ENSG00000250510	3276.95	-0.856426	0.12541	-6.829	8.55093e-12	4.1293e-10
ENSG00000103275	5677.15	0.851699	0.124751	6.82717	8.66033e-12	4.15796e-10
ENSG00000128951	4600.08	0.947518	0.138781	6.82743	8.64503e-12	4.15796e-10
ENSG00000116254	2475.1	-0.843627	0.123597	-6.82562	8.75436e-12	4.19099e-10
ENSG00000143554	382.949	-0.989558	0.145015	-6.82384	8.86362e-12	4.23111e-10
ENSG00000122140	2668.51	0.649714	0.0953022	6.81741	9.26978e-12	4.40023e-10
ENSG00000135315	707.084	-1.09185	0.160156	-6.81739	9.2709e-12	4.40023e-10
ENSG00000170043	2308.55	0.893316	0.13108	6.81506	9.42272e-12	4.45955e-10
ENSG00000118369	1255.63	-0.883997	0.129934	-6.80343	1.02157e-11	4.82113e-10
ENSG00000157881	862.002	-0.848996	0.124895	-6.79767	1.06325e-11	5.0036e-10
ENSG00000101298	1660.81	-1.08559	0.159847	-6.79145	1.11015e-11	5.20956e-10
ENSG00000125818	3367.8	0.971341	0.143132	6.78632	1.15026e-11	5.38257e-10
ENSG00000187961	786.517	-0.939076	0.138462	-6.7822	1.18357e-11	5.52287e-10
ENSG00000116213	1162.09	-1.07539	0.158624	-6.7795	1.20596e-11	5.61162e-10
ENSG00000143222	2693.47	0.915022	0.135018	6.77704	1.22664e-11	5.6919e-10
ENSG00000114854	665.838	0.813593	0.120161	6.77088	1.28003e-11	5.92307e-10
ENSG00000170296	2749.27	0.732231	0.108164	6.76962	1.2912e-11	5.95817e-10
ENSG00000197114	480.172	-1.05498	0.155869	-6.76839	1.30226e-11	5.99255e-10
ENSG00000197111	16095.5	0.79272	0.117175	6.76525	1.33078e-11	6.10687e-10
ENSG00000243678	15440.4	0.790997	0.117069	6.75666	1.41205e-11	6.462e-10
ENSG00000180817	6733.51	0.906966	0.134272	6.75471	1.43124e-11	6.53179e-10
ENSG00000197774	457.927	-1.17608	0.174173	-6.75235	1.45472e-11	6.62078e-10
ENSG00000101558	3351.83	0.88092	0.130583	6.74607	1.51908e-11	6.8948e-10
ENSG00000126001	4126.24	-0.891507	0.132186	-6.74432	1.53747e-11	6.95925e-10
ENSG00000141741	1320.37	0.694937	0.103083	6.74153	1.56726e-11	7.07482e-10
ENSG00000116786	4379.13	-0.876562	0.130076	-6.73883	1.59668e-11	7.17708e-10
ENSG00000136521	2933.71	0.999751	0.148361	6.73866	1.59856e-11	7.17708e-10
ENSG00000086544	1089.22	-0.994153	0.14755	-6.73773	1.60882e-11	7.20369e-10
ENSG00000182518	563.73	1.00831	0.149678	6.73649	1.62254e-11	7.2456e-10
ENSG00000162062	1131.41	-1.05938	0.157303	-6.73461	1.64375e-11	7.32065e-10
ENSG00000100380	13510.8	0.659593	0.0979992	6.7306	1.68967e-11	7.50502e-10
ENSG00000064932	3306.42	-0.868399	0.129048	-6.72926	1.70525e-11	7.55404e-10
ENSG00000160959	4302.04	-1.18261	0.1759	-6.72321	1.77767e-11	7.81234e-10
ENSG00000185838	1128.83	-0.976067	0.145172	-6.72352	1.77384e-11	7.81234e-10
ENSG00000245937	1101.71	0.797596	0.118629	6.72345	1.77468e-11	7.81234e-10
ENSG00000131495	2613.11	1.08203	0.16101	6.72026	1.81398e-11	7.95088e-10
ENSG00000103126	2425.21	-1.19433	0.177744	-6.7194	1.82477e-11	7.97711e-10
ENSG00000181929	1415.19	0.709115	0.105554	6.71804	1.84186e-11	8.0307e-10
ENSG00000131981	711.582	0.825867	0.122944	6.7174	1.84991e-11	8.04469e-10
ENSG00000140939	1161.87	-0.928591	0.138253	-6.71661	1.85997e-11	8.06732e-10
ENSG00000174516	1716.97	-0.891834	0.132872	-6.712	1.9197e-11	8.30471e-10
ENSG00000179886	1213.45	-1.0971	0.163546	-6.70821	1.97031e-11	8.50151e-10
ENSG00000124587	464.297	-1.01441	0.151326	-6.70346	2.03545e-11	8.75981e-10
ENSG00000117069	1072.8	0.744845	0.111156	6.70087	2.07183e-11	8.89333e-10
ENSG00000125898	1311.06	-0.977785	0.145937	-6.70005	2.08353e-11	8.92053e-10
ENSG00000142544	641.592	-1.10717	0.165303	-6.69782	2.11545e-11	9.03389e-10
ENSG00000106397	2543.9	-0.794531	0.118633	-6.69736	2.12219e-11	9.03945e-10
ENSG00000109220	754.586	1.01646	0.151869	6.69302	2.1861e-11	9.26911e-10
ENSG00000269713	1271.95	-0.737311	0.110162	-6.69294	2.18727e-11	9.26911e-10
ENSG00000189043	2836.99	1.12413	0.167993	6.69157	2.20788e-11	9.33263e-10
ENSG00000086598	4282.7	0.910899	0.136375	6.67938	2.39962e-11	1.01174e-09
ENSG00000170638	3828.68	-0.852224	0.127661	-6.67569	2.46065e-11	1.03484e-09
ENSG00000112983	5710.92	-0.648403	0.0972584	-6.66681	2.6143e-11	1.09668e-09
ENSG00000064199	763.264	0.899423	0.135023	6.66124	2.71527e-11	1.13617e-09
ENSG00000105325	4818.08	-0.924922	0.138892	-6.65929	2.7515e-11	1.14844e-09
ENSG00000134030	3604.71	-0.67018	0.100676	-6.65677	2.79904e-11	1.16536e-09
ENSG00000105875	538.55	-0.94155	0.141624	-6.64823	2.9663e-11	1.2319e-09
ENSG00000116809	1530.4	-0.78875	0.118649	-6.64778	2.97541e-11	1.23261e-09
ENSG00000118680	7319.25	0.988044	0.148654	6.64661	2.99926e-11	1.23632e-09
ENSG00000144485	2022.01	-0.73036	0.109881	-6.64681	2.99505e-11	1.23632e-09
ENSG00000171735	2751.98	1.16648	0.175547	6.64484	3.03537e-11	1.24811e-09
ENSG00000170906	1547.59	0.825889	0.12433	6.64272	3.07942e-11	1.2631e-09
ENSG00000167962	4473.99	-0.833188	0.125544	-6.63663	3.20927e-11	1.31311e-09
ENSG00000180891	11905.1	-0.869414	0.13109	-6.6322	3.3072e-11	1.34986e-09
ENSG00000173153	3803.24	-1.11446	0.168053	-6.63164	3.31977e-11	1.35167e-09
ENSG00000144566	1376.09	0.813487	0.122723	6.62866	3.38741e-11	1.37584e-09
ENSG00000166965	3699.72	-0.731176	0.110341	-6.62649	3.4376e-11	1.39281e-09
ENSG00000142330	1651.98	-1.28311	0.193675	-6.62508	3.47068e-11	1.4028e-09
ENSG00000146729	2252.92	0.921013	0.139035	6.62435	3.48791e-11	1.40634e-09
ENSG00000171806	191.702	1.2251	0.185087	6.61907	3.61471e-11	1.45394e-09
ENSG00000104936	1597.53	-0.792151	0.119708	-6.61739	3.65592e-11	1.46696e-09
ENSG00000254470	3051.38	-1.02367	0.154911	-6.60812	3.8923e-11	1.55805e-09
ENSG00000272501	486.388	-0.984588	0.149117	-6.60279	4.03496e-11	1.61127e-09
ENSG00000127580	664.028	-1.03163	0.156318	-6.59956	4.12384e-11	1.64281e-09
ENSG00000028310	1988.91	-0.639015	0.0969045	-6.59427	4.27349e-11	1.69835e-09
ENSG00000165801	8426.34	-1.12264	0.170364	-6.58967	4.40799e-11	1.74762e-09
ENSG00000120708	19975.8	0.868026	0.131927	6.5796	4.71711e-11	1.86573e-09
ENSG00000138587	1526.98	-1.30941	0.199104	-6.57653	4.81567e-11	1.90019e-09
ENSG00000182247	1418.47	0.899865	0.13685	6.57556	4.84693e-11	1.90799e-09
ENSG00000197136	3552.83	-0.940896	0.143132	-6.57364	4.91005e-11	1.92827e-09
ENSG00000196123	1422.46	-0.801489	0.122092	-6.56462	5.21674e-11	2.04388e-09
ENSG00000160972	4522.53	-1.29162	0.196769	-6.56415	5.23315e-11	2.04549e-09
ENSG00000131143	11482.8	0.642917	0.0979807	6.56167	5.32098e-11	2.07493e-09
ENSG00000130635	7889.13	-1.08311	0.165169	-6.55762	5.46724e-11	2.122e-09
ENSG00000161013	9820	-0.798677	0.121792	-6.55771	5.46416e-11	2.122e-09
ENSG00000133142	1601.24	0.782889	0.119407	6.55647	5.50979e-11	2.13266e-09
ENSG00000185386	1329.23	-1.03289	0.157545	-6.55618	5.52037e-11	2.13266e-09
ENSG00000110400	2283.31	-0.874351	0.133382	-6.55523	5.55556e-11	2.13873e-09
ENSG00000129055	1739.34	0.98189	0.149791	6.55506	5.56182e-11	2.13873e-09
ENSG00000105137	3552.9	-0.941954	0.143739	-6.55323	5.63072e-11	2.15975e-09
ENSG00000159314	1230.76	-0.985013	0.150317	-6.55291	5.6425e-11	2.15975e-09
ENSG00000032444	2084.9	-1.02095	0.155852	-6.55079	5.72343e-11	2.18159e-09
ENSG00000144120	1604.58	-0.733277	0.111938	-6.55073	5.72583e-11	2.18159e-09
ENSG00000243927	787.134	0.845339	0.129052	6.55038	5.73907e-11	2.18163e-09
ENSG00000187634	1305.27	-0.931688	0.142292	-6.54771	5.84265e-11	2.21594e-09
ENSG00000198492	1656.85	0.866465	0.132396	6.54451	5.96898e-11	2.25869e-09
ENSG00000132382	1893.76	-0.681788	0.104196	-6.54334	6.01598e-11	2.26616e-09
ENSG00000161016	138237	0.796162	0.121672	6.54349	6.01014e-11	2.26616e-09
ENSG00000144395	404.751	-1.08981	0.166734	-6.53624	6.30849e-11	2.37097e-09
ENSG00000197006	3425.6	0.726533	0.111168	6.53547	6.34111e-11	2.37784e-09
ENSG00000111481	5856.22	0.887114	0.13579	6.533	6.44645e-11	2.4119e-09
ENSG00000127511	2415.48	-0.703824	0.107759	-6.53149	6.51166e-11	2.43082e-09
ENSG00000141570	1917.85	-0.74908	0.114742	-6.52839	6.64815e-11	2.47621e-09
ENSG00000164346	2507.04	1.1531	0.176717	6.52516	6.79306e-11	2.52453e-09
ENSG00000107890	1063.73	-1.21027	0.185514	-6.52384	6.85298e-11	2.53545e-09
ENSG00000121753	7473.96	-0.957776	0.146806	-6.52409	6.84178e-11	2.53545e-09
ENSG00000179750	1736.71	0.908184	0.139242	6.52233	6.92254e-11	2.5555e-09
ENSG00000138430	3665.24	1.23195	0.189029	6.51727	7.15985e-11	2.63724e-09
ENSG00000235173	2605.59	-0.844213	0.129589	-6.51455	7.29088e-11	2.67956e-09
ENSG00000156795	2177.88	0.819759	0.125898	6.51131	7.44994e-11	2.73197e-09
ENSG00000140386	1422.53	-0.852752	0.130985	-6.51032	7.49919e-11	2.74398e-09
ENSG00000204370	2578.39	0.81137	0.124695	6.50683	7.67556e-11	2.80234e-09
ENSG00000111452	1179.44	-1.11869	0.171998	-6.5041	7.81612e-11	2.8474e-09
ENSG00000168096	1399.53	-1.07782	0.16573	-6.50351	7.84691e-11	2.85236e-09
ENSG00000106153	11543	0.707367	0.108779	6.5028	7.88388e-11	2.85954e-09
ENSG00000205629	784.975	0.816853	0.125672	6.49985	8.03996e-11	2.9098e-09
ENSG00000214113	716.1	0.841703	0.129521	6.4986	8.1069e-11	2.92765e-09
ENSG00000088986	6451.71	1.01007	0.155541	6.49391	8.36367e-11	3.01382e-09
ENSG00000196199	2507.77	-0.905516	0.139543	-6.48915	8.63246e-11	3.10395e-09
ENSG00000122863	1987.68	-0.829718	0.128051	-6.47956	9.1988e-11	3.29509e-09
ENSG00000234068	2182.67	0.851735	0.131451	6.47948	9.20372e-11	3.29509e-09
ENSG00000130811	4302.22	0.718114	0.110961	6.47178	9.68583e-11	3.45861e-09
ENSG00000226137	5135.57	-0.902765	0.139498	-6.47152	9.7021e-11	3.45861e-09
ENSG00000182087	3892.28	-0.993709	0.153584	-6.47013	9.7918e-11	3.48311e-09
ENSG00000160703	1384.68	-0.888151	0.13729	-6.46914	9.856e-11	3.49846e-09
ENSG00000120053	3490.35	0.672949	0.104047	6.46776	9.9469e-11	3.5232e-09
ENSG00000130829	1285.43	-0.758423	0.117348	-6.46305	1.02616e-10	3.62692e-09
ENSG00000114391	21663.8	0.886213	0.137205	6.45905	1.05364e-10	3.71616e-09
ENSG00000057294	3373.93	0.640258	0.0991639	6.45656	1.07106e-10	3.7696e-09
ENSG00000066583	1888.86	0.802668	0.124368	6.45398	1.0895e-10	3.82637e-09
ENSG00000155090	1885.07	0.700439	0.108572	6.45139	1.10827e-10	3.88408e-09
ENSG00000012232	4711.55	-0.809081	0.125433	-6.45033	1.1161e-10	3.9033e-09
ENSG00000142867	702.49	0.782504	0.121385	6.44645	1.14502e-10	3.99603e-09
ENSG00000173894	6719.82	-0.857074	0.132998	-6.44427	1.16156e-10	4.04526e-09
ENSG00000198888	16536.4	-1.17666	0.18266	-6.44179	1.18073e-10	4.1034e-09
ENSG00000158042	2490.46	1.53575	0.238532	6.43833	1.20799e-10	4.18938e-09
ENSG00000130299	1554.11	-0.741123	0.115144	-6.43646	1.22289e-10	4.23221e-09
ENSG00000072310	8747.98	-1.18396	0.183961	-6.43593	1.22717e-10	4.23821e-09
ENSG00000166295	4023.06	0.739664	0.114952	6.43453	1.2386e-10	4.26879e-09
ENSG00000259848	996.418	-1.03716	0.161387	-6.42651	1.30563e-10	4.49051e-09
ENSG00000159899	1241.23	-0.85303	0.132825	-6.42221	1.34313e-10	4.60992e-09
ENSG00000108379	889.781	-0.852581	0.132793	-6.42039	1.35927e-10	4.6557e-09
ENSG00000101181	2396.52	-0.870519	0.135751	-6.4126	1.43061e-10	4.88998e-09
ENSG00000165655	4604.01	-0.916911	0.143097	-6.40763	1.47796e-10	5.04145e-09
ENSG00000123064	8463.86	-0.823782	0.128582	-6.40666	1.48746e-10	5.06345e-09
ENSG00000117298	3446.45	-0.746838	0.116609	-6.40463	1.50737e-10	5.11029e-09
ENSG00000171603	7601.17	-0.787825	0.123003	-6.40493	1.50433e-10	5.11029e-09
ENSG00000132622	466.052	-1.1828	0.184701	-6.40388	1.51476e-10	5.12489e-09
ENSG00000099992	831.53	-0.763598	0.119292	-6.40108	1.54283e-10	5.20828e-09
ENSG00000166924	834.676	-1.07854	0.168501	-6.4008	1.54568e-10	5.20828e-09
ENSG00000110442	763.845	1.04468	0.163343	6.39562	1.59901e-10	5.37706e-09
ENSG00000070404	4925	-1.11974	0.175208	-6.39092	1.64893e-10	5.53374e-09
ENSG00000124104	1141.15	-0.850938	0.133228	-6.38711	1.69052e-10	5.66188e-09
ENSG00000135046	8190.82	0.812115	0.127299	6.37959	1.77564e-10	5.93128e-09
ENSG00000146066	2689.36	0.601843	0.094342	6.37938	1.7781e-10	5.93128e-09
ENSG00000136068	2384.23	-0.651879	0.102309	-6.37165	1.87005e-10	6.2255e-09
ENSG00000102189	1964.08	-0.876731	0.137622	-6.37057	1.88323e-10	6.25683e-09
ENSG00000181638	1310.47	-0.97428	0.152989	-6.36831	1.91122e-10	6.33718e-09
ENSG00000198324	1279.72	-0.941568	0.148049	-6.35985	2.01946e-10	6.68271e-09
ENSG00000113716	3534.79	-0.80285	0.126283	-6.35756	2.04981e-10	6.76968e-09
ENSG00000125844	5211.25	-0.924468	0.145507	-6.35342	2.10579e-10	6.94074e-09
ENSG00000145354	1111.14	0.925314	0.145715	6.35015	2.15105e-10	7.07589e-09
ENSG00000204392	1510.8	0.683876	0.107846	6.34125	2.27913e-10	7.48238e-09
ENSG00000102309	1280.9	0.86272	0.13606	6.34072	2.28687e-10	7.49301e-09
ENSG00000147669	1664.19	0.857134	0.135187	6.34037	2.2922e-10	7.49566e-09
ENSG00000109775	589.797	1.14733	0.180976	6.33966	2.30277e-10	7.51545e-09
ENSG00000169992	7198.4	-0.798616	0.126008	-6.33782	2.33036e-10	7.57572e-09
ENSG00000186635	5203.4	-0.952801	0.150332	-6.33798	2.32794e-10	7.57572e-09
ENSG00000187741	1708.31	-0.722493	0.114017	-6.33671	2.34717e-10	7.61546e-09
ENSG00000103111	2862.28	-0.814402	0.128639	-6.33093	2.43696e-10	7.89137e-09
ENSG00000174720	3162.47	-1.26122	0.199231	-6.33044	2.4446e-10	7.90073e-09
ENSG00000163462	738.906	-0.853488	0.134829	-6.33014	2.44942e-10	7.90092e-09
ENSG00000124562	2784.43	0.892475	0.140997	6.32976	2.45547e-10	7.90509e-09
ENSG00000091483	2612.79	0.877547	0.138717	6.32615	2.51354e-10	8.06406e-09
ENSG00000115128	4109.61	1.0863	0.171717	6.32609	2.51456e-10	8.06406e-09
ENSG00000161638	3366.57	-0.933888	0.147723	-6.32189	2.58377e-10	8.27006e-09
ENSG00000079459	12529.9	0.67304	0.106582	6.31479	2.70534e-10	8.64253e-09
ENSG00000005059	1078.75	0.953917	0.151071	6.31437	2.71269e-10	8.64937e-09
ENSG00000131584	2300.1	-1.02335	0.162228	-6.3081	2.82478e-10	8.98234e-09
ENSG00000158805	584.625	-0.850349	0.134806	-6.30793	2.82793e-10	8.98234e-09
ENSG00000196739	903.982	-1.04173	0.16516	-6.30741	2.83739e-10	8.99519e-09
ENSG00000165684	1706.94	-0.912238	0.144688	-6.30486	2.88447e-10	9.127e-09
ENSG00000175806	378.82	0.909654	0.144296	6.3041	2.89874e-10	9.15474e-09
ENSG00000132793	624.521	-0.949721	0.150685	-6.30269	2.92529e-10	9.20359e-09
ENSG00000167291	7919.51	-0.693759	0.110069	-6.30294	2.92047e-10	9.20359e-09
ENSG00000188878	456.173	-1.0471	0.166173	-6.30129	2.9518e-10	9.26943e-09
ENSG00000178922	521.388	-0.915346	0.145292	-6.30007	2.97515e-10	9.32513e-09
ENSG00000063660	9870.37	-1.18623	0.188458	-6.29441	3.08572e-10	9.65347e-09
ENSG00000104765	3356.79	0.998949	0.15877	6.29178	3.13844e-10	9.79995e-09
ENSG00000100554	1537.14	1.17186	0.186337	6.28893	3.19658e-10	9.96277e-09
ENSG00000141994	1220.82	-0.713256	0.113424	-6.28842	3.20705e-10	9.9767e-09
ENSG00000123562	2642.71	0.776789	0.123542	6.28764	3.22335e-10	1.00086e-08
ENSG00000154813	793.195	0.914178	0.145441	6.28556	3.2668e-10	1.01246e-08
ENSG00000116288	7469.75	0.898699	0.142992	6.28498	3.27889e-10	1.01432e-08
ENSG00000111788	801.567	-0.898259	0.142986	-6.28214	3.33936e-10	1.03111e-08
ENSG00000196411	4640.56	-0.679741	0.108258	-6.27889	3.40991e-10	1.05093e-08
ENSG00000214655	4164.95	-0.9014	0.143635	-6.27564	3.48202e-10	1.07117e-08
ENSG00000110514	2807.11	-0.817955	0.130415	-6.27194	3.5658e-10	1.09492e-08
ENSG00000167716	2377.28	-0.88302	0.140852	-6.26912	3.63099e-10	1.11288e-08
ENSG00000090615	3399.64	-0.826088	0.131778	-6.26881	3.63825e-10	1.11305e-08
ENSG00000156983	1902.25	-0.673184	0.107531	-6.26034	3.84131e-10	1.17301e-08
ENSG00000104671	1270.09	0.791334	0.126431	6.25903	3.87388e-10	1.18079e-08
ENSG00000160447	5394.92	-0.946402	0.151291	-6.25551	3.96212e-10	1.20547e-08
ENSG00000214413	729.98	0.843776	0.134905	6.25462	3.98497e-10	1.208e-08
ENSG00000215252	687.214	-1.26254	0.20185	-6.25483	3.9794e-10	1.208e-08
ENSG00000111269	3229.81	0.769138	0.123038	6.25123	4.07238e-10	1.23225e-08
ENSG00000151461	5563.06	-1.14005	0.182386	-6.25078	4.08403e-10	1.23353e-08
ENSG00000175581	693.056	0.725544	0.116084	6.25014	4.10074e-10	1.23632e-08
ENSG00000188690	1287.02	0.822247	0.131695	6.24356	4.27709e-10	1.28715e-08
ENSG00000160685	3861.9	-1.0078	0.161455	-6.24196	4.32108e-10	1.29804e-08
ENSG00000112305	872.164	0.867272	0.138968	6.24081	4.35318e-10	1.30533e-08
ENSG00000075142	3868.08	0.74845	0.11998	6.23814	4.42805e-10	1.32538e-08
ENSG00000094841	450.928	0.912221	0.146275	6.23634	4.47917e-10	1.33596e-08
ENSG00000177889	2844.04	0.925084	0.148338	6.23633	4.47946e-10	1.33596e-08
ENSG00000114115	5450.29	0.674607	0.108184	6.23573	4.49687e-10	1.33875e-08
ENSG00000127463	1452.86	-0.677131	0.108635	-6.23311	4.57272e-10	1.35889e-08
ENSG00000120742	5778.19	0.844999	0.135596	6.23177	4.61208e-10	1.3657e-08
ENSG00000127314	2017.08	0.945587	0.151733	6.2319	4.60811e-10	1.3657e-08
ENSG00000138785	678.633	0.914455	0.14677	6.23053	4.64847e-10	1.37403e-08
ENSG00000178927	2218.25	-0.89842	0.144346	-6.22407	4.84408e-10	1.4293e-08
ENSG00000103168	1424.81	-1.0029	0.161144	-6.22362	4.85826e-10	1.43046e-08
ENSG00000163156	996.391	0.858393	0.13793	6.22339	4.8652e-10	1.43046e-08
ENSG00000156521	615.796	-0.821717	0.13205	-6.22276	4.88482e-10	1.43369e-08
ENSG00000146826	1016.61	-0.788181	0.126711	-6.2203	4.96205e-10	1.45378e-08
ENSG00000090447	871.185	0.706751	0.113636	6.21941	4.99024e-10	1.45947e-08
ENSG00000143368	3661.49	0.851367	0.136911	6.21838	5.02325e-10	1.46654e-08
ENSG00000104880	1170.8	-0.776577	0.124893	-6.21794	5.03729e-10	1.46806e-08
ENSG00000115355	8652.02	-1.14086	0.183568	-6.21489	5.13607e-10	1.49423e-08
ENSG00000139641	2888.41	-0.665244	0.107113	-6.21069	5.27526e-10	1.53204e-08
ENSG00000059122	2916.35	-1.01037	0.16274	-6.2085	5.34915e-10	1.55079e-08
ENSG00000198707	1198.62	-0.996818	0.160681	-6.20372	5.51447e-10	1.59593e-08
ENSG00000133275	6307.62	-0.691324	0.111477	-6.20149	5.59307e-10	1.61586e-08
ENSG00000257698	457.803	0.860692	0.138847	6.19886	5.68738e-10	1.64026e-08
ENSG00000007376	1593.52	-0.884619	0.142737	-6.19755	5.73498e-10	1.65112e-08
ENSG00000106105	5119.91	0.938713	0.151571	6.19321	5.89501e-10	1.69425e-08
ENSG00000152240	899.206	0.94519	0.152696	6.19001	6.01617e-10	1.72609e-08
ENSG00000116667	1323.98	0.882587	0.142628	6.18803	6.09201e-10	1.74483e-08
ENSG00000074964	1272.77	-1.0037	0.162383	-6.18102	6.36881e-10	1.82097e-08
ENSG00000109536	696.618	0.928886	0.150382	6.17685	6.53929e-10	1.86651e-08
ENSG00000175063	3742.61	0.753972	0.122217	6.16912	6.867e-10	1.95668e-08
ENSG00000153395	1914.01	-0.67545	0.109612	-6.16219	7.17449e-10	2.0408e-08
ENSG00000164976	1640.53	-0.862705	0.14003	-6.16085	7.23551e-10	2.05113e-08
ENSG00000196924	57025.3	-0.72389	0.117495	-6.161	7.22857e-10	2.05113e-08
ENSG00000172661	2544.18	-0.655127	0.106488	-6.15214	7.64422e-10	2.1633e-08
ENSG00000154370	2020.19	-0.790142	0.128499	-6.14903	7.79576e-10	2.20244e-08
ENSG00000157350	4318.73	-0.900895	0.146552	-6.14726	7.88323e-10	2.22337e-08
ENSG00000174177	1027.67	-0.879681	0.143219	-6.14221	8.13803e-10	2.29134e-08
ENSG00000073792	8317.41	0.598388	0.0974629	6.13965	8.27035e-10	2.32465e-08
ENSG00000127129	132.933	-1.57635	0.25686	-6.13701	8.4088e-10	2.35958e-08
ENSG00000152492	3681.52	0.677396	0.110402	6.13573	8.47702e-10	2.37471e-08
ENSG00000130734	1645.39	-0.685292	0.111817	-6.12866	8.86199e-10	2.47837e-08
ENSG00000125398	7214.12	0.519868	0.0848611	6.12611	9.0055e-10	2.51427e-08
ENSG00000134056	652.661	0.73581	0.120123	6.12547	9.04147e-10	2.52008e-08
ENSG00000068971	928.992	-0.796646	0.130062	-6.12512	9.06139e-10	2.5214e-08
ENSG00000228526	165.73	1.66761	0.272361	6.12278	9.19555e-10	2.55445e-08
ENSG00000198917	2132.65	-0.788144	0.128743	-6.12184	9.25038e-10	2.5654e-08
ENSG00000136848	4248.39	-0.899045	0.146866	-6.12155	9.26673e-10	2.56565e-08
ENSG00000071894	14864.8	-0.749733	0.12253	-6.11878	9.42966e-10	2.60641e-08
ENSG00000151849	1212.02	-0.963317	0.15751	-6.11592	9.60016e-10	2.64913e-08
ENSG00000119720	686.89	-0.708993	0.11599	-6.11255	9.80514e-10	2.70121e-08
ENSG00000158863	4009.11	-1.02481	0.167713	-6.1105	9.93197e-10	2.73162e-08
ENSG00000234616	2911.21	-0.744846	0.121967	-6.10693	1.01566e-09	2.78879e-08
ENSG00000006282	9444.92	-0.792535	0.129877	-6.1022	1.04617e-09	2.86782e-08
ENSG00000006625	2222.67	0.772338	0.126606	6.10031	1.05865e-09	2.89724e-08
ENSG00000136986	3104.85	0.57085	0.0935999	6.09883	1.06849e-09	2.91938e-08
ENSG00000175137	1692.94	-1.02066	0.167397	-6.09722	1.07927e-09	2.94398e-08
ENSG00000198860	4407.24	0.906487	0.148681	6.09687	1.08168e-09	2.94571e-08
ENSG00000148843	4295.19	-0.640215	0.105128	-6.08988	1.12993e-09	3.07206e-08
ENSG00000197702	1655.2	0.699232	0.114883	6.08646	1.15434e-09	3.13331e-08
ENSG00000136247	2834.93	0.694163	0.114117	6.08292	1.18012e-09	3.19806e-08
ENSG00000090565	2702.77	-0.995105	0.163617	-6.08193	1.18742e-09	3.21262e-08
ENSG00000007545	834.121	-0.792612	0.130331	-6.08153	1.1904e-09	3.21544e-08
ENSG00000183856	3869.93	-0.872878	0.143608	-6.07818	1.21552e-09	3.27795e-08
ENSG00000155906	890.811	0.688255	0.113254	6.07711	1.2237e-09	3.29466e-08
ENSG00000177951	1397.49	-0.761576	0.125328	-6.07668	1.22696e-09	3.29809e-08
ENSG00000185721	2082.99	1.24885	0.205529	6.07627	1.23013e-09	3.30127e-08
ENSG00000099341	6669.93	0.901018	0.148315	6.07503	1.23968e-09	3.32155e-08
ENSG00000153066	940.362	-0.816282	0.134385	-6.07421	1.24599e-09	3.33308e-08
ENSG00000111344	752.311	-1.0668	0.175684	-6.07223	1.26142e-09	3.36799e-08
ENSG00000111843	2199.74	0.666007	0.109685	6.07202	1.2631e-09	3.36799e-08
ENSG00000168118	1052.52	0.900509	0.148363	6.06965	1.28193e-09	3.41272e-08
ENSG00000196557	2289.33	-0.937739	0.15455	-6.06753	1.29891e-09	3.45239e-08
ENSG00000189266	3176.93	0.63135	0.104096	6.06507	1.31895e-09	3.50008e-08
ENSG00000174173	604.201	1.09094	0.179887	6.06458	1.32303e-09	3.50529e-08
ENSG00000003756	3846.34	-0.882187	0.145505	-6.06296	1.33643e-09	3.53052e-08
ENSG00000165886	2596.71	-0.7697	0.126952	-6.06291	1.3368e-09	3.53052e-08
ENSG00000130731	1037.83	0.777078	0.128305	6.05649	1.39123e-09	3.66844e-08
ENSG00000109736	1314.06	-0.706329	0.116647	-6.05528	1.4017e-09	3.69018e-08
ENSG00000198804	53563.3	-1.1336	0.18737	-6.05005	1.44802e-09	3.8061e-08
ENSG00000047410	7481.86	-0.86193	0.142513	-6.04809	1.46572e-09	3.84652e-08
ENSG00000169217	4200.15	-0.914788	0.151388	-6.04268	1.51577e-09	3.97159e-08
ENSG00000204356	3836.76	0.735738	0.121862	6.03749	1.56533e-09	4.095e-08
ENSG00000100908	1193.84	0.812615	0.134608	6.0369	1.571e-09	4.10338e-08
ENSG00000143761	10057.9	0.698264	0.115697	6.0353	1.58667e-09	4.13182e-08
ENSG00000165271	3936.04	-0.947327	0.156965	-6.03528	1.58687e-09	4.13182e-08
ENSG00000008128	539.206	-0.881298	0.146035	-6.03485	1.59106e-09	4.13625e-08
ENSG00000164751	747.339	0.84634	0.140251	6.03446	1.59497e-09	4.13996e-08
ENSG00000114859	640.719	-1.12785	0.186926	-6.03365	1.60293e-09	4.15413e-08
ENSG00000149115	4937.72	-0.93113	0.154367	-6.03193	1.62016e-09	4.19222e-08
ENSG00000184897	17796.8	0.567325	0.0941035	6.02874	1.65245e-09	4.26914e-08
ENSG00000198900	8408.4	-1.10186	0.182785	-6.02819	1.65808e-09	4.27703e-08
ENSG00000100526	4711.31	1.43564	0.238315	6.02414	1.70014e-09	4.36003e-08
ENSG00000110583	2817.87	-0.633233	0.10511	-6.0245	1.69637e-09	4.36003e-08
ENSG00000117862	1311.76	0.649085	0.107748	6.02408	1.70076e-09	4.36003e-08
ENSG00000144567	4294.36	-0.73376	0.121798	-6.02442	1.69719e-09	4.36003e-08
ENSG00000154118	4766.69	-0.905872	0.150401	-6.02304	1.71174e-09	4.38142e-08
ENSG00000168374	2452.67	0.811326	0.134987	6.01039	1.85072e-09	4.72988e-08
ENSG00000177169	2849.68	-0.8395	0.139715	-6.00866	1.8706e-09	4.77333e-08
ENSG00000177084	6267.56	-0.669922	0.111507	-6.00786	1.87984e-09	4.78954e-08
ENSG00000185504	2706.7	-1.04367	0.173791	-6.00529	1.90989e-09	4.85866e-08
ENSG00000185608	1493.92	0.834737	0.139069	6.00233	1.94511e-09	4.94071e-08
ENSG00000224051	998.801	-0.894354	0.149021	-6.00155	1.95447e-09	4.95688e-08
ENSG00000146425	2496.06	0.85633	0.142699	6.00097	1.96141e-09	4.96691e-08
ENSG00000265688	551.706	-0.952733	0.158825	-5.99863	1.98989e-09	5.03135e-08
ENSG00000086232	11352.5	0.579829	0.0967204	5.9949	2.03614e-09	5.14048e-08
ENSG00000169258	2903.88	-1.14458	0.191007	-5.99232	2.06865e-09	5.21463e-08
ENSG00000101204	1019.97	-0.788877	0.13167	-5.99133	2.08131e-09	5.2386e-08
ENSG00000106608	815.897	-0.881875	0.147276	-5.9879	2.12564e-09	5.34207e-08
ENSG00000162066	1316.25	-0.811485	0.135569	-5.98576	2.15383e-09	5.40475e-08
ENSG00000099331	5235.05	-0.834629	0.139453	-5.985	2.16389e-09	5.4194e-08
ENSG00000205903	8562.53	-0.833138	0.139208	-5.98483	2.1662e-09	5.4194e-08
ENSG00000141480	2135.13	0.606766	0.101394	5.98426	2.1738e-09	5.43024e-08
ENSG00000137877	559.828	-0.937083	0.156607	-5.98367	2.18168e-09	5.44176e-08
ENSG00000068724	2125	-0.840637	0.140635	-5.97743	2.26685e-09	5.64572e-08
ENSG00000189221	371.873	1.03162	0.172673	5.97441	2.30928e-09	5.74277e-08
ENSG00000130779	4267.57	-1.02449	0.171542	-5.97223	2.34026e-09	5.81112e-08
ENSG00000204308	4068.03	0.856591	0.143506	5.96901	2.38691e-09	5.9181e-08
ENSG00000198399	4769.29	-0.742922	0.124515	-5.96655	2.42327e-09	5.99931e-08
ENSG00000004864	2033.2	0.734924	0.12318	5.96626	2.42757e-09	6.001e-08
ENSG00000155252	3002.14	-0.659742	0.110637	-5.96312	2.47467e-09	6.10835e-08
ENSG00000169439	1723	0.637814	0.10697	5.96257	2.48302e-09	6.1108e-08
ENSG00000182685	327.954	-1.01193	0.169711	-5.96266	2.48161e-09	6.1108e-08
ENSG00000240065	1019.7	0.885979	0.148647	5.96028	2.51803e-09	6.18779e-08
ENSG00000137825	2416.52	-0.880947	0.147919	-5.95561	2.59106e-09	6.35787e-08
ENSG00000269858	1487.9	-0.781079	0.131156	-5.95533	2.59554e-09	6.35946e-08
ENSG00000038219	2761.81	-0.823261	0.138258	-5.95451	2.60853e-09	6.37364e-08
ENSG00000160226	584.009	-1.1366	0.190882	-5.95448	2.609e-09	6.37364e-08
ENSG00000175182	685.098	-0.911092	0.153078	-5.95183	2.65161e-09	6.46821e-08
ENSG00000116171	1890.65	0.753455	0.126706	5.9465	2.73933e-09	6.67239e-08
ENSG00000070814	10255.7	-0.916657	0.154166	-5.9459	2.74935e-09	6.67722e-08
ENSG00000244165	286.475	-0.971789	0.163435	-5.94604	2.74715e-09	6.67722e-08
ENSG00000163655	3689.42	0.688174	0.115749	5.94541	2.75769e-09	6.68771e-08
ENSG00000054967	651.993	-1.00304	0.168748	-5.94403	2.781e-09	6.71557e-08
ENSG00000142733	1178.93	-0.84284	0.141802	-5.9438	2.78496e-09	6.71557e-08
ENSG00000213064	1361.61	-0.672488	0.113142	-5.94377	2.78535e-09	6.71557e-08
ENSG00000221829	3740.68	-0.758852	0.127669	-5.94389	2.78337e-09	6.71557e-08
ENSG00000196456	433.762	-0.859892	0.144742	-5.94086	2.83525e-09	6.82596e-08
ENSG00000104365	2375.98	-0.613315	0.103257	-5.93969	2.85566e-09	6.85816e-08
ENSG00000147324	3394.37	-0.754134	0.126967	-5.93962	2.85688e-09	6.85816e-08
ENSG00000108784	346.156	-1.07014	0.180195	-5.9388	2.87112e-09	6.8824e-08
ENSG00000006704	2723.83	-0.760193	0.128092	-5.93476	2.94277e-09	7.04238e-08
ENSG00000111775	4902.13	0.941814	0.1587	5.93456	2.94633e-09	7.04238e-08
ENSG00000241973	6273.65	-0.551062	0.0928866	-5.93264	2.98107e-09	7.11515e-08
ENSG00000066735	1388.42	-0.871226	0.146932	-5.92946	3.03928e-09	7.24368e-08
ENSG00000197958	28788	0.878569	0.148278	5.92514	3.12026e-09	7.42603e-08
ENSG00000147123	3216.96	0.827728	0.139709	5.92465	3.12967e-09	7.42715e-08
ENSG00000250317	698.714	0.829734	0.140043	5.92486	3.12559e-09	7.42715e-08
ENSG00000169926	5204.37	-0.865467	0.146122	-5.92291	3.163e-09	7.49555e-08
ENSG00000155542	590.996	0.853048	0.144041	5.92227	3.17526e-09	7.51388e-08
ENSG00000101856	3070.84	0.622598	0.105135	5.9219	3.18247e-09	7.52023e-08
ENSG00000101745	3087.01	-1.04124	0.175909	-5.91918	3.23553e-09	7.63474e-08
ENSG00000117632	17380.4	1.15122	0.194552	5.91728	3.27309e-09	7.70444e-08
ENSG00000164611	3553.09	0.676912	0.114397	5.91722	3.27434e-09	7.70444e-08
ENSG00000196636	1067.99	1.35229	0.22858	5.91607	3.29732e-09	7.74752e-08
ENSG00000272645	313.811	-0.896938	0.151666	-5.91391	3.34071e-09	7.83841e-08
ENSG00000090863	2693.9	-0.68879	0.116503	-5.91222	3.37521e-09	7.90819e-08
ENSG00000145214	616.794	-0.901885	0.152605	-5.90992	3.42268e-09	8.00811e-08
ENSG00000182272	5327.55	-1.05209	0.178217	-5.90342	3.56047e-09	8.31877e-08
ENSG00000134330	414.807	0.876307	0.148574	5.89813	3.67642e-09	8.5536e-08
ENSG00000136870	624.794	0.742264	0.125843	5.89833	3.6719e-09	8.5536e-08
ENSG00000139197	8891.47	-0.774375	0.13129	-5.89819	3.67509e-09	8.5536e-08
ENSG00000163364	401.525	0.999583	0.169549	5.89552	3.73499e-09	8.67772e-08
ENSG00000135821	1730.56	0.783576	0.132925	5.89489	3.74929e-09	8.68663e-08
ENSG00000170604	2768.31	-0.893641	0.151595	-5.89494	3.74821e-09	8.68663e-08
ENSG00000090372	5865.64	-0.756485	0.128344	-5.89421	3.76473e-09	8.71027e-08
ENSG00000165912	4803.55	-0.624056	0.105928	-5.89131	3.83145e-09	8.85231e-08
ENSG00000184182	605.822	0.995475	0.169049	5.88868	3.89298e-09	8.98197e-08
ENSG00000157833	2811.98	-0.798994	0.13575	-5.88578	3.96181e-09	9.12809e-08
ENSG00000147813	486.17	-1.02637	0.174456	-5.88328	4.02222e-09	9.25444e-08
ENSG00000225697	1040.21	-0.910152	0.15481	-5.87917	4.12338e-09	9.47408e-08
ENSG00000127191	2161.27	-0.779783	0.132656	-5.87825	4.14635e-09	9.50058e-08
ENSG00000163874	568.979	-1.03736	0.176469	-5.87842	4.14191e-09	9.50058e-08
ENSG00000204946	254.405	-0.956575	0.162827	-5.8748	4.23364e-09	9.68723e-08
ENSG00000156831	1908.95	0.728981	0.124115	5.87344	4.26856e-09	9.75368e-08
ENSG00000248538	2217.38	0.821046	0.139816	5.87232	4.29749e-09	9.8063e-08
ENSG00000101843	1267.84	0.985206	0.167812	5.8709	4.33431e-09	9.85074e-08
ENSG00000165060	665.181	1.06825	0.181952	5.87101	4.33144e-09	9.85074e-08
ENSG00000175040	1779.93	-1.11779	0.190395	-5.87088	4.33475e-09	9.85074e-08
ENSG00000147471	2245.55	0.844928	0.143939	5.87005	4.3567e-09	9.88708e-08
ENSG00000087302	4477.93	1.01612	0.173122	5.86939	4.37392e-09	9.89913e-08
ENSG00000123989	3264.24	-1.02814	0.175169	-5.86944	4.37274e-09	9.89913e-08
ENSG00000256537	3659.08	0.74123	0.126343	5.86683	4.44218e-09	1.00399e-07
ENSG00000102897	689.864	0.835534	0.142461	5.86498	4.49174e-09	1.01381e-07
ENSG00000132740	977.256	-0.772613	0.131802	-5.86192	4.5754e-09	1.0313e-07
ENSG00000103363	6680.66	0.737797	0.125881	5.86106	4.59919e-09	1.03525e-07
ENSG00000141258	3513.9	-0.850644	0.145141	-5.8608	4.60654e-09	1.03551e-07
ENSG00000198612	1736.97	0.873807	0.149164	5.85802	4.68422e-09	1.05154e-07
ENSG00000260001	316.106	-1.08225	0.184821	-5.85567	4.75085e-09	1.06506e-07
ENSG00000113648	9367.85	0.797561	0.136244	5.85393	4.80082e-09	1.07482e-07
ENSG00000137802	2290.25	-0.80288	0.137165	-5.85338	4.81683e-09	1.07695e-07
ENSG00000158669	3794.37	-0.73221	0.125118	-5.85214	4.85279e-09	1.08353e-07
ENSG00000115053	60203.6	-1.29971	0.222195	-5.8494	4.9335e-09	1.10007e-07
ENSG00000114019	8092.84	-0.674976	0.115408	-5.84863	4.95625e-09	1.10366e-07
ENSG00000125534	4554.58	1.02929	0.176047	5.84666	5.01527e-09	1.11531e-07
ENSG00000090013	3199.46	0.669366	0.114535	5.84422	5.08961e-09	1.12882e-07
ENSG00000138944	664.882	-0.828174	0.141706	-5.8443	5.08698e-09	1.12882e-07
ENSG00000197062	450.689	0.801072	0.137137	5.84139	5.17666e-09	1.1466e-07
ENSG00000140264	16849.4	0.777889	0.133204	5.83982	5.22585e-09	1.15595e-07
ENSG00000188566	853.41	-1.0178	0.17433	-5.83835	5.27191e-09	1.16459e-07
ENSG00000101986	1175.41	-0.822746	0.140999	-5.83512	5.37517e-09	1.18582e-07
ENSG00000143155	2392.9	0.875936	0.150225	5.83085	5.51473e-09	1.215e-07
ENSG00000172500	3446.33	0.627596	0.107697	5.82741	5.62937e-09	1.23861e-07
ENSG00000034713	1667.09	0.604539	0.103756	5.82657	5.6579e-09	1.24324e-07
ENSG00000131469	18313.6	0.800207	0.137378	5.82486	5.71611e-09	1.25437e-07
ENSG00000062370	93.3313	1.37002	0.235224	5.82431	5.73479e-09	1.25681e-07
ENSG00000104885	6142.01	-0.823473	0.141421	-5.82286	5.78501e-09	1.26615e-07
ENSG00000143256	4033.9	0.706518	0.121342	5.82252	5.79672e-09	1.26704e-07
ENSG00000135723	3678.89	-0.86823	0.149207	-5.81897	5.92106e-09	1.29252e-07
ENSG00000114978	6829.08	0.619544	0.106482	5.81828	5.94558e-09	1.29617e-07
ENSG00000107581	32801.8	-0.90863	0.156203	-5.81699	5.99183e-09	1.30454e-07
ENSG00000119979	1220.01	0.817669	0.140616	5.81489	6.06729e-09	1.31924e-07
ENSG00000116337	5502.47	-0.639207	0.109935	-5.81441	6.08499e-09	1.32136e-07
ENSG00000144674	11730.1	-1.25205	0.215402	-5.81261	6.15053e-09	1.33385e-07
ENSG00000175334	8616.69	0.954082	0.164149	5.8123	6.16192e-09	1.33457e-07
ENSG00000196535	1978.49	-0.747471	0.128841	-5.80149	6.57284e-09	1.42172e-07
ENSG00000205356	1925.3	-1.06045	0.182809	-5.80085	6.59803e-09	1.42531e-07
ENSG00000109846	343.545	1.32025	0.227684	5.79862	6.68609e-09	1.44246e-07
ENSG00000177706	1317.95	-1.32207	0.228006	-5.79839	6.69562e-09	1.44264e-07
ENSG00000127564	2707.34	-0.848636	0.146432	-5.79541	6.81552e-09	1.46467e-07
ENSG00000136261	1580.14	0.919948	0.158736	5.79546	6.81336e-09	1.46467e-07
ENSG00000162065	1368.27	-0.861845	0.148731	-5.79465	6.84647e-09	1.46943e-07
ENSG00000225190	2818.04	-0.709437	0.122446	-5.79386	6.87872e-09	1.47444e-07
ENSG00000100429	361.874	-1.09679	0.189365	-5.79191	6.95915e-09	1.48976e-07
ENSG00000107223	8538.26	0.701519	0.121181	5.78903	7.07943e-09	1.51356e-07
ENSG00000110046	2825.56	-0.838351	0.144824	-5.78875	7.09138e-09	1.51416e-07
ENSG00000122257	3072.46	-1.0006	0.172913	-5.78673	7.17712e-09	1.52854e-07
ENSG00000279821	249.773	-0.923211	0.159534	-5.78692	7.16883e-09	1.52854e-07
ENSG00000095380	1725.15	0.956493	0.165411	5.78251	7.35929e-09	1.56533e-07
ENSG00000143727	3035.11	0.906354	0.156761	5.78176	7.3923e-09	1.57034e-07
ENSG00000132823	1147.06	0.947458	0.163887	5.78115	7.41896e-09	1.57399e-07
ENSG00000127586	2442.53	-0.847754	0.146671	-5.77997	7.47158e-09	1.58314e-07
ENSG00000183072	1325.83	-0.891025	0.154163	-5.77974	7.48157e-09	1.58323e-07
ENSG00000171161	1777.03	-1.03097	0.1784	-5.77896	7.51619e-09	1.58854e-07
ENSG00000155254	2983.46	-0.703928	0.121815	-5.77866	7.52992e-09	1.58942e-07
ENSG00000119801	2732.99	0.74533	0.128987	5.77833	7.54457e-09	1.59049e-07
ENSG00000099991	6786.1	-0.747846	0.129478	-5.77583	7.65725e-09	1.6122e-07
ENSG00000133026	8366.17	-0.841828	0.145763	-5.77531	7.68094e-09	1.61514e-07
ENSG00000177427	821.018	-0.952415	0.164951	-5.77393	7.74429e-09	1.6264e-07
ENSG00000248333	2952.95	-0.846743	0.146677	-5.77282	7.79544e-09	1.63507e-07
ENSG00000102738	397.023	0.983113	0.170369	5.7705	7.90375e-09	1.6557e-07
ENSG00000237424	1461.82	-0.903367	0.156556	-5.77026	7.91514e-09	1.656e-07
ENSG00000116030	5668.4	1.23116	0.213478	5.76716	8.0617e-09	1.68454e-07
ENSG00000133818	2144.29	0.88996	0.154347	5.76597	8.11895e-09	1.69402e-07
ENSG00000196371	755.281	-0.766157	0.13288	-5.76579	8.12746e-09	1.69402e-07
ENSG00000170037	2482.11	-0.714072	0.123865	-5.76491	8.16995e-09	1.70074e-07
ENSG00000145741	13669.8	0.69947	0.12135	5.76405	8.21182e-09	1.70732e-07
ENSG00000198933	2104.99	-0.828962	0.143972	-5.7578	8.52169e-09	1.76953e-07
ENSG00000041982	3924.27	-0.905609	0.157297	-5.75731	8.54654e-09	1.77247e-07
ENSG00000154767	3523.91	-0.595647	0.103497	-5.75524	8.65203e-09	1.79211e-07
ENSG00000142279	4090.3	-0.671153	0.116663	-5.75293	8.77113e-09	1.81452e-07
ENSG00000113522	3615.52	-0.972594	0.169082	-5.7522	8.80883e-09	1.81857e-07
ENSG00000160326	809.371	-0.775804	0.134872	-5.75213	8.8126e-09	1.81857e-07
ENSG00000106245	1932.43	0.985187	0.171291	5.75156	8.84252e-09	1.82248e-07
ENSG00000146701	6547.68	0.779091	0.13548	5.75059	8.89322e-09	1.83066e-07
ENSG00000197245	368.634	-0.971515	0.168997	-5.74873	8.99187e-09	1.84868e-07
ENSG00000118418	1964.59	0.818654	0.142509	5.7446	9.21402e-09	1.89201e-07
ENSG00000168792	487.281	-1.05668	0.18396	-5.74408	9.24214e-09	1.89544e-07
ENSG00000188010	289.04	0.949769	0.165364	5.74352	9.27293e-09	1.89941e-07
ENSG00000125656	2048.49	0.848172	0.147799	5.73869	9.54101e-09	1.95191e-07
ENSG00000125037	563.284	0.773894	0.134869	5.73811	9.57377e-09	1.95621e-07
ENSG00000229089	438.501	-1.62066	0.282543	-5.73596	9.69604e-09	1.97875e-07
ENSG00000268940	597.084	0.871955	0.152047	5.73478	9.76391e-09	1.99016e-07
ENSG00000178685	2093.6	-1.18925	0.207386	-5.73447	9.78203e-09	1.99141e-07
ENSG00000178741	3415.38	0.781678	0.136414	5.73019	1.00318e-08	2.03976e-07
ENSG00000185024	1843.08	-1.07374	0.187587	-5.72394	1.04084e-08	2.11116e-07
ENSG00000188242	614.273	-0.920347	0.160789	-5.72396	1.04072e-08	2.11116e-07
ENSG00000175567	3497.71	0.733451	0.128156	5.7231	1.04598e-08	2.11901e-07
ENSG00000187735	3370.09	0.777988	0.13603	5.71924	1.06999e-08	2.165e-07
ENSG00000116580	1859.98	-0.607082	0.106172	-5.71793	1.07832e-08	2.17919e-07
ENSG00000135476	3526.75	-0.920671	0.161027	-5.7175	1.08102e-08	2.18201e-07
ENSG00000184515	270.82	0.945917	0.165464	5.71676	1.08577e-08	2.18894e-07
ENSG00000008988	44592.7	0.744612	0.130267	5.71607	1.09018e-08	2.19516e-07
ENSG00000105677	1773.84	0.917907	0.160611	5.71509	1.09647e-08	2.20515e-07
ENSG00000103245	844.691	-0.950712	0.166369	-5.71448	1.10042e-08	2.20775e-07
ENSG00000121073	1328.78	0.642644	0.112457	5.71459	1.09972e-08	2.20775e-07
ENSG00000162627	1450.93	0.688543	0.120526	5.7128	1.11132e-08	2.22692e-07
ENSG00000148908	433.894	0.913574	0.159981	5.71052	1.12635e-08	2.25432e-07
ENSG00000171302	4510.72	-0.82303	0.144186	-5.70812	1.14229e-08	2.28348e-07
ENSG00000188070	3284.55	-0.647448	0.113501	-5.70436	1.16779e-08	2.33166e-07
ENSG00000205581	4973.45	0.9046	0.158628	5.70267	1.17946e-08	2.35212e-07
ENSG00000055211	1176.76	0.78908	0.138375	5.70246	1.18092e-08	2.3522e-07
ENSG00000156467	5821.08	0.807097	0.141628	5.69873	1.20707e-08	2.40141e-07
ENSG00000106404	674.344	-0.990981	0.173954	-5.69679	1.22087e-08	2.42597e-07
ENSG00000116898	2355.16	1.02506	0.180013	5.69437	1.23826e-08	2.45466e-07
ENSG00000181035	489.514	-0.928218	0.163001	-5.69456	1.2369e-08	2.45466e-07
ENSG00000163125	1899.14	0.672308	0.118111	5.69218	1.25425e-08	2.48338e-07
ENSG00000166188	650.724	-0.953281	0.167492	-5.6915	1.2593e-08	2.49042e-07
ENSG00000176444	2558.64	-0.695525	0.122266	-5.68861	1.28078e-08	2.52989e-07
ENSG00000130005	1714.14	0.734456	0.129123	5.68803	1.2851e-08	2.5354e-07
ENSG00000165525	2861.62	-0.90907	0.159856	-5.68682	1.29428e-08	2.55048e-07
ENSG00000171490	6013.06	0.665019	0.116963	5.68571	1.30267e-08	2.56397e-07
ENSG00000105357	3540.61	-0.750039	0.131927	-5.68525	1.3062e-08	2.56787e-07
ENSG00000242802	1753.88	-1.06727	0.187739	-5.68488	1.30902e-08	2.57039e-07
ENSG00000243317	1798.45	0.832135	0.1464	5.68397	1.31604e-08	2.58111e-07
ENSG00000188549	11937.7	-0.713619	0.125554	-5.68376	1.31765e-08	2.58122e-07
ENSG00000125447	1851.36	-0.765543	0.134704	-5.68313	1.32251e-08	2.5877e-07
ENSG00000075975	1515.13	0.63847	0.112397	5.68049	1.34313e-08	2.62494e-07
ENSG00000069424	1418.49	-0.911239	0.160471	-5.67853	1.35854e-08	2.65195e-07
ENSG00000164258	2070.42	0.873709	0.153953	5.67518	1.38539e-08	2.70119e-07
ENSG00000117523	12673.4	-0.838208	0.147756	-5.67293	1.40374e-08	2.73106e-07
ENSG00000198420	1882.6	-0.619022	0.109119	-5.6729	1.404e-08	2.73106e-07
ENSG00000135637	960.821	-0.917508	0.161752	-5.67231	1.40888e-08	2.73734e-07
ENSG00000126461	7124.15	-0.886338	0.156283	-5.67136	1.41671e-08	2.74935e-07
ENSG00000137497	9540.38	-0.841879	0.148505	-5.66904	1.43602e-08	2.78357e-07
ENSG00000116670	3926.25	0.703036	0.124043	5.66769	1.4474e-08	2.80235e-07
ENSG00000100823	11483.9	0.654301	0.115474	5.66621	1.45995e-08	2.82008e-07
ENSG00000198833	1812.11	0.774152	0.136622	5.66638	1.45844e-08	2.82008e-07
ENSG00000112695	3996.54	0.617676	0.109042	5.66457	1.47397e-08	2.84386e-07
ENSG00000160789	16603.1	-0.644616	0.113917	-5.65864	1.52577e-08	2.94038e-07
ENSG00000163512	1093.5	0.706449	0.124953	5.65373	1.57001e-08	3.02214e-07
ENSG00000140548	1284.79	-0.82444	0.145842	-5.65295	1.57717e-08	3.03239e-07
ENSG00000188612	10548.9	1.00009	0.176957	5.65163	1.58938e-08	3.05234e-07
ENSG00000172354	9741.69	0.819657	0.145055	5.65068	1.59814e-08	3.06562e-07
ENSG00000182952	1337.8	0.655765	0.116065	5.64999	1.60457e-08	3.07087e-07
ENSG00000185883	1687.94	0.722889	0.127944	5.65003	1.6042e-08	3.07087e-07
ENSG00000198830	16074.5	1.01225	0.179185	5.64918	1.61212e-08	3.08177e-07
ENSG00000130052	1244.15	-0.8266	0.146332	-5.64881	1.6156e-08	3.08486e-07
ENSG00000040608	1626.21	-0.866216	0.153363	-5.64813	1.62204e-08	3.0936e-07
ENSG00000164742	1294.94	-0.718449	0.127206	-5.64791	1.62406e-08	3.09391e-07
ENSG00000196365	4911.77	-0.545546	0.0966281	-5.64583	1.64389e-08	3.12809e-07
ENSG00000142949	14286.2	-0.673909	0.119393	-5.64446	1.65699e-08	3.14943e-07
ENSG00000189403	22886.2	0.864034	0.153091	5.64392	1.66218e-08	3.15568e-07
ENSG00000124181	7140.16	-0.632566	0.11211	-5.64235	1.67741e-08	3.18095e-07
ENSG00000129911	2933.32	-0.70799	0.125526	-5.64019	1.69862e-08	3.21751e-07
ENSG00000072071	7513.51	-0.799874	0.141842	-5.63917	1.70873e-08	3.23296e-07
ENSG00000263956	657.459	-0.924598	0.163976	-5.63863	1.7141e-08	3.23944e-07
ENSG00000119632	1167.13	0.653388	0.115885	5.63823	1.71808e-08	3.24326e-07
ENSG00000099904	3647.54	-0.757947	0.13451	-5.63488	1.75182e-08	3.29945e-07
ENSG00000197019	1334.85	-0.650083	0.115364	-5.63506	1.75e-08	3.29945e-07
ENSG00000148484	1700.95	1.09673	0.194663	5.63399	1.76091e-08	3.31282e-07
ENSG00000213347	4046.7	-0.996219	0.176864	-5.63267	1.77443e-08	3.33448e-07
ENSG00000228253	12873.7	-1.43397	0.2546	-5.63225	1.77874e-08	3.33881e-07
ENSG00000153774	1356.32	0.736132	0.130764	5.62948	1.80757e-08	3.38675e-07
ENSG00000185359	3837.53	-0.553827	0.0983811	-5.6294	1.80836e-08	3.38675e-07
ENSG00000172239	7874.6	0.705742	0.12538	5.62881	1.81454e-08	3.39449e-07
ENSG00000234664	260.748	1.07411	0.190833	5.62855	1.81736e-08	3.39594e-07
ENSG00000102007	3610.94	0.759672	0.134985	5.62781	1.82516e-08	3.40288e-07
ENSG00000127663	1440.57	-0.796691	0.14156	-5.62795	1.82365e-08	3.40288e-07
ENSG00000185730	1960.78	-0.860368	0.152921	-5.62621	1.84207e-08	3.43055e-07
ENSG00000089048	2328.86	-1.15803	0.205921	-5.62367	1.86944e-08	3.47762e-07
ENSG00000164855	891.35	-0.883081	0.157048	-5.623	1.87671e-08	3.48723e-07
ENSG00000100263	1401.24	-0.926192	0.164748	-5.62188	1.88891e-08	3.50599e-07
ENSG00000067167	3052.63	0.898834	0.15991	5.62087	1.89998e-08	3.5226e-07
ENSG00000132694	2954.23	-0.700042	0.124555	-5.62036	1.90558e-08	3.52905e-07
ENSG00000168077	2984.37	-0.81205	0.144531	-5.61851	1.92609e-08	3.56305e-07
ENSG00000087085	290.37	-1.19468	0.212704	-5.61663	1.9472e-08	3.59809e-07
ENSG00000114353	15974.5	0.795823	0.141738	5.61475	1.9685e-08	3.63341e-07
ENSG00000002330	1938.91	0.812224	0.144683	5.61382	1.97907e-08	3.64887e-07
ENSG00000224078	4487.78	-0.614383	0.109499	-5.61086	2.01322e-08	3.70772e-07
ENSG00000160953	3734.56	-0.807898	0.144039	-5.60887	2.03648e-08	3.7464e-07
ENSG00000051620	3358.42	0.705708	0.125828	5.6085	2.04089e-08	3.75036e-07
ENSG00000108055	8529.98	-0.99674	0.177768	-5.60696	2.05906e-08	3.77957e-07
ENSG00000172965	4351.26	0.545025	0.0972254	5.60579	2.07306e-08	3.80107e-07
ENSG00000269335	598.772	-0.969981	0.173069	-5.60458	2.08761e-08	3.82353e-07
ENSG00000072110	11796	0.476136	0.0850271	5.59981	2.14584e-08	3.92585e-07
ENSG00000147905	956.776	0.767556	0.137094	5.59876	2.1589e-08	3.94539e-07
ENSG00000009844	1642.36	0.978823	0.17486	5.59775	2.17149e-08	3.96404e-07
ENSG00000122033	554.534	0.985674	0.176149	5.59567	2.19769e-08	4.00747e-07
ENSG00000196155	1305.69	-1.11528	0.199324	-5.59529	2.20252e-08	4.01187e-07
ENSG00000160796	4402.36	-0.881326	0.157608	-5.5919	2.24602e-08	4.08662e-07
ENSG00000077044	3266.83	-0.724418	0.129593	-5.58994	2.27142e-08	4.12832e-07
ENSG00000068078	244.051	-1.33889	0.239557	-5.58905	2.28321e-08	4.14522e-07
ENSG00000134780	1153.2	-0.990817	0.177304	-5.58823	2.29394e-08	4.16014e-07
ENSG00000065613	7517.99	-0.852706	0.152601	-5.5878	2.29969e-08	4.16603e-07
ENSG00000107338	2255.06	-0.662234	0.11852	-5.58752	2.30332e-08	4.16805e-07
ENSG00000121058	1691.5	0.861656	0.154241	5.58643	2.31789e-08	4.18531e-07
ENSG00000124608	1191.41	-0.87745	0.157064	-5.58658	2.31582e-08	4.18531e-07
ENSG00000230373	288.272	-1.03726	0.185737	-5.58456	2.34295e-08	4.22595e-07
ENSG00000120992	1814.51	1.01105	0.181052	5.58428	2.34676e-08	4.22615e-07
ENSG00000134323	357.742	-0.922948	0.165279	-5.58417	2.34815e-08	4.22615e-07
ENSG00000177842	581.624	0.677917	0.121426	5.58295	2.36478e-08	4.25149e-07
ENSG00000106246	609.392	-0.89672	0.160648	-5.58188	2.37936e-08	4.27307e-07
ENSG00000126215	1115.52	-0.770085	0.137974	-5.58138	2.38616e-08	4.28065e-07
ENSG00000113638	1103.95	0.838985	0.150428	5.57731	2.44263e-08	4.37723e-07
ENSG00000147912	934.161	-0.673746	0.120891	-5.57316	2.50157e-08	4.47802e-07
ENSG00000123609	1041.36	0.970078	0.174118	5.57138	2.52723e-08	4.51908e-07
ENSG00000109332	9493.55	0.932791	0.16767	5.56327	2.64767e-08	4.72937e-07
ENSG00000196576	13260.8	-0.999776	0.179789	-5.56084	2.68486e-08	4.79064e-07
ENSG00000114902	1056.91	0.935648	0.1684	5.5561	2.7587e-08	4.91711e-07
ENSG00000151364	613.756	0.789876	0.142228	5.55361	2.79835e-08	4.98244e-07
ENSG00000198853	3679.99	-0.83595	0.15059	-5.55118	2.8374e-08	5.04656e-07
ENSG00000081181	521.028	1.01532	0.182921	5.55062	2.8466e-08	5.05751e-07
ENSG00000134285	700.157	-0.763049	0.137506	-5.5492	2.86979e-08	5.08904e-07
ENSG00000173064	2869.64	-0.636485	0.114699	-5.54916	2.87047e-08	5.08904e-07
ENSG00000104312	854.54	0.703674	0.126887	5.54567	2.92835e-08	5.18611e-07
ENSG00000242349	105.96	-1.33975	0.241605	-5.5452	2.93613e-08	5.19436e-07
ENSG00000135722	331.849	-0.983623	0.177436	-5.54355	2.96403e-08	5.23814e-07
ENSG00000176049	3286.14	-1.04047	0.187766	-5.5413	3.00234e-08	5.30021e-07
ENSG00000178999	2000.27	0.646809	0.116746	5.54029	3.01968e-08	5.32515e-07
ENSG00000163444	3445.16	0.601199	0.108523	5.53982	3.02786e-08	5.33392e-07
ENSG00000127920	290.572	0.901907	0.162819	5.53934	3.03622e-08	5.34297e-07
ENSG00000130787	6232.07	-0.926899	0.167374	-5.53789	3.06146e-08	5.38169e-07
ENSG00000269958	179.665	-1.11645	0.201627	-5.53722	3.07304e-08	5.39633e-07
ENSG00000206192	252.194	-1.07037	0.193311	-5.53702	3.07663e-08	5.39693e-07
ENSG00000126243	1448.92	-0.721051	0.13026	-5.5355	3.10347e-08	5.43827e-07
ENSG00000162961	2759.29	0.979673	0.177038	5.53369	3.13558e-08	5.48875e-07
ENSG00000165661	2203.94	-0.888661	0.160625	-5.53254	3.15629e-08	5.51918e-07
ENSG00000110958	8400.11	0.91766	0.165939	5.53012	3.20018e-08	5.58555e-07
ENSG00000176095	4324.59	-0.751784	0.135945	-5.53007	3.20096e-08	5.58555e-07
ENSG00000141644	1954.48	-0.73894	0.133775	-5.52374	3.31865e-08	5.78483e-07
ENSG00000173933	1068.17	0.80522	0.145858	5.52058	3.3788e-08	5.8835e-07
ENSG00000146535	10182.3	-0.785079	0.142349	-5.51515	3.48476e-08	6.06165e-07
ENSG00000172331	473.787	0.865372	0.156951	5.51365	3.51474e-08	6.10413e-07
ENSG00000182704	2016.14	-0.759593	0.137768	-5.51356	3.51652e-08	6.10413e-07
ENSG00000040487	408.708	-1.00625	0.182541	-5.51246	3.53849e-08	6.13304e-07
ENSG00000101187	450.748	-0.777703	0.141083	-5.51236	3.54057e-08	6.13304e-07
ENSG00000179627	715.88	-1.0018	0.18178	-5.51107	3.56662e-08	6.17174e-07
ENSG00000126822	4532.39	-0.854727	0.155115	-5.51028	3.58273e-08	6.19317e-07
ENSG00000115286	1947.88	0.629979	0.114387	5.50742	3.64126e-08	6.2878e-07
ENSG00000119878	921.153	1.03912	0.188895	5.50105	3.77538e-08	6.51262e-07
ENSG00000141569	1696.84	-0.78249	0.14235	-5.49693	3.86451e-08	6.65947e-07
ENSG00000184220	2622.78	1.12131	0.204076	5.49455	3.91708e-08	6.74306e-07
ENSG00000086589	2436.74	0.680911	0.123941	5.49384	3.93277e-08	6.76307e-07
ENSG00000099860	3774.99	-0.664529	0.121001	-5.49192	3.97581e-08	6.83001e-07
ENSG00000185414	1478.61	0.674546	0.12291	5.48813	4.06218e-08	6.97117e-07
ENSG00000152944	1335.37	0.987599	0.179971	5.48755	4.07539e-08	6.97942e-07
ENSG00000184916	660.6	-0.973503	0.177402	-5.48756	4.07534e-08	6.97942e-07
ENSG00000176623	1349.24	0.582389	0.106142	5.4869	4.09057e-08	6.9982e-07
ENSG00000006283	971.295	-0.893293	0.162825	-5.4862	4.10665e-08	7.01848e-07
ENSG00000163041	6493.72	1.0387	0.189407	5.48394	4.15945e-08	7.10142e-07
ENSG00000127184	5668.28	0.642794	0.117249	5.48231	4.19815e-08	7.15731e-07
ENSG00000238227	3299.62	-0.833428	0.152025	-5.4822	4.20081e-08	7.15731e-07
ENSG00000182117	1669.38	1.04929	0.19145	5.48077	4.23478e-08	7.20781e-07
ENSG00000177239	2968.09	-0.94911	0.173254	-5.47815	4.2979e-08	7.30774e-07
ENSG00000143183	963.597	0.858805	0.156836	5.47581	4.35508e-08	7.39741e-07
ENSG00000143156	1405.95	1.37899	0.251861	5.47518	4.37073e-08	7.41641e-07
ENSG00000010270	828.19	1.09586	0.200178	5.47441	4.38967e-08	7.44094e-07
ENSG00000169564	14185.8	0.811301	0.148244	5.47276	4.43081e-08	7.50302e-07
ENSG00000103199	746.166	-0.677325	0.123807	-5.47083	4.47937e-08	7.57753e-07
ENSG00000069966	1803.12	0.811727	0.148459	5.46769	4.55944e-08	7.70514e-07
ENSG00000188234	357.059	-0.896868	0.16408	-5.46606	4.60155e-08	7.76839e-07
ENSG00000237190	2029.56	1.14333	0.209218	5.46478	4.63472e-08	7.81644e-07
ENSG00000188643	5332.69	0.644674	0.117996	5.46351	4.66801e-08	7.86461e-07
ENSG00000272047	1680.79	1.04546	0.191506	5.45913	4.78468e-08	8.053e-07
ENSG00000203485	3375.4	-0.826122	0.151357	-5.45812	4.81203e-08	8.09084e-07
ENSG00000063176	797.155	-0.718349	0.13166	-5.45611	4.86675e-08	8.17456e-07
ENSG00000187531	1817.66	-0.821082	0.150519	-5.45501	4.89709e-08	8.21721e-07
ENSG00000158796	1746.77	0.600568	0.110101	5.45472	4.90512e-08	8.22238e-07
ENSG00000179242	1625.03	-0.788979	0.144685	-5.45307	4.95084e-08	8.29066e-07
ENSG00000172172	1687.56	0.892563	0.163746	5.45091	5.01121e-08	8.38331e-07
ENSG00000114125	2589.56	0.682314	0.12519	5.45024	5.03024e-08	8.40667e-07
ENSG00000129680	1158.04	-1.14431	0.209993	-5.44928	5.05746e-08	8.44367e-07
ENSG00000163528	390.23	0.941437	0.172792	5.44837	5.08336e-08	8.47839e-07
ENSG00000109083	353.401	0.937633	0.172117	5.44766	5.10369e-08	8.50375e-07
ENSG00000175221	3306.45	-0.780684	0.143481	-5.44103	5.29736e-08	8.81761e-07
ENSG00000115944	6122.54	0.810257	0.14897	5.43907	5.35579e-08	8.90595e-07
ENSG00000159788	2145.95	-0.849368	0.156269	-5.43528	5.47119e-08	9.08873e-07
ENSG00000196372	1488.13	-0.747593	0.137637	-5.43163	5.58419e-08	9.26719e-07
ENSG00000104219	2300.91	0.606157	0.111607	5.43119	5.59804e-08	9.2809e-07
ENSG00000126432	13830.2	0.677188	0.124697	5.43069	5.61371e-08	9.2976e-07
ENSG00000061337	500.024	-0.979575	0.180404	-5.42988	5.63916e-08	9.32116e-07
ENSG00000130479	3094.72	-0.816213	0.150315	-5.43001	5.63509e-08	9.32116e-07
ENSG00000150459	3306.22	1.20642	0.222194	5.42958	5.64854e-08	9.3274e-07
ENSG00000136942	27751.6	0.798121	0.147001	5.42936	5.65569e-08	9.32993e-07
ENSG00000197380	796.177	-0.873865	0.160964	-5.42896	5.66821e-08	9.3413e-07
ENSG00000133318	2714.79	0.646171	0.119154	5.42298	5.86141e-08	9.65013e-07
ENSG00000140367	2728.98	0.806492	0.148734	5.42239	5.8807e-08	9.6723e-07
ENSG00000108262	3557.22	-0.781227	0.144089	-5.42183	5.89914e-08	9.69303e-07
ENSG00000255042	418.554	0.828818	0.153052	5.41528	6.11926e-08	1.00448e-06
ENSG00000169976	3012.75	0.756136	0.139664	5.41398	6.16405e-08	1.01083e-06
ENSG00000150316	1394.68	0.965397	0.178361	5.41259	6.21207e-08	1.0177e-06
ENSG00000080802	622.159	1.04451	0.192988	5.41229	6.22234e-08	1.01838e-06
ENSG00000189410	3130.37	-0.872475	0.161265	-5.41021	6.29501e-08	1.02926e-06
ENSG00000125870	1747.06	1.0572	0.195457	5.40888	6.34198e-08	1.0349e-06
ENSG00000197081	5943.48	-0.696661	0.128796	-5.40902	6.33711e-08	1.0349e-06
ENSG00000136715	2964.14	0.656038	0.121313	5.4078	6.38035e-08	1.04014e-06
ENSG00000120509	1148.72	1.06989	0.197864	5.40719	6.4022e-08	1.04268e-06
ENSG00000163964	772.332	0.636094	0.117644	5.40692	6.41179e-08	1.04322e-06
ENSG00000173546	1326.94	-1.02586	0.189814	-5.40454	6.49737e-08	1.05611e-06
ENSG00000149636	2112.37	-1.00134	0.185309	-5.40362	6.53098e-08	1.06053e-06
ENSG00000149600	1623.72	0.916372	0.169592	5.40339	6.53942e-08	1.06087e-06
ENSG00000127914	2465.85	-0.829771	0.153645	-5.40056	6.64317e-08	1.07665e-06
ENSG00000143126	3220.51	-0.730718	0.135332	-5.39945	6.68455e-08	1.0823e-06
ENSG00000163902	3166.84	0.557263	0.103211	5.39927	6.69143e-08	1.08236e-06
ENSG00000168303	948.368	0.710334	0.131625	5.39663	6.79026e-08	1.09621e-06
ENSG00000214022	6220.06	-1.12509	0.208479	-5.39668	6.78844e-08	1.09621e-06
ENSG00000127837	5329.42	-0.736215	0.13653	-5.39234	6.95453e-08	1.12164e-06
ENSG00000166228	4747.87	0.695983	0.129074	5.39213	6.96264e-08	1.12186e-06
ENSG00000125703	513.384	0.910695	0.168901	5.3919	6.97161e-08	1.12221e-06
ENSG00000136754	3150.18	0.745414	0.138253	5.39168	6.98022e-08	1.12251e-06
ENSG00000171103	842.621	0.609742	0.113137	5.38941	7.06898e-08	1.13569e-06
ENSG00000116260	3839.32	-1.05542	0.195855	-5.38878	7.09386e-08	1.13858e-06
ENSG00000184205	2157.18	-0.842447	0.156343	-5.38844	7.10706e-08	1.1396e-06
ENSG00000172830	1960.31	-0.875261	0.162545	-5.38474	7.25505e-08	1.16221e-06
ENSG00000127616	6320.2	-0.815185	0.151521	-5.38	7.44851e-08	1.19205e-06
ENSG00000106012	3715.99	-0.717082	0.133307	-5.37919	7.48209e-08	1.19512e-06
ENSG00000122390	3452.84	-0.610475	0.113486	-5.37929	7.47786e-08	1.19512e-06
ENSG00000197355	2484.31	-0.855729	0.159093	-5.37881	7.49802e-08	1.19651e-06
ENSG00000149541	1475.17	-0.953057	0.177255	-5.37675	7.58408e-08	1.20909e-06
ENSG00000166831	2397.3	0.636566	0.118412	5.37587	7.62131e-08	1.21386e-06
ENSG00000019144	8429.51	-0.859649	0.159991	-5.37311	7.73891e-08	1.23141e-06
ENSG00000124216	457.581	-0.835597	0.155525	-5.37274	7.755e-08	1.23278e-06
ENSG00000113558	4730.56	0.853694	0.158964	5.37035	7.85818e-08	1.24799e-06
ENSG00000057608	8811.93	0.975426	0.181644	5.37	7.87375e-08	1.24927e-06
ENSG00000125912	2364.25	-0.813033	0.151569	-5.36409	8.13562e-08	1.28959e-06
ENSG00000203993	2217.16	-0.587457	0.10954	-5.36293	8.18835e-08	1.29671e-06
ENSG00000131591	605.982	-0.946266	0.176603	-5.35815	8.40774e-08	1.33018e-06
ENSG00000135519	2264.42	-0.928582	0.173329	-5.35734	8.44547e-08	1.33488e-06
ENSG00000173898	2715.22	-0.938374	0.175188	-5.35638	8.49069e-08	1.34075e-06
ENSG00000177156	3903.49	0.781245	0.145884	5.35526	8.54353e-08	1.34782e-06
ENSG00000176720	5527.02	-0.758146	0.141603	-5.35403	8.60182e-08	1.35572e-06
ENSG00000044090	3796.63	-0.957199	0.179026	-5.34671	8.95666e-08	1.40898e-06
ENSG00000177663	1650.12	-0.928139	0.173589	-5.34676	8.9542e-08	1.40898e-06
ENSG00000133619	420.981	-0.974233	0.182222	-5.34642	8.97126e-08	1.40994e-06
ENSG00000105063	6672.96	-0.770688	0.144182	-5.34524	9.02962e-08	1.41777e-06
ENSG00000206535	693.688	0.726168	0.135873	5.34444	9.06954e-08	1.42269e-06
ENSG00000110315	1248.01	0.762898	0.142855	5.34037	9.27594e-08	1.4537e-06
ENSG00000170142	3082.74	0.87891	0.164598	5.33974	9.30779e-08	1.45731e-06
ENSG00000171311	1450.04	0.707493	0.132533	5.33825	9.38498e-08	1.46802e-06
ENSG00000147684	9432.9	0.732493	0.137224	5.33792	9.40166e-08	1.46924e-06
ENSG00000173575	4824.13	-0.57079	0.106968	-5.33608	9.49799e-08	1.4829e-06
ENSG00000185947	291.05	1.05151	0.197078	5.33552	9.52721e-08	1.48607e-06
ENSG00000158417	17723.1	-1.38526	0.259708	-5.33393	9.61078e-08	1.49769e-06
ENSG00000147383	1594.66	1.08111	0.202704	5.33345	9.63616e-08	1.50024e-06
ENSG00000168002	1280.99	0.702894	0.131867	5.33031	9.80444e-08	1.52501e-06
ENSG00000253250	515.608	1.18179	0.221853	5.32689	9.99068e-08	1.55253e-06
ENSG00000223764	424.151	-1.12392	0.21107	-5.32487	1.01026e-07	1.56845e-06
ENSG00000170270	428.062	0.947383	0.177931	5.32445	1.01259e-07	1.5706e-06
ENSG00000120756	761.502	0.78851	0.14817	5.32167	1.02818e-07	1.59329e-06
ENSG00000087157	1513.05	-0.709745	0.133412	-5.31996	1.03788e-07	1.60683e-06
ENSG00000234171	395.413	0.905124	0.170192	5.31824	1.04775e-07	1.6206e-06
ENSG00000181135	1389.37	-0.875923	0.164712	-5.31789	1.04975e-07	1.62218e-06
ENSG00000010319	833.761	-1.04169	0.19592	-5.31691	1.05542e-07	1.62943e-06
ENSG00000138279	3848.74	0.597878	0.112453	5.31671	1.05659e-07	1.62971e-06
ENSG00000104325	1391.08	0.837668	0.15761	5.31483	1.06759e-07	1.64516e-06
ENSG00000109705	1024.21	-0.969409	0.182404	-5.31462	1.06879e-07	1.64549e-06
ENSG00000111186	290.572	-1.05783	0.199077	-5.31367	1.07437e-07	1.65254e-06
ENSG00000165804	4017.45	-0.756953	0.142486	-5.31246	1.08155e-07	1.66204e-06
ENSG00000186625	1022.29	0.588526	0.110813	5.311	1.09028e-07	1.67391e-06
ENSG00000183114	326.276	-0.838051	0.157846	-5.30928	1.10058e-07	1.68817e-06
ENSG00000143847	698.105	-0.796706	0.150087	-5.30831	1.10645e-07	1.69561e-06
ENSG00000082146	652.692	0.925002	0.174339	5.30576	1.12203e-07	1.71789e-06
ENSG00000212123	232.519	-1.19326	0.224935	-5.30489	1.12739e-07	1.72451e-06
ENSG00000125505	5014.05	-0.596722	0.112548	-5.30192	1.14592e-07	1.75124e-06
ENSG00000136854	1764.76	0.526294	0.0992822	5.30099	1.15178e-07	1.75858e-06
ENSG00000140319	10538.5	0.599956	0.113211	5.29947	1.1614e-07	1.77001e-06
ENSG00000185787	17404.1	1.09263	0.206175	5.2995	1.1612e-07	1.77001e-06
ENSG00000188816	755.49	-1.0249	0.193439	-5.29829	1.16894e-07	1.77987e-06
ENSG00000166886	5240.05	-0.976454	0.184366	-5.29629	1.18178e-07	1.79778e-06
ENSG00000137100	4574.09	0.642195	0.121294	5.29454	1.19315e-07	1.81341e-06
ENSG00000067992	271.538	0.814401	0.153847	5.29356	1.19957e-07	1.8215e-06
ENSG00000143436	2110.69	0.971296	0.183584	5.29075	1.21815e-07	1.84803e-06
ENSG00000006118	5388.48	-1.2715	0.240344	-5.29035	1.22084e-07	1.85042e-06
ENSG00000040341	2158.05	0.657637	0.12432	5.28985	1.22414e-07	1.85373e-06
ENSG00000136425	1329.63	0.63124	0.119374	5.28793	1.23707e-07	1.8716e-06
ENSG00000186193	10574.6	-1.17792	0.222773	-5.28751	1.23992e-07	1.8742e-06
ENSG00000112335	4317.81	1.08303	0.204907	5.28545	1.25394e-07	1.89368e-06
ENSG00000090975	795.417	-0.7521	0.142341	-5.2838	1.26533e-07	1.90915e-06
ENSG00000022277	4491.65	0.916565	0.173484	5.28328	1.26891e-07	1.9128e-06
ENSG00000138794	951.515	0.949069	0.179691	5.28167	1.28009e-07	1.9279e-06
ENSG00000204859	446.272	-0.781519	0.147999	-5.28057	1.28783e-07	1.93782e-06
ENSG00000125863	2426.39	0.886658	0.168008	5.27747	1.30982e-07	1.96911e-06
ENSG00000136897	1485.22	0.879041	0.166574	5.27717	1.31193e-07	1.97051e-06
ENSG00000124571	3287.89	-0.563035	0.106699	-5.27684	1.31434e-07	1.97234e-06
ENSG00000177352	1413.14	-0.874862	0.16581	-5.2763	1.3182e-07	1.97636e-06
ENSG00000197226	6326.98	-0.67689	0.128342	-5.27411	1.33404e-07	1.99829e-06
ENSG00000140988	112036	0.557421	0.105706	5.27329	1.34002e-07	2.00544e-06
ENSG00000175387	3346.46	0.679296	0.128853	5.27187	1.35038e-07	2.01913e-06
ENSG00000013364	4933.99	-0.47478	0.0900771	-5.27082	1.35818e-07	2.02897e-06
ENSG00000130758	1764.63	-0.897569	0.170306	-5.27034	1.36171e-07	2.03241e-06
ENSG00000170515	7532.53	0.846081	0.160542	5.27015	1.36314e-07	2.03271e-06
ENSG00000181396	1758.41	-0.855359	0.16239	-5.26732	1.3843e-07	2.06242e-06
ENSG00000166897	7937.66	-0.707439	0.134344	-5.26588	1.39522e-07	2.07683e-06
ENSG00000115806	3538.46	0.78562	0.149241	5.2641	1.40877e-07	2.09512e-06
ENSG00000176248	3931.47	-0.80759	0.153459	-5.26257	1.42058e-07	2.1108e-06
ENSG00000273373	348.074	-0.835656	0.158814	-5.26186	1.42604e-07	2.11701e-06
ENSG00000112237	1349.19	0.89992	0.17104	5.26147	1.42908e-07	2.11964e-06
ENSG00000103174	395.759	-0.881842	0.167613	-5.26118	1.43133e-07	2.12108e-06
ENSG00000137547	1285.01	1.15619	0.219811	5.25993	1.44106e-07	2.13223e-06
ENSG00000152904	2078.59	0.827819	0.157383	5.25989	1.44142e-07	2.13223e-06
ENSG00000095066	1654.74	-1.0202	0.194057	-5.25724	1.46232e-07	2.16027e-06
ENSG00000170421	16225.3	0.572429	0.108886	5.25716	1.46298e-07	2.16027e-06
ENSG00000100034	3516.81	-0.817353	0.155519	-5.25563	1.47515e-07	2.17631e-06
ENSG00000185252	2076.05	-0.760072	0.144631	-5.25524	1.4783e-07	2.17902e-06
ENSG00000171316	3559.97	-0.593993	0.113036	-5.2549	1.48101e-07	2.18108e-06
ENSG00000008018	5681.35	0.943203	0.1795	5.25462	1.48333e-07	2.18255e-06
ENSG00000172466	2343.33	0.584292	0.111234	5.25282	1.49784e-07	2.20196e-06
ENSG00000283633	1246.07	0.79544	0.151469	5.2515	1.50864e-07	2.21587e-06
ENSG00000125817	9026.99	-0.97982	0.186613	-5.25054	1.51653e-07	2.2255e-06
ENSG00000177879	2740.73	1.15947	0.22108	5.24457	1.5665e-07	2.2968e-06
ENSG00000182093	365.723	1.19024	0.227236	5.23788	1.6243e-07	2.37944e-06
ENSG00000005007	5144.17	-0.787794	0.150424	-5.23717	1.63056e-07	2.38651e-06
ENSG00000093144	2863.66	1.07927	0.206131	5.23586	1.64218e-07	2.39946e-06
ENSG00000123595	466.534	0.706331	0.134903	5.23585	1.6423e-07	2.39946e-06
ENSG00000137504	2691.53	-0.683242	0.130508	-5.23524	1.64771e-07	2.40525e-06
ENSG00000174547	2314.02	0.771987	0.147496	5.23396	1.65916e-07	2.41984e-06
ENSG00000052802	1136.56	0.860575	0.164447	5.23316	1.66639e-07	2.42825e-06
ENSG00000070047	3124.78	-0.779745	0.149131	-5.22858	1.70816e-07	2.48694e-06
ENSG00000174233	2086.87	-0.851914	0.163059	-5.22458	1.74549e-07	2.53906e-06
ENSG00000092051	5406.75	-0.649694	0.12436	-5.2243	1.74813e-07	2.54067e-06
ENSG00000097033	3221.53	0.748973	0.143427	5.222	1.77003e-07	2.57026e-06
ENSG00000008853	2584.46	-0.632841	0.121199	-5.2215	1.77476e-07	2.57487e-06
ENSG00000136522	1396.89	1.05065	0.201234	5.22102	1.77942e-07	2.57938e-06
ENSG00000160294	3112.62	-0.735481	0.140877	-5.22074	1.78212e-07	2.58104e-06
ENSG00000114503	6450.04	0.709674	0.135939	5.22054	1.78403e-07	2.58156e-06
ENSG00000188313	973.551	0.697077	0.133534	5.22022	1.78706e-07	2.5837e-06
ENSG00000167114	1466.05	-0.583348	0.111775	-5.21896	1.79929e-07	2.59912e-06
ENSG00000175265	704.092	-1.07531	0.206104	-5.21734	1.81513e-07	2.61971e-06
ENSG00000177225	3001.28	-0.478953	0.0918044	-5.21711	1.8174e-07	2.62071e-06
ENSG00000116473	2508.72	1.15196	0.220886	5.21518	1.83643e-07	2.64586e-06
ENSG00000182580	515.617	-0.867616	0.166389	-5.21439	1.84424e-07	2.65481e-06
ENSG00000125743	5900.22	1.04479	0.200376	5.21414	1.84674e-07	2.65611e-06
ENSG00000137876	2912.03	0.946156	0.181473	5.21377	1.8504e-07	2.65908e-06
ENSG00000079313	3280.82	-0.92058	0.176685	-5.2103	1.88535e-07	2.70695e-06
ENSG00000139684	1124.27	1.03185	0.198165	5.20701	1.91903e-07	2.75293e-06
ENSG00000061938	3794.23	-0.795787	0.152867	-5.20574	1.93224e-07	2.76949e-06
ENSG00000267801	111.789	-1.24373	0.238923	-5.20554	1.93432e-07	2.77008e-06
ENSG00000169660	704.605	-0.841545	0.161775	-5.20196	1.97196e-07	2.82155e-06
ENSG00000125449	898.364	-0.649286	0.12484	-5.20094	1.98284e-07	2.83468e-06
ENSG00000248527	1672.95	-1.51203	0.29084	-5.19885	2.00524e-07	2.86424e-06
ENSG00000136026	5565.6	-0.713711	0.137307	-5.19793	2.01521e-07	2.876e-06
ENSG00000100902	1613.13	1.10648	0.212948	5.19599	2.03632e-07	2.90363e-06
ENSG00000167971	523.219	-0.882098	0.1698	-5.19493	2.04795e-07	2.91772e-06
ENSG00000111716	44195.6	0.74211	0.142907	5.19296	2.06977e-07	2.94627e-06
ENSG00000280202	465.251	-0.750228	0.144477	-5.19271	2.07252e-07	2.94767e-06
ENSG00000157227	3534.26	-1.03865	0.200047	-5.19206	2.07981e-07	2.9555e-06
ENSG00000135930	4808.65	0.928929	0.178949	5.19103	2.09139e-07	2.96757e-06
ENSG00000149089	775.058	1.01648	0.195817	5.19098	2.09188e-07	2.96757e-06
ENSG00000204717	148.691	-1.58694	0.305761	-5.19014	2.10133e-07	2.97844e-06
ENSG00000064652	1447.68	0.539974	0.10406	5.18906	2.11356e-07	2.99322e-06
ENSG00000197951	1238.36	-0.840773	0.162065	-5.18788	2.12696e-07	3.00963e-06
ENSG00000134825	3076.42	0.958024	0.184705	5.18678	2.13957e-07	3.02488e-06
ENSG00000251129	401.103	0.747344	0.144091	5.18663	2.14138e-07	3.02488e-06
ENSG00000136205	4080.15	-0.769106	0.148384	-5.1832	2.18108e-07	3.07835e-06
ENSG00000100632	19967.3	1.21538	0.234517	5.18246	2.18973e-07	3.08792e-06
ENSG00000184845	1010.68	-0.870584	0.168039	-5.18084	2.20892e-07	3.11235e-06
ENSG00000080824	58239.5	-1.35477	0.261583	-5.17911	2.22949e-07	3.13867e-06
ENSG00000196663	805.871	-0.732997	0.141567	-5.17774	2.2459e-07	3.1591e-06
ENSG00000152117	1529.56	-0.855398	0.165257	-5.17618	2.26475e-07	3.18291e-06
ENSG00000179152	1076.88	0.602113	0.116358	5.17466	2.28332e-07	3.20415e-06
ENSG00000188846	45228.4	0.819399	0.15835	5.17462	2.28372e-07	3.20415e-06
ENSG00000087842	643.864	0.726137	0.140398	5.172	2.316e-07	3.2467e-06
ENSG00000204060	3166.27	-0.95996	0.185652	-5.17075	2.33153e-07	3.26571e-06
ENSG00000184831	272.637	0.837624	0.162019	5.16993	2.34185e-07	3.2774e-06
ENSG00000175662	1132.04	-0.772198	0.149376	-5.16948	2.34741e-07	3.28243e-06
ENSG00000003056	3571.84	0.559151	0.108195	5.16799	2.36626e-07	3.306e-06
ENSG00000061273	9304.52	-0.859482	0.166377	-5.16586	2.3934e-07	3.34111e-06
ENSG00000106305	1785.83	1.03378	0.200156	5.16488	2.40594e-07	3.35579e-06
ENSG00000103932	2909.44	-0.689177	0.133445	-5.16449	2.41098e-07	3.3597e-06
ENSG00000185973	362.856	0.770504	0.149197	5.16435	2.41278e-07	3.3597e-06
ENSG00000145817	1277.6	0.752997	0.145869	5.16215	2.44123e-07	3.39447e-06
ENSG00000177868	883.961	0.815901	0.158056	5.16211	2.44184e-07	3.39447e-06
ENSG00000081154	8865.82	0.82051	0.158976	5.16121	2.45358e-07	3.40793e-06
ENSG00000161647	306.337	-0.992378	0.192358	-5.15901	2.48256e-07	3.4453e-06
ENSG00000256053	458.464	0.7388	0.143226	5.15827	2.49242e-07	3.45609e-06
ENSG00000232502	205.824	-1.44622	0.280403	-5.15764	2.50088e-07	3.46495e-06
ENSG00000129932	1158.75	-0.980914	0.190207	-5.15709	2.50812e-07	3.47208e-06
ENSG00000223478	335.061	0.841415	0.163219	5.15514	2.53444e-07	3.50559e-06
ENSG00000087884	592.605	0.693325	0.134511	5.15442	2.54418e-07	3.51322e-06
ENSG00000125611	1400.15	0.574866	0.111526	5.15457	2.54218e-07	3.51322e-06
ENSG00000163607	676.757	0.66984	0.130009	5.15224	2.57388e-07	3.55127e-06
ENSG00000183655	1533.96	-0.745051	0.144612	-5.15205	2.57648e-07	3.55191e-06
ENSG00000131149	2900.97	-0.55067	0.106906	-5.151	2.59107e-07	3.56906e-06
ENSG00000162704	5754.15	0.76797	0.149126	5.14981	2.60752e-07	3.58737e-06
ENSG00000182512	4183.8	0.963826	0.187161	5.14973	2.60868e-07	3.58737e-06
ENSG00000183513	1539.27	0.733127	0.142385	5.14892	2.61992e-07	3.59984e-06
ENSG00000116752	1946.4	1.3461	0.261443	5.14874	2.62237e-07	3.60023e-06
ENSG00000124226	3025.98	0.522792	0.101552	5.14802	2.63247e-07	3.61112e-06
ENSG00000182899	21805.1	0.804044	0.156221	5.14683	2.6493e-07	3.63121e-06
ENSG00000137106	6145.55	0.512619	0.0996082	5.14635	2.65604e-07	3.63744e-06
ENSG00000265808	3912.34	0.572332	0.111233	5.14535	2.67019e-07	3.65381e-06
ENSG00000126814	924.783	0.830951	0.16157	5.14296	2.70441e-07	3.69758e-06
ENSG00000249115	2422.1	-0.678864	0.132059	-5.14062	2.73827e-07	3.7408e-06
ENSG00000159176	5140.24	0.643053	0.125121	5.13945	2.75545e-07	3.76118e-06
ENSG00000156253	1134.61	0.784881	0.152722	5.13928	2.75787e-07	3.7614e-06
ENSG00000128609	1436.2	0.952039	0.185265	5.13879	2.76511e-07	3.76529e-06
ENSG00000235655	1276.42	1.05323	0.204956	5.13878	2.76527e-07	3.76529e-06
ENSG00000130529	770.524	-0.72775	0.141628	-5.13847	2.76984e-07	3.76843e-06
ENSG00000262050	105.363	-1.27876	0.248982	-5.13594	2.80732e-07	3.8163e-06
ENSG00000100242	4202.85	-1.20143	0.233998	-5.13433	2.83148e-07	3.846e-06
ENSG00000140320	3901.22	-0.849924	0.165602	-5.13231	2.86202e-07	3.88077e-06
ENSG00000167685	1948.35	-0.869036	0.169331	-5.13218	2.86409e-07	3.88077e-06
ENSG00000170860	2886.17	1.52133	0.296413	5.13247	2.85971e-07	3.88077e-06
ENSG00000162073	1544.37	-0.950102	0.185199	-5.13017	2.89476e-07	3.91914e-06
ENSG00000198113	3222.7	-0.975203	0.190135	-5.12901	2.91264e-07	3.94013e-06
ENSG00000115275	3843.74	-0.900657	0.175631	-5.12812	2.92643e-07	3.95556e-06
ENSG00000100014	2343.42	-0.534371	0.104229	-5.12688	2.94586e-07	3.97858e-06
ENSG00000111642	47628.1	-0.561067	0.109449	-5.1263	2.95489e-07	3.98754e-06
ENSG00000177303	1918.26	-0.885267	0.172782	-5.1236	2.99755e-07	4.04183e-06
ENSG00000188021	1868.37	0.582662	0.113731	5.12316	3.0045e-07	4.04791e-06
ENSG00000253414	250.395	0.974943	0.190363	5.12149	3.03124e-07	4.08063e-06
ENSG00000268713	91.541	-1.28191	0.250368	-5.1201	3.05368e-07	4.10752e-06
ENSG00000169299	1314.47	0.568204	0.110985	5.11963	3.0613e-07	4.11442e-06
ENSG00000144034	1373.66	0.853347	0.166688	5.11942	3.06475e-07	4.11573e-06
ENSG00000142227	1118.56	0.849418	0.166066	5.11495	3.1382e-07	4.21096e-06
ENSG00000137054	3000.01	0.527604	0.103159	5.11449	3.14596e-07	4.21798e-06
ENSG00000204256	11716.3	-0.468968	0.0917627	-5.11067	3.21025e-07	4.3007e-06
ENSG00000079616	4522.14	-0.551287	0.107882	-5.11009	3.21998e-07	4.31026e-06
ENSG00000095397	466.005	-0.841141	0.164649	-5.10869	3.24403e-07	4.33895e-06
ENSG00000140948	2439.56	-0.716876	0.140387	-5.10643	3.28294e-07	4.38747e-06
ENSG00000065320	1969.79	-0.96202	0.188494	-5.10372	3.33034e-07	4.44724e-06
ENSG00000170312	3275.71	0.753763	0.147742	5.1019	3.36257e-07	4.48666e-06
ENSG00000130294	4493.19	-0.661385	0.129651	-5.10128	3.37366e-07	4.49785e-06
ENSG00000038274	1897.06	0.947494	0.185752	5.10086	3.38115e-07	4.50354e-06
ENSG00000144746	850.428	0.647233	0.12689	5.10074	3.38335e-07	4.50354e-06
ENSG00000140474	2231.86	-0.567091	0.111212	-5.09921	3.41076e-07	4.53456e-06
ENSG00000143149	1899.24	0.934119	0.183192	5.09913	3.41211e-07	4.53456e-06
ENSG00000115514	922.493	1.12279	0.220227	5.09832	3.42675e-07	4.55037e-06
ENSG00000138772	919.164	1.143	0.224262	5.09673	3.45571e-07	4.58517e-06
ENSG00000139323	342.798	0.77496	0.15207	5.09608	3.46763e-07	4.5973e-06
ENSG00000100345	73936.5	-0.579417	0.113742	-5.09415	3.50301e-07	4.63798e-06
ENSG00000105397	3743.65	-0.650373	0.127672	-5.09411	3.50389e-07	4.63798e-06
ENSG00000144647	1977.11	-0.950945	0.186696	-5.09356	3.5141e-07	4.64778e-06
ENSG00000188636	3812	-0.692562	0.135978	-5.09319	3.5209e-07	4.65308e-06
ENSG00000130816	13223.5	-0.997234	0.195874	-5.0912	3.55796e-07	4.69508e-06
ENSG00000139182	5084.81	-0.967507	0.190036	-5.09118	3.55834e-07	4.69508e-06
ENSG00000166562	532.456	1.01973	0.200325	5.09036	3.57392e-07	4.7119e-06
ENSG00000131931	316.551	1.10431	0.216958	5.08996	3.5813e-07	4.71788e-06
ENSG00000166794	7626.22	0.567091	0.11142	5.08967	3.58683e-07	4.72143e-06
ENSG00000078668	5048.69	0.931138	0.182971	5.089	3.59955e-07	4.73441e-06
ENSG00000079432	10599.5	-0.758732	0.149133	-5.08761	3.62614e-07	4.76561e-06
ENSG00000133872	4774.47	0.512282	0.100701	5.08716	3.63464e-07	4.77302e-06
ENSG00000138303	1277.64	0.691177	0.135874	5.08691	3.63941e-07	4.7755e-06
ENSG00000166311	532.596	-0.740139	0.145549	-5.08515	3.67327e-07	4.81614e-06
ENSG00000119471	1143.82	0.78347	0.154087	5.08459	3.6842e-07	4.82665e-06
ENSG00000011132	681.437	-0.806465	0.15868	-5.08234	3.72809e-07	4.8803e-06
ENSG00000122068	3983.64	0.654749	0.128883	5.08019	3.77063e-07	4.93211e-06
ENSG00000120860	251.231	1.03343	0.20361	5.07553	3.86411e-07	5.0504e-06
ENSG00000080503	3687.21	-0.702024	0.138323	-5.07527	3.86956e-07	5.05354e-06
ENSG00000174136	633.399	-0.750038	0.147839	-5.07334	3.90888e-07	5.10088e-06
ENSG00000168275	946.094	0.928671	0.1831	5.07194	3.93787e-07	5.13468e-06
ENSG00000171792	2847.64	0.831758	0.163997	5.07179	3.94096e-07	5.13469e-06
ENSG00000145495	3311.7	-0.73474	0.144884	-5.07123	3.95257e-07	5.14577e-06
ENSG00000205981	1260.65	0.557673	0.109973	5.07101	3.95713e-07	5.14768e-06
ENSG00000106554	1490.59	0.978027	0.192949	5.06884	4.00251e-07	5.20263e-06
ENSG00000105245	2698.03	-0.877073	0.173039	-5.06866	4.00631e-07	5.20351e-06
ENSG00000160233	753.248	-0.960797	0.189622	-5.0669	4.04337e-07	5.24753e-06
ENSG00000099889	4936.23	-1.12823	0.222738	-5.06525	4.0786e-07	5.285e-06
ENSG00000142185	1112.59	-0.759774	0.149993	-5.0654	4.07544e-07	5.285e-06
ENSG00000111666	701.703	0.782921	0.154604	5.06404	4.10456e-07	5.31449e-06
ENSG00000172613	1117.91	-0.614419	0.121349	-5.06323	4.12205e-07	5.33298e-06
ENSG00000088832	9174.03	0.779955	0.154159	5.05941	4.2055e-07	5.43671e-06
ENSG00000174292	205.076	-1.01601	0.200926	-5.05666	4.26668e-07	5.51152e-06
ENSG00000051009	1764.28	-0.944051	0.186816	-5.05338	4.34061e-07	5.60266e-06
ENSG00000102871	1187.59	-0.966391	0.191362	-5.05006	4.41662e-07	5.69635e-06
ENSG00000119414	1254.77	1.1066	0.219163	5.04922	4.43616e-07	5.71711e-06
ENSG00000198918	7193.81	0.949395	0.188038	5.04896	4.44226e-07	5.72053e-06
ENSG00000275342	3373.23	-0.680259	0.134738	-5.04874	4.44736e-07	5.72266e-06
ENSG00000100241	9843.03	-0.813691	0.161191	-5.04799	4.46485e-07	5.73783e-06
ENSG00000106266	10199.9	-0.669854	0.132699	-5.04794	4.46606e-07	5.73783e-06
ENSG00000178127	1052.23	1.033	0.204654	5.04753	4.47559e-07	5.74564e-06
ENSG00000135740	456.14	-0.989642	0.19626	-5.0425	4.59491e-07	5.89426e-06
ENSG00000123358	1357.72	-0.957067	0.189872	-5.04059	4.64088e-07	5.94863e-06
ENSG00000103197	2910.8	-0.645379	0.128118	-5.03738	4.71942e-07	6.04464e-06
ENSG00000104522	8061.25	0.747507	0.148451	5.03539	4.76882e-07	6.09382e-06
ENSG00000151500	661.716	0.661474	0.131362	5.03552	4.76557e-07	6.09382e-06
ENSG00000157637	1976.89	-1.11448	0.221323	-5.03555	4.76482e-07	6.09382e-06
ENSG00000163485	1166.78	-0.931162	0.18493	-5.03521	4.77327e-07	6.09481e-06
ENSG00000135070	1203.3	0.871138	0.173082	5.03309	4.82633e-07	6.1531e-06
ENSG00000147650	2124.11	-0.71327	0.141715	-5.03313	4.82533e-07	6.1531e-06
ENSG00000163541	2115.15	0.785724	0.156132	5.03245	4.84246e-07	6.16894e-06
ENSG00000187266	348.915	-1.01839	0.202373	-5.03224	4.84769e-07	6.17087e-06
ENSG00000176531	1031.53	-0.72891	0.144866	-5.03162	4.86348e-07	6.18623e-06
ENSG00000161714	13241.2	-0.614212	0.122122	-5.0295	4.91767e-07	6.25037e-06
ENSG00000182108	182.075	-1.4432	0.286973	-5.02905	4.92919e-07	6.26022e-06
ENSG00000167315	1643.15	0.591462	0.117691	5.02553	5.02035e-07	6.37113e-06
ENSG00000204580	7716.2	-0.871827	0.173527	-5.02415	5.05665e-07	6.4123e-06
ENSG00000099381	5893.06	-0.801934	0.159681	-5.02212	5.11054e-07	6.47569e-06
ENSG00000173812	10382	0.778308	0.155003	5.02126	5.13343e-07	6.49973e-06
ENSG00000167703	490.958	-0.889583	0.177201	-5.0202	5.1619e-07	6.5308e-06
ENSG00000153310	6300.78	0.761961	0.151799	5.01954	5.17947e-07	6.54805e-06
ENSG00000170468	1558.29	-0.68444	0.136368	-5.01908	5.19206e-07	6.55898e-06
ENSG00000170776	1888.11	-0.588684	0.117299	-5.01864	5.20376e-07	6.56876e-06
ENSG00000103091	1869.29	-0.527428	0.105106	-5.01805	5.2198e-07	6.584e-06
ENSG00000186111	3570.95	-0.693398	0.138189	-5.01774	5.22816e-07	6.58954e-06
ENSG00000251322	2771.85	-0.840247	0.167539	-5.01522	5.29724e-07	6.67155e-06
ENSG00000143553	1301.47	0.85574	0.170706	5.01293	5.36066e-07	6.74631e-06
ENSG00000260805	388.061	-0.821531	0.163951	-5.01082	5.41975e-07	6.81551e-06
ENSG00000117419	2042.16	0.701291	0.139963	5.01056	5.42714e-07	6.81964e-06
ENSG00000100209	538.043	0.695409	0.138806	5.00993	5.44505e-07	6.82695e-06
ENSG00000164096	3896.22	0.658494	0.131438	5.00992	5.44528e-07	6.82695e-06
ENSG00000213553	261.895	0.754102	0.150519	5.01003	5.44228e-07	6.82695e-06
ENSG00000185305	896.409	0.668164	0.133413	5.00825	5.4927e-07	6.8812e-06
ENSG00000116863	1530.8	-0.755684	0.150975	-5.00535	5.57604e-07	6.97509e-06
ENSG00000144118	4055.18	0.813831	0.162591	5.00539	5.57487e-07	6.97509e-06
ENSG00000158715	1152.07	-0.891176	0.178077	-5.00445	5.60223e-07	6.99731e-06
ENSG00000165724	3990.92	-0.723099	0.144488	-5.00456	5.59897e-07	6.99731e-06
ENSG00000158019	4391.14	0.965637	0.192973	5.00399	5.6155e-07	7.00862e-06
ENSG00000157014	2214.86	-0.624927	0.124907	-5.00313	5.64071e-07	7.03479e-06
ENSG00000112855	1363.92	-0.611941	0.122316	-5.00294	5.64621e-07	7.03638e-06
ENSG00000198026	1182.23	-0.704318	0.140849	-5.00052	5.71749e-07	7.11986e-06
ENSG00000128602	2277.57	-0.822826	0.164565	-5.00001	5.73287e-07	7.13367e-06
ENSG00000106603	1933.51	0.626691	0.125347	4.99965	5.74352e-07	7.14157e-06
ENSG00000185361	4860.85	-0.658112	0.131642	-4.99927	5.75463e-07	7.15004e-06
ENSG00000119446	774.332	0.82665	0.165439	4.99669	5.83227e-07	7.24109e-06
ENSG00000167280	1997.18	-1.00929	0.202005	-4.9964	5.84117e-07	7.24672e-06
ENSG00000100060	170.969	-1.18932	0.238073	-4.99561	5.8649e-07	7.27072e-06
ENSG00000138080	122.779	-1.17346	0.23494	-4.99472	5.8922e-07	7.29912e-06
ENSG00000240344	1144.33	0.755969	0.151408	4.99293	5.94705e-07	7.36158e-06
ENSG00000164778	283.161	-0.948444	0.190057	-4.9903	6.02851e-07	7.45277e-06
ENSG00000173548	2339.21	-0.873422	0.175025	-4.99026	6.02969e-07	7.45277e-06
ENSG00000113269	1468.09	0.710014	0.142315	4.98904	6.06798e-07	7.49452e-06
ENSG00000070501	853.784	0.795024	0.159359	4.9889	6.07254e-07	7.49458e-06
ENSG00000145781	806.368	0.828301	0.166147	4.98536	6.18476e-07	7.62741e-06
ENSG00000100324	2386.44	-0.888141	0.178167	-4.98488	6.20005e-07	7.6406e-06
ENSG00000163029	2884.25	-1.03278	0.207205	-4.98434	6.21734e-07	7.65623e-06
ENSG00000268205	1170.06	-1.01861	0.204407	-4.98324	6.25269e-07	7.69405e-06
ENSG00000103876	1115.36	0.517471	0.103878	4.98155	6.30783e-07	7.75615e-06
ENSG00000143624	1691.93	-0.550506	0.110534	-4.98044	6.34409e-07	7.79497e-06
ENSG00000132646	8217.02	0.798234	0.160314	4.97919	6.38518e-07	7.83966e-06
ENSG00000088888	5321.9	-0.488185	0.0981748	-4.97261	6.60583e-07	8.10459e-06
ENSG00000090971	1884.76	-0.768924	0.154676	-4.97119	6.65435e-07	8.15808e-06
ENSG00000058272	2606.33	-0.919597	0.18507	-4.9689	6.73322e-07	8.24262e-06
ENSG00000172115	6923.11	1.44257	0.290317	4.96896	6.73119e-07	8.24262e-06
ENSG00000237187	324.306	0.729842	0.146912	4.96789	6.76859e-07	8.2798e-06
ENSG00000162384	1116.49	0.659172	0.132711	4.96698	6.80041e-07	8.31262e-06
ENSG00000132680	2161.97	-0.567447	0.114282	-4.96534	6.85809e-07	8.37696e-06
ENSG00000102409	2995.56	0.791936	0.15951	4.9648	6.87714e-07	8.39406e-06
ENSG00000103769	6350.41	0.655741	0.132113	4.96349	6.92384e-07	8.44485e-06
ENSG00000077549	6115.71	1.14969	0.231639	4.9633	6.93068e-07	8.44699e-06
ENSG00000070831	9515.1	1.12757	0.227253	4.96172	6.98713e-07	8.50476e-06
ENSG00000135047	2164.68	-0.521977	0.105201	-4.96169	6.98832e-07	8.50476e-06
ENSG00000025039	1447.85	0.576893	0.116303	4.96028	7.0393e-07	8.56053e-06
ENSG00000145990	476.478	-0.709057	0.14302	-4.95774	7.13189e-07	8.66138e-06
ENSG00000272333	5395.14	-0.752622	0.151808	-4.95772	7.13266e-07	8.66138e-06
ENSG00000148384	2032.97	-0.893032	0.180147	-4.95724	7.1501e-07	8.67623e-06
ENSG00000160345	182.694	0.878637	0.177278	4.95626	7.18626e-07	8.71374e-06
ENSG00000135502	150.354	-1.23114	0.248412	-4.95603	7.19469e-07	8.7176e-06
ENSG00000126217	1654.23	-0.667615	0.134736	-4.95497	7.23432e-07	8.75922e-06
ENSG00000230098	100.451	-1.51902	0.306688	-4.95299	7.30827e-07	8.84231e-06
ENSG00000115875	5353.28	0.72978	0.147484	4.94821	7.48983e-07	9.05538e-06
ENSG00000153904	1745.43	0.566373	0.114478	4.94743	7.51991e-07	9.07305e-06
ENSG00000154001	3743.89	0.840036	0.169793	4.94741	7.52082e-07	9.07305e-06
ENSG00000169021	5520.33	0.667394	0.134897	4.94742	7.52031e-07	9.07305e-06
ENSG00000162783	4505.3	-0.739612	0.149509	-4.94695	7.53861e-07	9.08791e-06
ENSG00000099364	7342.16	-0.991508	0.200446	-4.94652	7.55509e-07	9.09807e-06
ENSG00000106366	2438.5	-0.751143	0.151855	-4.94645	7.558e-07	9.09807e-06
ENSG00000138375	810.759	0.789524	0.159623	4.94618	7.56839e-07	9.10399e-06
ENSG00000137168	1613.5	0.983869	0.198928	4.94585	7.58123e-07	9.11245e-06
ENSG00000156958	468.294	0.692385	0.139997	4.94572	7.5864e-07	9.11245e-06
ENSG00000173599	1590.6	-0.604892	0.122316	-4.94534	7.60107e-07	9.11689e-06
ENSG00000211460	4200.77	0.673436	0.136175	4.94537	7.59998e-07	9.11689e-06
ENSG00000162972	436.415	0.966198	0.195395	4.94485	7.62012e-07	9.13315e-06
ENSG00000164318	1079.47	0.583525	0.11803	4.94385	7.65942e-07	9.1721e-06
ENSG00000166441	28258.4	0.597272	0.120814	4.94374	7.66366e-07	9.1721e-06
ENSG00000184863	2139.41	-0.548807	0.111037	-4.94257	7.71005e-07	9.22097e-06
ENSG00000161791	2150.75	-0.636074	0.128749	-4.94042	7.79547e-07	9.31643e-06
ENSG00000171223	3686.79	-0.689526	0.139623	-4.93848	7.87342e-07	9.40282e-06
ENSG00000128524	1917.64	0.912965	0.185019	4.93443	8.03842e-07	9.59297e-06
ENSG00000015676	3172.09	-0.765874	0.155285	-4.93205	8.1372e-07	9.70388e-06
ENSG00000182872	5124.32	-0.555986	0.112759	-4.93076	8.19102e-07	9.76106e-06
ENSG00000141314	512.069	-0.764555	0.155097	-4.92953	8.24279e-07	9.80869e-06
ENSG00000184260	70.1964	1.35827	0.275535	4.92957	8.24124e-07	9.80869e-06
ENSG00000162614	2324.55	-1.41128	0.286341	-4.92869	8.27834e-07	9.84393e-06
ENSG00000137821	768.26	0.841763	0.170798	4.92842	8.2899e-07	9.85063e-06
ENSG00000102901	1435.39	-0.725061	0.147132	-4.92795	8.30978e-07	9.8672e-06
ENSG00000002586	2074.49	0.609283	0.123648	4.92756	8.32608e-07	9.87809e-06
ENSG00000198753	461.377	-0.921712	0.187056	-4.92745	8.33085e-07	9.87809e-06
ENSG00000167978	19579.8	-0.498931	0.101269	-4.92679	8.3593e-07	9.90476e-06
ENSG00000171204	867.092	1.10826	0.224983	4.92597	8.39446e-07	9.93714e-06
ENSG00000268941	390.5	-1.16425	0.236353	-4.92587	8.39859e-07	9.93714e-06
ENSG00000137720	694.422	0.875951	0.177843	4.92541	8.4184e-07	9.94948e-06
ENSG00000167657	4202.26	-0.829889	0.168493	-4.92535	8.421e-07	9.94948e-06
ENSG00000105339	925.289	-0.606565	0.123159	-4.92507	8.43303e-07	9.9566e-06
ENSG00000127666	984.404	-0.573486	0.116467	-4.92402	8.47863e-07	9.99624e-06
ENSG00000232931	552.056	-1.07755	0.21883	-4.92412	8.47421e-07	9.99624e-06
ENSG00000151914	9487.64	-0.557394	0.11322	-4.92309	8.5189e-07	1.00366e-05
ENSG00000148339	1133.89	-0.697771	0.141791	-4.92112	8.60499e-07	1.01308e-05
ENSG00000138029	2577.61	0.553821	0.112583	4.91924	8.68815e-07	1.02215e-05
ENSG00000182798	356.808	-1.13884	0.231571	-4.91788	8.7485e-07	1.02852e-05
ENSG00000014824	2272.57	0.672284	0.136738	4.91657	8.80735e-07	1.03471e-05
ENSG00000198355	5101.42	-0.871147	0.177197	-4.91625	8.82171e-07	1.03566e-05
ENSG00000185085	1428.73	-0.874439	0.177887	-4.91569	8.84703e-07	1.0379e-05
ENSG00000121691	1957.62	0.822165	0.167284	4.91478	8.88806e-07	1.04198e-05
ENSG00000187147	5769.03	-0.442448	0.0900438	-4.9137	8.93741e-07	1.04703e-05
ENSG00000180901	2710.97	-0.861363	0.175348	-4.9123	9.00147e-07	1.05379e-05
ENSG00000116685	3451.69	-0.831575	0.169292	-4.91208	9.01166e-07	1.05424e-05
ENSG00000112659	2011.12	-0.760803	0.15493	-4.91062	9.07908e-07	1.06034e-05
ENSG00000179222	7523.05	0.545875	0.111164	4.91053	9.08299e-07	1.06034e-05
ENSG00000197568	99.0902	1.09159	0.222291	4.91064	9.078e-07	1.06034e-05
ENSG00000143793	1891.77	-0.692355	0.141025	-4.90945	9.13336e-07	1.06547e-05
ENSG00000131697	865.499	-0.913458	0.186104	-4.90832	9.18598e-07	1.07086e-05
ENSG00000164649	1594.2	0.539662	0.109973	4.90722	9.23757e-07	1.07612e-05
ENSG00000228223	693.646	-0.845706	0.17242	-4.90492	9.34643e-07	1.08804e-05
ENSG00000168159	8670.27	-0.546592	0.11145	-4.90435	9.37355e-07	1.09043e-05
ENSG00000163795	278.821	-0.901789	0.183917	-4.90325	9.42639e-07	1.09581e-05
ENSG00000116906	2174.04	0.494145	0.100817	4.90143	9.51436e-07	1.10526e-05
ENSG00000092445	2378.26	-0.543008	0.110797	-4.90091	9.53923e-07	1.10738e-05
ENSG00000141101	1896.37	0.527646	0.107683	4.89998	9.58459e-07	1.11187e-05
ENSG00000008283	2670.09	-0.564958	0.115352	-4.8977	9.69665e-07	1.12408e-05
ENSG00000169221	3712.2	-0.844714	0.1725	-4.8969	9.73615e-07	1.12787e-05
ENSG00000198931	939.376	0.541721	0.110638	4.89632	9.76465e-07	1.13039e-05
ENSG00000140263	1147.39	0.656997	0.134215	4.8951	9.82553e-07	1.13664e-05
ENSG00000067369	5386.68	-0.593015	0.121185	-4.89348	9.90662e-07	1.14523e-05
ENSG00000167123	2070.86	-0.640881	0.130986	-4.89274	9.944e-07	1.14875e-05
ENSG00000178105	2160.19	-0.870614	0.178024	-4.89044	1.0061e-06	1.16145e-05
ENSG00000047579	655.901	0.630795	0.129048	4.88806	1.01833e-06	1.17476e-05
ENSG00000138834	1664.45	-0.966606	0.197765	-4.88764	1.02051e-06	1.17646e-05
ENSG00000101452	716.546	-0.583152	0.119346	-4.88621	1.02795e-06	1.18421e-05
ENSG00000174851	2200.9	0.476398	0.0975152	4.88537	1.03235e-06	1.18846e-05
ENSG00000166347	2233.72	0.82788	0.169474	4.88499	1.03435e-06	1.18993e-05
ENSG00000105556	1030.83	-0.677732	0.138805	-4.88264	1.04677e-06	1.20339e-05
ENSG00000168487	2011.02	-0.608679	0.124685	-4.88175	1.0515e-06	1.20799e-05
ENSG00000164535	979.13	-0.543596	0.111374	-4.8808	1.05657e-06	1.21298e-05
ENSG00000168175	5062.41	0.572408	0.117305	4.87965	1.06272e-06	1.21919e-05
ENSG00000130827	1471.15	-0.809711	0.165962	-4.87891	1.06676e-06	1.22298e-05
ENSG00000140400	2524.67	-0.905489	0.185605	-4.87858	1.0685e-06	1.22413e-05
ENSG00000118564	1510.62	1.01881	0.208852	4.87815	1.07086e-06	1.22599e-05
ENSG00000153485	311.079	0.964602	0.197771	4.87737	1.07507e-06	1.22996e-05
ENSG00000184702	9419.44	-0.818861	0.167896	-4.87721	1.07599e-06	1.23016e-05
ENSG00000161914	434.427	-0.806757	0.165433	-4.87663	1.07916e-06	1.23294e-05
ENSG00000265354	2810.53	1.18288	0.242582	4.87621	1.08145e-06	1.23471e-05
ENSG00000187098	533.118	0.633307	0.129906	4.87511	1.08746e-06	1.24072e-05
ENSG00000173230	3833.33	-0.696739	0.142963	-4.87356	1.09603e-06	1.24964e-05
ENSG00000100425	2324.83	-0.811842	0.166631	-4.87209	1.10426e-06	1.25779e-05
ENSG00000129474	8763.85	-0.741228	0.152144	-4.87187	1.10545e-06	1.25779e-05
ENSG00000163412	1087.78	0.724076	0.148622	4.87194	1.10506e-06	1.25779e-05
ENSG00000163013	2153.75	-0.809471	0.166185	-4.87089	1.11096e-06	1.2632e-05
ENSG00000149476	2820.07	-0.669204	0.137404	-4.87035	1.114e-06	1.26579e-05
ENSG00000197063	4962.68	-0.894911	0.183753	-4.8702	1.11488e-06	1.26592e-05
ENSG00000125755	5289.79	-0.695928	0.142974	-4.8675	1.13017e-06	1.2824e-05
ENSG00000197852	1995.34	-0.707257	0.14532	-4.86689	1.13366e-06	1.28549e-05
ENSG00000124535	2682.46	-0.641499	0.13184	-4.86572	1.14039e-06	1.29224e-05
ENSG00000175264	266.621	-0.729306	0.149902	-4.86522	1.14328e-06	1.29463e-05
ENSG00000111229	2508.97	1.06538	0.219018	4.86436	1.14829e-06	1.29941e-05
ENSG00000037241	774.122	1.08796	0.223913	4.85883	1.18082e-06	1.33531e-05
ENSG00000137411	4750.54	-0.696645	0.143384	-4.85861	1.18213e-06	1.33588e-05
ENSG00000274383	74.0098	-2.00719	0.41317	-4.85802	1.18565e-06	1.33895e-05
ENSG00000196812	192.549	0.877645	0.180685	4.85732	1.18986e-06	1.34279e-05
ENSG00000111639	8671.53	0.889327	0.183138	4.85606	1.19744e-06	1.35044e-05
ENSG00000139625	2492.96	-0.864366	0.178008	-4.85578	1.19913e-06	1.35142e-05
ENSG00000206149	503.639	-0.764104	0.157369	-4.8555	1.20083e-06	1.35242e-05
ENSG00000090539	720.876	-1.31021	0.269862	-4.85512	1.20312e-06	1.35408e-05
ENSG00000178921	2451.66	-0.643648	0.132684	-4.85097	1.22861e-06	1.38184e-05
ENSG00000067840	3837.87	-0.880298	0.181489	-4.85043	1.23193e-06	1.38463e-05
ENSG00000103269	129.681	-1.22561	0.252701	-4.85005	1.23433e-06	1.38639e-05
ENSG00000106006	103.757	-1.16973	0.241217	-4.8493	1.239e-06	1.3907e-05
ENSG00000144713	17309	0.936578	0.193151	4.84895	1.24117e-06	1.39125e-05
ENSG00000198157	7487.86	-1.41078	0.290939	-4.84904	1.24059e-06	1.39125e-05
ENSG00000130881	3222.95	-0.887282	0.183038	-4.84752	1.25013e-06	1.39846e-05
ENSG00000167815	6833.83	0.552419	0.113958	4.84755	1.24997e-06	1.39846e-05
ENSG00000184436	1989.75	-0.618873	0.127664	-4.84768	1.24912e-06	1.39846e-05
ENSG00000219200	339.48	0.739064	0.152473	4.84718	1.25229e-06	1.39993e-05
ENSG00000110852	206.621	1.02327	0.211166	4.84581	1.26099e-06	1.40871e-05
ENSG00000004455	5745.21	0.544162	0.112307	4.84532	1.26407e-06	1.41066e-05
ENSG00000175324	1018.93	0.969251	0.200041	4.84526	1.26443e-06	1.41066e-05
ENSG00000090487	3758.06	0.795963	0.164312	4.84421	1.27114e-06	1.41719e-05
ENSG00000136270	2148.47	-0.797318	0.164619	-4.8434	1.27634e-06	1.42026e-05
ENSG00000140326	1632.47	-0.884704	0.182653	-4.84364	1.2748e-06	1.42026e-05
ENSG00000148730	3615.67	0.822231	0.169764	4.84339	1.27646e-06	1.42026e-05
ENSG00000141030	2374.62	1.1033	0.227814	4.843	1.27895e-06	1.42209e-05
ENSG00000090263	1019.28	1.01976	0.210597	4.84221	1.28402e-06	1.42676e-05
ENSG00000165209	1843.26	0.80888	0.16708	4.84127	1.29014e-06	1.43171e-05
ENSG00000205707	261.034	0.982098	0.20286	4.84126	1.29019e-06	1.43171e-05
ENSG00000147679	1274.1	0.735042	0.151851	4.84054	1.29485e-06	1.43592e-05
ENSG00000160963	247.747	-0.777788	0.160734	-4.83899	1.30503e-06	1.44527e-05
ENSG00000183196	1291.87	-0.744932	0.153943	-4.83903	1.30477e-06	1.44527e-05
ENSG00000105726	508.693	-0.929709	0.192171	-4.83792	1.31202e-06	1.45108e-05
ENSG00000140612	4080.09	0.818604	0.169201	4.83804	1.31123e-06	1.45108e-05
ENSG00000263843	252.435	-0.823446	0.170247	-4.83678	1.31963e-06	1.45852e-05
ENSG00000108352	211.098	-0.887734	0.183583	-4.83559	1.32753e-06	1.46596e-05
ENSG00000143303	710.577	-0.787147	0.162785	-4.8355	1.32811e-06	1.46596e-05
ENSG00000133112	22225.6	0.739143	0.152872	4.83505	1.33114e-06	1.46832e-05
ENSG00000138085	1867.81	0.592474	0.122608	4.83224	1.35004e-06	1.48818e-05
ENSG00000134871	9471.02	-1.22592	0.253854	-4.82924	1.37055e-06	1.50979e-05
ENSG00000130584	959.904	-0.650468	0.134744	-4.82742	1.3831e-06	1.5226e-05
ENSG00000117475	718.033	0.656046	0.135914	4.82693	1.38651e-06	1.52534e-05
ENSG00000177383	6667.45	-0.511898	0.10606	-4.82649	1.38964e-06	1.52777e-05
ENSG00000087077	5344.11	-0.58353	0.120907	-4.82627	1.39113e-06	1.5284e-05
ENSG00000084693	3921.36	0.680581	0.141038	4.82551	1.39646e-06	1.53223e-05
ENSG00000106605	909.765	0.600441	0.124428	4.82562	1.39568e-06	1.53223e-05
ENSG00000167552	7507.7	0.510968	0.105907	4.82467	1.40232e-06	1.53764e-05
ENSG00000165264	2197.53	1.13786	0.235851	4.8245	1.40355e-06	1.53798e-05
ENSG00000066136	3221.14	0.75704	0.157115	4.81839	1.44724e-06	1.58481e-05
ENSG00000273230	1027.21	-0.981973	0.204041	-4.81262	1.48961e-06	1.63013e-05
ENSG00000110497	2027.5	-0.557485	0.115877	-4.81099	1.50184e-06	1.64244e-05
ENSG00000133424	1742.04	-0.833054	0.173162	-4.81084	1.50294e-06	1.64255e-05
ENSG00000120727	5303.22	0.881206	0.183187	4.81043	1.50606e-06	1.64488e-05
ENSG00000177150	2174.35	0.673345	0.13998	4.81029	1.50713e-06	1.64497e-05
ENSG00000164022	1488.26	0.715272	0.148705	4.81002	1.50918e-06	1.64613e-05
ENSG00000072121	2831.15	-0.671059	0.139536	-4.80923	1.51516e-06	1.65156e-05
ENSG00000001036	1023.65	0.744197	0.154831	4.80653	1.53576e-06	1.67182e-05
ENSG00000196205	2049.91	0.756808	0.157453	4.80656	1.53548e-06	1.67182e-05
ENSG00000067191	735.721	-0.679875	0.141463	-4.80603	1.53954e-06	1.67484e-05
ENSG00000230733	2035.14	-0.641687	0.133531	-4.80554	1.54336e-06	1.6779e-05
ENSG00000177728	2050.27	-0.842025	0.175322	-4.80274	1.56509e-06	1.70041e-05
ENSG00000158941	7296.21	-0.638084	0.132935	-4.79998	1.58679e-06	1.72286e-05
ENSG00000075240	1244.32	-0.875471	0.18246	-4.79816	1.60129e-06	1.73746e-05
ENSG00000168090	6603.96	1.00957	0.21045	4.79719	1.60905e-06	1.74408e-05
ENSG00000177963	7047.22	-0.87523	0.182448	-4.79714	1.60948e-06	1.74408e-05
ENSG00000100139	5807.64	-0.888014	0.185192	-4.7951	1.62594e-06	1.76077e-05
ENSG00000137221	1660.93	-0.605017	0.126188	-4.79456	1.63034e-06	1.76438e-05
ENSG00000249199	422.798	0.680359	0.142033	4.79013	1.66674e-06	1.80259e-05
ENSG00000109911	492.746	0.783571	0.163585	4.78999	1.66791e-06	1.80269e-05
ENSG00000134308	9035.7	0.936265	0.195528	4.78839	1.6812e-06	1.81588e-05
ENSG00000113387	3286.52	0.943027	0.197086	4.78486	1.71108e-06	1.84695e-05
ENSG00000149313	1965.97	0.514926	0.107654	4.78317	1.72552e-06	1.86132e-05
ENSG00000169727	3861.22	0.552746	0.115598	4.78164	1.73869e-06	1.87431e-05
ENSG00000127452	989.587	-0.657829	0.137582	-4.78136	1.74109e-06	1.87568e-05
ENSG00000164626	370.502	-0.729486	0.152595	-4.78052	1.7484e-06	1.88233e-05
ENSG00000258839	390.507	-0.703453	0.147154	-4.78039	1.74958e-06	1.88239e-05
ENSG00000198517	6957.03	-0.725878	0.151856	-4.78004	1.75261e-06	1.88443e-05
ENSG00000225791	490.295	0.645308	0.135011	4.77967	1.75586e-06	1.8867e-05
ENSG00000123353	837.706	0.748592	0.156643	4.77898	1.76187e-06	1.89193e-05
ENSG00000180229	1858.63	-0.685697	0.143504	-4.77824	1.76834e-06	1.89765e-05
ENSG00000139433	1775.37	0.869728	0.182025	4.77806	1.76992e-06	1.89812e-05
ENSG00000153044	1342.41	0.683933	0.143199	4.77609	1.78738e-06	1.91561e-05
ENSG00000125633	4653.25	-0.629233	0.131768	-4.77532	1.79419e-06	1.92043e-05
ENSG00000162738	2242.21	-0.583336	0.122155	-4.77537	1.79373e-06	1.92043e-05
ENSG00000163001	1382.92	0.614128	0.128611	4.77507	1.79641e-06	1.92157e-05
ENSG00000151743	424.507	0.902934	0.189133	4.77405	1.80553e-06	1.93009e-05
ENSG00000075624	186038	0.921182	0.192969	4.77373	1.80844e-06	1.93195e-05
ENSG00000177679	2211.76	-0.725155	0.151985	-4.77123	1.83103e-06	1.95482e-05
ENSG00000166575	927.858	0.585158	0.122662	4.77048	1.83788e-06	1.96088e-05
ENSG00000267809	150.845	1.49077	0.312536	4.76992	1.84299e-06	1.96507e-05
ENSG00000198331	413.274	1.04109	0.218284	4.76942	1.84753e-06	1.96865e-05
ENSG00000169504	12237.4	0.562043	0.117849	4.76918	1.84977e-06	1.96976e-05
ENSG00000161036	2297.39	-0.525068	0.11012	-4.76814	1.85931e-06	1.97865e-05
ENSG00000113391	684.758	0.581488	0.121986	4.76684	1.87138e-06	1.98896e-05
ENSG00000122958	3142.9	0.767757	0.161059	4.76692	1.87066e-06	1.98896e-05
ENSG00000168994	1255.56	-0.726667	0.152479	-4.7657	1.88201e-06	1.99897e-05
ENSG00000100442	6188.31	0.879262	0.184504	4.76556	1.88333e-06	1.99909e-05
ENSG00000114857	4070.01	-0.669805	0.140568	-4.765	1.88857e-06	2.00338e-05
ENSG00000101888	443.81	1.03858	0.217979	4.76457	1.89254e-06	2.00631e-05
ENSG00000176340	5170.99	0.573421	0.120356	4.76438	1.89434e-06	2.00693e-05
ENSG00000105227	1369.66	-1.15171	0.241782	-4.76342	1.90344e-06	2.01529e-05
ENSG00000131650	1033.87	-1.25307	0.26312	-4.76234	1.91366e-06	2.02482e-05
ENSG00000136352	318.09	-0.91976	0.193152	-4.76184	1.91833e-06	2.02847e-05
ENSG00000072401	1079.02	0.835708	0.17551	4.76159	1.92074e-06	2.02973e-05
ENSG00000107537	631.383	0.858707	0.180395	4.76014	1.93457e-06	2.04304e-05
ENSG00000147654	906.531	0.722035	0.151729	4.75873	1.94815e-06	2.05608e-05
ENSG00000125901	2645.73	-0.520993	0.109487	-4.75848	1.95053e-06	2.05728e-05
ENSG00000268043	694.355	-0.706929	0.148581	-4.75787	1.95642e-06	2.06219e-05
ENSG00000119333	11095.5	-0.516776	0.108636	-4.75694	1.96554e-06	2.07049e-05
ENSG00000168876	303.242	0.717281	0.150826	4.75568	1.97782e-06	2.0821e-05
ENSG00000141458	1392.18	-0.532475	0.111992	-4.75456	1.98878e-06	2.09231e-05
ENSG00000109084	1210.99	0.525333	0.110516	4.75346	1.99969e-06	2.10246e-05
ENSG00000137200	2164.21	-0.488466	0.102787	-4.7522	2.01213e-06	2.1142e-05
ENSG00000004961	830.522	1.09144	0.229704	4.75152	2.01893e-06	2.12001e-05
ENSG00000177943	937.1	-1.15555	0.243249	-4.75049	2.02922e-06	2.12946e-05
ENSG00000160072	1032.97	-0.891639	0.187707	-4.75016	2.03256e-06	2.13162e-05
ENSG00000188763	118.382	-1.2316	0.259392	-4.74803	2.05405e-06	2.1528e-05
ENSG00000131508	4555.97	0.790337	0.166499	4.7468	2.06657e-06	2.16319e-05
ENSG00000146386	527.995	0.835705	0.176056	4.74682	2.06644e-06	2.16319e-05
ENSG00000121716	255.669	-1.10229	0.232276	-4.74562	2.0787e-06	2.17452e-05
ENSG00000215041	1401.3	-0.831342	0.175201	-4.74508	2.08422e-06	2.17892e-05
ENSG00000154719	830.111	1.00584	0.211984	4.74489	2.08622e-06	2.17964e-05
ENSG00000032389	801.567	0.685411	0.144485	4.74382	2.09728e-06	2.18981e-05
ENSG00000180747	361.162	-0.712679	0.150268	-4.74271	2.10876e-06	2.20043e-05
ENSG00000134758	822.748	0.615641	0.129831	4.74187	2.11754e-06	2.20681e-05
ENSG00000183617	649.199	0.676412	0.142645	4.74191	2.11713e-06	2.20681e-05
ENSG00000171530	3918.12	0.989788	0.20876	4.74127	2.1238e-06	2.21195e-05
ENSG00000143742	5403.66	0.85268	0.179852	4.741	2.12666e-06	2.21353e-05
ENSG00000100403	17378.7	-0.596051	0.125732	-4.74067	2.13018e-06	2.21581e-05
ENSG00000130158	2066.16	-0.822972	0.173619	-4.74011	2.13598e-06	2.22045e-05
ENSG00000275074	385.056	-1.00243	0.211494	-4.73974	2.13991e-06	2.22315e-05
ENSG00000173141	1085.02	0.676622	0.142791	4.73854	2.1526e-06	2.23493e-05
ENSG00000184047	702.271	0.814171	0.171831	4.7382	2.1563e-06	2.23738e-05
ENSG00000151208	11827	-0.62586	0.132103	-4.73766	2.16195e-06	2.24185e-05
ENSG00000078808	4110.56	-0.532449	0.112393	-4.7374	2.16474e-06	2.24334e-05
ENSG00000232112	8023.18	1.06428	0.224707	4.73631	2.1764e-06	2.25402e-05
ENSG00000198865	675.491	0.750756	0.158559	4.73488	2.19187e-06	2.26862e-05
ENSG00000067445	1952.63	-0.567069	0.119769	-4.73469	2.19387e-06	2.26928e-05
ENSG00000203896	173.547	-1.6072	0.339469	-4.73445	2.19647e-06	2.27056e-05
ENSG00000090061	877.889	0.894065	0.188861	4.73398	2.20159e-06	2.27301e-05
ENSG00000165629	5843.12	0.85359	0.180308	4.73407	2.2006e-06	2.27301e-05
ENSG00000113048	1805.95	0.488306	0.103188	4.73218	2.22116e-06	2.2918e-05
ENSG00000108298	22190.4	0.825985	0.174577	4.73136	2.23024e-06	2.29973e-05
ENSG00000007541	957.062	-0.799381	0.169058	-4.72843	2.26258e-06	2.32982e-05
ENSG00000084754	8727.15	0.523749	0.110768	4.72834	2.26362e-06	2.32982e-05
ENSG00000180448	495.048	-0.831436	0.175834	-4.72854	2.26145e-06	2.32982e-05
ENSG00000165389	1302.53	0.631529	0.133581	4.72768	2.27102e-06	2.33599e-05
ENSG00000213585	11096.9	1.06143	0.224574	4.7264	2.28535e-06	2.34927e-05
ENSG00000180739	488.475	-1.07567	0.227641	-4.72528	2.298e-06	2.36082e-05
ENSG00000127540	1748.5	0.595991	0.126142	4.72478	2.30362e-06	2.36512e-05
ENSG00000100395	1431.93	-0.720681	0.152544	-4.72442	2.30773e-06	2.36788e-05
ENSG00000230487	508.476	-0.824976	0.174635	-4.724	2.31255e-06	2.37136e-05
ENSG00000186153	463.325	0.647973	0.137184	4.7234	2.31933e-06	2.37685e-05
ENSG00000135211	658.31	0.73496	0.155635	4.72233	2.33155e-06	2.3879e-05
ENSG00000224420	244.385	-0.998189	0.211404	-4.72172	2.33854e-06	2.39358e-05
ENSG00000152291	4977.45	-0.518782	0.10988	-4.72135	2.34284e-06	2.39651e-05
ENSG00000070061	2193.36	-0.807461	0.171045	-4.72076	2.34967e-06	2.40202e-05
ENSG00000204388	4060.52	-0.545679	0.115625	-4.71939	2.36548e-06	2.41669e-05
ENSG00000127081	226.647	0.942245	0.199717	4.71791	2.38278e-06	2.43287e-05
ENSG00000100084	2153.01	-0.759942	0.161188	-4.71463	2.42153e-06	2.47091e-05
ENSG00000065615	731.261	0.774177	0.164216	4.7144	2.42426e-06	2.47218e-05
ENSG00000114554	5149.84	-0.852444	0.180846	-4.71363	2.43339e-06	2.47997e-05
ENSG00000143507	135.475	1.03273	0.21933	4.70858	2.49449e-06	2.54068e-05
ENSG00000107404	5890.84	-0.946564	0.201051	-4.70808	2.50056e-06	2.5453e-05
ENSG00000009954	14165.5	-0.795651	0.169008	-4.70777	2.50442e-06	2.54767e-05
ENSG00000268916	407.222	0.824123	0.175088	4.70692	2.51489e-06	2.55676e-05
ENSG00000225383	125.505	1.14748	0.243873	4.70525	2.5355e-06	2.57613e-05
ENSG00000139438	802.618	-0.952812	0.202663	-4.70146	2.58308e-06	2.62127e-05
ENSG00000179262	4478.53	0.660215	0.140425	4.70155	2.582e-06	2.62127e-05
ENSG00000143476	1850.77	1.00804	0.214444	4.70071	2.59261e-06	2.62933e-05
ENSG00000004777	1308.65	-1.03913	0.221156	-4.69864	2.61899e-06	2.65378e-05
ENSG00000077238	536.222	-1.07966	0.229805	-4.69817	2.62508e-06	2.65378e-05
ENSG00000149809	351.927	-1.14423	0.243553	-4.69807	2.6263e-06	2.65378e-05
ENSG00000163472	255.948	-0.874382	0.186113	-4.69812	2.62573e-06	2.65378e-05
ENSG00000164032	21200.4	0.667365	0.14205	4.69809	2.62601e-06	2.65378e-05
ENSG00000167566	2846.98	-0.767705	0.163408	-4.69809	2.62601e-06	2.65378e-05
ENSG00000163743	962.225	0.657526	0.139968	4.69768	2.63135e-06	2.65726e-05
ENSG00000121481	1238.83	0.748574	0.159363	4.69729	2.6364e-06	2.66075e-05
ENSG00000163110	1562.63	0.494782	0.10534	4.69699	2.64028e-06	2.66143e-05
ENSG00000198015	1249.01	0.86859	0.184921	4.69709	2.63891e-06	2.66143e-05
ENSG00000255302	8649.37	0.745068	0.158661	4.69598	2.65327e-06	2.6729e-05
ENSG00000116251	15123.4	0.650505	0.138693	4.69025	2.72866e-06	2.74718e-05
ENSG00000163932	1013.64	-0.583153	0.124357	-4.68934	2.74092e-06	2.75786e-05
ENSG00000084733	4624.11	0.556064	0.11861	4.68817	2.75653e-06	2.77117e-05
ENSG00000214826	870.451	-0.889036	0.189637	-4.6881	2.75749e-06	2.77117e-05
ENSG00000167110	5859.48	-0.601598	0.128379	-4.68612	2.78429e-06	2.79641e-05
ENSG00000196465	3242.15	0.710954	0.151735	4.68551	2.79262e-06	2.80308e-05
ENSG00000188486	10142.2	-0.605243	0.129199	-4.68456	2.80561e-06	2.81442e-05
ENSG00000138617	838.219	0.774032	0.165281	4.68313	2.8253e-06	2.83246e-05
ENSG00000114784	1528.65	0.724399	0.154715	4.68214	2.83897e-06	2.84444e-05
ENSG00000119328	602.707	0.770108	0.164527	4.68073	2.85855e-06	2.86234e-05
ENSG00000205250	4417.11	-0.658675	0.140788	-4.6785	2.88981e-06	2.8919e-05
ENSG00000132481	1605.31	-1.085	0.231951	-4.67774	2.90061e-06	2.90096e-05
ENSG00000157240	1212.29	-0.859992	0.183857	-4.67751	2.90385e-06	2.90245e-05
ENSG00000165915	1383.65	-1.1864	0.253754	-4.67537	2.93423e-06	2.93105e-05
ENSG00000077454	710.75	-0.598786	0.128116	-4.67379	2.95685e-06	2.95187e-05
ENSG00000270816	604.642	1.042	0.222998	4.6727	2.97262e-06	2.96584e-05
ENSG00000142444	646.21	-0.601392	0.128777	-4.67003	3.0116e-06	3.00292e-05
ENSG00000185236	3840.23	0.502416	0.107593	4.66961	3.01772e-06	3.00541e-05
ENSG00000186897	761.604	-0.724719	0.155198	-4.66964	3.01721e-06	3.00541e-05
ENSG00000077235	2346.39	-0.808601	0.173194	-4.66876	3.0302e-06	3.01603e-05
ENSG00000083937	945.951	0.777752	0.166741	4.66443	3.09474e-06	3.07843e-05
ENSG00000101210	29708.5	0.523008	0.112175	4.66244	3.12477e-06	3.10644e-05
ENSG00000259295	761.281	-0.930826	0.199707	-4.66096	3.14731e-06	3.12698e-05
ENSG00000139239	209.127	0.907885	0.194799	4.66062	3.15251e-06	3.13027e-05
ENSG00000148297	3681.12	-0.634441	0.136134	-4.66043	3.15546e-06	3.13133e-05
ENSG00000164182	1479.26	1.01362	0.217518	4.65993	3.16315e-06	3.13709e-05
ENSG00000108219	2576.09	-0.579894	0.124489	-4.65818	3.19011e-06	3.16193e-05
ENSG00000100749	699.485	0.900863	0.193428	4.65735	3.20305e-06	3.17287e-05
ENSG00000248275	277.477	0.779468	0.167372	4.6571	3.20693e-06	3.17482e-05
ENSG00000112787	4617.25	-0.906317	0.194627	-4.65668	3.21353e-06	3.17757e-05
ENSG00000120306	638.339	0.927677	0.199213	4.6567	3.21314e-06	3.17757e-05
ENSG00000230267	272.767	-0.852369	0.183067	-4.65606	3.22322e-06	3.18525e-05
ENSG00000101104	1433.6	-0.885364	0.190267	-4.65327	3.26717e-06	3.22676e-05
ENSG00000120159	2060.74	0.57302	0.123168	4.65233	3.28204e-06	3.23953e-05
ENSG00000100918	80.6121	-1.25719	0.270279	-4.65144	3.29625e-06	3.25162e-05
ENSG00000145934	4721.05	-0.614352	0.132115	-4.65015	3.31696e-06	3.27011e-05
ENSG00000152558	5359.89	0.564013	0.121354	4.64769	3.35673e-06	3.30736e-05
ENSG00000108518	28118	1.08661	0.233848	4.64665	3.37365e-06	3.32206e-05
ENSG00000130724	1617.37	0.603754	0.129952	4.64598	3.38468e-06	3.33094e-05
ENSG00000227036	4597.9	-0.566785	0.122006	-4.64556	3.39157e-06	3.33575e-05
ENSG00000171421	1047.6	0.932687	0.20079	4.64508	3.39941e-06	3.34148e-05
ENSG00000135631	5132.1	-0.695748	0.149819	-4.64394	3.41835e-06	3.35612e-05
ENSG00000161513	3299.87	-0.472763	0.1018	-4.64405	3.4165e-06	3.35612e-05
ENSG00000138778	3907.22	-0.919509	0.198031	-4.64326	3.42953e-06	3.36511e-05
ENSG00000124374	834.741	0.753093	0.162201	4.64295	3.43467e-06	3.36816e-05
ENSG00000253200	361.415	-0.883339	0.19034	-4.64085	3.46979e-06	3.4006e-05
ENSG00000140740	3270.37	0.846268	0.18244	4.6386	3.50772e-06	3.43574e-05
ENSG00000182095	24360	-0.765006	0.16494	-4.63808	3.51661e-06	3.44242e-05
ENSG00000116221	4491.57	0.798746	0.172257	4.63694	3.53598e-06	3.45854e-05
ENSG00000121964	484.003	0.736634	0.158864	4.63687	3.53724e-06	3.45854e-05
ENSG00000105649	107.947	0.982584	0.211979	4.63529	3.56443e-06	3.48308e-05
ENSG00000072210	1583.7	0.4947	0.10675	4.63418	3.5835e-06	3.49965e-05
ENSG00000114770	1485.79	-0.561491	0.121192	-4.63308	3.60268e-06	3.51632e-05
ENSG00000167778	2428.91	-0.520074	0.112279	-4.63199	3.62173e-06	3.53283e-05
ENSG00000175602	5866.13	-1.0135	0.218876	-4.63048	3.64815e-06	3.55652e-05
ENSG00000149428	4860.91	-0.710585	0.153502	-4.62915	3.67163e-06	3.57731e-05
ENSG00000101216	1272.23	-0.755875	0.163292	-4.62898	3.6747e-06	3.5782e-05
ENSG00000179348	325.436	-0.775782	0.167612	-4.62845	3.68412e-06	3.58527e-05
ENSG00000113407	5716.97	0.81412	0.175993	4.62586	3.73039e-06	3.62606e-05
ENSG00000205352	1293.36	1.01502	0.21942	4.62592	3.72935e-06	3.62606e-05
ENSG00000132170	424.206	0.712133	0.153974	4.62503	3.74545e-06	3.63856e-05
ENSG00000183579	895.015	-0.747072	0.16156	-4.62411	3.76209e-06	3.65259e-05
ENSG00000156650	3152.86	-0.706072	0.15273	-4.62301	3.78208e-06	3.66986e-05
ENSG00000131236	11117.6	1.03986	0.224981	4.62201	3.80033e-06	3.68429e-05
ENSG00000278845	1140.15	0.581572	0.125828	4.62196	3.80139e-06	3.68429e-05
ENSG00000154723	4135.11	0.939687	0.203391	4.6201	3.83561e-06	3.71528e-05
ENSG00000101955	709.655	-0.823591	0.178306	-4.61898	3.85626e-06	3.73094e-05
ENSG00000148688	1334.87	1.05879	0.229223	4.61904	3.85528e-06	3.73094e-05
ENSG00000112655	3534.49	-0.957294	0.207311	-4.61768	3.88059e-06	3.75229e-05
ENSG00000128699	894.577	0.730421	0.158208	4.61684	3.89632e-06	3.76312e-05
ENSG00000196421	86.0148	-1.47654	0.31981	-4.61691	3.89488e-06	3.76312e-05
ENSG00000155438	1685.64	0.698674	0.151362	4.61591	3.91369e-06	3.77551e-05
ENSG00000182551	1302.39	0.963606	0.208754	4.61598	3.91237e-06	3.77551e-05
ENSG00000188157	24339.4	-1.04024	0.225367	-4.61575	3.91675e-06	3.77626e-05
ENSG00000114209	1367.01	1.03978	0.225371	4.61366	3.95645e-06	3.81233e-05
ENSG00000268573	334.676	-0.774452	0.167873	-4.61333	3.96273e-06	3.81617e-05
ENSG00000091164	1832.8	0.985653	0.213801	4.61015	4.02376e-06	3.8727e-05
ENSG00000167965	2389.17	0.497159	0.107851	4.6097	4.03257e-06	3.87892e-05
ENSG00000137364	663.998	1.08841	0.236204	4.60794	4.06675e-06	3.90728e-05
ENSG00000186866	907.074	-0.538554	0.116872	-4.60805	4.06456e-06	3.90728e-05
ENSG00000115947	1145.08	0.726549	0.157749	4.60574	4.11008e-06	3.94663e-05
ENSG00000266472	2092.96	0.622088	0.135085	4.60517	4.1212e-06	3.95502e-05
ENSG00000099999	1210.5	-0.868866	0.188695	-4.60462	4.13228e-06	3.96336e-05
ENSG00000143575	2897.01	0.59169	0.128524	4.60375	4.1496e-06	3.97539e-05
ENSG00000197724	3978.88	-0.69624	0.15123	-4.60386	4.14726e-06	3.97539e-05
ENSG00000259781	329.64	0.706198	0.153419	4.60308	4.16295e-06	3.98587e-05
ENSG00000026036	107.035	-1.32189	0.287193	-4.60277	4.16902e-06	3.98939e-05
ENSG00000197728	14011.2	0.574417	0.124826	4.60173	4.18991e-06	4.00707e-05
ENSG00000010322	4287.33	-0.760301	0.165248	-4.60098	4.20499e-06	4.01456e-05
ENSG00000135972	1974.56	0.751156	0.163256	4.6011	4.20269e-06	4.01456e-05
ENSG00000166925	2718.26	-0.820227	0.178264	-4.60121	4.20052e-06	4.01456e-05
ENSG00000173402	5149.75	-0.656483	0.142713	-4.60003	4.2244e-06	4.03077e-05
ENSG00000124006	6789.5	-0.812417	0.176739	-4.5967	4.29231e-06	4.09322e-05
ENSG00000223768	156.784	-1.13725	0.247497	-4.59501	4.32737e-06	4.12428e-05
ENSG00000068137	2367.65	-1.12034	0.243825	-4.59486	4.33049e-06	4.12489e-05
ENSG00000118900	5134.2	-0.800941	0.174391	-4.5928	4.37344e-06	4.16341e-05
ENSG00000127957	368.052	-0.716402	0.155989	-4.59265	4.37644e-06	4.16389e-05
ENSG00000138175	2796.94	1.04714	0.228012	4.59249	4.3798e-06	4.1647e-05
ENSG00000007080	3427.96	0.669032	0.145713	4.59145	4.40172e-06	4.18314e-05
ENSG00000102878	211.422	-1.09059	0.237607	-4.58987	4.43513e-06	4.21008e-05
ENSG00000187498	3419.54	-1.15435	0.251497	-4.5899	4.4345e-06	4.21008e-05
ENSG00000196544	413.87	-0.841979	0.183483	-4.58887	4.45662e-06	4.22807e-05
ENSG00000232098	532.413	-0.672264	0.146521	-4.58818	4.47136e-06	4.23963e-05
ENSG00000143499	2528.21	0.505554	0.110283	4.58414	4.55865e-06	4.31747e-05
ENSG00000165678	9304.09	0.80443	0.17548	4.58416	4.55808e-06	4.31747e-05
ENSG00000178053	876.789	0.780563	0.170295	4.58359	4.5705e-06	4.32621e-05
ENSG00000096092	1304.4	1.19689	0.261144	4.58326	4.57783e-06	4.33069e-05
ENSG00000105700	2260.31	0.560243	0.122262	4.58233	4.5983e-06	4.34758e-05
ENSG00000174021	3381.77	0.918842	0.20054	4.58184	4.60897e-06	4.35519e-05
ENSG00000026025	45825.6	0.620873	0.135515	4.58158	4.61482e-06	4.35823e-05
ENSG00000159840	7214.56	0.488326	0.106626	4.57982	4.65377e-06	4.39252e-05
ENSG00000121900	3370.08	0.556485	0.121518	4.57945	4.66192e-06	4.39772e-05
ENSG00000148840	5084.09	-0.647215	0.141336	-4.57927	4.66607e-06	4.39914e-05
ENSG00000100644	7910.89	0.621809	0.135793	4.5791	4.66971e-06	4.40007e-05
ENSG00000126247	12114.3	0.933802	0.203969	4.57816	4.69082e-06	4.41745e-05
ENSG00000168904	330.696	0.781877	0.170864	4.57601	4.73923e-06	4.46051e-05
ENSG00000166770	653.82	0.713481	0.15594	4.57536	4.75404e-06	4.47192e-05
ENSG00000089597	10645.9	-0.709295	0.155076	-4.57386	4.7881e-06	4.49782e-05
ENSG00000139211	10984.1	-0.694879	0.151926	-4.57379	4.78969e-06	4.49782e-05
ENSG00000185485	1234.87	-0.653333	0.142838	-4.57395	4.78615e-06	4.49782e-05
ENSG00000108064	4770.58	0.55532	0.121453	4.5723	4.82394e-06	4.52742e-05
ENSG00000104866	3164.14	-0.529403	0.115821	-4.57086	4.8572e-06	4.55606e-05
ENSG00000092531	1957.11	0.62181	0.136055	4.57029	4.87053e-06	4.56341e-05
ENSG00000181019	3069.45	0.96875	0.211965	4.57032	4.8697e-06	4.56341e-05
ENSG00000130770	3103.66	1.26429	0.276657	4.56987	4.88032e-06	4.57e-05
ENSG00000105290	2647.88	-0.620595	0.135937	-4.5653	4.98785e-06	4.66807e-05
ENSG00000123268	1501.46	0.759903	0.16654	4.5629	5.04529e-06	4.71917e-05
ENSG00000147364	395.377	0.708229	0.155229	4.56249	5.05508e-06	4.72566e-05
ENSG00000103202	6546.01	0.580176	0.127172	4.56214	5.06357e-06	4.73094e-05
ENSG00000112118	12994.3	-0.617822	0.135428	-4.56198	5.06733e-06	4.73179e-05
ENSG00000103066	558.573	-0.94144	0.206383	-4.56161	5.07624e-06	4.73744e-05
ENSG00000197345	1416.87	0.942483	0.206617	4.56149	5.0792e-06	4.73755e-05
ENSG00000173660	7788.7	0.919682	0.201638	4.56105	5.08985e-06	4.74482e-05
ENSG00000154240	1695.19	-0.969788	0.212703	-4.55935	5.13119e-06	4.78067e-05
ENSG00000122547	309.098	-0.833676	0.182889	-4.55838	5.15498e-06	4.80014e-05
ENSG00000138101	994.468	0.722259	0.15847	4.55769	5.17184e-06	4.81314e-05
ENSG00000204611	172.23	0.836143	0.183502	4.55658	5.19922e-06	4.83592e-05
ENSG00000125814	471.682	-0.606841	0.133187	-4.55632	5.20578e-06	4.83837e-05
ENSG00000213753	1510.16	-0.633153	0.138964	-4.55624	5.20768e-06	4.83837e-05
ENSG00000173163	1036	0.879841	0.193162	4.55494	5.24012e-06	4.86579e-05
ENSG00000121766	1294.15	0.711538	0.156257	4.55365	5.27241e-06	4.89303e-05
ENSG00000039523	752.746	-0.708415	0.155585	-4.55323	5.28274e-06	4.89988e-05
ENSG00000166913	11736.9	0.840664	0.184636	4.55309	5.28625e-06	4.9004e-05
ENSG00000110696	8306.1	0.919244	0.201911	4.55271	5.29584e-06	4.90382e-05
ENSG00000154473	7279.99	0.591196	0.129856	4.55272	5.2957e-06	4.90382e-05
ENSG00000056050	905.093	0.783733	0.172158	4.5524	5.30365e-06	4.90534e-05
ENSG00000189171	850.222	0.58866	0.12931	4.5523	5.30634e-06	4.90534e-05
ENSG00000197976	1705.38	-0.615639	0.135237	-4.55231	5.3061e-06	4.90534e-05
ENSG00000122966	5496.71	-0.561195	0.1233	-4.55145	5.32787e-06	4.9225e-05
ENSG00000137575	3688.94	0.569835	0.125281	4.54845	5.4042e-06	4.98838e-05
ENSG00000172932	1984.78	-0.844536	0.185677	-4.54841	5.40518e-06	4.98838e-05
ENSG00000117650	2273.19	0.829068	0.182328	4.54713	5.43833e-06	5.01619e-05
ENSG00000038358	2797.55	-0.669793	0.147387	-4.54445	5.50794e-06	5.07758e-05
ENSG00000099290	1816.22	-0.505729	0.111295	-4.54406	5.51814e-06	5.07852e-05
ENSG00000103274	955.37	0.703137	0.154737	4.54408	5.51756e-06	5.07852e-05
ENSG00000134313	1730.72	-0.58533	0.128812	-4.54407	5.51773e-06	5.07852e-05
ENSG00000187837	1100.74	0.861055	0.189513	4.54351	5.53255e-06	5.08897e-05
ENSG00000227486	72.928	1.14374	0.251747	4.54318	5.5411e-06	5.09401e-05
ENSG00000165609	1893.53	0.666605	0.146731	4.54304	5.545e-06	5.09477e-05
ENSG00000105202	13196.7	0.566857	0.12478	4.54286	5.5497e-06	5.09628e-05
ENSG00000154553	475.625	0.81113	0.178607	4.54141	5.58784e-06	5.12847e-05
ENSG00000074800	50905.1	0.931134	0.205043	4.54116	5.59445e-06	5.12886e-05
ENSG00000117724	13207.7	-0.771255	0.169834	-4.54123	5.59283e-06	5.12886e-05
ENSG00000118640	195.487	0.990379	0.218121	4.5405	5.61219e-06	5.14229e-05
ENSG00000183495	6809.37	-0.564504	0.124365	-4.5391	5.64945e-06	5.17357e-05
ENSG00000149930	3929.88	-0.652503	0.143758	-4.53889	5.65507e-06	5.17587e-05
ENSG00000121057	2457.71	-0.617477	0.136076	-4.53775	5.68585e-06	5.20117e-05
ENSG00000175193	2347.76	1.09739	0.241857	4.53735	5.69666e-06	5.2082e-05
ENSG00000163930	4939.74	-0.773612	0.170509	-4.53707	5.70415e-06	5.21217e-05
ENSG00000102030	2412.94	0.610502	0.134563	4.53691	5.70834e-06	5.21313e-05
ENSG00000140990	2626.85	1.156	0.254866	4.53571	5.74103e-06	5.24011e-05
ENSG00000167283	5746.54	0.857717	0.18912	4.53531	5.7518e-06	5.24706e-05
ENSG00000133134	668.423	0.795383	0.175384	4.53511	5.75746e-06	5.24934e-05
ENSG00000129518	399.779	0.909175	0.200669	4.53072	5.87844e-06	5.3567e-05
ENSG00000165238	1497.65	-0.693995	0.153191	-4.53026	5.89117e-06	5.36536e-05
ENSG00000061794	1466.46	0.815446	0.180029	4.52952	5.91189e-06	5.38128e-05
ENSG00000101639	5243.28	-0.60588	0.133862	-4.52614	6.00711e-06	5.46496e-05
ENSG00000182195	1193.23	0.555792	0.122818	4.52532	6.03032e-06	5.48307e-05
ENSG00000151729	694.131	0.561915	0.124205	4.52408	6.06589e-06	5.51239e-05
ENSG00000154027	1778.47	0.883265	0.195267	4.52337	6.08634e-06	5.52795e-05
ENSG00000101444	10722.6	0.409601	0.0905676	4.5226	6.10842e-06	5.54498e-05
ENSG00000143771	1594.78	0.625224	0.138267	4.52185	6.13027e-06	5.55874e-05
ENSG00000165119	23572.8	0.707094	0.156373	4.52185	6.13027e-06	5.55874e-05
ENSG00000271425	165.77	-1.02224	0.22614	-4.5204	6.17218e-06	5.59368e-05
ENSG00000100503	9717	-0.715422	0.158286	-4.5198	6.18973e-06	5.60653e-05
ENSG00000120686	1737.92	0.593848	0.131403	4.51929	6.20468e-06	5.61701e-05
ENSG00000130035	377.853	-0.990297	0.219161	-4.51859	6.22525e-06	5.63256e-05
ENSG00000014641	3827.46	0.693896	0.15357	4.51843	6.2301e-06	5.63388e-05
ENSG00000175110	981.573	1.0147	0.224603	4.51776	6.24985e-06	5.64866e-05
ENSG00000166037	2213.33	0.513414	0.113651	4.51747	6.25823e-06	5.65317e-05
ENSG00000243554	425.248	0.679447	0.150522	4.51394	6.36335e-06	5.745e-05
ENSG00000188856	2602.6	0.641201	0.142055	4.51375	6.36903e-06	5.747e-05
ENSG00000169019	999.281	1.08496	0.24039	4.51334	6.38139e-06	5.75284e-05
ENSG00000232119	615.109	1.07948	0.239176	4.51331	6.38242e-06	5.75284e-05
ENSG00000133983	2118.07	0.95904	0.212523	4.51264	6.4026e-06	5.76789e-05
ENSG00000225470	829.548	0.730956	0.161999	4.51209	6.41906e-06	5.77959e-05
ENSG00000114416	12414.4	0.42915	0.0951387	4.51078	6.45898e-06	5.81238e-05
ENSG00000182481	12428.4	1.02285	0.226848	4.50895	6.51487e-06	5.8595e-05
ENSG00000140905	1128.36	1.13565	0.25188	4.50872	6.52201e-06	5.86275e-05
ENSG00000088280	1496.43	-0.576339	0.12786	-4.50759	6.55684e-06	5.89087e-05
ENSG00000164919	2275.53	0.688297	0.152738	4.50638	6.59431e-06	5.92133e-05
ENSG00000165502	11716.6	0.639356	0.141893	4.5059	6.60931e-06	5.9316e-05
ENSG00000130559	5257.95	-0.528099	0.117221	-4.50517	6.63188e-06	5.94864e-05
ENSG00000135127	1518.9	-0.920141	0.204274	-4.50445	6.65455e-06	5.96575e-05
ENSG00000259891	485.898	-0.746271	0.165717	-4.50329	6.69098e-06	5.99518e-05
ENSG00000058799	386.914	0.739159	0.164145	4.50308	6.69762e-06	5.99789e-05
ENSG00000261342	108.413	-0.953928	0.211879	-4.50223	6.72435e-06	6.01858e-05
ENSG00000143545	8445.72	0.83816	0.186199	4.50142	6.74994e-06	6.03824e-05
ENSG00000073169	1380.69	-0.766077	0.170286	-4.49878	6.83444e-06	6.11054e-05
ENSG00000112592	713.234	0.593268	0.131888	4.49826	6.85128e-06	6.11453e-05
ENSG00000118762	1172.37	-0.560727	0.124652	-4.49836	6.84809e-06	6.11453e-05
ENSG00000135596	989.73	-1.25612	0.279251	-4.49818	6.85363e-06	6.11453e-05
ENSG00000215717	1837.9	0.482152	0.107184	4.49836	6.848e-06	6.11453e-05
ENSG00000155330	615.232	0.794653	0.176685	4.49758	6.87326e-06	6.12218e-05
ENSG00000203778	163.808	0.933643	0.207588	4.49758	6.87326e-06	6.12218e-05
ENSG00000272734	2835.9	-0.88989	0.197859	-4.4976	6.87255e-06	6.12218e-05
ENSG00000188092	145.388	-1.04841	0.233194	-4.49585	6.92914e-06	6.16864e-05
ENSG00000143878	4054.07	-0.484228	0.107717	-4.49536	6.94515e-06	6.17891e-05
ENSG00000162851	568.394	0.667565	0.148508	4.49514	6.95226e-06	6.17891e-05
ENSG00000178607	761.597	-0.647282	0.143999	-4.49504	6.95555e-06	6.17891e-05
ENSG00000218283	954.091	1.15849	0.257719	4.49516	6.95164e-06	6.17891e-05
ENSG00000204172	367.176	-0.66796	0.148623	-4.49432	6.9794e-06	6.19678e-05
ENSG00000213398	425.403	-1.0408	0.231609	-4.49381	6.99617e-06	6.20597e-05
ENSG00000250251	567.904	-0.842328	0.187443	-4.49377	6.99722e-06	6.20597e-05
ENSG00000213866	76.9471	1.48168	0.329772	4.49305	7.02115e-06	6.22387e-05
ENSG00000167670	5352.28	-0.710396	0.158135	-4.49235	7.04428e-06	6.24104e-05
ENSG00000198791	3706.58	1.03331	0.230222	4.48833	7.17851e-06	6.35658e-05
ENSG00000167394	448.994	-0.638092	0.14218	-4.48793	7.1918e-06	6.36496e-05
ENSG00000228727	73.0767	-1.28932	0.287351	-4.48691	7.22634e-06	6.39212e-05
ENSG00000236287	1271.07	0.493533	0.110124	4.4816	7.4086e-06	6.54985e-05
ENSG00000111879	141.871	-1.06931	0.238682	-4.48003	7.46314e-06	6.59456e-05
ENSG00000174227	593.561	-0.578049	0.129046	-4.47939	7.48583e-06	6.61109e-05
ENSG00000060339	7015.5	-1.2556	0.280332	-4.47899	7.49985e-06	6.61995e-05
ENSG00000150756	326.988	0.836098	0.186741	4.47732	7.55871e-06	6.66836e-05
ENSG00000181873	891.068	-0.528255	0.118002	-4.47664	7.58255e-06	6.68584e-05
ENSG00000110066	2672.57	0.48695	0.108825	4.47461	7.65498e-06	6.74288e-05
ENSG00000197119	1394.64	-1.02937	0.230046	-4.4746	7.65536e-06	6.74288e-05
ENSG00000144840	367.179	0.665267	0.148709	4.47362	7.69058e-06	6.77032e-05
ENSG00000156482	14537.4	0.613596	0.137199	4.47231	7.73778e-06	6.80826e-05
ENSG00000104368	2821.09	-0.84866	0.189781	-4.4718	7.75644e-06	6.82106e-05
ENSG00000113312	1592.25	0.804542	0.179941	4.47115	7.77997e-06	6.83452e-05
ENSG00000171119	210.156	-1.02924	0.230189	-4.47126	7.77611e-06	6.83452e-05
ENSG00000119421	1943.34	1.0076	0.225422	4.46984	7.82783e-06	6.87294e-05
ENSG00000109790	6401.02	0.556266	0.124481	4.46868	7.87054e-06	6.90678e-05
ENSG00000133069	996.44	-0.607797	0.136063	-4.46702	7.93172e-06	6.9568e-05
ENSG00000112081	17618.9	0.67212	0.150486	4.46631	7.95791e-06	6.97609e-05
ENSG00000169251	1160.23	0.696645	0.155987	4.46605	7.96758e-06	6.98088e-05
ENSG00000222041	1727.14	0.574218	0.128651	4.46337	8.06817e-06	7.06529e-05
ENSG00000175768	5292.59	1.17871	0.264169	4.46195	8.12155e-06	7.10828e-05
ENSG00000253642	247.119	0.844866	0.189354	4.46182	8.12655e-06	7.10892e-05
ENSG00000171202	720.453	1.09318	0.245028	4.46145	8.14076e-06	7.11759e-05
ENSG00000165548	288.346	-0.79497	0.17821	-4.46087	8.16283e-06	7.13313e-05
ENSG00000213523	1599.75	0.668577	0.149885	4.4606	8.17307e-06	7.13833e-05
ENSG00000120533	5662.76	1.02113	0.228949	4.46008	8.19273e-06	7.15174e-05
ENSG00000264112	962.722	-0.583149	0.130797	-4.45843	8.25634e-06	7.1997e-05
ENSG00000273154	82.851	-1.32284	0.296705	-4.45846	8.25518e-06	7.1997e-05
ENSG00000242485	1847.8	0.783696	0.175806	4.45773	8.28327e-06	7.21939e-05
ENSG00000103995	1243.75	-0.736531	0.165239	-4.45738	8.29692e-06	7.2275e-05
ENSG00000176619	53037.6	-0.736906	0.165343	-4.45682	8.31829e-06	7.24232e-05
ENSG00000247853	247.169	-0.715089	0.16046	-4.45649	8.33125e-06	7.2498e-05
ENSG00000124333	2102.32	0.760377	0.170678	4.45503	8.38808e-06	7.29543e-05
ENSG00000136238	18463.4	0.714383	0.160453	4.4523	8.49554e-06	7.38117e-05
ENSG00000204272	1522.78	0.691295	0.155264	4.4524	8.49167e-06	7.38117e-05
ENSG00000174695	1862.78	0.857219	0.192578	4.45128	8.53594e-06	7.41222e-05
ENSG00000196230	74938.6	0.755795	0.169797	4.45117	8.54021e-06	7.41222e-05
ENSG00000117362	4134.55	0.50047	0.112445	4.4508	8.5549e-06	7.4211e-05
ENSG00000165283	5785.6	0.722099	0.162249	4.45057	8.5643e-06	7.42537e-05
ENSG00000148396	7326.67	-0.63573	0.14285	-4.45034	8.57328e-06	7.42928e-05
ENSG00000168395	2720.05	-0.578349	0.130007	-4.44861	8.64288e-06	7.48569e-05
ENSG00000087152	5377.68	-0.712644	0.160263	-4.44672	8.71917e-06	7.54783e-05
ENSG00000111875	918.409	1.16577	0.262173	4.44658	8.725e-06	7.54894e-05
ENSG00000126603	2199.46	-0.758103	0.170511	-4.44607	8.74536e-06	7.56262e-05
ENSG00000168646	1535.75	-0.576194	0.12967	-4.44353	8.84945e-06	7.64865e-05
ENSG00000169635	1368.87	-0.653735	0.147167	-4.44214	8.90677e-06	7.69419e-05
ENSG00000173638	554.019	-0.641562	0.144476	-4.4406	8.97097e-06	7.74562e-05
ENSG00000141179	957.718	0.503183	0.113332	4.43992	8.99938e-06	7.76612e-05
ENSG00000169247	253.716	-0.90316	0.203427	-4.43974	9.00697e-06	7.76863e-05
ENSG00000089692	172.442	-0.863055	0.194402	-4.43954	9.01521e-06	7.7717e-05
ENSG00000124370	262.202	0.773117	0.174187	4.43843	9.06175e-06	7.80532e-05
ENSG00000223959	410.189	-0.85095	0.191725	-4.43839	9.0636e-06	7.80532e-05
ENSG00000141873	1036.31	-0.608702	0.137227	-4.43573	9.17608e-06	7.89808e-05
ENSG00000177508	1757.42	-0.635187	0.143237	-4.43453	9.22727e-06	7.93803e-05
ENSG00000079308	2229.42	-0.616364	0.139031	-4.43328	9.28109e-06	7.9802e-05
ENSG00000163320	5079.42	0.50952	0.114944	4.43277	9.30282e-06	7.99475e-05
ENSG00000162244	56252.1	0.816261	0.184159	4.43238	9.3198e-06	8.00519e-05
ENSG00000198060	2212.43	0.47055	0.106188	4.43127	9.36797e-06	8.04241e-05
ENSG00000131409	2194.6	-0.939541	0.21206	-4.43054	9.39953e-06	8.06534e-05
ENSG00000196498	29907	-0.592766	0.133817	-4.42967	9.43769e-06	8.0939e-05
ENSG00000148399	1186.89	-0.608026	0.137316	-4.42794	9.51359e-06	8.15467e-05
ENSG00000176209	389.523	0.923733	0.20862	4.42784	9.51836e-06	8.15467e-05
ENSG00000138326	34468.8	0.824943	0.186325	4.42744	9.53572e-06	8.16533e-05
ENSG00000117016	1745.5	-0.611758	0.138182	-4.42718	9.54738e-06	8.1711e-05
ENSG00000118363	3197.7	0.799097	0.180521	4.42662	9.57199e-06	8.18794e-05
ENSG00000082641	10209.1	-0.608873	0.137552	-4.42648	9.57841e-06	8.18922e-05
ENSG00000131115	446.775	0.688197	0.155487	4.42606	9.59686e-06	8.20077e-05
ENSG00000112110	2711.16	1.04493	0.236109	4.42564	9.61569e-06	8.21264e-05
ENSG00000167536	480.272	-0.764001	0.172637	-4.42547	9.62311e-06	8.21475e-05
ENSG00000092098	1423.8	-0.724691	0.163789	-4.42455	9.6645e-06	8.24054e-05
ENSG00000109270	730.664	0.655138	0.148072	4.42446	9.6682e-06	8.24054e-05
ENSG00000176476	352.061	0.806616	0.182305	4.42454	9.66494e-06	8.24054e-05
ENSG00000141556	5522.86	-0.607762	0.137368	-4.42434	9.6738e-06	8.24108e-05
ENSG00000169228	846.843	-0.843185	0.190604	-4.42374	9.70063e-06	8.25971e-05
ENSG00000160888	5724.53	-0.644924	0.145901	-4.42028	9.85741e-06	8.3889e-05
ENSG00000117394	2961.23	-0.485885	0.109949	-4.41917	9.90799e-06	8.42763e-05
ENSG00000179314	365.291	-0.929805	0.210437	-4.41844	9.94155e-06	8.45184e-05
ENSG00000103121	1327.43	0.882339	0.199706	4.41819	9.9533e-06	8.4575e-05
ENSG00000279117	191.767	-0.877764	0.198694	-4.41766	9.97733e-06	8.47359e-05
ENSG00000171823	2862.09	-0.530036	0.119995	-4.41715	1.00009e-05	8.48931e-05
ENSG00000135048	8431.7	-0.606621	0.13736	-4.4163	1.00406e-05	8.5186e-05
ENSG00000133895	2914.51	-0.484868	0.109804	-4.41576	1.00658e-05	8.53563e-05
ENSG00000099326	742.395	-0.976961	0.22128	-4.41505	1.00985e-05	8.55903e-05
ENSG00000111057	8418.81	0.94945	0.215077	4.41446	1.01262e-05	8.57375e-05
ENSG00000140307	3162.16	0.881142	0.199601	4.41452	1.01235e-05	8.57375e-05
ENSG00000008394	471.01	0.644596	0.146024	4.41431	1.01333e-05	8.57533e-05
ENSG00000163466	9286.77	0.999352	0.226439	4.41334	1.0179e-05	8.60967e-05
ENSG00000084623	7730.93	0.771233	0.1748	4.4121	1.02374e-05	8.65465e-05
ENSG00000035681	2058.19	0.67864	0.153818	4.41197	1.02433e-05	8.65519e-05
ENSG00000158158	620.766	-0.609616	0.138179	-4.4118	1.02515e-05	8.65777e-05
ENSG00000101004	2880.99	-0.997806	0.226212	-4.41093	1.02926e-05	8.68361e-05
ENSG00000157045	1186.39	1.10932	0.251493	4.41094	1.02923e-05	8.68361e-05
ENSG00000108509	1971.67	-0.6581	0.149202	-4.41081	1.02983e-05	8.68404e-05
ENSG00000101266	5629.78	0.671635	0.152281	4.41051	1.03129e-05	8.69191e-05
ENSG00000139266	2657.51	-0.934014	0.211776	-4.41038	1.03191e-05	8.69274e-05
ENSG00000067221	472.775	-1.08078	0.245069	-4.41011	1.0332e-05	8.69917e-05
ENSG00000179021	731.146	0.951991	0.215947	4.40844	1.04117e-05	8.76188e-05
ENSG00000089094	2728.97	-0.534917	0.121348	-4.40811	1.04276e-05	8.77083e-05
ENSG00000204435	1342.17	0.570974	0.129548	4.40744	1.04601e-05	8.79366e-05
ENSG00000124733	2810.3	0.791458	0.179599	4.40682	1.04901e-05	8.81448e-05
ENSG00000128268	2424.91	-0.9783	0.222005	-4.40666	1.04978e-05	8.81643e-05
ENSG00000169288	1143.94	1.24257	0.281988	4.40648	1.05065e-05	8.81932e-05
ENSG00000081692	642.111	-0.731666	0.166108	-4.40476	1.05902e-05	8.88057e-05
ENSG00000137563	1633.35	0.655659	0.14885	4.40483	1.05865e-05	8.88057e-05
ENSG00000007384	1049.76	-0.79942	0.18153	-4.4038	1.0637e-05	8.91535e-05
ENSG00000221978	3407.53	-0.990611	0.224967	-4.40336	1.06588e-05	8.92912e-05
ENSG00000123179	321.437	0.662503	0.150463	4.40311	1.06709e-05	8.9343e-05
ENSG00000177542	1592.43	-0.616519	0.140022	-4.40301	1.06758e-05	8.9343e-05
ENSG00000178188	2061.23	-0.597953	0.135859	-4.40129	1.07609e-05	9.00098e-05
ENSG00000105829	609.571	0.779919	0.177271	4.39959	1.08457e-05	9.06282e-05
ENSG00000131153	2015.77	0.812297	0.184629	4.39961	1.08445e-05	9.06282e-05
ENSG00000089154	6672.26	-0.712715	0.162059	-4.39787	1.09319e-05	9.13028e-05
ENSG00000076053	1204.01	0.99062	0.225311	4.39668	1.09922e-05	9.16381e-05
ENSG00000076554	2596.64	0.883879	0.201035	4.39665	1.09936e-05	9.16381e-05
ENSG00000128342	3413.97	-0.930418	0.21162	-4.39664	1.09941e-05	9.16381e-05
ENSG00000130396	7727.63	-0.523203	0.118992	-4.39695	1.09782e-05	9.16381e-05
ENSG00000101052	1275.88	0.541222	0.123117	4.39601	1.10257e-05	9.18552e-05
ENSG00000232434	905.227	-0.682343	0.155229	-4.39572	1.10408e-05	9.19346e-05
ENSG00000127884	3251.84	0.839913	0.191102	4.39509	1.10727e-05	9.21541e-05
ENSG00000084463	7407.03	0.601515	0.136871	4.39474	1.10904e-05	9.2215e-05
ENSG00000110881	1353.32	-0.573375	0.130469	-4.39473	1.10911e-05	9.2215e-05
ENSG00000131558	1729.12	0.710646	0.161725	4.39417	1.11198e-05	9.24073e-05
[truncated: 14,613 more rows]

## Sheet: dsRNA
Ensembl_ID	baseMean	log2FoldChange	lfcSE	stat	pvalue	padj
ENSG00000210135	355.554	2.70081	0.194936	13.8549	1.18886e-43	1.97493e-39
ENSG00000198727	19437	-1.65601	0.157329	-10.5258	6.57179e-26	5.45853e-22
ENSG00000122034	1573.79	1.26725	0.121622	10.4196	2.01826e-25	1.11758e-21
ENSG00000101882	852.668	-1.54115	0.149265	-10.3249	5.43503e-25	2.25717e-21
ENSG00000210144	128.707	3.17484	0.31225	10.1676	2.76635e-24	9.19093e-21
ENSG00000167522	13282.8	-1.13459	0.117693	-9.64024	5.40613e-22	1.49678e-18
ENSG00000197694	4067.75	-1.13906	0.118558	-9.60757	7.42822e-22	1.76282e-18
ENSG00000229089	445.316	-1.63625	0.17308	-9.45375	3.26897e-21	6.78802e-18
ENSG00000156381	2942.07	-1.37141	0.146324	-9.37246	7.08644e-21	1.308e-17
ENSG00000167863	3694.55	1.24259	0.132806	9.35641	8.24926e-21	1.37037e-17
ENSG00000137776	16894.1	-1.62446	0.174651	-9.30119	1.38878e-20	1.94767e-17
ENSG00000170310	758.761	1.44598	0.155485	9.29981	1.40694e-20	1.94767e-17
ENSG00000012171	1125.42	-1.23297	0.133156	-9.25956	2.05271e-20	2.62305e-17
ENSG00000167996	35325.2	1.11733	0.120882	9.24315	2.39351e-20	2.84007e-17
ENSG00000198938	27745.7	-1.76982	0.194656	-9.09207	9.71754e-20	1.07618e-16
ENSG00000076706	4479.97	-1.19839	0.134325	-8.92161	4.59559e-19	4.29529e-16
ENSG00000150991	19513.8	1.02368	0.114836	8.91422	4.91275e-19	4.29529e-16
ENSG00000168096	1489.65	-1.19525	0.13405	-8.9165	4.81273e-19	4.29529e-16
ENSG00000179431	3210.32	-1.25631	0.140894	-8.91669	4.80441e-19	4.29529e-16
ENSG00000137210	1518.78	1.10202	0.124763	8.83297	1.01934e-18	8.46667e-16
ENSG00000172340	1423.45	1.04087	0.118124	8.81169	1.23273e-18	9.75152e-16
ENSG00000164877	3265.92	-1.0519	0.120096	-8.7588	1.97341e-18	1.4901e-15
ENSG00000185088	6549.29	1.17397	0.134524	8.7268	2.61975e-18	1.89214e-15
ENSG00000125971	2635.75	1.12102	0.128925	8.69514	3.46405e-18	2.3977e-15
ENSG00000171680	1139.06	-1.20951	0.139977	-8.64077	5.58347e-18	3.71011e-15
ENSG00000100726	1422.41	-1.35299	0.156756	-8.63119	6.07195e-18	3.85666e-15
ENSG00000113504	8718.3	-1.07906	0.125072	-8.62754	6.26834e-18	3.85666e-15
ENSG00000140451	2922.55	-1.0819	0.126333	-8.56389	1.09117e-17	6.47378e-15
ENSG00000166598	23807.3	-1.57471	0.184246	-8.54677	1.26582e-17	7.25099e-15
ENSG00000161996	1284.92	-1.08833	0.127708	-8.522	1.56825e-17	8.40381e-15
ENSG00000214194	1021.61	1.10086	0.12915	8.52389	1.5428e-17	8.40381e-15
ENSG00000023697	1438.29	1.41683	0.166507	8.50917	1.75187e-17	9.09439e-15
ENSG00000148834	3246.96	1.20363	0.141676	8.49561	1.96896e-17	9.9116e-15
ENSG00000065978	57967.2	1.60823	0.189823	8.47226	2.40676e-17	1.14232e-14
ENSG00000160299	2774.69	-1.11684	0.131798	-8.4739	2.37308e-17	1.14232e-14
ENSG00000125503	4817.62	-1.11937	0.132264	-8.46316	2.60237e-17	1.20085e-14
ENSG00000126777	18822.5	-1.40596	0.166311	-8.45384	2.81867e-17	1.2322e-14
ENSG00000276550	1914.75	-1.21503	0.14369	-8.45591	2.76929e-17	1.2322e-14
ENSG00000119397	2977.14	-1.19564	0.142074	-8.41564	3.90751e-17	1.6644e-14
ENSG00000116213	1213.02	-1.15251	0.137085	-8.40729	4.19587e-17	1.74255e-14
ENSG00000117592	5035.01	1.07533	0.128173	8.38972	4.87293e-17	1.88254e-14
ENSG00000204536	2839.74	-1.04788	0.124888	-8.39056	4.83835e-17	1.88254e-14
ENSG00000204619	1698.92	1.00175	0.119371	8.39194	4.78193e-17	1.88254e-14
ENSG00000189067	5116.77	0.899887	0.10743	8.37648	5.4533e-17	2.05887e-14
ENSG00000212907	6001.9	-1.65189	0.197386	-8.36882	5.81978e-17	2.1484e-14
ENSG00000048649	8885.81	-1.08322	0.129536	-8.36231	6.15044e-17	2.22111e-14
ENSG00000143158	1715.48	1.21461	0.145375	8.35505	6.54031e-17	2.31165e-14
ENSG00000141696	2242.74	-1.23906	0.148609	-8.3377	7.5751e-17	2.62161e-14
ENSG00000205363	627.434	-1.34357	0.161561	-8.31619	9.08368e-17	3.07955e-14
ENSG00000169714	8799.5	0.9526	0.114712	8.30424	1.00462e-16	3.33776e-14
ENSG00000127314	1987.61	1.03652	0.12508	8.28685	1.16289e-16	3.78782e-14
ENSG00000198000	2151.67	-1.21035	0.146105	-8.28408	1.1903e-16	3.80255e-14
ENSG00000135968	3344.24	-1.07139	0.129423	-8.27822	1.25029e-16	3.91883e-14
ENSG00000135736	1942.91	-1.17938	0.143194	-8.23621	1.77747e-16	5.46802e-14
ENSG00000106443	3206.78	-1.22156	0.148387	-8.23229	1.83673e-16	5.5476e-14
ENSG00000187961	863.25	-1.12602	0.136899	-8.22523	1.9481e-16	5.77889e-14
ENSG00000173905	5476	-1.22478	0.149062	-8.21658	2.09392e-16	6.10249e-14
ENSG00000114859	706.358	-1.31539	0.160644	-8.18824	2.65072e-16	7.46335e-14
ENSG00000236104	1824.15	-1.06385	0.129895	-8.19009	2.61041e-16	7.46335e-14
ENSG00000164744	2094.02	1.17493	0.143823	8.16925	3.1032e-16	8.59171e-14
ENSG00000105298	2421.52	-1.13047	0.138868	-8.14059	3.93362e-16	1.07123e-13
ENSG00000107020	551.79	1.24909	0.153616	8.13122	4.24981e-16	1.13868e-13
ENSG00000103126	2526.57	-1.2658	0.15618	-8.10471	5.28724e-16	1.35125e-13
ENSG00000136240	5600.06	1.10957	0.136857	8.10749	5.16748e-16	1.35125e-13
ENSG00000181027	849.75	-1.33081	0.164172	-8.1062	5.22286e-16	1.35125e-13
ENSG00000149196	919.458	1.08232	0.133784	8.09008	5.96246e-16	1.50073e-13
ENSG00000111452	1244.95	-1.21807	0.151117	-8.06046	7.60105e-16	1.87431e-13
ENSG00000164758	1048.49	1.17084	0.145278	8.05931	7.67236e-16	1.87431e-13
ENSG00000106399	1669.61	0.969387	0.120366	8.05366	8.0351e-16	1.93448e-13
ENSG00000135778	1319.54	1.01254	0.12587	8.04432	8.67268e-16	2.05815e-13
ENSG00000060762	909.629	1.446	0.180293	8.02024	1.05539e-15	2.44035e-13
ENSG00000084636	3306.39	-1.61636	0.201542	-8.01997	1.0577e-15	2.44035e-13
ENSG00000148296	4343.4	-1.14465	0.142792	-8.01623	1.09041e-15	2.48136e-13
ENSG00000125821	2158.72	0.95136	0.118749	8.01149	1.13322e-15	2.54394e-13
ENSG00000136810	3000.94	1.10242	0.137822	7.99887	1.2557e-15	2.78128e-13
ENSG00000182272	5624.13	-1.15349	0.144326	-7.99223	1.32518e-15	2.89656e-13
ENSG00000111640	164318	1.18432	0.148305	7.98573	1.39695e-15	3.01379e-13
ENSG00000136720	2796.39	-1.29058	0.161703	-7.98117	1.44953e-15	3.08714e-13
ENSG00000117616	1572.29	-1.02668	0.128739	-7.97491	1.5249e-15	3.20654e-13
ENSG00000032219	1948.77	-1.18957	0.149246	-7.97055	1.57968e-15	3.28021e-13
ENSG00000091483	2491.32	1.11105	0.139675	7.95454	1.79805e-15	3.68756e-13
ENSG00000064687	488.617	-1.32667	0.166959	-7.9461	1.92471e-15	3.81639e-13
ENSG00000087460	58748	0.877342	0.110416	7.94578	1.92979e-15	3.81639e-13
ENSG00000198910	5818.27	-1.10508	0.139055	-7.94703	1.91034e-15	3.81639e-13
ENSG00000204060	3494.28	-1.15706	0.145839	-7.93382	2.12509e-15	4.15317e-13
ENSG00000172432	4651.68	-0.964797	0.121796	-7.92139	2.34871e-15	4.53684e-13
ENSG00000140939	1257.44	-1.0862	0.13759	-7.89442	2.91678e-15	5.56938e-13
ENSG00000172046	8185.33	-1.03989	0.131803	-7.88974	3.02814e-15	5.71631e-13
ENSG00000128581	1061.14	1.0602	0.135002	7.85323	4.05455e-15	7.40155e-13
ENSG00000169683	2037.14	-1.31718	0.167698	-7.85451	4.0133e-15	7.40155e-13
ENSG00000180902	996.315	-1.11756	0.142272	-7.85511	3.99431e-15	7.40155e-13
ENSG00000184160	1389.66	-1.13421	0.144569	-7.84545	4.31403e-15	7.78963e-13
ENSG00000139168	3312.3	1.31872	0.168133	7.84336	4.38648e-15	7.83528e-13
ENSG00000149100	4611.36	0.96586	0.123169	7.84177	4.44241e-15	7.85077e-13
ENSG00000118369	1334.17	-1.00384	0.128267	-7.8262	5.02856e-15	8.79309e-13
ENSG00000119203	1242.07	1.07448	0.137328	7.8242	5.10897e-15	8.84064e-13
ENSG00000116254	2638.8	-0.971769	0.124456	-7.80811	5.80541e-15	9.94222e-13
ENSG00000100554	1482.8	1.38251	0.177235	7.80043	6.16951e-15	1.04328e-12
ENSG00000128789	2879.21	1.00312	0.128636	7.79819	6.28026e-15	1.04328e-12
ENSG00000135821	1679.12	0.931743	0.11947	7.79896	6.24203e-15	1.04328e-12
ENSG00000090565	2872.34	-1.11189	0.142665	-7.79375	6.50485e-15	1.06989e-12
ENSG00000134779	3238.63	0.912988	0.117372	7.77859	7.33377e-15	1.1944e-12
ENSG00000079459	11879.3	0.908262	0.116848	7.77304	7.66233e-15	1.23579e-12
ENSG00000184986	618.753	-1.27394	0.16441	-7.74853	9.29628e-15	1.4849e-12
ENSG00000130635	8688.83	-1.2713	0.164138	-7.74533	9.53368e-15	1.50832e-12
ENSG00000198492	1631.29	0.957431	0.123699	7.74001	9.94072e-15	1.55788e-12
ENSG00000054267	3229.19	-1.10265	0.142615	-7.73169	1.0613e-14	1.64769e-12
ENSG00000177706	1395.41	-1.42312	0.184417	-7.71686	1.19228e-14	1.8339e-12
ENSG00000087086	27095	1.22727	0.159225	7.7078	1.28002e-14	1.94412e-12
ENSG00000168288	3571.26	0.977397	0.126818	7.70707	1.28734e-14	1.94412e-12
ENSG00000149499	4355.59	-1.02802	0.13351	-7.69997	1.361e-14	2.03684e-12
ENSG00000011021	1321.98	-0.945319	0.122933	-7.68969	1.47495e-14	2.16831e-12
ENSG00000128463	1556.25	0.959994	0.124829	7.69049	1.46568e-14	2.16831e-12
ENSG00000146757	249.321	1.40445	0.1828	7.683	1.55407e-14	2.26458e-12
ENSG00000181061	1705.63	0.986142	0.128374	7.68179	1.56884e-14	2.26622e-12
ENSG00000226137	5645.59	-1.09441	0.142544	-7.67772	1.61947e-14	2.31919e-12
ENSG00000182087	4051.66	-1.0666	0.138991	-7.67386	1.66892e-14	2.36958e-12
ENSG00000161013	10709.4	-0.977619	0.127501	-7.66754	1.75327e-14	2.46825e-12
ENSG00000107816	12354.6	-1.24982	0.163051	-7.66516	1.78606e-14	2.49328e-12
ENSG00000171219	1939.38	-1.04621	0.13652	-7.66346	1.80995e-14	2.50557e-12
ENSG00000137825	2450.12	-0.897739	0.117203	-7.65969	1.86379e-14	2.55878e-12
ENSG00000125844	5727.53	-1.1146	0.145827	-7.64329	2.11747e-14	2.88323e-12
ENSG00000100196	553.704	1.18455	0.15503	7.64076	2.15937e-14	2.91638e-12
ENSG00000064932	3540.31	-1.00496	0.131892	-7.61959	2.54482e-14	3.40924e-12
ENSG00000127616	6697.86	-0.930661	0.12221	-7.61527	2.63142e-14	3.49705e-12
ENSG00000183186	1901.34	-1.30723	0.171739	-7.61174	2.70428e-14	3.56535e-12
ENSG00000159314	1286.79	-1.06744	0.1403	-7.60825	2.77825e-14	3.63404e-12
ENSG00000160113	6107.77	-1.07772	0.141744	-7.60326	2.88761e-14	3.74758e-12
ENSG00000165801	8812.15	-1.20342	0.158331	-7.60068	2.94588e-14	3.79356e-12
ENSG00000185024	1919.45	-1.14594	0.15084	-7.59706	3.0294e-14	3.8711e-12
ENSG00000034510	34574.2	0.997069	0.131428	7.5864	3.28904e-14	4.13921e-12
ENSG00000147872	1187.44	1.01805	0.134186	7.58684	3.2781e-14	4.13921e-12
ENSG00000165684	1827.83	-1.04768	0.138326	-7.57402	3.61848e-14	4.51957e-12
ENSG00000137877	613.259	-1.12022	0.148012	-7.56841	3.77821e-14	4.68386e-12
ENSG00000140983	4380.16	-1.04179	0.137771	-7.56176	3.97636e-14	4.89299e-12
ENSG00000089063	2606.66	0.926984	0.122658	7.55746	4.1101e-14	5.02036e-12
ENSG00000233695	2447.25	-1.03627	0.137305	-7.54724	4.44576e-14	5.39072e-12
ENSG00000184752	3611.21	1.29165	0.17124	7.54294	4.59498e-14	5.53128e-12
ENSG00000176170	3732.2	-1.26121	0.167486	-7.53023	5.06523e-14	6.0535e-12
ENSG00000003756	4019.04	-0.965315	0.128398	-7.51817	5.55501e-14	6.59141e-12
ENSG00000122483	1321.77	-1.02232	0.136073	-7.51306	5.77619e-14	6.80525e-12
ENSG00000168894	1169.88	1.05403	0.140402	7.50723	6.03896e-14	7.06473e-12
ENSG00000129562	1725.01	1.11331	0.148388	7.50269	6.25208e-14	7.2629e-12
ENSG00000147533	2844.73	1.22604	0.163656	7.49158	6.80519e-14	7.85055e-12
ENSG00000197562	1978.69	-1.32014	0.176269	-7.48936	6.9211e-14	7.9292e-12
ENSG00000108312	12784	-0.887389	0.118589	-7.48293	7.26846e-14	8.27012e-12
ENSG00000103335	4594.26	-1.15575	0.154635	-7.47402	7.77826e-14	8.78996e-12
ENSG00000111671	1810.41	-1.24031	0.16614	-7.4655	8.29865e-14	9.31467e-12
ENSG00000129347	4951.74	-0.846304	0.113458	-7.45919	8.70585e-14	9.70615e-12
ENSG00000178922	571.335	-1.10018	0.147558	-7.45591	8.92499e-14	9.88413e-12
ENSG00000101608	5438.97	1.07846	0.144755	7.45024	9.31695e-14	1.01824e-11
ENSG00000111481	5707.98	1.02349	0.137366	7.45085	9.27395e-14	1.01824e-11
ENSG00000134291	4508.1	1.01669	0.136514	7.44748	9.51386e-14	1.03297e-11
ENSG00000244486	2531.48	-1.20585	0.161994	-7.44382	9.78163e-14	1.05515e-11
ENSG00000240065	1005.11	0.972995	0.131011	7.42679	1.11262e-13	1.19244e-11
ENSG00000143554	428.627	-1.2162	0.163832	-7.42345	1.14112e-13	1.21515e-11
ENSG00000186635	5467.98	-1.04687	0.141041	-7.42244	1.1498e-13	1.21659e-11
ENSG00000141736	1707.75	-1.14673	0.154818	-7.40697	1.29213e-13	1.35829e-11
ENSG00000196557	2438.67	-1.06114	0.143278	-7.40616	1.30007e-13	1.35829e-11
ENSG00000136521	2817.6	1.21367	0.163946	7.40288	1.33264e-13	1.38362e-11
ENSG00000259848	1054.83	-1.14489	0.154753	-7.39816	1.38083e-13	1.42474e-11
ENSG00000100097	58515.4	1.01178	0.136786	7.39679	1.39518e-13	1.43066e-11
ENSG00000067560	22893.5	1.04425	0.141265	7.39213	1.44497e-13	1.46584e-11
ENSG00000168936	1670.74	-1.24012	0.167767	-7.39193	1.44713e-13	1.46584e-11
ENSG00000108010	1808.9	0.963437	0.130442	7.38593	1.51389e-13	1.52416e-11
ENSG00000250510	3491.81	-0.983071	0.133312	-7.37423	1.65299e-13	1.65419e-11
ENSG00000122873	1342.83	0.999607	0.13559	7.37228	1.67732e-13	1.66848e-11
ENSG00000121753	7866.99	-1.05515	0.143173	-7.36978	1.70906e-13	1.68993e-11
ENSG00000111906	1731.61	1.11604	0.151456	7.36872	1.72274e-13	1.69338e-11
ENSG00000168734	1733.68	0.891123	0.120984	7.36562	1.7633e-13	1.72306e-11
ENSG00000166813	3199.75	-1.12626	0.153091	-7.3568	1.88373e-13	1.82998e-11
ENSG00000180228	1993.6	1.06287	0.144491	7.35595	1.89573e-13	1.83092e-11
ENSG00000137076	22466.2	-0.941988	0.128141	-7.3512	1.96442e-13	1.8863e-11
ENSG00000185721	2065.58	1.32335	0.180172	7.34494	2.05858e-13	1.96535e-11
ENSG00000196739	978.174	-1.19524	0.162861	-7.33904	2.15135e-13	2.04218e-11
ENSG00000241837	1001.3	0.992419	0.135466	7.32595	2.37211e-13	2.23895e-11
ENSG00000032444	2193	-1.11561	0.152301	-7.32501	2.38887e-13	2.24203e-11
ENSG00000101199	11794.2	-1.16696	0.159639	-7.31	2.67145e-13	2.49315e-11
ENSG00000168653	9232.46	1.32515	0.181374	7.30618	2.74854e-13	2.55076e-11
ENSG00000120708	19797.4	0.931822	0.127648	7.29994	2.879e-13	2.657e-11
ENSG00000173621	3539.71	-1.3524	0.185531	-7.28933	3.11501e-13	2.85893e-11
ENSG00000131584	2387.19	-1.08961	0.149512	-7.28778	3.15114e-13	2.87619e-11
ENSG00000174307	7737.92	-1.10247	0.151354	-7.28405	3.23952e-13	2.9407e-11
ENSG00000106397	2754.21	-0.957888	0.131545	-7.28184	3.29287e-13	2.97289e-11
ENSG00000179886	1317.04	-1.25514	0.172455	-7.27805	3.38686e-13	3.04122e-11
ENSG00000070610	4442.36	-0.930532	0.12795	-7.27261	3.52617e-13	3.13244e-11
ENSG00000198886	43286.6	-1.65881	0.228072	-7.27318	3.51118e-13	3.13244e-11
ENSG00000187741	1861.23	-0.902419	0.124142	-7.26924	3.61516e-13	3.19442e-11
ENSG00000173442	12164.6	-1.0091	0.138858	-7.26713	3.67198e-13	3.21047e-11
ENSG00000198853	3951.84	-0.979916	0.134838	-7.26733	3.66651e-13	3.21047e-11
ENSG00000006757	342.888	1.25574	0.172872	7.26401	3.75779e-13	3.26804e-11
ENSG00000177889	2810.95	1.00261	0.138037	7.26331	3.77717e-13	3.26804e-11
ENSG00000112996	2317.82	1.02874	0.141676	7.26124	3.83563e-13	3.28441e-11
ENSG00000141582	5246.35	-0.916665	0.126233	-7.2617	3.82255e-13	3.28441e-11
ENSG00000087085	306.638	-1.2921	0.17812	-7.2541	4.04329e-13	3.44447e-11
ENSG00000076928	3982.47	-1.07326	0.147978	-7.25288	4.07993e-13	3.44933e-11
ENSG00000112304	614.197	1.03577	0.142816	7.25249	4.09183e-13	3.44933e-11
ENSG00000189043	2785.89	1.24068	0.171085	7.25185	4.11129e-13	3.44933e-11
ENSG00000170315	23415.4	0.759714	0.104867	7.24456	4.33861e-13	3.62176e-11
ENSG00000142330	1707.61	-1.33784	0.184739	-7.24179	4.42787e-13	3.67779e-11
ENSG00000130164	4647.9	-1.01952	0.140907	-7.23542	4.6409e-13	3.82701e-11
ENSG00000183856	4124.3	-0.999199	0.138118	-7.23438	4.67664e-13	3.82701e-11
ENSG00000198763	15859.8	-1.86097	0.257232	-7.23459	4.66942e-13	3.82701e-11
ENSG00000134717	2016.98	0.918529	0.126992	7.23297	4.72527e-13	3.84785e-11
ENSG00000111245	545.691	1.07522	0.148705	7.23058	4.80938e-13	3.87832e-11
ENSG00000166924	888.718	-1.19746	0.165609	-7.23064	4.80727e-13	3.87832e-11
ENSG00000115526	1382.68	-0.984063	0.136193	-7.22551	4.99233e-13	4.00641e-11
ENSG00000140859	8202.1	-1.04415	0.144553	-7.22331	5.07389e-13	4.05228e-11
ENSG00000155542	562.854	1.08916	0.151008	7.21264	5.48762e-13	4.36174e-11
ENSG00000138363	3524.25	0.860939	0.119465	7.20663	5.73524e-13	4.53685e-11
ENSG00000117697	1799.62	1.04314	0.14477	7.20551	5.78261e-13	4.55264e-11
ENSG00000214655	4447.12	-1.03112	0.143252	-7.19795	6.11226e-13	4.78948e-11
ENSG00000070413	3287.34	-1.23303	0.17132	-7.19721	6.14564e-13	4.79302e-11
ENSG00000117523	13310.7	-0.933097	0.129741	-7.192	6.3849e-13	4.95635e-11
ENSG00000210140	95.4117	2.74611	0.381895	7.19074	6.44412e-13	4.97906e-11
ENSG00000126001	4408.22	-1.02275	0.142316	-7.18652	6.64646e-13	5.11162e-11
ENSG00000115687	1777.62	-0.918035	0.127951	-7.17492	7.23521e-13	5.48819e-11
ENSG00000145354	1097.29	1.00711	0.14036	7.1752	7.21991e-13	5.48819e-11
ENSG00000159899	1303.95	-0.948823	0.132233	-7.17538	7.21079e-13	5.48819e-11
ENSG00000116288	7427.89	0.949031	0.13238	7.16898	7.55577e-13	5.67505e-11
ENSG00000176244	715.916	1.02499	0.142986	7.16847	7.58405e-13	5.67505e-11
ENSG00000177606	11675.7	-1.0593	0.147769	-7.16861	7.57608e-13	5.67505e-11
ENSG00000187118	573.825	1.08253	0.15108	7.16527	7.76306e-13	5.78295e-11
ENSG00000139637	1545.12	0.922799	0.128808	7.16416	7.82637e-13	5.80409e-11
ENSG00000178741	3239.99	1.02717	0.143443	7.16078	8.02198e-13	5.92272e-11
ENSG00000106009	4761.89	-1.23304	0.172243	-7.15871	8.14387e-13	5.98611e-11
ENSG00000168374	2361.21	0.995764	0.139224	7.15223	8.53813e-13	6.2029e-11
ENSG00000177169	2996.98	-0.93783	0.131127	-7.15205	8.54938e-13	6.2029e-11
ENSG00000182173	1995.24	-1.28411	0.179545	-7.15202	8.55083e-13	6.2029e-11
ENSG00000104885	6524.68	-0.944243	0.132061	-7.15006	8.67369e-13	6.25257e-11
ENSG00000124767	6403.82	0.961642	0.1345	7.14973	8.69458e-13	6.25257e-11
ENSG00000180900	17998.8	-1.22004	0.170889	-7.13939	9.37437e-13	6.71237e-11
ENSG00000127125	1720.31	0.961143	0.134677	7.13668	9.56145e-13	6.81695e-11
ENSG00000171603	8144.57	-0.928573	0.130163	-7.13395	9.75277e-13	6.92363e-11
ENSG00000102189	2097.57	-1.00706	0.141626	-7.11069	1.15467e-12	8.16226e-11
ENSG00000145247	7339.56	1.18488	0.166793	7.1039	1.21287e-12	8.53734e-11
ENSG00000113648	9301.53	0.851558	0.11993	7.10044	1.24363e-12	8.71694e-11
ENSG00000144589	1517.25	-0.984909	0.138734	-7.09927	1.25422e-12	8.75423e-11
ENSG00000167967	2347.72	-1.17951	0.16628	-7.09353	1.30736e-12	9.08698e-11
ENSG00000110237	3634.51	-1.16297	0.164011	-7.09082	1.33317e-12	9.22774e-11
ENSG00000197081	6462.8	-0.87355	0.123246	-7.08783	1.36234e-12	9.39055e-11
ENSG00000129055	1672.39	1.18883	0.168032	7.07506	1.49386e-12	1.02545e-10
ENSG00000174516	1752.47	-0.923626	0.13067	-7.06841	1.56725e-12	1.0714e-10
ENSG00000204370	2523.31	0.924711	0.130915	7.06347	1.62398e-12	1.10564e-10
ENSG00000160972	4703.81	-1.35889	0.192407	-7.06258	1.63438e-12	1.10818e-10
ENSG00000132205	1449.55	-1.07934	0.152855	-7.06122	1.65047e-12	1.11454e-10
ENSG00000108821	36915.8	-1.33734	0.189417	-7.0603	1.6614e-12	1.11738e-10
ENSG00000111788	870.614	-1.06496	0.1509	-7.05739	1.69655e-12	1.13641e-10
ENSG00000173153	4023.86	-1.21956	0.172833	-7.05629	1.7101e-12	1.14089e-10
ENSG00000099814	6182.59	-1.02959	0.145961	-7.05391	1.73964e-12	1.14721e-10
ENSG00000122490	2251.2	-1.20316	0.170567	-7.05388	1.73996e-12	1.14721e-10
ENSG00000196576	14201.8	-1.13301	0.160622	-7.05385	1.74028e-12	1.14721e-10
ENSG00000090863	2976.74	-0.901648	0.127862	-7.05174	1.76693e-12	1.16017e-10
ENSG00000138587	1623.41	-1.41858	0.201303	-7.04697	1.82858e-12	1.19592e-10
ENSG00000148343	999.869	-1.12477	0.159974	-7.03091	2.05184e-12	1.33667e-10
ENSG00000166965	3885.18	-0.82875	0.117888	-7.02996	2.06589e-12	1.34057e-10
ENSG00000088986	6405.38	1.0708	0.152332	7.02939	2.07439e-12	1.34085e-10
ENSG00000138430	3603.23	1.35022	0.192192	7.02535	2.13536e-12	1.3749e-10
ENSG00000154813	771.398	1.06265	0.151477	7.01523	2.29563e-12	1.4724e-10
ENSG00000165629	5440.74	1.19477	0.170405	7.01137	2.35987e-12	1.50778e-10
ENSG00000102119	2981.88	0.856208	0.122269	7.00264	2.51177e-12	1.59868e-10
ENSG00000184545	1414.47	-1.10463	0.157984	-6.99203	2.7094e-12	1.71788e-10
ENSG00000166189	1679.35	-1.26796	0.181451	-6.98793	2.78971e-12	1.76208e-10
ENSG00000095066	1776.86	-1.15769	0.165726	-6.98558	2.83674e-12	1.78499e-10
ENSG00000140386	1495.31	-0.949527	0.135956	-6.98407	2.86749e-12	1.79754e-10
ENSG00000164111	13434	0.874238	0.125249	6.98002	2.9513e-12	1.84312e-10
ENSG00000075142	3789.03	0.855713	0.122651	6.97679	3.02001e-12	1.87196e-10
ENSG00000182247	1417.17	0.930699	0.133396	6.97696	3.01633e-12	1.87196e-10
ENSG00000101843	1232.54	1.14046	0.163502	6.97519	3.05454e-12	1.88632e-10
ENSG00000138382	1565.11	0.940968	0.134932	6.97362	3.08878e-12	1.9004e-10
ENSG00000013573	5240.14	-0.892916	0.128151	-6.96768	3.22209e-12	1.97511e-10
ENSG00000168994	1379.86	-0.925671	0.132898	-6.96527	3.27782e-12	2.00188e-10
ENSG00000180891	12979.1	-1.04491	0.150184	-6.95751	3.46335e-12	2.10744e-10
ENSG00000177663	1743.37	-1.03389	0.148617	-6.95677	3.48173e-12	2.11089e-10
ENSG00000038219	3038.6	-1.01951	0.146577	-6.95543	3.51477e-12	2.12317e-10
ENSG00000159346	2977.11	0.946914	0.136322	6.94615	3.75391e-12	2.25942e-10
ENSG00000183283	3941.17	0.956812	0.137769	6.94507	3.78285e-12	2.26862e-10
ENSG00000130726	24321	-0.977233	0.14082	-6.93961	3.93183e-12	2.34106e-10
ENSG00000180818	3296.92	0.810502	0.116793	6.93964	3.9309e-12	2.34106e-10
ENSG00000173898	2840.39	-1.02276	0.147423	-6.93764	3.98715e-12	2.36552e-10
ENSG00000205629	767.518	0.93538	0.134868	6.93553	4.04715e-12	2.39257e-10
ENSG00000119718	1759.12	1.00606	0.145107	6.93323	4.11348e-12	2.41528e-10
ENSG00000130827	1650.87	-1.0496	0.151387	-6.93319	4.11464e-12	2.41528e-10
ENSG00000064199	720.043	1.18347	0.171012	6.92038	4.50443e-12	2.61635e-10
ENSG00000104765	3297.93	1.10653	0.159873	6.92135	4.47364e-12	2.61635e-10
ENSG00000197774	486.545	-1.28977	0.186365	-6.9207	4.49405e-12	2.61635e-10
ENSG00000196642	15798.6	-0.997914	0.144231	-6.91884	4.55369e-12	2.63575e-10
ENSG00000078668	4963.58	1.03167	0.149194	6.91492	4.68126e-12	2.69083e-10
ENSG00000185414	1387.83	0.952492	0.137738	6.91525	4.67039e-12	2.69083e-10
ENSG00000177239	3175.6	-1.08159	0.156454	-6.91318	4.73916e-12	2.71472e-10
ENSG00000065518	3884.45	1.07272	0.155246	6.9098	4.85352e-12	2.76119e-10
ENSG00000170296	2645.06	0.911045	0.13184	6.91021	4.83935e-12	2.76119e-10
ENSG00000008128	574.886	-1.00856	0.146003	-6.9078	4.92227e-12	2.79074e-10
ENSG00000146729	2218.26	1.01481	0.147018	6.90259	5.10645e-12	2.88532e-10
ENSG00000142544	686.795	-1.23727	0.179372	-6.89782	5.28074e-12	2.97369e-10
ENSG00000133935	1342.88	0.833831	0.120941	6.89451	5.40516e-12	3.03346e-10
ENSG00000160799	4178.85	-0.900163	0.130603	-6.89234	5.48834e-12	3.05947e-10
ENSG00000160957	11016.9	-1.11595	0.161902	-6.89272	5.47351e-12	3.05947e-10
ENSG00000149541	1553.57	-1.05131	0.152549	-6.89164	5.51537e-12	3.06426e-10
ENSG00000138834	1860.22	-1.1897	0.172717	-6.88818	5.65121e-12	3.1239e-10
ENSG00000177943	978.334	-1.23049	0.178643	-6.88795	5.66034e-12	3.1239e-10
ENSG00000100902	1558.5	1.30266	0.189194	6.88534	5.76516e-12	3.17122e-10
ENSG00000175040	1844.23	-1.17905	0.171312	-6.88244	5.88364e-12	3.22571e-10
ENSG00000072310	9263.36	-1.28932	0.187522	-6.87557	6.17439e-12	3.35193e-10
ENSG00000104218	1373.62	-1.22521	0.178181	-6.87617	6.1483e-12	3.35193e-10
ENSG00000162627	1380.08	0.912417	0.132704	6.8756	6.17281e-12	3.35193e-10
ENSG00000059122	2981.07	-1.04441	0.151978	-6.87214	6.32455e-12	3.42226e-10
ENSG00000148444	930.312	1.0689	0.155596	6.8697	6.43379e-12	3.47007e-10
ENSG00000107890	1125.56	-1.312	0.191014	-6.8686	6.48333e-12	3.47542e-10
ENSG00000140307	3071.91	1.0314	0.150163	6.86855	6.48555e-12	3.47542e-10
ENSG00000064666	9476.87	0.72222	0.105167	6.86735	6.54069e-12	3.4825e-10
ENSG00000073803	1412.27	0.847506	0.12341	6.86737	6.53941e-12	3.4825e-10
ENSG00000105258	1961.03	0.915322	0.1333	6.86664	6.57302e-12	3.48853e-10
ENSG00000005059	1054.76	1.08055	0.157417	6.86427	6.68321e-12	3.53571e-10
ENSG00000100429	401.346	-1.29861	0.189357	-6.85802	6.9823e-12	3.68222e-10
ENSG00000171311	1399.82	0.871676	0.127148	6.85559	7.10166e-12	3.73332e-10
ENSG00000144674	12908.7	-1.43116	0.20891	-6.85061	7.35342e-12	3.85065e-10
ENSG00000178950	2972.05	-0.86282	0.125954	-6.85027	7.37122e-12	3.85065e-10
ENSG00000224870	1104.31	-1.17344	0.171348	-6.84825	7.47574e-12	3.89301e-10
ENSG00000147123	3171.31	0.911607	0.133268	6.84042	7.89631e-12	4.0864e-10
ENSG00000205356	2061.63	-1.19155	0.17419	-6.84055	7.88894e-12	4.0864e-10
ENSG00000205138	1330.42	-1.20733	0.176713	-6.83215	8.36524e-12	4.31563e-10
ENSG00000131495	2637.26	1.07036	0.15676	6.828	8.61076e-12	4.42854e-10
ENSG00000163634	1142.46	1.25314	0.183611	6.82498	8.79383e-12	4.50874e-10
ENSG00000118680	7285.81	1.03643	0.151908	6.82278	8.92929e-12	4.55223e-10
ENSG00000170632	1547.38	0.879931	0.128971	6.82272	8.93346e-12	4.55223e-10
ENSG00000182544	902.989	-1.26229	0.185198	-6.81587	9.36922e-12	4.75968e-10
ENSG00000205903	8848	-0.892688	0.131061	-6.81124	9.67589e-12	4.90048e-10
ENSG00000102897	662.894	1.03107	0.151457	6.80763	9.92215e-12	5.00993e-10
ENSG00000176022	737.237	-1.21449	0.178427	-6.80667	9.98859e-12	5.02819e-10
ENSG00000109775	586.284	1.20599	0.177337	6.80054	1.04228e-11	5.23093e-10
ENSG00000135046	8077.88	0.894502	0.131571	6.79864	1.05615e-11	5.28457e-10
ENSG00000117298	3682.29	-0.882991	0.130002	-6.79215	1.10473e-11	5.51103e-10
ENSG00000130529	830.756	-0.884614	0.130324	-6.78783	1.13834e-11	5.66173e-10
ENSG00000071994	2523.08	0.810933	0.119498	6.78616	1.15157e-11	5.69343e-10
ENSG00000143653	1177.69	1.10906	0.163421	6.78652	1.14867e-11	5.69343e-10
ENSG00000108379	937.695	-0.955773	0.140979	-6.77954	1.20559e-11	5.9428e-10
ENSG00000047410	8066.72	-1.01285	0.149415	-6.77876	1.21216e-11	5.95751e-10
ENSG00000117385	2692.6	-0.959048	0.141488	-6.77832	1.21585e-11	5.95801e-10
ENSG00000130758	1921.99	-1.06969	0.157869	-6.77583	1.23692e-11	6.04346e-10
ENSG00000065613	8210.86	-1.03184	0.152375	-6.77175	1.27237e-11	6.1984e-10
ENSG00000174173	590.037	1.23351	0.182185	6.77061	1.28239e-11	6.22895e-10
ENSG00000180817	6601.36	1.01922	0.15059	6.76818	1.30412e-11	6.31605e-10
ENSG00000110717	3478.16	0.811786	0.12007	6.76095	1.37089e-11	6.62011e-10
ENSG00000126267	5194.39	0.91877	0.136003	6.7555	1.42344e-11	6.85397e-10
ENSG00000273841	2024.9	1.35528	0.200946	6.74451	1.53544e-11	7.3719e-10
ENSG00000101558	3295.9	0.978713	0.145167	6.742	1.5622e-11	7.47876e-10
ENSG00000127914	2687.65	-1.00611	0.149244	-6.74133	1.56941e-11	7.49168e-10
ENSG00000099904	3930.29	-0.912382	0.135422	-6.73734	1.61309e-11	7.67814e-10
ENSG00000134996	1006.26	0.969136	0.14394	6.73292	1.66292e-11	7.87022e-10
ENSG00000177380	2273.04	-0.938507	0.139389	-6.73301	1.66188e-11	7.87022e-10
ENSG00000050820	4272.46	-1.21581	0.180742	-6.72678	1.73459e-11	8.16823e-10
ENSG00000185340	7292.98	-1.15948	0.172371	-6.72668	1.73572e-11	8.16823e-10
ENSG00000163132	1421.63	-1.33902	0.199241	-6.7206	1.80983e-11	8.49289e-10
ENSG00000111716	41464.7	1.03105	0.153458	6.71878	1.83258e-11	8.57542e-10
ENSG00000006283	1070.67	-1.09126	0.162495	-6.71567	1.87204e-11	8.70233e-10
ENSG00000131174	2659.02	0.746312	0.111137	6.71522	1.8778e-11	8.70233e-10
ENSG00000135315	722.564	-1.12392	0.167375	-6.715	1.88065e-11	8.70233e-10
ENSG00000213445	5909.69	-1.07301	0.159791	-6.71509	1.8795e-11	8.70233e-10
ENSG00000120742	5629.89	0.9804	0.146011	6.71456	1.88639e-11	8.70465e-10
ENSG00000151849	1316.75	-1.12715	0.167879	-6.71404	1.89312e-11	8.71151e-10
ENSG00000178252	15497.9	-1.03069	0.153679	-6.70681	1.98931e-11	9.12885e-10
ENSG00000175265	758.93	-1.21892	0.181769	-6.70588	2.00201e-11	9.1618e-10
ENSG00000197122	3857.22	-0.968612	0.144502	-6.70308	2.04069e-11	9.31316e-10
ENSG00000120992	1775.4	1.13812	0.169814	6.70217	2.05342e-11	9.34559e-10
ENSG00000041982	4284.54	-1.0821	0.161469	-6.70157	2.06186e-11	9.35836e-10
ENSG00000124562	2807.77	0.884594	0.132027	6.70009	2.08291e-11	9.40721e-10
ENSG00000184916	729.207	-1.17136	0.174829	-6.70002	2.08395e-11	9.40721e-10
ENSG00000138785	669.934	0.997884	0.148959	6.69906	2.09767e-11	9.44348e-10
ENSG00000198324	1392.31	-1.1106	0.165835	-6.69698	2.12769e-11	9.55277e-10
ENSG00000182685	349.868	-1.13676	0.169752	-6.69656	2.13383e-11	9.55451e-10
ENSG00000142733	1254.53	-0.967212	0.144456	-6.69554	2.14879e-11	9.59561e-10
ENSG00000106404	718.597	-1.11359	0.166349	-6.69432	2.16682e-11	9.64258e-10
ENSG00000156795	2105.69	0.985174	0.147173	6.69399	2.17169e-11	9.64258e-10
ENSG00000172009	2778.99	-1.02315	0.152854	-6.69365	2.17672e-11	9.64258e-10
ENSG00000099949	4056.32	-0.884054	0.132169	-6.68883	2.24964e-11	9.91274e-10
ENSG00000154118	5137.94	-1.05499	0.157723	-6.6889	2.24853e-11	9.91274e-10
ENSG00000174720	3412.17	-1.40072	0.209455	-6.68745	2.27092e-11	9.98002e-10
ENSG00000235961	980.775	-1.07405	0.160646	-6.68587	2.29559e-11	1.00618e-09
ENSG00000122203	3574.08	0.794779	0.118917	6.68345	2.33378e-11	1.01988e-09
ENSG00000198917	2268.03	-0.912095	0.136477	-6.68312	2.33912e-11	1.01988e-09
ENSG00000272333	6027.49	-0.985991	0.147633	-6.67867	2.41125e-11	1.04858e-09
ENSG00000198840	4914.21	-1.53811	0.230321	-6.67813	2.42005e-11	1.04966e-09
ENSG00000198804	58814.9	-1.31397	0.196848	-6.67506	2.47128e-11	1.06909e-09
ENSG00000106105	5024.69	1.04798	0.157057	6.67261	2.51288e-11	1.08426e-09
ENSG00000060138	12841.6	1.21066	0.181741	6.66143	2.71168e-11	1.16701e-09
ENSG00000169871	6265.76	-0.880136	0.13219	-6.65812	2.77355e-11	1.19055e-09
ENSG00000074319	1498.4	0.968613	0.145523	6.65608	2.81219e-11	1.20402e-09
ENSG00000278845	1063.28	0.873832	0.131294	6.65551	2.82311e-11	1.20559e-09
ENSG00000178053	810.251	1.14507	0.172117	6.65288	2.87405e-11	1.2242e-09
ENSG00000100065	5751.31	-0.922382	0.138669	-6.65167	2.89784e-11	1.23117e-09
ENSG00000164880	17780.6	-0.953311	0.143415	-6.64723	2.98651e-11	1.26239e-09
ENSG00000198888	18348.1	-1.3759	0.206985	-6.64734	2.9843e-11	1.26239e-09
ENSG00000174136	696.996	-0.951117	0.143283	-6.63802	3.17919e-11	1.34043e-09
ENSG00000066583	1855.36	0.90177	0.135869	6.63707	3.19981e-11	1.3457e-09
ENSG00000136261	1530.06	1.08587	0.163638	6.63582	3.22698e-11	1.3537e-09
ENSG00000128951	4586.58	0.988003	0.148902	6.63524	3.23983e-11	1.35567e-09
ENSG00000151461	5808.19	-1.21589	0.18327	-6.6344	3.25826e-11	1.35996e-09
ENSG00000088899	3074.54	-1.19479	0.180286	-6.62722	3.42078e-11	1.42421e-09
ENSG00000188130	2508.94	-0.910034	0.137492	-6.61879	3.62143e-11	1.50398e-09
ENSG00000182518	559.182	1.07465	0.162415	6.61668	3.67353e-11	1.52181e-09
ENSG00000204351	2504.29	-0.98806	0.149342	-6.61609	3.68811e-11	1.52405e-09
ENSG00000106245	1904.99	1.07679	0.162824	6.61324	3.76009e-11	1.54994e-09
ENSG00000223764	448.664	-1.22664	0.185523	-6.61178	3.79724e-11	1.56138e-09
ENSG00000198899	39903.1	-1.71861	0.260007	-6.60987	3.84661e-11	1.57777e-09
ENSG00000179242	1698.75	-0.875045	0.132408	-6.6087	3.87703e-11	1.58386e-09
ENSG00000214717	1835.68	-1.01201	0.153136	-6.60857	3.88052e-11	1.58386e-09
ENSG00000065000	8143.66	-0.980487	0.148491	-6.60303	4.02838e-11	1.64018e-09
ENSG00000161638	3519.1	-1.01728	0.154105	-6.60125	4.07717e-11	1.65599e-09
ENSG00000147471	2198.01	0.960724	0.145576	6.59945	4.12675e-11	1.67204e-09
ENSG00000006704	2875.9	-0.869295	0.131751	-6.59803	4.16662e-11	1.68408e-09
ENSG00000141258	3686.52	-0.943479	0.143077	-6.59422	4.27494e-11	1.71974e-09
ENSG00000237424	1480.41	-0.917418	0.139125	-6.5942	4.27553e-11	1.71974e-09
ENSG00000131100	1987.54	0.863561	0.13098	6.59307	4.3082e-11	1.72453e-09
ENSG00000184924	1277.46	0.802025	0.121643	6.59329	4.30196e-11	1.72453e-09
ENSG00000187735	3354.93	0.821148	0.124616	6.58942	4.41551e-11	1.76323e-09
ENSG00000108773	2277.97	-0.970824	0.14735	-6.58857	4.44069e-11	1.76904e-09
ENSG00000130779	4460.33	-1.10472	0.167764	-6.58495	4.55032e-11	1.80837e-09
ENSG00000130811	4294.66	0.748577	0.113719	6.58269	4.62019e-11	1.8274e-09
ENSG00000260001	342.688	-1.23811	0.188078	-6.58294	4.61242e-11	1.8274e-09
ENSG00000160959	4483.26	-1.2556	0.190921	-6.57653	4.81544e-11	1.89559e-09
ENSG00000198707	1271.71	-1.10917	0.168655	-6.57658	4.814e-11	1.89559e-09
ENSG00000181458	1246.42	1.05982	0.161238	6.57298	4.93168e-11	1.93676e-09
ENSG00000127580	699.379	-1.12932	0.172051	-6.56386	5.24314e-11	2.05422e-09
ENSG00000225697	1061.72	-0.941485	0.143501	-6.56084	5.35045e-11	2.09133e-09
ENSG00000123358	1489.35	-1.14178	0.174089	-6.55857	5.43273e-11	2.11851e-09
ENSG00000215252	705.939	-1.30542	0.199075	-6.55741	5.475e-11	2.12999e-09
ENSG00000165804	4338.1	-0.915868	0.139701	-6.55594	5.52937e-11	2.14612e-09
ENSG00000179627	781.332	-1.17445	0.179301	-6.55014	5.74815e-11	2.22583e-09
ENSG00000145214	644.543	-0.985166	0.150458	-6.54779	5.83935e-11	2.25589e-09
ENSG00000112305	871.695	0.895905	0.136864	6.54595	5.91172e-11	2.2628e-09
ENSG00000113719	3795.41	0.78658	0.120163	6.54597	5.91103e-11	2.2628e-09
ENSG00000188986	9107.21	-0.898558	0.137249	-6.54691	5.87395e-11	2.2628e-09
ENSG00000242802	1787.39	-1.09428	0.167154	-6.54656	5.88791e-11	2.2628e-09
ENSG00000166295	3873.91	0.916883	0.140087	6.54508	5.94634e-11	2.27082e-09
ENSG00000185947	281.222	1.2437	0.190076	6.5432	6.02167e-11	2.29431e-09
ENSG00000185730	2024.71	-0.917915	0.140296	-6.54272	6.04102e-11	2.29642e-09
ENSG00000169718	4045.36	-0.939212	0.14358	-6.54139	6.09508e-11	2.31168e-09
ENSG00000166886	5500.68	-1.06777	0.163323	-6.53774	6.24546e-11	2.36332e-09
ENSG00000068001	2355.94	-1.0671	0.16337	-6.53183	6.49688e-11	2.45287e-09
ENSG00000198355	5578.74	-1.0531	0.161309	-6.52845	6.64552e-11	2.5033e-09
ENSG00000230373	320.277	-1.24425	0.190611	-6.52769	6.67912e-11	2.51026e-09
ENSG00000136848	4552.02	-1.03646	0.158885	-6.52332	6.8768e-11	2.57872e-09
ENSG00000177427	904.821	-1.14806	0.176004	-6.52292	6.89531e-11	2.57984e-09
ENSG00000103168	1510.29	-1.11482	0.170972	-6.52052	7.00631e-11	2.61548e-09
ENSG00000115806	3474.14	0.885231	0.135843	6.51658	7.19271e-11	2.67904e-09
ENSG00000108262	3727.42	-0.872819	0.133971	-6.515	7.26873e-11	2.7013e-09
ENSG00000004660	802.754	-1.03014	0.158239	-6.51001	7.51444e-11	2.78638e-09
ENSG00000111344	776.979	-1.12243	0.172437	-6.50922	7.55408e-11	2.79484e-09
ENSG00000196411	4860.06	-0.772499	0.118793	-6.50291	7.87831e-11	2.90832e-09
ENSG00000134815	1250.43	-1.04831	0.161352	-6.49705	8.19099e-11	3.01037e-09
ENSG00000171735	2767.3	1.17193	0.180373	6.49727	8.17894e-11	3.01037e-09
ENSG00000071894	15451.9	-0.823801	0.126844	-6.4946	8.32521e-11	3.05294e-09
ENSG00000086544	1095.55	-0.99378	0.153042	-6.49351	8.38582e-11	3.0684e-09
ENSG00000125818	3372.83	0.993081	0.152956	6.4926	8.43687e-11	3.08029e-09
ENSG00000251322	3020.38	-1.01579	0.15648	-6.49152	8.49722e-11	3.09552e-09
ENSG00000198612	1733.1	0.909294	0.140114	6.48966	8.60323e-11	3.12728e-09
ENSG00000196535	2127.59	-0.897157	0.138343	-6.48503	8.87127e-11	3.21767e-09
ENSG00000139182	5432.47	-1.09656	0.169123	-6.4838	8.94432e-11	3.2371e-09
ENSG00000100425	2433.98	-0.900573	0.139069	-6.47575	9.43451e-11	3.40709e-09
ENSG00000144395	428.645	-1.19633	0.184833	-6.47249	9.64009e-11	3.47378e-09
ENSG00000165661	2399.57	-1.06071	0.163889	-6.47212	9.66367e-11	3.47474e-09
ENSG00000099341	6659.62	0.934438	0.144567	6.46371	1.02168e-10	3.66568e-09
ENSG00000140553	4872.12	-0.976066	0.151096	-6.45989	1.0478e-10	3.75131e-09
ENSG00000138663	1808.46	1.19091	0.184409	6.45799	1.06105e-10	3.79057e-09
ENSG00000115128	4066.52	1.16531	0.180487	6.45649	1.0716e-10	3.82006e-09
ENSG00000157227	3805.37	-1.18189	0.183118	-6.45429	1.08729e-10	3.86766e-09
ENSG00000145934	5101.92	-0.780779	0.121009	-6.45223	1.10217e-10	3.91223e-09
ENSG00000105879	876.499	1.01588	0.157477	6.45098	1.11131e-10	3.93625e-09
ENSG00000187634	1360.22	-1.00786	0.156313	-6.44768	1.13574e-10	4.01424e-09
ENSG00000168792	512.178	-1.14919	0.178277	-6.44608	1.14777e-10	4.04813e-09
ENSG00000173064	3065.07	-0.775602	0.120362	-6.44393	1.16421e-10	4.08875e-09
ENSG00000175581	675.151	0.853858	0.132502	6.44411	1.16278e-10	4.08875e-09
ENSG00000108055	9360.29	-1.17964	0.18322	-6.43838	1.20755e-10	4.23203e-09
ENSG00000163875	1812.29	0.831697	0.129219	6.43636	1.2237e-10	4.27961e-09
ENSG00000136247	2767.57	0.811437	0.126107	6.43453	1.23853e-10	4.32235e-09
ENSG00000130787	6269.3	-0.926384	0.143991	-6.43363	1.24594e-10	4.3391e-09
ENSG00000183726	1844.55	1.08981	0.169512	6.42913	1.28336e-10	4.45077e-09
ENSG00000248333	3109.54	-0.947009	0.147299	-6.42915	1.28318e-10	4.45077e-09
ENSG00000133275	6612.53	-0.785663	0.122284	-6.42492	1.31942e-10	4.56629e-09
ENSG00000116030	5542.03	1.37814	0.214547	6.42347	1.332e-10	4.60023e-09
ENSG00000196123	1522.25	-0.93898	0.146205	-6.42236	1.34175e-10	4.62432e-09
ENSG00000137547	1267.05	1.25504	0.195641	6.41499	1.40831e-10	4.84365e-09
ENSG00000112787	4988.55	-1.06102	0.165423	-6.41398	1.4177e-10	4.86588e-09
ENSG00000136522	1366.35	1.1819	0.18429	6.41326	1.42442e-10	4.87884e-09
ENSG00000107537	608.945	1.03855	0.162001	6.41075	1.44809e-10	4.94974e-09
ENSG00000198721	1312.13	1.0918	0.170375	6.40824	1.47205e-10	5.02129e-09
ENSG00000147400	1485.07	1.36908	0.213708	6.40629	1.49107e-10	5.07576e-09
ENSG00000145919	1984.11	0.779812	0.121767	6.40415	1.51207e-10	5.13669e-09
ENSG00000112983	5962.91	-0.73426	0.114723	-6.40031	1.55059e-10	5.2568e-09
ENSG00000178927	2254.32	-0.920809	0.143938	-6.39727	1.58182e-10	5.35178e-09
ENSG00000114023	795.483	0.942266	0.147395	6.39279	1.62891e-10	5.49989e-09
ENSG00000181929	1408.63	0.751143	0.117526	6.3913	1.64478e-10	5.54219e-09
ENSG00000110442	771.565	1.02823	0.160941	6.38889	1.67091e-10	5.61886e-09
ENSG00000167971	567.081	-1.04459	0.163599	-6.38508	1.71309e-10	5.74905e-09
ENSG00000143126	3500.03	-0.905241	0.141796	-6.38409	1.72415e-10	5.77453e-09
ENSG00000156983	2002.26	-0.777745	0.121914	-6.37944	1.7774e-10	5.94087e-09
ENSG00000060069	2078.87	-1.16004	0.181857	-6.37886	1.78412e-10	5.94954e-09
ENSG00000189221	368.361	1.09936	0.172351	6.3786	1.78715e-10	5.94954e-09
ENSG00000075240	1342.32	-1.0276	0.161196	-6.37486	1.83133e-10	6.08441e-09
ENSG00000135722	374.521	-1.22479	0.192149	-6.37417	1.83959e-10	6.09965e-09
ENSG00000125898	1404.68	-1.11351	0.174805	-6.37	1.89022e-10	6.25506e-09
ENSG00000167978	21258.2	-0.681509	0.107	-6.36926	1.89936e-10	6.27281e-09
ENSG00000204308	4080.69	0.870365	0.136684	6.3677	1.91887e-10	6.32466e-09
ENSG00000109705	1094.95	-1.09945	0.172752	-6.36432	1.96161e-10	6.45274e-09
ENSG00000107581	34843.2	-1.02587	0.16121	-6.36353	1.97174e-10	6.47323e-09
ENSG00000136068	2512.29	-0.759651	0.119386	-6.363	1.97854e-10	6.48276e-09
ENSG00000133424	1791.95	-0.8821	0.13864	-6.36252	1.98472e-10	6.49019e-09
ENSG00000163382	3391.02	0.977061	0.153708	6.3566	2.06273e-10	6.73204e-09
ENSG00000160949	9090.43	-1.05212	0.165577	-6.35429	2.09391e-10	6.82039e-09
ENSG00000111269	3177.45	0.860021	0.135372	6.35301	2.11137e-10	6.86381e-09
ENSG00000092010	2886.22	0.738845	0.116368	6.34921	2.16424e-10	7.02195e-09
ENSG00000154222	2272.88	-1.09865	0.173139	-6.34545	2.21774e-10	7.1815e-09
ENSG00000198113	3445.93	-1.10582	0.174288	-6.34476	2.22766e-10	7.19959e-09
ENSG00000006118	5722.24	-1.38078	0.217903	-6.33671	2.34729e-10	7.57151e-09
ENSG00000033100	619.799	-1.11042	0.175275	-6.33526	2.36939e-10	7.62795e-09
ENSG00000149809	380.072	-1.28746	0.203233	-6.33487	2.37534e-10	7.63233e-09
ENSG00000109846	343.653	1.35425	0.213911	6.33091	2.43725e-10	7.81514e-09
ENSG00000113732	2390.35	0.81266	0.12837	6.33063	2.44164e-10	7.81514e-09
ENSG00000244165	303.127	-1.08073	0.170737	-6.32978	2.45515e-10	7.84325e-09
ENSG00000269958	196.744	-1.29172	0.204082	-6.32941	2.46094e-10	7.84666e-09
ENSG00000126012	9600.43	-0.963588	0.152266	-6.32833	2.47824e-10	7.88668e-09
ENSG00000131697	915.133	-1.02099	0.161385	-6.32646	2.50848e-10	7.96765e-09
ENSG00000143553	1304.45	0.872353	0.137939	6.32421	2.54524e-10	8.069e-09
ENSG00000138623	933.992	-1.16872	0.184932	-6.3197	2.62068e-10	8.26744e-09
ENSG00000165525	3055.33	-1.0374	0.164157	-6.31958	2.62277e-10	8.26744e-09
ENSG00000197006	3370.84	0.814737	0.128913	6.32006	2.6147e-10	8.26744e-09
ENSG00000169992	7818.35	-0.968353	0.153242	-6.31909	2.63103e-10	8.27777e-09
ENSG00000241973	6679.61	-0.685701	0.108572	-6.31564	2.69049e-10	8.44885e-09
ENSG00000157881	867.469	-0.849263	0.134477	-6.31531	2.69613e-10	8.45058e-09
ENSG00000006194	2386.35	-0.995946	0.157855	-6.30924	2.80406e-10	8.75628e-09
ENSG00000132963	3414.93	1.46216	0.23175	6.30923	2.8042e-10	8.75628e-09
ENSG00000103197	3137.87	-0.805189	0.127635	-6.30854	2.81674e-10	8.77891e-09
ENSG00000148384	2203.1	-1.05471	0.167207	-6.3078	2.83037e-10	8.8049e-09
ENSG00000117519	15107.8	0.764925	0.121312	6.30542	2.87414e-10	8.91959e-09
ENSG00000275832	2679.85	-1.0047	0.159345	-6.30521	2.87798e-10	8.91959e-09
ENSG00000100526	4711.62	1.47259	0.233577	6.3045	2.89134e-10	8.94432e-09
ENSG00000169926	5453.67	-0.955632	0.151646	-6.30174	2.94325e-10	9.08797e-09
ENSG00000164611	3515.37	0.741783	0.117791	6.29745	3.02583e-10	9.32561e-09
ENSG00000178685	2170.95	-1.25175	0.199006	-6.29001	3.17455e-10	9.76586e-09
ENSG00000155906	863.482	0.834757	0.13273	6.28915	3.19219e-10	9.80196e-09
ENSG00000102007	3539.86	0.863119	0.137401	6.28174	3.34811e-10	1.02618e-08
ENSG00000184205	2394.88	-1.05691	0.168324	-6.27906	3.40631e-10	1.04018e-08
ENSG00000214113	717.495	0.858526	0.136725	6.27921	3.40291e-10	1.04018e-08
ENSG00000022277	4500	0.936107	0.149095	6.2786	3.41646e-10	1.04136e-08
ENSG00000160685	4105.05	-1.12536	0.179386	-6.27336	3.53336e-10	1.07502e-08
ENSG00000126870	923.792	-0.980372	0.156329	-6.2712	3.58272e-10	1.08698e-08
ENSG00000188157	26770.8	-1.22766	0.195766	-6.27107	3.58577e-10	1.08698e-08
ENSG00000152219	771.223	1.00956	0.161001	6.27048	3.59935e-10	1.08912e-08
ENSG00000158042	2493.55	1.56746	0.250072	6.26803	3.6564e-10	1.10437e-08
ENSG00000198833	1781.14	0.868274	0.138558	6.26651	3.69233e-10	1.11319e-08
ENSG00000179750	1721.77	0.969797	0.154771	6.26599	3.70452e-10	1.11485e-08
ENSG00000265688	596.82	-1.10882	0.176986	-6.26501	3.72806e-10	1.1199e-08
ENSG00000198900	9007.33	-1.23133	0.196565	-6.26422	3.74686e-10	1.12352e-08
ENSG00000273230	1094.84	-1.10494	0.176401	-6.26381	3.75688e-10	1.12449e-08
ENSG00000116809	1622.02	-0.905338	0.144559	-6.26275	3.78258e-10	1.13015e-08
ENSG00000240972	9424.16	1.1348	0.181285	6.25974	3.85608e-10	1.15004e-08
ENSG00000167315	1560.44	0.810681	0.129531	6.25857	3.88534e-10	1.15669e-08
ENSG00000185504	2785.26	-1.09195	0.174579	-6.25473	3.98217e-10	1.18339e-08
ENSG00000090615	3655.17	-0.972774	0.155619	-6.25101	4.07815e-10	1.20975e-08
ENSG00000136213	1799.34	-0.962653	0.154018	-6.25028	4.09729e-10	1.21326e-08
ENSG00000089048	2528.39	-1.31311	0.210107	-6.24971	4.11214e-10	1.2155e-08
ENSG00000163541	2006.25	1.0324	0.165275	6.24657	4.19567e-10	1.23798e-08
ENSG00000115355	9047.54	-1.21986	0.195349	-6.24453	4.25082e-10	1.25203e-08
ENSG00000104365	2486.36	-0.706025	0.113074	-6.24392	4.2674e-10	1.25416e-08
ENSG00000171813	1092.05	-1.13237	0.181362	-6.24371	4.27313e-10	1.25416e-08
ENSG00000006625	2179.15	0.87752	0.140581	6.24209	4.31776e-10	1.26502e-08
ENSG00000213398	460.998	-1.19438	0.191469	-6.23798	4.43265e-10	1.29639e-08
ENSG00000117632	17216.5	1.22793	0.196904	6.23619	4.48349e-10	1.30896e-08
ENSG00000116260	4091.23	-1.17677	0.188724	-6.23541	4.50606e-10	1.31324e-08
ENSG00000197586	3623.47	-0.84814	0.136029	-6.235	4.51783e-10	1.31437e-08
ENSG00000103275	5800.05	0.791954	0.127052	6.2333	4.56717e-10	1.32408e-08
ENSG00000162783	4793.73	-0.866492	0.139004	-6.23356	4.5595e-10	1.32408e-08
ENSG00000101052	1142.2	0.997995	0.160138	6.23209	4.6025e-10	1.332e-08
ENSG00000133026	8676.11	-0.908455	0.145779	-6.23171	4.61381e-10	1.33295e-08
ENSG00000111775	4850.04	1.01583	0.163115	6.22771	4.73298e-10	1.365e-08
ENSG00000077549	6166.42	1.14219	0.183447	6.22629	4.77594e-10	1.37501e-08
ENSG00000182095	26558.8	-0.945027	0.151849	-6.22347	4.86276e-10	1.39517e-08
ENSG00000184845	1058.64	-0.959318	0.154143	-6.22357	4.85974e-10	1.39517e-08
ENSG00000044090	3930.23	-1.0191	0.163772	-6.22269	4.88702e-10	1.39971e-08
ENSG00000057608	8629.94	1.09665	0.176262	6.22167	4.91895e-10	1.40643e-08
ENSG00000156253	1089.14	0.980154	0.157606	6.21901	5.00306e-10	1.42802e-08
ENSG00000137497	10078.3	-0.95005	0.152792	-6.21791	5.03814e-10	1.43557e-08
ENSG00000196155	1334.81	-1.14884	0.184842	-6.21523	5.12496e-10	1.45781e-08
ENSG00000180964	2425.36	0.964282	0.155198	6.21324	5.19029e-10	1.47387e-08
ENSG00000196456	467.827	-1.01224	0.162937	-6.21248	5.21537e-10	1.47846e-08
ENSG00000172172	1668.12	0.96874	0.155948	6.21192	5.23401e-10	1.48122e-08
ENSG00000155254	3239.59	-0.877739	0.141326	-6.21073	5.27387e-10	1.48996e-08
ENSG00000154370	2152.6	-0.919284	0.148029	-6.21015	5.29349e-10	1.49296e-08
ENSG00000103326	3896	-1.08398	0.17461	-6.20801	5.36594e-10	1.51083e-08
ENSG00000110274	1806.74	-1.08587	0.17495	-6.20674	5.40964e-10	1.52056e-08
ENSG00000127586	2535.88	-0.917745	0.147957	-6.20278	5.54754e-10	1.55197e-08
ENSG00000137802	2440.38	-0.931546	0.15019	-6.20247	5.55844e-10	1.55197e-08
ENSG00000140374	5763.71	1.05755	0.170504	6.20246	5.55877e-10	1.55197e-08
ENSG00000165678	8975.63	0.979417	0.157906	6.20253	5.55637e-10	1.55197e-08
ENSG00000163655	3613.72	0.79307	0.127879	6.20171	5.58541e-10	1.55679e-08
ENSG00000172932	2194.1	-1.05074	0.169449	-6.20091	5.61359e-10	1.56203e-08
ENSG00000185838	1179.77	-1.0582	0.170739	-6.19778	5.72659e-10	1.5908e-08
ENSG00000188070	3438.81	-0.740247	0.119471	-6.19602	5.79093e-10	1.60599e-08
ENSG00000188522	3282.95	-1.11606	0.180177	-6.19428	5.85538e-10	1.62116e-08
ENSG00000180035	876.355	-1.08427	0.175127	-6.19132	5.96606e-10	1.64906e-08
ENSG00000151208	12615.1	-0.761759	0.123083	-6.18898	6.05536e-10	1.67096e-08
ENSG00000090539	803.715	-1.51351	0.244588	-6.188	6.09332e-10	1.67864e-08
ENSG00000197114	511.649	-1.17778	0.190358	-6.18716	6.1257e-10	1.68477e-08
ENSG00000170604	2870.92	-0.960115	0.155218	-6.1856	6.18679e-10	1.69876e-08
ENSG00000115275	4067.24	-1.01094	0.163479	-6.18392	6.2529e-10	1.71408e-08
ENSG00000172830	2029.62	-0.938543	0.151807	-6.18247	6.31049e-10	1.72702e-08
ENSG00000206535	672.483	0.871864	0.141037	6.1818	6.33761e-10	1.73158e-08
ENSG00000259330	638.328	-1.03788	0.167928	-6.1805	6.38969e-10	1.74295e-08
ENSG00000114854	666.875	0.832482	0.134712	6.17973	6.42094e-10	1.74574e-08
ENSG00000265808	3811.85	0.69143	0.111886	6.17978	6.41899e-10	1.74574e-08
ENSG00000139641	3094.43	-0.810131	0.131123	-6.1784	6.47565e-10	1.75774e-08
ENSG00000120727	5026.34	1.14388	0.185284	6.17367	6.67209e-10	1.8081e-08
ENSG00000160796	4648.01	-0.987538	0.159989	-6.17255	6.71977e-10	1.81729e-08
ENSG00000181638	1372.19	-1.06127	0.171939	-6.17236	6.72788e-10	1.81729e-08
ENSG00000256537	3644.65	0.781416	0.126621	6.17129	6.77368e-10	1.8267e-08
ENSG00000086598	4257.93	0.962897	0.156036	6.17099	6.78629e-10	1.82713e-08
ENSG00000099797	2009.45	0.725419	0.117602	6.16844	6.89671e-10	1.85385e-08
ENSG00000004864	2010.12	0.804857	0.130602	6.16265	7.15372e-10	1.91983e-08
ENSG00000014641	3601.65	0.963651	0.156398	6.16151	7.20523e-10	1.93054e-08
ENSG00000177084	6577.88	-0.767323	0.12456	-6.16025	7.26304e-10	1.94289e-08
ENSG00000037241	752.733	1.25073	0.203133	6.1572	7.4041e-10	1.97744e-08
ENSG00000132793	637.272	-0.981182	0.159422	-6.15461	7.52648e-10	2.0069e-08
ENSG00000007545	889.04	-0.921774	0.149798	-6.15345	7.58139e-10	2.0162e-08
ENSG00000153885	3583.86	-0.815602	0.132546	-6.15336	7.58563e-10	2.0162e-08
ENSG00000176108	1785.98	-1.0556	0.171611	-6.15114	7.69266e-10	2.04138e-08
ENSG00000060491	8512.96	-1.07173	0.174349	-6.14704	7.89443e-10	2.08518e-08
ENSG00000152944	1306.13	1.11519	0.18142	6.14702	7.89536e-10	2.08518e-08
ENSG00000182481	12093.9	1.17665	0.191403	6.14746	7.87315e-10	2.08518e-08
ENSG00000009844	1609.54	1.09711	0.178644	6.14133	8.18334e-10	2.15506e-08
ENSG00000065320	2155.7	-1.14197	0.18595	-6.14128	8.1859e-10	2.15506e-08
ENSG00000146066	2633.16	0.703902	0.114625	6.1409	8.20578e-10	2.15687e-08
ENSG00000152117	1604.36	-0.947436	0.1543	-6.14023	8.24026e-10	2.16252e-08
ENSG00000204580	8214.5	-0.996081	0.162361	-6.13499	8.51627e-10	2.23142e-08
ENSG00000131591	646.54	-1.07304	0.175001	-6.13164	8.69765e-10	2.27536e-08
ENSG00000124181	7613.33	-0.767726	0.125218	-6.13113	8.7259e-10	2.27916e-08
ENSG00000171161	1837.17	-1.0894	0.177708	-6.13027	8.77295e-10	2.28785e-08
ENSG00000099889	5147.42	-1.20307	0.196266	-6.1298	8.7991e-10	2.29108e-08
ENSG00000101745	3174.74	-1.08684	0.177327	-6.12903	8.84189e-10	2.29862e-08
ENSG00000100242	4498.83	-1.3284	0.216787	-6.12765	8.91846e-10	2.3149e-08
ENSG00000141994	1269.78	-0.79002	0.128993	-6.12453	9.09523e-10	2.3571e-08
ENSG00000188549	12675.1	-0.836734	0.136674	-6.12211	9.23429e-10	2.38941e-08
ENSG00000140367	2652.96	0.948729	0.155073	6.11794	9.47929e-10	2.44899e-08
ENSG00000131446	4730.98	-0.979151	0.160089	-6.11629	9.57802e-10	2.47065e-08
ENSG00000157637	2106.67	-1.23416	0.201845	-6.1144	9.69197e-10	2.49231e-08
ENSG00000172331	464.268	0.978291	0.159994	6.11455	9.6829e-10	2.49231e-08
ENSG00000158863	4172.16	-1.09732	0.179496	-6.11332	9.75781e-10	2.50536e-08
ENSG00000067829	1356.18	0.766674	0.12547	6.11039	9.93862e-10	2.54392e-08
ENSG00000198830	16133.8	1.02487	0.167727	6.11039	9.93864e-10	2.54392e-08
ENSG00000077238	581.745	-1.2359	0.202282	-6.1098	9.9754e-10	2.5494e-08
ENSG00000099991	7244.81	-0.881907	0.144462	-6.10479	1.02939e-09	2.62273e-08
ENSG00000116171	1832.8	0.904063	0.148088	6.10491	1.02862e-09	2.62273e-08
ENSG00000161179	2898.8	-1.03977	0.170376	-6.10277	1.04244e-09	2.65191e-08
ENSG00000104979	2971.52	0.704263	0.115419	6.10179	1.04886e-09	2.66235e-08
ENSG00000126756	2198.34	0.87242	0.142981	6.10166	1.04975e-09	2.66235e-08
ENSG00000068137	2501.94	-1.22234	0.200437	-6.09835	1.07172e-09	2.71393e-08
ENSG00000135940	4414.61	0.81267	0.133299	6.0966	1.08345e-09	2.73946e-08
ENSG00000104936	1732.79	-0.95873	0.15733	-6.09374	1.103e-09	2.78465e-08
ENSG00000147669	1689.92	0.820499	0.134654	6.0934	1.10537e-09	2.78641e-08
ENSG00000115053	64340.9	-1.4193	0.233122	-6.08825	1.14148e-09	2.87307e-08
ENSG00000170776	2018.93	-0.7319	0.120264	-6.08579	1.15916e-09	2.91317e-08
ENSG00000010319	882.006	-1.14791	0.18866	-6.08454	1.16829e-09	2.93166e-08
ENSG00000186222	978.11	-1.02396	0.16832	-6.08342	1.17649e-09	2.94779e-08
ENSG00000165060	674.013	1.03941	0.170949	6.08022	1.20015e-09	3.00255e-08
ENSG00000143847	773.032	-1.00889	0.165944	-6.07966	1.20441e-09	3.00867e-08
ENSG00000206192	251.653	-1.05388	0.173355	-6.07933	1.20689e-09	3.01035e-08
ENSG00000143222	2687.65	0.950203	0.156465	6.07294	1.25592e-09	3.12793e-08
ENSG00000141030	2305.55	1.2748	0.209932	6.07246	1.25969e-09	3.13263e-08
ENSG00000243678	15457.7	0.81154	0.133873	6.06201	1.34435e-09	3.33816e-08
ENSG00000139625	2654.4	-0.988979	0.163305	-6.05601	1.3954e-09	3.45975e-08
ENSG00000177728	2183.98	-0.968261	0.159918	-6.05475	1.40638e-09	3.48178e-08
ENSG00000143155	2356.32	0.967894	0.159939	6.05164	1.43376e-09	3.5443e-08
ENSG00000173327	9154.69	-0.964633	0.159453	-6.04963	1.45182e-09	3.58361e-08
ENSG00000183495	7336.78	-0.726162	0.12007	-6.04781	1.46828e-09	3.61885e-08
ENSG00000185386	1386.51	-1.10839	0.183287	-6.04732	1.47279e-09	3.62458e-08
ENSG00000248538	2208.82	0.862912	0.142749	6.04494	1.49462e-09	3.67287e-08
ENSG00000163462	785.007	-0.973905	0.1612	-6.04158	1.52611e-09	3.74472e-08
ENSG00000106554	1460.45	1.0973	0.181656	6.04055	1.53591e-09	3.76321e-08
ENSG00000198026	1266.39	-0.847647	0.140342	-6.03986	1.54243e-09	3.77362e-08
ENSG00000105325	5129.72	-1.04675	0.17332	-6.0394	1.54686e-09	3.7789e-08
ENSG00000170043	2355.8	0.836943	0.138615	6.03791	1.56122e-09	3.80837e-08
ENSG00000113558	4603.33	0.995173	0.16485	6.03685	1.57156e-09	3.82796e-08
ENSG00000173575	5132.47	-0.702596	0.116394	-6.03636	1.5763e-09	3.83388e-08
ENSG00000074964	1317.37	-1.06525	0.176553	-6.03362	1.60328e-09	3.88246e-08
ENSG00000100908	1194.86	0.834816	0.138359	6.03368	1.60265e-09	3.88246e-08
ENSG00000213347	4210.96	-1.06881	0.177138	-6.03377	1.60181e-09	3.88246e-08
ENSG00000166897	8494.98	-0.848346	0.14069	-6.02989	1.64068e-09	3.96726e-08
ENSG00000164976	1717.64	-0.951214	0.157759	-6.02952	1.64445e-09	3.97058e-08
ENSG00000153485	307.618	1.04086	0.172641	6.02902	1.64958e-09	3.97718e-08
ENSG00000147684	9368.01	0.784209	0.1301	6.02776	1.66245e-09	4.0024e-08
ENSG00000162961	2717.24	1.07634	0.178615	6.026	1.68068e-09	4.04044e-08
ENSG00000116898	2335.42	1.09206	0.181294	6.02369	1.70481e-09	4.08301e-08
ENSG00000141456	5572.96	-0.853863	0.141745	-6.02393	1.70237e-09	4.08301e-08
ENSG00000205581	4919.04	0.978779	0.162491	6.0236	1.70576e-09	4.08301e-08
ENSG00000166913	11436.4	0.975608	0.161991	6.02261	1.71622e-09	4.10213e-08
ENSG00000139197	9208	-0.839921	0.139531	-6.0196	1.7485e-09	4.17329e-08
ENSG00000109332	9401.63	1.00255	0.166569	6.01881	1.75703e-09	4.18764e-08
ENSG00000132823	1144.44	0.984863	0.163682	6.01693	1.77758e-09	4.23055e-08
ENSG00000159788	2257.52	-0.94831	0.15777	-6.01071	1.84709e-09	4.38967e-08
ENSG00000147324	3526.07	-0.826419	0.137546	-6.00832	1.87454e-09	4.44687e-08
ENSG00000180921	8537.91	-0.901882	0.15011	-6.00815	1.87651e-09	4.44687e-08
ENSG00000095397	495.527	-0.963676	0.160422	-6.00713	1.88833e-09	4.46852e-08
ENSG00000142949	15416.8	-0.834336	0.138972	-6.00362	1.92963e-09	4.55327e-08
ENSG00000170860	2838.15	1.65934	0.276387	6.00368	1.92893e-09	4.55327e-08
ENSG00000141570	2059.25	-0.894545	0.149011	-6.0032	1.93467e-09	4.5587e-08
ENSG00000116906	2059.74	0.713268	0.118833	6.00227	1.94582e-09	4.57846e-08
ENSG00000142867	694.469	0.853185	0.142273	5.99682	2.0122e-09	4.72796e-08
ENSG00000113522	3757.04	-1.04113	0.173724	-5.99301	2.05998e-09	4.83339e-08
ENSG00000197912	1912.24	-1.10562	0.184585	-5.98976	2.10147e-09	4.92379e-08
ENSG00000211460	4040.8	0.849861	0.141922	5.98824	2.12123e-09	4.96308e-08
ENSG00000095380	1730.16	0.971711	0.162305	5.98693	2.13843e-09	4.99629e-08
ENSG00000148843	4548.15	-0.758499	0.126698	-5.98665	2.14206e-09	4.99774e-08
ENSG00000143742	5182.17	1.0584	0.177046	5.97807	2.25803e-09	5.26092e-08
ENSG00000125870	1714.11	1.17497	0.196667	5.97443	2.309e-09	5.37214e-08
ENSG00000068078	259.805	-1.45202	0.243081	-5.97341	2.32341e-09	5.39812e-08
ENSG00000102871	1277.42	-1.10986	0.185857	-5.97158	2.34969e-09	5.44591e-08
ENSG00000124006	7106.44	-0.900854	0.150864	-5.97129	2.35382e-09	5.44591e-08
ENSG00000176444	2671.81	-0.780652	0.13073	-5.97147	2.35122e-09	5.44591e-08
ENSG00000129667	604.714	-1.10621	0.185296	-5.96996	2.37317e-09	5.48304e-08
ENSG00000117724	14396.3	-0.949433	0.159185	-5.96432	2.45648e-09	5.65978e-08
ENSG00000152240	898.901	0.974787	0.163433	5.96443	2.45483e-09	5.65978e-08
ENSG00000099625	946.018	-1.07432	0.180231	-5.96077	2.51053e-09	5.77631e-08
ENSG00000160326	898.75	-0.996353	0.167166	-5.96026	2.51835e-09	5.78628e-08
ENSG00000006282	9517.06	-0.795956	0.133559	-5.95959	2.52876e-09	5.80218e-08
ENSG00000197111	16121.8	0.811469	0.136196	5.95808	2.55221e-09	5.84791e-08
ENSG00000163874	590.347	-1.10416	0.185342	-5.95741	2.56274e-09	5.86394e-08
ENSG00000168275	936.912	0.99763	0.167489	5.95638	2.57887e-09	5.89274e-08
ENSG00000130299	1650.5	-0.864139	0.145183	-5.95208	2.64753e-09	6.04132e-08
ENSG00000100345	79460.5	-0.734346	0.123384	-5.95172	2.65341e-09	6.04642e-08
ENSG00000160233	820.574	-1.13156	0.190176	-5.95009	2.68e-09	6.09031e-08
ENSG00000203896	186.512	-1.7274	0.29031	-5.95018	2.67841e-09	6.09031e-08
ENSG00000198753	501.347	-1.08804	0.18289	-5.94916	2.6953e-09	6.11671e-08
ENSG00000004777	1421.3	-1.20006	0.201758	-5.94805	2.71351e-09	6.14964e-08
ENSG00000176386	554.892	1.2431	0.20905	5.94643	2.74047e-09	6.19383e-08
ENSG00000198712	23293	-1.37364	0.230993	-5.94666	2.73676e-09	6.19383e-08
ENSG00000065154	3654.3	0.705814	0.118763	5.94304	2.79791e-09	6.31506e-08
ENSG00000119979	1201.6	0.906665	0.152586	5.94199	2.81575e-09	6.34671e-08
ENSG00000061938	4010.08	-0.906254	0.152605	-5.93854	2.87566e-09	6.47297e-08
ENSG00000106605	858.359	0.84799	0.142802	5.93822	2.88136e-09	6.47703e-08
ENSG00000268205	1210.97	-1.07877	0.181744	-5.93565	2.92691e-09	6.57052e-08
ENSG00000140521	6052.33	-0.968833	0.163238	-5.9351	2.9366e-09	6.58336e-08
ENSG00000171792	2748.68	1.00656	0.169756	5.92947	3.03922e-09	6.79508e-08
ENSG00000188878	467.993	-1.09005	0.183835	-5.92951	3.03842e-09	6.79508e-08
ENSG00000163795	312.852	-1.13568	0.191556	-5.92869	3.05364e-09	6.81815e-08
ENSG00000051009	1848.94	-1.03255	0.174182	-5.92796	3.06717e-09	6.83917e-08
ENSG00000160447	5543.1	-0.992391	0.167422	-5.9275	3.07589e-09	6.84941e-08
ENSG00000198933	2194.63	-0.908164	0.15324	-5.92641	3.09632e-09	6.88568e-08
ENSG00000145781	776.418	1.01452	0.1712	5.9259	3.1059e-09	6.89774e-08
ENSG00000110400	2375.15	-0.948601	0.160141	-5.92355	3.15062e-09	6.98772e-08
ENSG00000133619	447.568	-1.09262	0.184502	-5.92201	3.18032e-09	7.04421e-08
ENSG00000131650	1108.38	-1.38103	0.233219	-5.92161	3.18812e-09	7.05208e-08
ENSG00000099999	1327.76	-1.05735	0.178675	-5.91775	3.26376e-09	7.20979e-08
ENSG00000130881	3322.31	-0.940738	0.159076	-5.91375	3.34403e-09	7.36855e-08
ENSG00000141314	557.239	-0.940858	0.159097	-5.91373	3.3445e-09	7.36855e-08
ENSG00000010270	814.166	1.20627	0.203996	5.91322	3.35488e-09	7.38162e-08
ENSG00000167716	2554.86	-1.02654	0.173633	-5.9121	3.37765e-09	7.4121e-08
ENSG00000237190	2004.31	1.23469	0.208841	5.91212	3.37723e-09	7.4121e-08
ENSG00000165915	1537.93	-1.38921	0.235096	-5.90912	3.43941e-09	7.53766e-08
ENSG00000243317	1791.11	0.875124	0.148127	5.90793	3.4644e-09	7.58243e-08
ENSG00000189403	22688.1	0.927044	0.157001	5.90471	3.53264e-09	7.7216e-08
ENSG00000188566	892.954	-1.10224	0.186711	-5.90341	3.56054e-09	7.77236e-08
ENSG00000125037	544.469	0.936845	0.158837	5.89815	3.67604e-09	8.01396e-08
ENSG00000089597	11569.4	-0.884485	0.150008	-5.89625	3.71862e-09	8.09616e-08
ENSG00000130005	1699.1	0.793433	0.134595	5.89496	3.74781e-09	8.14903e-08
ENSG00000134871	10283.7	-1.38089	0.234341	-5.89265	3.80048e-09	8.25276e-08
ENSG00000112335	4228.64	1.21134	0.205639	5.89061	3.84768e-09	8.33345e-08
ENSG00000145741	12656.7	1.03914	0.176399	5.89082	3.84275e-09	8.33345e-08
ENSG00000160888	5971.37	-0.729079	0.123833	-5.88758	3.91896e-09	8.46577e-08
ENSG00000205302	3011.52	0.794528	0.134948	5.88765	3.91725e-09	8.46577e-08
ENSG00000166562	516.895	1.18642	0.201549	5.88649	3.94492e-09	8.51077e-08
ENSG00000197355	2658.05	-0.991623	0.168563	-5.88281	4.0336e-09	8.69081e-08
ENSG00000197951	1269.7	-0.882983	0.150134	-5.88131	4.0703e-09	8.75852e-08
ENSG00000110046	3018.67	-0.971349	0.165193	-5.8801	4.10016e-09	8.81137e-08
ENSG00000140406	8377.74	-1.14171	0.194326	-5.87522	4.22293e-09	9.06348e-08
ENSG00000184220	2627.84	1.14333	0.194676	5.87299	4.28014e-09	9.17441e-08
ENSG00000087302	4470.69	1.05252	0.179265	5.87131	4.32373e-09	9.24399e-08
ENSG00000243927	784.831	0.882097	0.150236	5.87141	4.32105e-09	9.24399e-08
ENSG00000139266	2822.56	-1.05128	0.179066	-5.87091	4.33421e-09	9.25448e-08
ENSG00000197702	1640.45	0.758169	0.129158	5.87008	4.35588e-09	9.28119e-08
ENSG00000204272	1460.19	0.880163	0.149943	5.87	4.35789e-09	9.28119e-08
ENSG00000164346	2522.12	1.15633	0.196999	5.86973	4.36508e-09	9.28461e-08
ENSG00000155760	1952.31	-1.03807	0.176908	-5.86781	4.41578e-09	9.38042e-08
ENSG00000090975	883	-0.971805	0.165629	-5.86735	4.42826e-09	9.38437e-08
ENSG00000123989	3307.76	-1.04365	0.177881	-5.86711	4.43459e-09	9.38437e-08
ENSG00000204392	1499.82	0.735831	0.125416	5.86714	4.43375e-09	9.38437e-08
ENSG00000112237	1314.31	1.04041	0.177391	5.86507	4.48949e-09	9.48846e-08
ENSG00000224051	1060.09	-1.01218	0.172596	-5.86443	4.50683e-09	9.51302e-08
ENSG00000070831	9316.88	1.2598	0.214902	5.8622	4.56772e-09	9.62931e-08
ENSG00000175137	1798.18	-1.13673	0.193947	-5.86104	4.59967e-09	9.68438e-08
ENSG00000270816	584.155	1.23235	0.210362	5.85825	4.67774e-09	9.83628e-08
ENSG00000182952	1308.66	0.762866	0.130237	5.8575	4.69875e-09	9.86797e-08
ENSG00000114115	5540.94	0.636642	0.108696	5.8571	4.71032e-09	9.87056e-08
ENSG00000123595	446.974	0.901899	0.153985	5.85704	4.71187e-09	9.87056e-08
ENSG00000197724	4279.07	-0.84862	0.144945	-5.85477	4.77682e-09	9.99402e-08
ENSG00000121073	1311.97	0.714331	0.122018	5.85429	4.7904e-09	1.00098e-07
ENSG00000186193	10869.5	-1.22256	0.208847	-5.85385	4.80311e-09	1.00238e-07
ENSG00000177879	2734.18	1.20261	0.205451	5.85353	4.81259e-09	1.0031e-07
ENSG00000020129	1668.35	-1.03233	0.176374	-5.85306	4.82599e-09	1.00463e-07
ENSG00000100575	1098.86	0.946658	0.161783	5.8514	4.87449e-09	1.01346e-07
ENSG00000272645	323.422	-0.950629	0.162534	-5.84882	4.95082e-09	1.02804e-07
ENSG00000105726	519.287	-0.960551	0.164265	-5.84758	4.98778e-09	1.03442e-07
ENSG00000274602	306.506	-1.06729	0.182609	-5.84464	5.07662e-09	1.05153e-07
ENSG00000164751	724.233	1.00192	0.171463	5.84335	5.1162e-09	1.05841e-07
ENSG00000178982	4137.9	0.634745	0.108641	5.8426	5.13918e-09	1.06184e-07
ENSG00000171119	220.185	-1.11384	0.190708	-5.84055	5.20274e-09	1.07364e-07
ENSG00000232931	596.099	-1.22554	0.209901	-5.83867	5.26197e-09	1.08451e-07
ENSG00000156831	1894.49	0.783478	0.134205	5.83793	5.28525e-09	1.08796e-07
ENSG00000185163	1933.93	-0.812353	0.139172	-5.83705	5.31331e-09	1.09239e-07
ENSG00000168118	1049.82	0.936699	0.160526	5.83519	5.3728e-09	1.10325e-07
ENSG00000197136	3855.41	-1.10378	0.189187	-5.83434	5.40029e-09	1.10753e-07
ENSG00000135596	1062.79	-1.38708	0.237859	-5.83151	5.49285e-09	1.12512e-07
ENSG00000108797	369.446	-0.960705	0.164781	-5.83018	5.53665e-09	1.13269e-07
ENSG00000070814	10888.1	-1.03269	0.177139	-5.82983	5.54844e-09	1.13371e-07
ENSG00000133818	2130.46	0.944608	0.162152	5.82544	5.69624e-09	1.16248e-07
ENSG00000257698	444.9	1.00545	0.172604	5.82521	5.70402e-09	1.16264e-07
ENSG00000160867	2229.84	-1.10797	0.190249	-5.82376	5.75383e-09	1.17135e-07
ENSG00000104312	837.693	0.805707	0.138461	5.819	5.91992e-09	1.20369e-07
ENSG00000134308	8797.71	1.08098	0.185822	5.81726	5.98209e-09	1.21485e-07
ENSG00000126215	1174.71	-0.87344	0.150184	-5.8158	6.03458e-09	1.22401e-07
ENSG00000088832	8968.42	0.897394	0.154373	5.81313	6.13137e-09	1.24069e-07
ENSG00000185787	17242.8	1.16656	0.200676	5.81312	6.13174e-09	1.24069e-07
ENSG00000076826	1126.5	-0.814022	0.14006	-5.81196	6.1747e-09	1.24786e-07
ENSG00000174233	2177.76	-0.933146	0.160574	-5.81132	6.19832e-09	1.25111e-07
ENSG00000124587	458.874	-0.977863	0.168348	-5.80859	6.29996e-09	1.27008e-07
ENSG00000103995	1338.48	-0.8888	0.153185	-5.80214	6.54756e-09	1.3184e-07
ENSG00000143476	1784.94	1.20355	0.207441	5.80191	6.55656e-09	1.31861e-07
ENSG00000124333	1982.05	1.03087	0.177719	5.80057	6.60914e-09	1.32758e-07
ENSG00000146425	2485.4	0.900774	0.15534	5.79874	6.6816e-09	1.34052e-07
ENSG00000163159	2135.92	0.784593	0.135316	5.79823	6.70181e-09	1.34295e-07
ENSG00000093144	2837.75	1.15162	0.198678	5.7964	6.7752e-09	1.35276e-07
ENSG00000141458	1547.81	-0.767665	0.132437	-5.79645	6.77331e-09	1.35276e-07
ENSG00000162337	2320.67	-1.07657	0.185723	-5.79662	6.76631e-09	1.35276e-07
ENSG00000128602	2406.63	-0.932103	0.16082	-5.79596	6.7933e-09	1.35474e-07
ENSG00000067840	3971.18	-0.942238	0.162592	-5.79512	6.8272e-09	1.35987e-07
ENSG00000198914	990.012	-0.806601	0.139217	-5.79385	6.87896e-09	1.36854e-07
ENSG00000100239	2821.36	-0.837121	0.144646	-5.78737	7.14983e-09	1.41734e-07
ENSG00000144647	2027.16	-0.992146	0.171431	-5.78744	7.14675e-09	1.41734e-07
ENSG00000160226	614.121	-1.23	0.212518	-5.78773	7.1342e-09	1.41734e-07
ENSG00000152904	2070.83	0.86925	0.150239	5.7858	7.21685e-09	1.42892e-07
ENSG00000138303	1259.25	0.771261	0.13333	5.78462	7.26747e-09	1.43723e-07
ENSG00000171204	842.516	1.27752	0.22086	5.78429	7.28206e-09	1.4384e-07
ENSG00000158321	3761.11	-0.646129	0.111709	-5.78406	7.29186e-09	1.43863e-07
ENSG00000079337	231.755	-1.09752	0.189765	-5.78358	7.31265e-09	1.44102e-07
ENSG00000099849	1403.82	-1.20421	0.208289	-5.78142	7.40715e-09	1.45791e-07
ENSG00000196498	32459.8	-0.770043	0.133211	-5.78064	7.4417e-09	1.46298e-07
ENSG00000197119	1480.63	-1.143	0.19774	-5.78031	7.4563e-09	1.46411e-07
ENSG00000198399	4979.09	-0.82611	0.142948	-5.7791	7.51012e-09	1.47294e-07
ENSG00000197245	400.587	-1.1334	0.196182	-5.77728	7.59194e-09	1.48723e-07
ENSG00000101298	1761.03	-1.19542	0.206977	-5.77562	7.66691e-09	1.50015e-07
ENSG00000162073	1651.35	-1.08182	0.187326	-5.77508	7.69149e-09	1.50142e-07
ENSG00000184863	2297.2	-0.702746	0.121685	-5.77511	7.69016e-09	1.50142e-07
ENSG00000127511	2549.44	-0.813656	0.140904	-5.77455	7.71598e-09	1.50443e-07
ENSG00000150459	3329.79	1.20501	0.208702	5.77382	7.74952e-09	1.5092e-07
ENSG00000135502	153.867	-1.26572	0.219318	-5.77115	7.87312e-09	1.52969e-07
ENSG00000196372	1571.73	-0.858382	0.148734	-5.77126	7.86788e-09	1.52969e-07
ENSG00000135127	1591.74	-1.00869	0.174847	-5.76902	7.97337e-09	1.54736e-07
ENSG00000148400	3415.93	-0.886518	0.153683	-5.7685	7.99799e-09	1.55032e-07
ENSG00000143436	2109.4	1.00241	0.173827	5.76673	8.0825e-09	1.56488e-07
ENSG00000144034	1348.15	0.95881	0.166296	5.76568	8.13303e-09	1.57283e-07
ENSG00000134323	358.706	-0.915186	0.158792	-5.76343	8.24236e-09	1.59212e-07
ENSG00000169599	1392.92	1.2971	0.225111	5.76204	8.31037e-09	1.60339e-07
ENSG00000185608	1465.98	0.938563	0.162931	5.7605	8.38674e-09	1.61625e-07
ENSG00000040608	1766.8	-1.03496	0.179793	-5.75642	8.59178e-09	1.65173e-07
ENSG00000118816	12196.2	0.724324	0.125829	5.7564	8.59282e-09	1.65173e-07
ENSG00000186111	3800.18	-0.822294	0.142853	-5.75624	8.60066e-09	1.65173e-07
ENSG00000094841	453.75	0.91087	0.158261	5.75551	8.63804e-09	1.65699e-07
ENSG00000137168	1580.07	1.10573	0.192135	5.75498	8.66538e-09	1.66032e-07
ENSG00000106608	887.37	-1.05042	0.182555	-5.75397	8.71725e-09	1.66833e-07
ENSG00000132680	2277.56	-0.67666	0.117606	-5.75359	8.73655e-09	1.6701e-07
ENSG00000068971	1036.6	-1.02636	0.178394	-5.75335	8.74898e-09	1.67055e-07
ENSG00000148484	1715.11	1.08956	0.189439	5.75152	8.84459e-09	1.68687e-07
ENSG00000168061	2846.1	-1.30374	0.226778	-5.74896	8.97931e-09	1.7106e-07
ENSG00000176049	3397.88	-1.09744	0.190909	-5.74849	9.00432e-09	1.7134e-07
ENSG00000142632	1014.42	-1.10679	0.192552	-5.74799	9.0308e-09	1.71647e-07
ENSG00000173894	6947.44	-0.917702	0.159691	-5.74674	9.09781e-09	1.72526e-07
ENSG00000196199	2465.35	-0.85329	0.148478	-5.7469	9.08967e-09	1.72526e-07
ENSG00000176248	3974.46	-0.818272	0.142429	-5.74513	9.18511e-09	1.73983e-07
ENSG00000114125	2552.53	0.762226	0.132726	5.74286	9.30926e-09	1.76134e-07
ENSG00000114019	8494.86	-0.773268	0.134676	-5.74169	9.37389e-09	1.77155e-07
ENSG00000172115	6877.58	1.51721	0.264398	5.73836	9.55989e-09	1.80465e-07
ENSG00000170638	3935.16	-0.900317	0.156968	-5.73567	9.71288e-09	1.83145e-07
ENSG00000272501	495.264	-1.01317	0.176766	-5.73173	9.94127e-09	1.87238e-07
ENSG00000067369	5479.27	-0.618694	0.107977	-5.72986	1.00511e-08	1.88878e-07
ENSG00000101004	3132.15	-1.16255	0.20289	-5.72998	1.00443e-08	1.88878e-07
ENSG00000105137	3741.25	-1.03998	0.181527	-5.72905	1.00996e-08	1.89575e-07
ENSG00000177156	3932.67	0.77715	0.135659	5.72872	1.01191e-08	1.89727e-07
ENSG00000106153	11566.8	0.722925	0.126233	5.72692	1.02268e-08	1.91531e-07
ENSG00000167280	2111.89	-1.11562	0.194857	-5.72532	1.03241e-08	1.93136e-07
ENSG00000132694	3109.5	-0.803986	0.140435	-5.72498	1.03449e-08	1.93306e-07
ENSG00000052802	1133.99	0.896094	0.156545	5.7242	1.03925e-08	1.9376e-07
ENSG00000140948	2561.94	-0.814588	0.142303	-5.72433	1.03843e-08	1.9376e-07
ENSG00000114942	10785.8	0.859019	0.150107	5.7227	1.04843e-08	1.95154e-07
ENSG00000132622	491.223	-1.27654	0.22307	-5.7226	1.04907e-08	1.95154e-07
ENSG00000196636	1067.17	1.39228	0.243314	5.72214	1.05192e-08	1.95464e-07
ENSG00000168487	2098.98	-0.695063	0.121528	-5.71937	1.0692e-08	1.98328e-07
ENSG00000266472	2024.72	0.771873	0.13496	5.71929	1.06972e-08	1.98328e-07
ENSG00000158805	633.112	-1.01012	0.176639	-5.71853	1.07451e-08	1.98994e-07
ENSG00000155090	1884.15	0.726497	0.127062	5.71765	1.08008e-08	1.99803e-07
ENSG00000173548	2427.78	-0.942275	0.164862	-5.71552	1.09368e-08	2.02093e-07
ENSG00000061273	9832.16	-0.96805	0.169486	-5.71168	1.11864e-08	2.06475e-07
ENSG00000182798	360.702	-1.14626	0.2007	-5.7113	1.12118e-08	2.06716e-07
ENSG00000189319	1709.69	-1.10663	0.193803	-5.71005	1.1294e-08	2.08e-07
ENSG00000028310	2084.31	-0.733742	0.128541	-5.70822	1.14166e-08	2.10025e-07
ENSG00000175334	8654.87	0.963077	0.168746	5.70725	1.14819e-08	2.10993e-07
ENSG00000128524	1911.18	0.954932	0.167363	5.70576	1.15825e-08	2.12606e-07
ENSG00000119801	2677.72	0.851757	0.149295	5.70518	1.16217e-08	2.1309e-07
ENSG00000110514	2985.79	-0.940845	0.164933	-5.7044	1.16751e-08	2.13832e-07
ENSG00000122257	3232.87	-1.09517	0.192067	-5.70201	1.18401e-08	2.16616e-07
ENSG00000116580	1924.42	-0.672816	0.118051	-5.69935	1.20263e-08	2.19781e-07
ENSG00000131143	11490.9	0.663862	0.1165	5.69838	1.20954e-08	2.20559e-07
ENSG00000188690	1283.52	0.858104	0.150586	5.69844	1.20906e-08	2.20559e-07
ENSG00000177150	2167.67	0.709186	0.124477	5.69734	1.21692e-08	2.21661e-07
ENSG00000123609	1020.14	1.08977	0.191284	5.69715	1.21828e-08	2.21666e-07
ENSG00000008018	5644.96	0.998924	0.175412	5.69473	1.23567e-08	2.24584e-07
ENSG00000146826	1122.26	-0.992907	0.174378	-5.694	1.241e-08	2.25306e-07
ENSG00000086589	2424.98	0.72371	0.127129	5.69274	1.25017e-08	2.26723e-07
ENSG00000103363	6694.36	0.753916	0.132467	5.69133	1.26052e-08	2.2835e-07
ENSG00000235655	1261.09	1.13531	0.199493	5.69096	1.2633e-08	2.28605e-07
ENSG00000100442	6096.5	0.969551	0.170491	5.68681	1.29436e-08	2.33475e-07
ENSG00000131165	3599.46	-0.989737	0.17403	-5.68715	1.29173e-08	2.33475e-07
ENSG00000162738	2421.23	-0.749824	0.131854	-5.6868	1.29443e-08	2.33475e-07
ENSG00000163364	405.422	0.988149	0.173803	5.68547	1.30453e-08	2.35041e-07
ENSG00000025039	1418.24	0.675732	0.118919	5.68229	1.32902e-08	2.39195e-07
ENSG00000106603	1912.52	0.691244	0.121767	5.67679	1.37243e-08	2.4674e-07
ENSG00000138175	2726.82	1.1945	0.21049	5.67484	1.3882e-08	2.49306e-07
ENSG00000120053	3501.96	0.684427	0.120693	5.6708	1.4213e-08	2.54975e-07
ENSG00000158417	18911.6	-1.49962	0.264498	-5.66969	1.43058e-08	2.56363e-07
ENSG00000176845	3981.04	-0.979063	0.172702	-5.66908	1.4357e-08	2.57003e-07
ENSG00000143727	2980.11	1.01246	0.178653	5.66719	1.45159e-08	2.59567e-07
ENSG00000104671	1276.26	0.797963	0.140815	5.66676	1.45525e-08	2.59942e-07
ENSG00000134780	1188.5	-1.0434	0.184156	-5.66584	1.46305e-08	2.61055e-07
ENSG00000119326	1642.63	1.13819	0.200905	5.66531	1.46757e-08	2.61579e-07
ENSG00000172037	6302.63	-1.36016	0.240094	-5.66511	1.46927e-08	2.61602e-07
ENSG00000103264	1152.88	-0.9527	0.168227	-5.66318	1.4859e-08	2.6428e-07
ENSG00000135047	2309.32	-0.661967	0.116963	-5.65964	1.51691e-08	2.69507e-07
ENSG00000152492	3619.45	0.766088	0.135371	5.65919	1.52092e-08	2.6993e-07
ENSG00000197885	288.683	0.956804	0.169098	5.65829	1.52888e-08	2.71054e-07
ENSG00000162980	2612.69	0.821106	0.1452	5.65498	1.55864e-08	2.76035e-07
ENSG00000206149	547.608	-0.938263	0.165943	-5.65414	1.56632e-08	2.771e-07
ENSG00000162959	797.676	0.886093	0.156783	5.65172	1.58852e-08	2.80728e-07
ENSG00000222041	1638.76	0.795747	0.14081	5.65122	1.59309e-08	2.81236e-07
ENSG00000173933	1090.58	0.749492	0.132634	5.65081	1.59691e-08	2.81613e-07
ENSG00000186350	7694.71	-0.701218	0.124147	-5.6483	1.62041e-08	2.85453e-07
ENSG00000255031	159.534	-1.37908	0.244326	-5.64445	1.65709e-08	2.91605e-07
ENSG00000100522	2083.57	0.866588	0.153535	5.64425	1.65907e-08	2.91645e-07
ENSG00000112655	3703.76	-1.0454	0.185222	-5.64403	1.66118e-08	2.91707e-07
ENSG00000164096	3813.59	0.76477	0.135615	5.63925	1.70789e-08	2.99593e-07
ENSG00000126391	2868.05	-1.0066	0.178527	-5.63834	1.71693e-08	3.00862e-07
ENSG00000234664	264.736	1.03462	0.183567	5.63622	1.7382e-08	3.04267e-07
ENSG00000114554	5487.92	-0.979582	0.173843	-5.63486	1.75205e-08	3.06369e-07
ENSG00000137273	470.831	-0.996877	0.176924	-5.63448	1.75592e-08	3.06723e-07
ENSG00000155959	2599.82	1.1874	0.210899	5.63015	1.80052e-08	3.13873e-07
ENSG00000198860	4344.23	0.993235	0.176414	5.63014	1.80063e-08	3.13873e-07
ENSG00000063660	10798.9	-1.35663	0.240982	-5.62957	1.80659e-08	3.14582e-07
ENSG00000158019	4282.76	1.10143	0.1957	5.62815	1.82153e-08	3.16851e-07
ENSG00000090372	6091.34	-0.828604	0.147257	-5.62692	1.83458e-08	3.18787e-07
ENSG00000182180	5280.79	0.803029	0.142719	5.62666	1.83737e-08	3.18938e-07
ENSG00000228526	167.459	1.63834	0.291221	5.62575	1.84702e-08	3.20279e-07
ENSG00000250317	693.601	0.886453	0.157601	5.62466	1.85871e-08	3.2197e-07
ENSG00000114978	6698.3	0.715679	0.127257	5.62389	1.8671e-08	3.23086e-07
ENSG00000137504	2819.72	-0.775948	0.138093	-5.61902	1.92039e-08	3.31961e-07
ENSG00000255042	410.169	0.939231	0.167159	5.61877	1.92318e-08	3.32099e-07
ENSG00000014824	2185.73	0.849409	0.151192	5.61808	1.93093e-08	3.32746e-07
ENSG00000066735	1475.24	-0.99012	0.176234	-5.61822	1.92937e-08	3.32746e-07
ENSG00000162972	419.695	1.17141	0.208551	5.61689	1.94422e-08	3.34688e-07
ENSG00000104325	1385.18	0.879493	0.156625	5.61527	1.9626e-08	3.37152e-07
ENSG00000163029	3087.61	-1.16276	0.207068	-5.61536	1.96153e-08	3.37152e-07
ENSG00000131981	724.421	0.780225	0.138965	5.61456	1.97069e-08	3.38193e-07
ENSG00000134056	649.705	0.777285	0.138459	5.61381	1.97924e-08	3.39265e-07
ENSG00000283633	1238.82	0.843851	0.150321	5.61365	1.98102e-08	3.39265e-07
ENSG00000135637	985.739	-0.96121	0.171345	-5.60978	2.02582e-08	3.4658e-07
ENSG00000133983	2057.25	1.11717	0.199157	5.60948	2.02939e-08	3.46833e-07
ENSG00000099860	3969.21	-0.766668	0.136731	-5.60714	2.05695e-08	3.51182e-07
ENSG00000129680	1193.76	-1.19354	0.212902	-5.60605	2.06999e-08	3.53045e-07
ENSG00000165655	4833.51	-1.00858	0.17993	-5.60542	2.07746e-08	3.53957e-07
ENSG00000116786	4573.37	-0.958602	0.171036	-5.60469	2.08625e-08	3.54727e-07
ENSG00000187837	1104.43	0.873729	0.15589	5.60477	2.0853e-08	3.54727e-07
ENSG00000082146	639.088	1.04475	0.18643	5.60397	2.09491e-08	3.55836e-07
ENSG00000100263	1449.72	-0.988031	0.176347	-5.60276	2.10965e-08	3.57973e-07
ENSG00000116667	1326.67	0.901598	0.161013	5.59954	2.14921e-08	3.64314e-07
ENSG00000072071	8033.23	-0.935407	0.16707	-5.59891	2.1571e-08	3.65277e-07
ENSG00000270231	1189.54	-0.720335	0.128749	-5.59488	2.20777e-08	3.73477e-07
ENSG00000136352	336.83	-1.03121	0.184333	-5.59429	2.21532e-08	3.74373e-07
ENSG00000238227	3429.38	-0.906221	0.162008	-5.59368	2.22302e-08	3.75292e-07
ENSG00000138085	1804.85	0.743152	0.132902	5.59175	2.24791e-08	3.7911e-07
ENSG00000136830	6998.5	-1.13285	0.2026	-5.59155	2.25055e-08	3.79169e-07
ENSG00000181135	1459.11	-0.970319	0.173555	-5.59084	2.2597e-08	3.80326e-07
ENSG00000120306	626.821	1.03216	0.18464	5.59016	2.26864e-08	3.81444e-07
ENSG00000168175	4904.59	0.713361	0.12763	5.58928	2.28014e-08	3.82789e-07
ENSG00000221978	3614.9	-1.10408	0.197538	-5.58919	2.28125e-08	3.82789e-07
ENSG00000054967	675.549	-1.06796	0.19117	-5.58643	2.31788e-08	3.88151e-07
ENSG00000204237	1147.24	-1.01251	0.18124	-5.58656	2.31616e-08	3.88151e-07
ENSG00000177951	1525.51	-0.945164	0.169202	-5.58602	2.32334e-08	3.88674e-07
ENSG00000175387	3301.64	0.755605	0.135279	5.58551	2.33013e-08	3.89418e-07
ENSG00000182093	365.439	1.22564	0.219464	5.5847	2.34104e-08	3.90848e-07
ENSG00000188234	379.339	-1.0155	0.181848	-5.58433	2.34601e-08	3.90892e-07
ENSG00000218739	1747.26	0.777633	0.13925	5.58444	2.34453e-08	3.90892e-07
ENSG00000162825	427.328	-0.933702	0.16729	-5.58132	2.38697e-08	3.97319e-07
ENSG00000162298	1199.58	-0.902578	0.161724	-5.58099	2.39149e-08	3.97673e-07
ENSG00000170037	2630.16	-0.832139	0.149214	-5.57684	2.44932e-08	4.06882e-07
ENSG00000164032	21065.3	0.714658	0.128186	5.57516	2.47297e-08	4.104e-07
ENSG00000106012	3940.11	-0.836261	0.150046	-5.57335	2.49885e-08	4.13922e-07
ENSG00000188612	10455.1	1.06878	0.191768	5.57333	2.49918e-08	4.13922e-07
ENSG00000143149	1890.47	0.981975	0.176233	5.57204	2.5178e-08	4.1659e-07
ENSG00000125863	2406.95	0.947874	0.170169	5.57021	2.54434e-08	4.20145e-07
ENSG00000128268	2620.34	-1.13115	0.203069	-5.57026	2.5436e-08	4.20145e-07
ENSG00000099899	2655.44	-0.901805	0.16191	-5.5698	2.55028e-08	4.20707e-07
ENSG00000132481	1624.25	-1.09668	0.196975	-5.5676	2.58273e-08	4.25638e-07
ENSG00000052749	2658.52	-0.827645	0.14871	-5.56549	2.61423e-08	4.30402e-07
ENSG00000123240	3937.5	0.691846	0.124362	5.56316	2.64939e-08	4.35758e-07
ENSG00000040487	404.58	-0.970845	0.174527	-5.56272	2.65595e-08	4.36353e-07
ENSG00000268940	597.639	0.892716	0.160486	5.56257	2.65825e-08	4.36353e-07
ENSG00000151364	605.08	0.871079	0.15664	5.56103	2.68194e-08	4.39373e-07
ENSG00000163754	809.751	1.24717	0.224265	5.56114	2.68024e-08	4.39373e-07
ENSG00000140400	2562.08	-0.924436	0.166263	-5.56009	2.6964e-08	4.40452e-07
ENSG00000147905	934.338	0.889274	0.159931	5.56035	2.69238e-08	4.40452e-07
ENSG00000170515	7536.09	0.870851	0.156626	5.56008	2.69648e-08	4.40452e-07
ENSG00000139684	1116.07	1.0945	0.196965	5.55682	2.74741e-08	4.4833e-07
ENSG00000148841	1350.03	-1.17001	0.210686	-5.55334	2.80257e-08	4.56883e-07
ENSG00000126461	7641.86	-1.02628	0.184835	-5.55239	2.81783e-08	4.58919e-07
ENSG00000133142	1604.47	0.800803	0.144245	5.55167	2.82949e-08	4.60367e-07
ENSG00000130731	1044.4	0.777015	0.139997	5.55024	2.8527e-08	4.6369e-07
ENSG00000149115	5153.31	-1.01066	0.182104	-5.54987	2.85875e-08	4.64219e-07
ENSG00000103018	4996.95	1.02191	0.184154	5.5492	2.86985e-08	4.65567e-07
ENSG00000137364	654.457	1.18625	0.213888	5.54613	2.92054e-08	4.73327e-07
ENSG00000076604	2935.1	-0.932119	0.168208	-5.54146	2.9996e-08	4.85666e-07
ENSG00000123975	4852.48	0.941255	0.169868	5.54108	3.00606e-08	4.86238e-07
ENSG00000135519	2261.82	-0.912674	0.164722	-5.54068	3.01299e-08	4.86885e-07
ENSG00000173599	1675.56	-0.713042	0.128705	-5.54014	3.02237e-08	4.87926e-07
ENSG00000224078	4550.19	-0.6326	0.114204	-5.53921	3.03835e-08	4.90029e-07
ENSG00000010322	4505.74	-0.859144	0.155128	-5.5383	3.05422e-08	4.92032e-07
ENSG00000112695	3929.87	0.703192	0.126972	5.53816	3.05669e-08	4.92032e-07
ENSG00000102901	1513.6	-0.832351	0.150306	-5.5377	3.06462e-08	4.92831e-07
ENSG00000109911	477.757	0.936512	0.169178	5.53565	3.10081e-08	4.97687e-07
ENSG00000225383	120.51	1.37323	0.248066	5.53574	3.0992e-08	4.97687e-07
ENSG00000070501	831.659	0.928718	0.167811	5.53432	3.1244e-08	5.00989e-07
ENSG00000167703	513.971	-0.976723	0.176588	-5.53107	3.18279e-08	5.0986e-07
ENSG00000169750	108.448	-1.39075	0.251462	-5.53067	3.19005e-08	5.10531e-07
ENSG00000119446	762.209	0.918829	0.166158	5.52984	3.20525e-08	5.1247e-07
ENSG00000111642	50499.2	-0.685003	0.123896	-5.52884	3.22356e-08	5.14902e-07
ENSG00000148468	5021.35	-0.674511	0.12204	-5.52698	3.2579e-08	5.19887e-07
ENSG00000157350	4631.78	-1.03895	0.188044	-5.52507	3.29352e-08	5.25067e-07
ENSG00000111843	2164.2	0.751054	0.135944	5.52471	3.30022e-08	5.25631e-07
ENSG00000125378	21153.3	-0.980146	0.177527	-5.52112	3.3685e-08	5.35992e-07
ENSG00000171316	3811.47	-0.739523	0.133951	-5.52087	3.37335e-08	5.36249e-07
ENSG00000056050	872.447	0.961628	0.17421	5.51993	3.39126e-08	5.38581e-07
ENSG00000142798	3423.09	-0.794204	0.14391	-5.51876	3.41393e-08	5.41665e-07
ENSG00000115297	997.591	-0.97958	0.177508	-5.51851	3.41878e-08	5.41915e-07
ENSG00000169660	724.977	-0.891506	0.161574	-5.51763	3.4361e-08	5.44142e-07
ENSG00000115944	5916.26	0.978023	0.177263	5.51736	3.44137e-08	5.44458e-07
ENSG00000128609	1410.81	1.05881	0.191935	5.51652	3.45769e-08	5.45999e-07
ENSG00000169612	923.345	1.09183	0.197915	5.51665	3.45525e-08	5.45999e-07
ENSG00000143612	4565.27	0.711689	0.129055	5.51461	3.49552e-08	5.51449e-07
ENSG00000103222	1381.46	-0.746083	0.135321	-5.51344	3.51891e-08	5.54612e-07
ENSG00000070404	5186.25	-1.21375	0.220158	-5.51305	3.52659e-08	5.55245e-07
ENSG00000142235	850.962	-0.953332	0.172927	-5.5129	3.52961e-08	5.55245e-07
ENSG00000172354	9982.97	0.748481	0.135778	5.51254	3.53691e-08	5.55867e-07
ENSG00000121766	1269.78	0.810832	0.147108	5.51182	3.55139e-08	5.57615e-07
ENSG00000148339	1199.96	-0.813403	0.147623	-5.51002	3.58794e-08	5.62635e-07
ENSG00000196924	60335.6	-0.838091	0.152106	-5.50991	3.59014e-08	5.62635e-07
ENSG00000143156	1425.91	1.34195	0.243671	5.50723	3.64532e-08	5.70745e-07
ENSG00000062822	7922.06	-0.909317	0.165141	-5.50631	3.66426e-08	5.7317e-07
ENSG00000234616	2989.26	-0.791843	0.143811	-5.50614	3.66797e-08	5.73211e-07
ENSG00000213585	10909.1	1.17052	0.212642	5.50466	3.69883e-08	5.77351e-07
ENSG00000272047	1676.38	1.08721	0.197512	5.50454	3.70142e-08	5.77351e-07
ENSG00000143303	713.623	-0.782577	0.142236	-5.50195	3.75624e-08	5.85313e-07
ENSG00000228253	14766.9	-1.68567	0.306385	-5.50179	3.7595e-08	5.85313e-07
ENSG00000171103	825.596	0.709939	0.129043	5.50158	3.76396e-08	5.85459e-07
ENSG00000086232	11325.5	0.611536	0.111169	5.50097	3.77705e-08	5.86944e-07
ENSG00000067221	497.759	-1.17488	0.213651	-5.49906	3.81828e-08	5.92509e-07
ENSG00000204859	463.644	-0.854854	0.155457	-5.49898	3.81999e-08	5.92509e-07
ENSG00000136986	3082.73	0.619729	0.112705	5.49866	3.82678e-08	5.93009e-07
ENSG00000131773	2404.77	0.803091	0.146067	5.4981	3.83912e-08	5.94365e-07
ENSG00000196814	1067.8	-1.0424	0.189607	-5.49769	3.84808e-08	5.95199e-07
ENSG00000113328	4107.08	0.879198	0.15995	5.49669	3.8699e-08	5.97461e-07
ENSG00000178607	828.276	-0.82764	0.15057	-5.4967	3.86958e-08	5.97461e-07
ENSG00000140941	2014.67	0.903869	0.164461	5.49595	3.88615e-08	5.99412e-07
ENSG00000126814	909.824	0.924795	0.16831	5.49459	3.91618e-08	6.03484e-07
ENSG00000103111	2945.08	-0.865195	0.15751	-5.49297	3.95237e-08	6.08496e-07
ENSG00000183579	941.465	-0.848394	0.154513	-5.49075	4.00232e-08	6.15616e-07
ENSG00000099381	6393.56	-0.968985	0.176482	-5.49055	4.00674e-08	6.15664e-07
ENSG00000163444	3372.7	0.703953	0.128215	5.49041	4.01004e-08	6.15664e-07
ENSG00000198791	3654.28	1.12733	0.205356	5.48963	4.02777e-08	6.17815e-07
ENSG00000173207	5953.21	0.984883	0.179443	5.48857	4.05199e-08	6.20956e-07
ENSG00000135476	3727.64	-1.02722	0.187194	-5.48746	4.07752e-08	6.24293e-07
ENSG00000087842	627.192	0.852445	0.155351	5.48723	4.08284e-08	6.24532e-07
ENSG00000133247	2445.39	-1.06632	0.19435	-5.4866	4.09743e-08	6.26187e-07
ENSG00000151914	10256	-0.726455	0.132433	-5.48545	4.12408e-08	6.2968e-07
ENSG00000187498	3666.73	-1.28608	0.234516	-5.48397	4.1589e-08	6.34413e-07
ENSG00000131149	3020.85	-0.633214	0.115481	-5.48328	4.17503e-08	6.3629e-07
ENSG00000104368	2961.85	-0.943142	0.172019	-5.48279	4.18663e-08	6.36889e-07
ENSG00000121057	2602.38	-0.737216	0.134459	-5.48284	4.18563e-08	6.36889e-07
ENSG00000106366	2562.45	-0.84985	0.155008	-5.48263	4.19058e-08	6.36907e-07
ENSG00000140044	3666.52	-0.712195	0.129971	-5.47965	4.26173e-08	6.46537e-07
ENSG00000140988	111059	0.611596	0.11161	5.47978	4.25865e-08	6.46537e-07
ENSG00000154358	4654.06	-0.744867	0.135949	-5.479	4.2774e-08	6.48322e-07
ENSG00000171223	3922.77	-0.818086	0.149322	-5.47866	4.28548e-08	6.48956e-07
ENSG00000160214	1846.77	-0.825505	0.150692	-5.47811	4.29904e-08	6.49824e-07
ENSG00000234171	398.42	0.90215	0.164679	5.47823	4.29597e-08	6.49824e-07
ENSG00000108509	2139.7	-0.832711	0.152039	-5.47696	4.32692e-08	6.53443e-07
ENSG00000180229	1971.62	-0.807494	0.147488	-5.47496	4.37599e-08	6.60254e-07
ENSG00000162704	5763.26	0.787371	0.143843	5.4738	4.40478e-08	6.63995e-07
ENSG00000105875	562.697	-1.02171	0.1867	-5.47245	4.43846e-08	6.68466e-07
ENSG00000124535	2839.14	-0.759633	0.138864	-5.47035	4.49158e-08	6.75852e-07
ENSG00000173175	1062.02	-0.966537	0.176727	-5.46911	4.52309e-08	6.79977e-07
ENSG00000140319	10381.4	0.679199	0.124226	5.46743	4.56618e-08	6.85835e-07
ENSG00000071655	7413.32	-1.11139	0.203359	-5.46513	4.6256e-08	6.94133e-07
ENSG00000143368	3634.67	0.908264	0.16623	5.46391	4.65762e-08	6.98307e-07
ENSG00000115233	2591.49	1.25607	0.229983	5.46159	4.71887e-08	7.06852e-07
ENSG00000104524	1942.94	-1.10718	0.20273	-5.46138	4.72456e-08	7.07067e-07
ENSG00000126217	1716.52	-0.739523	0.135418	-5.46106	4.73313e-08	7.07262e-07
ENSG00000127663	1492.61	-0.863084	0.158048	-5.46088	4.73782e-08	7.07262e-07
ENSG00000163512	1071.91	0.809494	0.148236	5.46085	4.73864e-08	7.07262e-07
ENSG00000173163	990.499	1.10319	0.202029	5.46055	4.74671e-08	7.07831e-07
ENSG00000080824	60962	-1.432	0.26227	-5.46003	4.76065e-08	7.08938e-07
ENSG00000118523	7575.19	-0.977275	0.17899	-5.45995	4.76267e-08	7.08938e-07
ENSG00000084733	4543.24	0.643101	0.117804	5.45906	4.7866e-08	7.11862e-07
ENSG00000137054	2955.69	0.603611	0.110698	5.45275	4.95963e-08	7.36935e-07
ENSG00000228223	729.006	-0.943091	0.173038	-5.45021	5.0311e-08	7.4622e-07
ENSG00000265354	2802.64	1.22849	0.225396	5.45036	5.02675e-08	7.4622e-07
ENSG00000112081	16987.5	0.839191	0.154003	5.44919	5.06005e-08	7.49845e-07
ENSG00000162851	548.561	0.830888	0.152539	5.44704	5.1216e-08	7.58289e-07
ENSG00000104998	1115.52	-0.952931	0.174956	-5.44669	5.1317e-08	7.59107e-07
ENSG00000151366	635.054	1.12234	0.206077	5.44619	5.14603e-08	7.6055e-07
ENSG00000038274	1896.99	0.975778	0.179177	5.4459	5.15442e-08	7.61114e-07
ENSG00000186063	2592.21	1.00854	0.185231	5.44478	5.18708e-08	7.65256e-07
ENSG00000106624	3337.96	-1.04604	0.192186	-5.44285	5.24347e-08	7.72889e-07
ENSG00000105357	3735.44	-0.856897	0.15748	-5.4413	5.28934e-08	7.78959e-07
ENSG00000181019	3026.67	1.05839	0.19455	5.44017	5.323e-08	7.83221e-07
ENSG00000131236	10990.9	1.12159	0.206241	5.43824	5.38097e-08	7.9105e-07
ENSG00000092051	5573.95	-0.706648	0.129948	-5.43791	5.39085e-08	7.91802e-07
ENSG00000105227	1375.94	-1.14827	0.211169	-5.43766	5.39835e-08	7.92204e-07
ENSG00000105429	3184.91	-0.922918	0.169734	-5.43743	5.4054e-08	7.92538e-07
ENSG00000118564	1484.42	1.12731	0.207353	5.43667	5.42842e-08	7.95211e-07
ENSG00000174177	1077.69	-0.972009	0.17885	-5.43476	5.48693e-08	8.02368e-07
ENSG00000177508	1903.56	-0.805574	0.148222	-5.43491	5.48228e-08	8.02368e-07
ENSG00000124104	1197.02	-0.943804	0.173711	-5.43318	5.53593e-08	8.08821e-07
ENSG00000182117	1688.43	1.02874	0.189387	5.43192	5.57509e-08	8.13826e-07
ENSG00000196371	771.184	-0.799659	0.14723	-5.43137	5.59221e-08	8.15608e-07
ENSG00000099331	5549.36	-0.949873	0.174969	-5.42881	5.67314e-08	8.26686e-07
ENSG00000161647	323.406	-1.09393	0.201512	-5.4286	5.67969e-08	8.26915e-07
ENSG00000113269	1450.08	0.781137	0.143942	5.42675	5.73897e-08	8.3471e-07
ENSG00000130479	3214.08	-0.887533	0.163552	-5.42662	5.74328e-08	8.3471e-07
ENSG00000132382	2025.76	-0.821929	0.15148	-5.42601	5.76293e-08	8.36103e-07
ENSG00000214826	925.448	-1.01004	0.186148	-5.42602	5.76252e-08	8.36103e-07
ENSG00000149428	5273.04	-0.881117	0.162398	-5.42567	5.7738e-08	8.36948e-07
ENSG00000138778	4123.51	-1.02252	0.18848	-5.42506	5.79352e-08	8.39076e-07
ENSG00000126822	4724.52	-0.933806	0.172158	-5.42413	5.82363e-08	8.42163e-07
ENSG00000165271	4202.89	-1.07537	0.198258	-5.42409	5.82498e-08	8.42163e-07
ENSG00000131931	314.455	1.16575	0.214996	5.42218	5.88781e-08	8.50508e-07
ENSG00000167566	2997.87	-0.870867	0.160635	-5.42141	5.91316e-08	8.52685e-07
ENSG00000189410	3280.11	-0.962584	0.177551	-5.42145	5.91163e-08	8.52685e-07
ENSG00000182551	1286.79	1.04502	0.192798	5.42031	5.94962e-08	8.572e-07
ENSG00000100324	2520.94	-0.995434	0.183679	-5.41942	5.97932e-08	8.60731e-07
ENSG00000110958	8287.72	1.00308	0.185106	5.41894	5.99547e-08	8.6231e-07
ENSG00000177875	581.747	-0.958806	0.176944	-5.41871	6.00304e-08	8.62652e-07
ENSG00000137642	903.054	-0.776969	0.143415	-5.41765	6.03889e-08	8.67053e-07
ENSG00000116473	2540.43	1.12526	0.207771	5.41587	6.09901e-08	8.74174e-07
ENSG00000269335	625.493	-1.05106	0.194065	-5.416	6.09471e-08	8.74174e-07
ENSG00000080802	623.791	1.06271	0.196372	5.41174	6.2416e-08	8.93349e-07
ENSG00000139433	1788.94	0.865264	0.159889	5.41167	6.24413e-08	8.93349e-07
ENSG00000153310	6204.37	0.849183	0.156921	5.41153	6.24893e-08	8.93349e-07
ENSG00000136026	5787.42	-0.789115	0.145867	-5.40982	6.30877e-08	9.01128e-07
ENSG00000097033	3208.69	0.790008	0.146049	5.40921	6.33023e-08	9.03343e-07
ENSG00000164182	1456.71	1.11224	0.205624	5.40907	6.33515e-08	9.03343e-07
ENSG00000160703	1437.33	-0.956711	0.177002	-5.40508	6.47807e-08	9.22931e-07
ENSG00000015532	2718.43	-1.09777	0.203125	-5.40442	6.50177e-08	9.23952e-07
ENSG00000079432	11410.2	-0.910611	0.168489	-5.40456	6.49679e-08	9.23952e-07
ENSG00000102181	1101.1	-0.859219	0.158984	-5.40442	6.50193e-08	9.23952e-07
ENSG00000012232	4944.54	-0.903752	0.167234	-5.40412	6.51262e-08	9.24681e-07
ENSG00000198015	1213.62	1.01817	0.18865	5.39713	6.77145e-08	9.60609e-07
ENSG00000140691	965.434	-1.12345	0.208164	-5.39696	6.778e-08	9.60718e-07
ENSG00000128699	877.314	0.83294	0.15434	5.3968	6.78396e-08	9.60743e-07
ENSG00000184363	1809.72	-0.867035	0.160731	-5.39433	6.87794e-08	9.73222e-07
ENSG00000081181	512.959	1.11687	0.207179	5.39084	7.01272e-08	9.91449e-07
ENSG00000147813	521.272	-1.16256	0.215725	-5.38909	7.08136e-08	1.00017e-06
ENSG00000203485	3511.31	-0.901268	0.167243	-5.38897	7.08642e-08	1.00017e-06
ENSG00000099821	3665.01	-1.01524	0.188474	-5.38664	7.17863e-08	1.01148e-06
ENSG00000137218	617.173	-0.979812	0.181897	-5.38664	7.17873e-08	1.01148e-06
ENSG00000121022	1674.91	0.720209	0.133712	5.38626	7.19375e-08	1.01192e-06
ENSG00000175063	3783.1	0.736172	0.136676	5.38626	7.19404e-08	1.01192e-06
ENSG00000266412	5344.33	0.886595	0.164609	5.38607	7.20166e-08	1.01213e-06
ENSG00000253250	519	1.18369	0.219817	5.38489	7.24902e-08	1.01793e-06
ENSG00000175324	1022.42	0.982848	0.18253	5.38458	7.26152e-08	1.01882e-06
ENSG00000107223	8710.15	0.650214	0.120787	5.38314	7.31993e-08	1.02615e-06
ENSG00000144485	2124.73	-0.829584	0.154139	-5.38207	7.36343e-08	1.03138e-06
ENSG00000171490	5879.49	0.775232	0.144096	5.37995	7.45051e-08	1.04269e-06
ENSG00000181090	5809.99	-0.694299	0.129058	-5.37975	7.45879e-08	1.04297e-06
ENSG00000100918	88.6629	-1.43803	0.267368	-5.37848	7.51155e-08	1.04859e-06
ENSG00000131508	4436.4	0.925115	0.172	5.37859	7.50714e-08	1.04859e-06
ENSG00000176720	5725.33	-0.82469	0.153339	-5.37821	7.52296e-08	1.0493e-06
ENSG00000185347	1948.98	-1.06376	0.19788	-5.3758	7.62449e-08	1.06257e-06
ENSG00000168264	5516.82	-0.901632	0.167737	-5.37527	7.64687e-08	1.06479e-06
ENSG00000108784	348.713	-1.07439	0.199888	-5.37497	7.65952e-08	1.06566e-06
ENSG00000104859	3069.41	-0.715864	0.133219	-5.37357	7.71911e-08	1.07164e-06
ENSG00000160294	3253.61	-0.822208	0.153011	-5.37351	7.72185e-08	1.07164e-06
ENSG00000273373	367.529	-0.942594	0.175409	-5.3737	7.71358e-08	1.07164e-06
ENSG00000143761	9838.68	0.808109	0.150412	5.37265	7.75857e-08	1.07584e-06
ENSG00000104219	2235.47	0.736999	0.137203	5.37161	7.80376e-08	1.0812e-06
ENSG00000170004	25066.3	-0.818854	0.152458	-5.37102	7.82945e-08	1.08337e-06
ENSG00000175602	6007.27	-1.05176	0.195824	-5.37095	7.83249e-08	1.08337e-06
ENSG00000143575	2891.46	0.621623	0.115784	5.3688	7.92622e-08	1.09543e-06
ENSG00000173209	2757.97	-1.13382	0.21121	-5.36821	7.95225e-08	1.09811e-06
ENSG00000119328	583.729	0.927493	0.172794	5.36763	7.97793e-08	1.10002e-06
ENSG00000132153	8653.41	-0.884015	0.164695	-5.36759	7.97959e-08	1.10002e-06
ENSG00000145425	21462.4	0.85272	0.158869	5.36745	7.9859e-08	1.10002e-06
ENSG00000068400	3433.98	-0.670823	0.125001	-5.36655	8.02592e-08	1.10302e-06
ENSG00000113430	954.274	-1.09549	0.204134	-5.36651	8.02764e-08	1.10302e-06
ENSG00000177868	876.265	0.877999	0.163606	5.36656	8.02547e-08	1.10302e-06
ENSG00000102878	225.288	-1.21022	0.225544	-5.36578	8.05981e-08	1.10625e-06
ENSG00000140264	17356.8	0.68874	0.12836	5.36568	8.06445e-08	1.10625e-06
ENSG00000185305	870.567	0.806606	0.150363	5.36438	8.1228e-08	1.11333e-06
ENSG00000167244	6528.95	0.753502	0.140477	5.3639	8.14462e-08	1.1154e-06
ENSG00000212123	243.438	-1.27731	0.238163	-5.36316	8.17784e-08	1.11903e-06
ENSG00000110852	195.773	1.30223	0.24282	5.36294	8.18767e-08	1.11945e-06
ENSG00000162614	2477.06	-1.52237	0.283938	-5.36163	8.24755e-08	1.12671e-06
ENSG00000154240	1837.35	-1.12782	0.210357	-5.36145	8.25572e-08	1.1269e-06
ENSG00000099399	2940.98	0.921525	0.171897	5.36091	8.28053e-08	1.12936e-06
ENSG00000124608	1231.94	-0.937032	0.174848	-5.35914	8.362e-08	1.13954e-06
ENSG00000101928	188.559	1.19663	0.223378	5.35695	8.46405e-08	1.1525e-06
ENSG00000205560	279.596	-1.23822	0.231191	-5.35584	8.51608e-08	1.15863e-06
ENSG00000004455	5621.88	0.646104	0.120692	5.35335	8.6342e-08	1.17182e-06
ENSG00000129911	3106.94	-0.825692	0.154231	-5.3536	8.62223e-08	1.17182e-06
ENSG00000221983	18317.6	0.828396	0.154744	5.35335	8.63403e-08	1.17182e-06
ENSG00000130816	14161.9	-1.12918	0.210958	-5.35263	8.66839e-08	1.1755e-06
ENSG00000175745	547.243	-0.803515	0.150125	-5.35231	8.68396e-08	1.17665e-06
ENSG00000106305	1804.2	1.01806	0.190217	5.35209	8.69424e-08	1.17709e-06
ENSG00000161618	1489.62	-1.10262	0.206122	-5.34935	8.82695e-08	1.19408e-06
ENSG00000197958	28798.1	0.903002	0.168858	5.34768	8.90864e-08	1.20415e-06
ENSG00000244509	2096.73	0.705184	0.131923	5.34541	9.02106e-08	1.21836e-06
ENSG00000130158	2133.06	-0.880852	0.1648	-5.34499	9.04237e-08	1.22024e-06
ENSG00000205707	251.668	1.17478	0.219838	5.34382	9.10071e-08	1.22712e-06
ENSG00000198157	8002.56	-1.5274	0.285989	-5.34075	9.25616e-08	1.24707e-06
ENSG00000197345	1393.48	1.04325	0.195422	5.33843	9.37527e-08	1.26209e-06
ENSG00000100823	11480.7	0.679445	0.127279	5.33825	9.38502e-08	1.26238e-06
ENSG00000153774	1359.88	0.751322	0.140782	5.33677	9.46157e-08	1.27165e-06
ENSG00000215788	234.833	-1.05018	0.196817	-5.33583	9.51059e-08	1.2772e-06
ENSG00000020426	826.815	0.690563	0.129436	5.33516	9.54629e-08	1.28096e-06
ENSG00000146386	504.041	1.05548	0.197844	5.3349	9.5596e-08	1.28171e-06
ENSG00000165810	919.882	-0.666029	0.124861	-5.33414	9.59977e-08	1.28502e-06
ENSG00000196421	92.2644	-1.59802	0.299581	-5.33418	9.59748e-08	1.28502e-06
ENSG00000129518	394.207	0.994509	0.186523	5.33184	9.72243e-08	1.30039e-06
ENSG00000169019	967.235	1.2708	0.238401	5.33053	9.79247e-08	1.30871e-06
ENSG00000172500	3406.15	0.695016	0.130395	5.33007	9.81727e-08	1.31097e-06
ENSG00000117650	2272.28	0.857039	0.160828	5.3289	9.88072e-08	1.31838e-06
ENSG00000079313	3498.21	-1.04575	0.19626	-5.3284	9.90813e-08	1.32098e-06
ENSG00000140320	4104.12	-0.948721	0.178095	-5.32704	9.98246e-08	1.32982e-06
ENSG00000197019	1359	-0.678235	0.127332	-5.32651	1.00116e-07	1.33263e-06
ENSG00000197283	4607.14	-0.957005	0.179691	-5.32585	1.00483e-07	1.33645e-06
ENSG00000058272	2712.99	-0.992749	0.186518	-5.32252	1.02337e-07	1.36002e-06
ENSG00000120509	1175.49	0.997641	0.187472	5.32154	1.02892e-07	1.3663e-06
ENSG00000086065	3224.23	0.794661	0.149334	5.32138	1.02983e-07	1.36641e-06
ENSG00000169228	902.711	-0.970737	0.182446	-5.32069	1.03377e-07	1.37055e-06
ENSG00000114857	4386.58	-0.827199	0.155494	-5.31983	1.03865e-07	1.37511e-06
ENSG00000142627	4659.18	-0.983321	0.184847	-5.31965	1.03969e-07	1.37511e-06
ENSG00000196422	4536.45	-1.11505	0.209608	-5.31969	1.03944e-07	1.37511e-06
ENSG00000153044	1320.04	0.772743	0.145289	5.31867	1.0453e-07	1.38143e-06
ENSG00000067167	2995.59	1.00666	0.189337	5.31678	1.0562e-07	1.39473e-06
ENSG00000113387	3246.54	1.0244	0.192699	5.31607	1.06035e-07	1.39909e-06
ENSG00000115306	5575.34	-0.813653	0.15308	-5.3152	1.06538e-07	1.40461e-06
ENSG00000256053	448.902	0.846752	0.15933	5.31444	1.06988e-07	1.40943e-06
ENSG00000122140	2665.11	0.678423	0.127669	5.31391	1.07297e-07	1.41238e-06
ENSG00000103174	422.621	-1.01044	0.190181	-5.31304	1.07809e-07	1.418e-06
ENSG00000081842	392.344	-1.01543	0.19121	-5.31059	1.09274e-07	1.43612e-06
ENSG00000100225	3198.69	0.843537	0.158984	5.30579	1.12186e-07	1.4731e-06
ENSG00000116752	1966.2	1.32996	0.250674	5.30552	1.12353e-07	1.4731e-06
ENSG00000170142	3041.25	0.963342	0.181572	5.30558	1.12315e-07	1.4731e-06
ENSG00000127463	1464.54	-0.680979	0.12838	-5.30441	1.13037e-07	1.48051e-06
ENSG00000127920	278.874	1.10485	0.208293	5.30432	1.13097e-07	1.48051e-06
ENSG00000138772	921.128	1.16497	0.219732	5.3018	1.14664e-07	1.49984e-06
ENSG00000219545	573.099	1.83672	0.346497	5.30082	1.15281e-07	1.50672e-06
ENSG00000101187	457.781	-0.799804	0.150901	-5.3002	1.15676e-07	1.5107e-06
ENSG00000004399	5599.01	-0.818897	0.15451	-5.29995	1.15833e-07	1.51156e-06
ENSG00000213638	412.877	-1.41057	0.266269	-5.29754	1.17374e-07	1.53047e-06
ENSG00000122068	3866.06	0.794427	0.149966	5.29738	1.17475e-07	1.53058e-06
ENSG00000134330	420.44	0.847802	0.160046	5.29724	1.17569e-07	1.53061e-06
ENSG00000138794	969.49	0.89876	0.169686	5.2966	1.17978e-07	1.53353e-06
ENSG00000168958	1809.65	0.916808	0.173094	5.2966	1.17978e-07	1.53353e-06
ENSG00000121716	267.653	-1.18563	0.223899	-5.29537	1.18773e-07	1.54266e-06
ENSG00000096092	1283.46	1.30976	0.247434	5.29338	1.20075e-07	1.55771e-06
ENSG00000198517	7359.51	-0.839547	0.158605	-5.29331	1.20119e-07	1.55771e-06
ENSG00000133265	2890.48	-0.935719	0.176809	-5.29227	1.20807e-07	1.56541e-06
ENSG00000154767	3617.46	-0.643486	0.121648	-5.28974	1.22493e-07	1.58602e-06
ENSG00000154723	4084.74	1.02109	0.193045	5.28938	1.22731e-07	1.58785e-06
ENSG00000101181	2528.99	-0.974799	0.184313	-5.28884	1.23096e-07	1.59134e-06
ENSG00000167291	8200.19	-0.760118	0.143742	-5.28808	1.23606e-07	1.59669e-06
ENSG00000147383	1604.42	1.0838	0.20498	5.28735	1.24102e-07	1.60185e-06
ENSG00000132879	1322.77	-0.745751	0.14105	-5.28714	1.24245e-07	1.60245e-06
ENSG00000166166	611.973	-1.04027	0.196776	-5.28657	1.24633e-07	1.6062e-06
ENSG00000109270	724.374	0.710354	0.134461	5.28297	1.27105e-07	1.6368e-06
ENSG00000161016	139946	0.772758	0.146284	5.28259	1.27371e-07	1.63895e-06
ENSG00000165264	2172.46	1.22446	0.231805	5.2823	1.27573e-07	1.64028e-06
ENSG00000141644	2092.57	-0.879461	0.16651	-5.28172	1.27976e-07	1.64419e-06
ENSG00000105677	1793.37	0.900049	0.170422	5.28129	1.28279e-07	1.64681e-06
ENSG00000169217	4370.97	-0.987742	0.187061	-5.28032	1.28957e-07	1.65423e-06
ENSG00000267809	147.764	1.65321	0.313157	5.27916	1.29777e-07	1.66219e-06
ENSG00000277363	1173.72	-0.916177	0.173545	-5.27919	1.29753e-07	1.66219e-06
ENSG00000179348	339.035	-0.855208	0.162028	-5.27816	1.30486e-07	1.66998e-06
ENSG00000134363	876.684	-0.778131	0.147457	-5.27699	1.31324e-07	1.67941e-06
ENSG00000171202	701.886	1.24831	0.236574	5.27661	1.31597e-07	1.68161e-06
ENSG00000005007	5409.65	-0.886239	0.167978	-5.27593	1.32085e-07	1.68655e-06
ENSG00000078808	4441.23	-0.702437	0.133147	-5.27565	1.32288e-07	1.68784e-06
ENSG00000091164	1785.16	1.13316	0.214829	5.27471	1.32969e-07	1.69495e-06
ENSG00000135740	470.513	-1.04378	0.197891	-5.27452	1.33106e-07	1.69495e-06
ENSG00000171612	807.602	1.11992	0.21233	5.27445	1.33152e-07	1.69495e-06
ENSG00000104880	1231.7	-0.876829	0.166276	-5.27334	1.33965e-07	1.70205e-06
ENSG00000119471	1130.62	0.856165	0.162359	5.27327	1.34016e-07	1.70205e-06
ENSG00000163249	1140.17	0.701805	0.133081	5.27353	1.33826e-07	1.70205e-06
ENSG00000108469	1190.63	-0.899741	0.17064	-5.27273	1.34407e-07	1.70571e-06
ENSG00000106246	629.652	-0.955686	0.181314	-5.27089	1.35761e-07	1.72153e-06
ENSG00000175183	1433.52	0.90785	0.172243	5.27076	1.35861e-07	1.72153e-06
ENSG00000167283	5600.37	0.993521	0.188537	5.26963	1.36699e-07	1.73083e-06
ENSG00000106089	633.181	-0.944911	0.179352	-5.26848	1.37558e-07	1.73704e-06
ENSG00000181045	600.736	-1.0791	0.204824	-5.26841	1.37608e-07	1.73704e-06
ENSG00000186866	977.005	-0.701064	0.133061	-5.26876	1.37346e-07	1.73704e-06
ENSG00000198331	414.861	1.05357	0.199975	5.26853	1.37523e-07	1.73704e-06
ENSG00000113638	1101.18	0.876816	0.166445	5.2679	1.37991e-07	1.74024e-06
ENSG00000170270	426.011	0.996455	0.18916	5.2678	1.38071e-07	1.74024e-06
ENSG00000170312	3257.24	0.801489	0.152172	5.26701	1.38667e-07	1.74642e-06
ENSG00000058799	371.291	0.930714	0.17678	5.26481	1.40334e-07	1.76608e-06
ENSG00000119878	907.614	1.13199	0.215043	5.26402	1.40943e-07	1.77106e-06
ENSG00000272734	2982.29	-0.987367	0.187566	-5.26412	1.40865e-07	1.77106e-06
ENSG00000110697	7679.44	-0.739551	0.14053	-5.26259	1.42039e-07	1.78349e-06
ENSG00000245937	1121.65	0.752029	0.142912	5.2622	1.42345e-07	1.78598e-06
ENSG00000122966	5844.45	-0.69166	0.131481	-5.26053	1.43638e-07	1.79948e-06
ENSG00000232502	208.505	-1.46089	0.277706	-5.26057	1.4361e-07	1.79948e-06
ENSG00000148688	1325.78	1.11987	0.212892	5.26029	1.4383e-07	1.80054e-06
ENSG00000197530	1611.03	-1.05984	0.201499	-5.25977	1.44233e-07	1.80421e-06
ENSG00000072778	8627.79	-0.661029	0.125719	-5.25798	1.45649e-07	1.82056e-06
ENSG00000077044	3402.01	-0.802945	0.152746	-5.25673	1.4664e-07	1.83156e-06
ENSG00000146733	1125.12	0.752322	0.14316	5.25513	1.47923e-07	1.8462e-06
ENSG00000140263	1126.85	0.750432	0.142821	5.25434	1.48555e-07	1.8527e-06
ENSG00000138029	2527.36	0.648526	0.123432	5.25414	1.48721e-07	1.85338e-06
ENSG00000145817	1247.22	0.873241	0.166218	5.2536	1.49154e-07	1.85739e-06
ENSG00000110719	1660.13	-1.134	0.215867	-5.25322	1.49461e-07	1.85981e-06
ENSG00000007384	1075.5	-0.839958	0.159908	-5.25275	1.49848e-07	1.86324e-06
ENSG00000169288	1112.37	1.42015	0.270466	5.25075	1.51482e-07	1.88214e-06
ENSG00000152455	1425.53	1.44853	0.275909	5.25004	1.52067e-07	1.888e-06
ENSG00000179314	363.512	-0.904451	0.172328	-5.24842	1.53411e-07	1.90326e-06
ENSG00000100503	10317.4	-0.837383	0.159581	-5.2474	1.5426e-07	1.91236e-06
ENSG00000115514	910.531	1.21628	0.231819	5.24667	1.54874e-07	1.91851e-06
ENSG00000135862	7742.87	-0.96061	0.183094	-5.24653	1.54987e-07	1.91851e-06
ENSG00000100632	20123	1.21123	0.230948	5.24463	1.56599e-07	1.93702e-06
ENSG00000108953	18510.3	0.987876	0.188418	5.243	1.57991e-07	1.95278e-06
ENSG00000100380	13460	0.697079	0.13296	5.24276	1.5819e-07	1.95379e-06
ENSG00000099326	780.849	-1.07215	0.204521	-5.24226	1.58618e-07	1.95762e-06
ENSG00000143624	1760.21	-0.631076	0.1204	-5.24149	1.59288e-07	1.96443e-06
ENSG00000156650	3349.06	-0.829339	0.158242	-5.24095	1.59756e-07	1.96875e-06
ENSG00000140455	2340	0.79514	0.151742	5.24009	1.60501e-07	1.97499e-06
ENSG00000177679	2311.6	-0.812403	0.155035	-5.24011	1.60477e-07	1.97499e-06
ENSG00000188643	5359.5	0.649076	0.123871	5.23993	1.60634e-07	1.97516e-06
ENSG00000040341	2087.54	0.8103	0.154651	5.23954	1.60976e-07	1.97791e-06
ENSG00000057294	3370.01	0.66746	0.127403	5.23897	1.61479e-07	1.98263e-06
ENSG00000161654	1244.18	1.11842	0.213488	5.23879	1.61637e-07	1.9831e-06
ENSG00000166106	468.81	-1.11665	0.213167	-5.23837	1.62e-07	1.98608e-06
ENSG00000102241	4710.83	-1.27385	0.243211	-5.23762	1.6266e-07	1.98977e-06
ENSG00000109220	786.366	0.870763	0.166249	5.23769	1.62602e-07	1.98977e-06
ENSG00000132541	215.975	1.17313	0.223979	5.23768	1.62606e-07	1.98977e-06
ENSG00000250251	625.199	-1.04043	0.198676	-5.23684	1.63352e-07	1.99677e-06
ENSG00000114353	16256	0.752845	0.143779	5.23614	1.63971e-07	2.00285e-06
ENSG00000174547	2256.27	0.900182	0.171923	5.23595	1.6414e-07	2.00345e-06
ENSG00000167110	6256.17	-0.740349	0.141404	-5.23569	1.64369e-07	2.00478e-06
ENSG00000099364	7964.92	-1.15095	0.219877	-5.23449	1.6544e-07	2.01636e-06
ENSG00000140326	1720.71	-0.987526	0.188708	-5.23308	1.66708e-07	2.03032e-06
ENSG00000188816	796.271	-1.12525	0.215066	-5.23213	1.67569e-07	2.03931e-06
ENSG00000144567	4447.03	-0.800001	0.152915	-5.23168	1.67976e-07	2.04277e-06
ENSG00000133318	2644.77	0.769086	0.147022	5.23111	1.68491e-07	2.04754e-06
ENSG00000141480	2152.9	0.599999	0.114708	5.23064	1.68921e-07	2.0508e-06
ENSG00000162065	1462.46	-0.99512	0.190251	-5.23055	1.69007e-07	2.0508e-06
ENSG00000101216	1412.22	-0.974859	0.186428	-5.22915	1.70293e-07	2.06339e-06
ENSG00000163902	3138.15	0.612415	0.117114	5.2292	1.70247e-07	2.06339e-06
ENSG00000163041	6448.25	1.09645	0.209745	5.22753	1.71792e-07	2.08004e-06
ENSG00000167962	4671.81	-0.915628	0.175183	-5.22669	1.72575e-07	2.08799e-06
ENSG00000110315	1238.2	0.818772	0.156672	5.22604	1.73183e-07	2.09383e-06
ENSG00000144746	830.714	0.760725	0.145576	5.22563	1.73566e-07	2.09694e-06
ENSG00000156261	14714.4	0.727378	0.139222	5.22459	1.74542e-07	2.10718e-06
ENSG00000177614	426.219	-1.03146	0.197431	-5.2244	1.74725e-07	2.10787e-06
ENSG00000141569	1733.9	-0.818351	0.15682	-5.21842	1.80459e-07	2.17546e-06
ENSG00000135723	3957.15	-1.01361	0.194277	-5.21732	1.81534e-07	2.18683e-06
ENSG00000234068	2199.42	0.846511	0.162265	5.21684	1.82e-07	2.19085e-06
ENSG00000105063	7037.2	-0.876535	0.168075	-5.21515	1.83668e-07	2.20933e-06
ENSG00000090013	3222.85	0.665239	0.127568	5.21478	1.8404e-07	2.21221e-06
ENSG00000120860	248.152	1.12033	0.214855	5.21435	1.84466e-07	2.21412e-06
ENSG00000204356	3893.8	0.703904	0.134993	5.21438	1.84434e-07	2.21412e-06
ENSG00000162512	2682.65	-1.06782	0.204821	-5.21344	1.85371e-07	2.22325e-06
ENSG00000163156	1008.45	0.836626	0.160479	5.21332	1.85494e-07	2.22325e-06
ENSG00000157240	1247.35	-0.909774	0.174532	-5.21266	1.86153e-07	2.22954e-06
ENSG00000175768	5249.91	1.25077	0.239979	5.212	1.86819e-07	2.2359e-06
ENSG00000128159	1784.71	-0.851398	0.163419	-5.20991	1.88935e-07	2.25961e-06
ENSG00000123064	8754.01	-0.884726	0.169863	-5.20847	1.90404e-07	2.27554e-06
ENSG00000172239	7928.72	0.704426	0.135261	5.20789	1.90997e-07	2.28098e-06
ENSG00000187531	1958.62	-0.971827	0.186619	-5.20755	1.91347e-07	2.28352e-06
ENSG00000259295	767.558	-0.93508	0.179568	-5.20739	1.91511e-07	2.28384e-06
ENSG00000168000	185.162	-1.31787	0.253132	-5.20624	1.9271e-07	2.29649e-06
ENSG00000116497	1252.01	0.663718	0.1275	5.20564	1.93325e-07	2.30216e-06
ENSG00000197363	1113.73	-1.14964	0.220857	-5.20534	1.93643e-07	2.3043e-06
ENSG00000123384	9240.82	-0.764092	0.146805	-5.20482	1.94183e-07	2.30824e-06
ENSG00000135930	4880.63	0.894753	0.171911	5.20475	1.94253e-07	2.30824e-06
ENSG00000111639	8752.76	0.877991	0.168717	5.20393	1.95118e-07	2.31687e-06
ENSG00000076554	2549.72	0.988773	0.19004	5.20298	1.96123e-07	2.32713e-06
ENSG00000197062	454.779	0.790448	0.151996	5.20045	1.98809e-07	2.35732e-06
ENSG00000163704	946.777	-1.12906	0.217194	-5.1984	2.01007e-07	2.38168e-06
ENSG00000009954	15113.9	-0.925861	0.178131	-5.19765	2.01824e-07	2.38967e-06
ENSG00000089060	871.627	-0.910354	0.175154	-5.19745	2.02038e-07	2.3905e-06
ENSG00000111879	146.084	-1.12169	0.215903	-5.19533	2.04353e-07	2.41444e-06
ENSG00000179021	717.905	1.06045	0.204114	5.19537	2.04308e-07	2.41444e-06
ENSG00000090487	3708.33	0.875902	0.168661	5.19325	2.06649e-07	2.43984e-06
ENSG00000141556	5689.87	-0.663789	0.127836	-5.19252	2.07468e-07	2.44777e-06
ENSG00000175806	383.086	0.890131	0.171451	5.19175	2.08329e-07	2.45618e-06
ENSG00000156030	3814.19	-0.640378	0.12337	-5.19073	2.0947e-07	2.46663e-06
ENSG00000175182	722.137	-1.01164	0.194896	-5.19069	2.09512e-07	2.46663e-06
ENSG00000167536	493.524	-0.812333	0.156576	-5.1881	2.12453e-07	2.49949e-06
ENSG00000116741	163.175	1.27001	0.244815	5.18763	2.12992e-07	2.50405e-06
ENSG00000108557	5518.15	-0.881722	0.169986	-5.18703	2.13677e-07	2.50926e-06
ENSG00000125656	2048.69	0.874881	0.168669	5.18698	2.13737e-07	2.50926e-06
ENSG00000160953	3901.61	-0.891023	0.171787	-5.18677	2.13968e-07	2.51019e-06
ENSG00000169976	2977.27	0.828815	0.159841	5.18524	2.15743e-07	2.52923e-06
ENSG00000100241	10416	-0.925761	0.178559	-5.18462	2.16461e-07	2.53586e-06
ENSG00000167685	2007.99	-0.922876	0.178188	-5.17923	2.22809e-07	2.60839e-06
ENSG00000197380	861.387	-1.03186	0.19925	-5.17871	2.23429e-07	2.6138e-06
ENSG00000125743	5949.17	1.03811	0.200477	5.1782	2.24035e-07	2.61905e-06
ENSG00000131196	1704.44	-0.665225	0.128482	-5.17757	2.24794e-07	2.62607e-06
ENSG00000144118	4003.28	0.892947	0.172487	5.17689	2.25615e-07	2.63382e-06
ENSG00000157593	2320.67	-0.832034	0.16075	-5.17595	2.26751e-07	2.64522e-06
ENSG00000196663	843.89	-0.825656	0.159559	-5.17463	2.28368e-07	2.66221e-06
ENSG00000136783	497.729	0.895508	0.173122	5.17269	2.30747e-07	2.68806e-06
ENSG00000005884	16109.5	-1.10073	0.212814	-5.17225	2.31298e-07	2.69259e-06
ENSG00000077235	2529.62	-0.961211	0.185856	-5.1718	2.3185e-07	2.69712e-06
ENSG00000128342	3582.58	-1.02242	0.197702	-5.17152	2.32203e-07	2.69934e-06
ENSG00000189266	3166.24	0.667246	0.129045	5.17064	2.33298e-07	2.71017e-06
ENSG00000164117	301.656	1.04949	0.20299	5.17016	2.33895e-07	2.71521e-06
ENSG00000102178	4834.44	-0.955534	0.184894	-5.16802	2.36591e-07	2.74459e-06
ENSG00000151500	636.077	0.836286	0.161834	5.16755	2.37188e-07	2.74959e-06
ENSG00000008710	3656.35	-0.943556	0.182669	-5.16539	2.39936e-07	2.77951e-06
ENSG00000023734	5528.9	1.18751	0.229985	5.16342	2.42477e-07	2.80699e-06
ENSG00000019144	8956.49	-0.97917	0.189648	-5.16309	2.42901e-07	2.80994e-06
ENSG00000169696	1869.06	-0.720233	0.13952	-5.16221	2.44045e-07	2.82121e-06
ENSG00000168502	2783.26	-0.812321	0.157367	-5.16194	2.44399e-07	2.82325e-06
ENSG00000273604	1204.17	-0.997798	0.193304	-5.16182	2.44561e-07	2.82325e-06
ENSG00000124496	1548.46	-0.724977	0.140471	-5.16102	2.45603e-07	2.8333e-06
ENSG00000164778	300.494	-1.0613	0.205665	-5.16033	2.46515e-07	2.84185e-06
ENSG00000174684	1150.51	-1.19904	0.232394	-5.15951	2.47603e-07	2.85241e-06
ENSG00000158715	1154.3	-0.882064	0.170976	-5.159	2.4827e-07	2.85811e-06
ENSG00000135070	1195.17	0.926706	0.179644	5.15857	2.48841e-07	2.86271e-06
ENSG00000136897	1491.85	0.888235	0.172271	5.15603	2.52245e-07	2.89986e-06
ENSG00000119414	1262.66	1.10868	0.215039	5.15572	2.52663e-07	2.90266e-06
ENSG00000065427	3065	0.869552	0.168688	5.1548	2.53897e-07	2.91481e-06
ENSG00000163964	762.459	0.708195	0.137392	5.15455	2.54234e-07	2.91667e-06
ENSG00000101639	5441.44	-0.678691	0.131701	-5.15328	2.55971e-07	2.93457e-06
ENSG00000154001	3790.59	0.816675	0.158499	5.15255	2.56972e-07	2.94401e-06
ENSG00000198089	1630.34	-0.937004	0.181914	-5.1508	2.59373e-07	2.96948e-06
ENSG00000087157	1559.68	-0.766131	0.148768	-5.14984	2.60708e-07	2.98271e-06
ENSG00000166188	685.699	-1.05596	0.205165	-5.14692	2.64804e-07	3.02539e-06
ENSG00000184983	5029.92	1.32498	0.25743	5.14696	2.64736e-07	3.02539e-06
ENSG00000121058	1705.11	0.856286	0.166471	5.14374	2.69317e-07	3.07273e-06
ENSG00000177283	658.756	-1.03263	0.20075	-5.14385	2.69159e-07	3.07273e-06
ENSG00000127191	2241.03	-0.848669	0.165072	-5.1412	2.7299e-07	3.11196e-06
ENSG00000134825	3142.98	0.89592	0.174266	5.1411	2.7313e-07	3.11196e-06
ENSG00000101204	1096.5	-0.936965	0.18226	-5.14082	2.73536e-07	3.11444e-06
ENSG00000164109	4457.97	1.10448	0.214901	5.13947	2.75521e-07	3.1349e-06
ENSG00000134285	719.385	-0.812131	0.158095	-5.13697	2.79196e-07	3.17237e-06
ENSG00000261221	3922.22	-1.03853	0.202164	-5.13708	2.79037e-07	3.17237e-06
ENSG00000130294	4809.41	-0.803804	0.156521	-5.13542	2.81512e-07	3.19339e-06
ENSG00000175505	669.032	-0.900608	0.175368	-5.13552	2.81358e-07	3.19339e-06
ENSG00000184182	605.991	1.02329	0.199265	5.13535	2.81623e-07	3.19339e-06
ENSG00000100403	18151.9	-0.684728	0.133353	-5.1347	2.826e-07	3.20228e-06
ENSG00000111832	1259.4	1.09973	0.214266	5.13253	2.85868e-07	3.23711e-06
ENSG00000268941	421.672	-1.31167	0.255577	-5.13218	2.86405e-07	3.24098e-06
ENSG00000142279	4238.77	-0.739051	0.144028	-5.13131	2.87737e-07	3.25162e-06
ENSG00000184047	707.027	0.813556	0.158544	5.13142	2.87564e-07	3.25162e-06
ENSG00000268573	347.718	-0.847316	0.165155	-5.13042	2.89096e-07	3.26476e-06
ENSG00000127540	1721.4	0.676704	0.131907	5.13014	2.89523e-07	3.26514e-06
ENSG00000197852	2145.67	-0.858336	0.167309	-5.13026	2.89345e-07	3.26514e-06
ENSG00000197894	4751.53	0.730125	0.142357	5.12884	2.9154e-07	3.28566e-06
ENSG00000111229	2502.25	1.10805	0.216075	5.12806	2.92739e-07	3.29694e-06
ENSG00000165912	4961.35	-0.685973	0.133775	-5.12782	2.93114e-07	3.29893e-06
ENSG00000109814	2157.64	0.774544	0.151165	5.12383	2.99386e-07	3.36723e-06
ENSG00000232119	608.381	1.16117	0.226662	5.12292	3.00834e-07	3.38122e-06
ENSG00000182512	4202.25	0.97347	0.190079	5.12139	3.03296e-07	3.4066e-06
ENSG00000197226	6545.06	-0.741527	0.144832	-5.11989	3.05712e-07	3.43141e-06
ENSG00000183576	2253.19	0.856469	0.167303	5.11927	3.06719e-07	3.44038e-06
ENSG00000178188	2211.48	-0.748541	0.146352	-5.11465	3.14321e-07	3.52328e-06
ENSG00000170382	381.874	-1.17841	0.230452	-5.11345	3.16329e-07	3.5434e-06
ENSG00000111875	903.672	1.2766	0.249762	5.11128	3.19976e-07	3.58132e-06
ENSG00000169564	14807	0.670892	0.13126	5.11118	3.20146e-07	3.58132e-06
ENSG00000126432	13950.4	0.668668	0.130834	5.1108	3.20801e-07	3.58623e-06
ENSG00000134333	21159.3	1.46205	0.286114	5.11002	3.22127e-07	3.59784e-06
ENSG00000204172	392.038	-0.806282	0.157787	-5.10993	3.22272e-07	3.59784e-06
ENSG00000162729	1459.53	-1.5116	0.295921	-5.10811	3.25402e-07	3.63035e-06
ENSG00000197223	848.533	0.920745	0.180258	5.10794	3.25696e-07	3.63119e-06
ENSG00000113048	1751.19	0.620769	0.121541	5.1075	3.26457e-07	3.63723e-06
ENSG00000169764	5316.97	1.1084	0.21703	5.10714	3.2707e-07	3.64161e-06
ENSG00000120318	3394.62	-0.867868	0.169969	-5.10604	3.28979e-07	3.66042e-06
ENSG00000274383	82.8669	-2.1941	0.429787	-5.10508	3.30661e-07	3.67667e-06
ENSG00000146067	1688.85	-1.07483	0.21057	-5.10436	3.3192e-07	3.6882e-06
ENSG00000185880	1379.81	0.833568	0.163359	5.10268	3.34872e-07	3.71852e-06
ENSG00000150316	1419.98	0.917914	0.179982	5.10005	3.39571e-07	3.76818e-06
ENSG00000185252	2110.06	-0.783727	0.153682	-5.09968	3.40232e-07	3.77298e-06
ENSG00000068724	2246.46	-0.950048	0.186303	-5.09949	3.40573e-07	3.77425e-06
ENSG00000065615	722.124	0.850666	0.166885	5.09731	3.4452e-07	3.81545e-06
ENSG00000109083	364.096	0.841992	0.165245	5.09541	3.47986e-07	3.85126e-06
ENSG00000120733	6111.99	-0.558103	0.109563	-5.09389	3.50784e-07	3.87964e-06
ENSG00000131558	1738.54	0.714559	0.140293	5.09332	3.51839e-07	3.88872e-06
ENSG00000132646	8164.83	0.84995	0.16695	5.09104	3.56096e-07	3.93316e-06
ENSG00000173480	289.337	0.919548	0.180658	5.08999	3.58074e-07	3.95238e-06
ENSG00000166762	377.446	-0.883714	0.173656	-5.08888	3.60179e-07	3.97297e-06
ENSG00000143256	4171.04	0.606114	0.119114	5.08852	3.60864e-07	3.97525e-06
ENSG00000151743	422.611	0.9473	0.186163	5.08856	3.60796e-07	3.97525e-06
ENSG00000149089	780.725	1.0141	0.199347	5.08713	3.63531e-07	4.00197e-06
ENSG00000112110	2692.72	1.10585	0.217409	5.08649	3.64747e-07	4.0127e-06
ENSG00000101104	1539.42	-1.02816	0.202143	-5.08631	3.6509e-07	4.01381e-06
ENSG00000140740	3251.16	0.897332	0.176426	5.08616	3.6538e-07	4.01435e-06
ENSG00000123179	309.791	0.827837	0.162787	5.0854	3.66857e-07	4.02791e-06
ENSG00000172613	1192.94	-0.752886	0.148107	-5.08339	3.70762e-07	4.0681e-06
ENSG00000154518	6674.47	1.02226	0.201116	5.08295	3.71614e-07	4.07475e-06
ENSG00000163466	9124.21	1.10789	0.218033	5.08132	3.74826e-07	4.10726e-06
ENSG00000182771	573.052	-0.891762	0.175525	-5.08053	3.7638e-07	4.12157e-06
ENSG00000103121	1313.01	0.955426	0.18809	5.07963	3.78177e-07	4.13853e-06
ENSG00000133640	150.841	-1.24712	0.245572	-5.07846	3.80512e-07	4.16133e-06
ENSG00000170421	16277.9	0.582934	0.11479	5.07826	3.80914e-07	4.16298e-06
ENSG00000171135	646.017	0.847501	0.166945	5.07654	3.84372e-07	4.19802e-06
ENSG00000166352	823.173	0.991316	0.195289	5.07614	3.85172e-07	4.20399e-06
ENSG00000136878	865.763	-0.934898	0.184199	-5.07548	3.86523e-07	4.21597e-06
ENSG00000173230	4136.56	-0.856914	0.168856	-5.07483	3.87841e-07	4.22757e-06
ENSG00000164855	940.189	-0.985381	0.194235	-5.07314	3.91312e-07	4.26261e-06
ENSG00000175193	2365.89	1.0933	0.215642	5.06997	3.97883e-07	4.33134e-06
ENSG00000128011	897.225	-0.740686	0.146107	-5.06948	3.98909e-07	4.33967e-06
ENSG00000178127	1066.83	1.00247	0.197751	5.06933	3.99217e-07	4.34018e-06
ENSG00000254470	3153.16	-1.08106	0.213321	-5.06777	4.02498e-07	4.37299e-06
ENSG00000158669	3936.08	-0.801205	0.158102	-5.06764	4.02783e-07	4.37322e-06
ENSG00000135972	1955.03	0.816082	0.161052	5.06718	4.03747e-07	4.38083e-06
ENSG00000073169	1364.42	-0.724248	0.142947	-5.06655	4.05089e-07	4.39252e-06
ENSG00000082641	11078.9	-0.785188	0.154996	-5.06587	4.06548e-07	4.40546e-06
ENSG00000061794	1446.8	0.896984	0.177109	5.06459	4.09278e-07	4.43216e-06
ENSG00000155256	1334.12	-1.14926	0.22697	-5.06347	4.11684e-07	4.45531e-06
ENSG00000150756	316.985	0.993963	0.196341	5.06243	4.13944e-07	4.47684e-06
ENSG00000116161	4702.48	1.04946	0.207372	5.06075	4.17618e-07	4.51365e-06
ENSG00000105339	956.176	-0.670542	0.132519	-5.05996	4.1935e-07	4.52942e-06
ENSG00000185499	260.624	-0.902681	0.178412	-5.05953	4.20293e-07	4.53665e-06
ENSG00000067191	777.794	-0.794349	0.157029	-5.05863	4.22286e-07	4.5552e-06
ENSG00000085415	6226.05	0.915919	0.181144	5.0563	4.27471e-07	4.60815e-06
ENSG00000092531	1933.63	0.690846	0.136661	5.05517	4.30009e-07	4.6325e-06
ENSG00000140548	1363.56	-0.943245	0.186609	-5.05465	4.31187e-07	4.64217e-06
ENSG00000196704	2667.96	0.803667	0.159051	5.05288	4.35195e-07	4.67926e-06
ENSG00000204946	250.036	-0.906585	0.179418	-5.05293	4.35072e-07	4.67926e-06
ENSG00000162413	1229.89	-1.08205	0.214156	-5.0526	4.35827e-07	4.68303e-06
ENSG00000007376	1670.71	-0.976024	0.193249	-5.0506	4.40422e-07	4.72935e-06
ENSG00000141741	1337.38	0.669933	0.132673	5.04951	4.42953e-07	4.75344e-06
ENSG00000110583	2893.61	-0.68107	0.134894	-5.04893	4.4429e-07	4.76471e-06
ENSG00000115091	9548.45	0.883127	0.17497	5.04732	4.48059e-07	4.80203e-06
ENSG00000160469	1960.79	-0.75136	0.148872	-5.04701	4.48783e-07	4.8067e-06
ENSG00000165704	821.448	0.83023	0.164512	5.04661	4.49709e-07	4.81351e-06
ENSG00000213064	1353.83	-0.645112	0.127847	-5.04598	4.5121e-07	4.82647e-06
ENSG00000116459	6941.82	1.03433	0.20499	5.04575	4.51746e-07	4.82909e-06
ENSG00000087152	5814.58	-0.875806	0.173605	-5.04481	4.53967e-07	4.84971e-06
ENSG00000269858	1518.31	-0.813652	0.161289	-5.04467	4.54297e-07	4.85011e-06
ENSG00000022567	716.669	-0.778806	0.154395	-5.04423	4.55347e-07	4.85821e-06
ENSG00000136754	3154.54	0.765675	0.151862	5.04192	4.60895e-07	4.91425e-06
ENSG00000169258	3090.88	-1.25956	0.249846	-5.04136	4.62231e-07	4.92533e-06
ENSG00000119711	1353.49	0.756661	0.150138	5.03976	4.6611e-07	4.96347e-06
ENSG00000267801	109.007	-1.18156	0.234503	-5.03856	4.69039e-07	4.99146e-06
ENSG00000105643	995.448	-0.923451	0.183345	-5.03668	4.73678e-07	5.0376e-06
ENSG00000204717	145.39	-1.53301	0.30444	-5.0355	4.76594e-07	5.06538e-06
ENSG00000100258	1783.11	-0.816844	0.162234	-5.03497	4.77914e-07	5.07292e-06
ENSG00000110811	5200.6	-1.22595	0.243482	-5.03509	4.77613e-07	5.07292e-06
ENSG00000214413	733.522	0.849328	0.168694	5.03473	4.78516e-07	5.07605e-06
ENSG00000124596	1426.33	0.826811	0.164266	5.03335	4.81977e-07	5.1095e-06
ENSG00000146535	10884.5	-0.920072	0.182889	-5.03078	4.88495e-07	5.17531e-06
ENSG00000109536	720.013	0.820536	0.163154	5.02921	4.92499e-07	5.21269e-06
ENSG00000163528	391.164	0.959016	0.190691	5.02915	4.92651e-07	5.21269e-06
ENSG00000163840	1604.57	0.735331	0.146288	5.02661	4.99234e-07	5.27898e-06
ENSG00000162676	303.988	-0.831302	0.165412	-5.02564	5.01757e-07	5.30229e-06
ENSG00000160293	3660.82	-0.782413	0.155743	-5.02374	5.06758e-07	5.35173e-06
ENSG00000064652	1398.86	0.688808	0.137122	5.02331	5.07882e-07	5.36019e-06
ENSG00000177595	1643.62	-1.03306	0.205704	-5.02208	5.11144e-07	5.39119e-06
ENSG00000090971	1923.32	-0.801159	0.159541	-5.02166	5.12257e-07	5.3995e-06
ENSG00000125534	4660.01	0.956181	0.190448	5.0207	5.14838e-07	5.42327e-06
ENSG00000090263	1013.16	1.0766	0.21446	5.02005	5.16591e-07	5.43828e-06
ENSG00000175567	3604.86	0.643175	0.128162	5.01847	5.20853e-07	5.47968e-06
ENSG00000177303	2051.29	-1.01901	0.20307	-5.01802	5.22079e-07	5.48909e-06
ENSG00000168303	944.295	0.751781	0.149838	5.0173	5.24017e-07	5.50599e-06
ENSG00000121964	478.146	0.808621	0.161171	5.01715	5.24423e-07	5.50677e-06
ENSG00000103269	135.469	-1.30333	0.259784	-5.01697	5.24919e-07	5.5085e-06
ENSG00000205981	1227.82	0.677754	0.135099	5.01671	5.25632e-07	5.51249e-06
ENSG00000126882	974.264	-0.929732	0.185361	-5.01579	5.28159e-07	5.53551e-06
ENSG00000108559	1413.85	1.08764	0.216873	5.01509	5.30084e-07	5.55218e-06
ENSG00000095794	809.134	0.879822	0.175451	5.01464	5.31328e-07	5.5617e-06
ENSG00000127220	2428.55	-0.907078	0.180903	-5.01418	5.32615e-07	5.57166e-06
ENSG00000262246	487.312	-1.08523	0.216442	-5.01397	5.33192e-07	5.57419e-06
ENSG00000136518	4179.65	0.666388	0.132923	5.01335	5.34907e-07	5.58831e-06
ENSG00000141098	2199	-0.852158	0.169982	-5.01324	5.35216e-07	5.58831e-06
ENSG00000113209	2377.56	-0.971731	0.193885	-5.0119	5.38941e-07	5.62368e-06
ENSG00000183337	1798.92	-0.692326	0.138175	-5.01051	5.42846e-07	5.66087e-06
ENSG00000143811	2290.6	-1.07607	0.214892	-5.00749	5.51439e-07	5.74687e-06
ENSG00000130829	1309.75	-0.786383	0.157066	-5.00669	5.53739e-07	5.76722e-06
ENSG00000132763	994.307	0.757671	0.151372	5.00536	5.57565e-07	5.80342e-06
ENSG00000134758	804.727	0.722747	0.144427	5.00424	5.60831e-07	5.83376e-06
ENSG00000026036	114.384	-1.44453	0.288698	-5.00361	5.62679e-07	5.84932e-06
ENSG00000008988	44099.2	0.813155	0.16253	5.00311	5.64139e-07	5.85718e-06
ENSG00000154719	830.956	1.03077	0.206024	5.00316	5.63971e-07	5.85718e-06
ENSG00000074696	3110.17	0.68805	0.137529	5.00293	5.64657e-07	5.85889e-06
ENSG00000182552	292.916	1.05933	0.211767	5.00235	5.66369e-07	5.87299e-06
ENSG00000130382	6182.96	-0.758615	0.151763	-4.9987	5.77194e-07	5.9815e-06
ENSG00000101266	5563.61	0.741347	0.148316	4.99841	5.78052e-07	5.98666e-06
ENSG00000168090	6616.27	1.0308	0.206261	4.99758	5.80549e-07	6.00877e-06
ENSG00000170759	14324.3	-1.00208	0.200657	-4.99397	5.91491e-07	6.11821e-06
ENSG00000126243	1524.59	-0.823979	0.16506	-4.992	5.9757e-07	6.17725e-06
ENSG00000079308	2340.03	-0.716138	0.143466	-4.99168	5.98552e-07	6.18355e-06
ENSG00000173418	2555.35	0.712626	0.142784	4.99095	6.00828e-07	6.19935e-06
ENSG00000259781	324.753	0.788897	0.158062	4.99105	6.0053e-07	6.19935e-06
ENSG00000074181	3376.55	-0.884441	0.177216	-4.99076	6.01431e-07	6.20172e-06
ENSG00000125657	648.468	-0.797792	0.159858	-4.99063	6.01815e-07	6.20183e-06
ENSG00000066855	1425.4	1.03903	0.208258	4.98915	6.06453e-07	6.24575e-06
ENSG00000114270	799.395	-1.28044	0.256782	-4.98647	6.14919e-07	6.32698e-06
ENSG00000255302	8497.19	0.841231	0.168705	4.98641	6.15102e-07	6.32698e-06
ENSG00000230487	524.549	-0.881988	0.176892	-4.98602	6.16359e-07	6.33599e-06
ENSG00000167680	18113.7	-1.11164	0.222973	-4.98555	6.17864e-07	6.34753e-06
ENSG00000183072	1410.97	-1.01315	0.203306	-4.98339	6.24814e-07	6.41496e-06
ENSG00000144566	1394.18	0.788008	0.158143	4.9829	6.26398e-07	6.42725e-06
ENSG00000134253	515.353	-0.731355	0.146782	-4.98257	6.27438e-07	6.43395e-06
ENSG00000138617	820.682	0.881567	0.17694	4.98228	6.28384e-07	6.43874e-06
ENSG00000170906	1600.43	0.719517	0.144418	4.98219	6.28681e-07	6.43874e-06
ENSG00000180447	505.933	-0.902646	0.181198	-4.98156	6.30753e-07	6.45599e-06
ENSG00000075975	1524.8	0.637456	0.127979	4.98096	6.32685e-07	6.47178e-06
ENSG00000074800	50713.3	0.974765	0.195727	4.98023	6.35084e-07	6.49231e-06
ENSG00000177352	1414.6	-0.864081	0.173532	-4.97937	6.37914e-07	6.51724e-06
ENSG00000187325	1822.03	0.711105	0.142823	4.97893	6.39367e-07	6.52806e-06
ENSG00000163660	1642.76	-0.801549	0.161024	-4.97783	6.42996e-07	6.56109e-06
ENSG00000050555	1784.99	-1.3095	0.263074	-4.97767	6.43531e-07	6.56252e-06
ENSG00000184702	9984.99	-0.93405	0.187741	-4.97521	6.51785e-07	6.64261e-06
ENSG00000132423	340.827	0.881833	0.177274	4.97442	6.54441e-07	6.66558e-06
ENSG00000133872	4595.14	0.673471	0.135394	4.97415	6.5535e-07	6.67075e-06
ENSG00000116209	1448.46	0.666925	0.134172	4.97067	6.67231e-07	6.78753e-06
ENSG00000247498	276.096	0.871841	0.175416	4.97013	6.69065e-07	6.80202e-06
ENSG00000109736	1415.62	-0.863691	0.173789	-4.96977	6.70333e-07	6.81074e-06
ENSG00000117069	1110.42	0.637735	0.128393	4.96705	6.79784e-07	6.90255e-06
ENSG00000079739	2085.9	0.817235	0.164617	4.96446	6.88935e-07	6.9912e-06
ENSG00000166925	2805.02	-0.877321	0.17687	-4.96025	7.04041e-07	7.14013e-06
ENSG00000209082	936.355	-1.01984	0.205617	-4.95989	7.05338e-07	7.14892e-06
ENSG00000161914	436.78	-0.805239	0.162382	-4.95892	7.08879e-07	7.18042e-06
ENSG00000112659	2135.66	-0.88166	0.177818	-4.95822	7.11429e-07	7.20186e-06
ENSG00000188636	3923.15	-0.745436	0.15041	-4.95604	7.19446e-07	7.27859e-06
ENSG00000110696	8205.04	1.00005	0.201807	4.95549	7.21477e-07	7.29267e-06
ENSG00000165119	23281.9	0.780406	0.157485	4.95543	7.21716e-07	7.29267e-06
ENSG00000084693	3908.57	0.717372	0.144773	4.95514	7.22778e-07	7.29896e-06
ENSG00000104866	3306.33	-0.620487	0.125235	-4.95457	7.24892e-07	7.31586e-06
ENSG00000134014	1119.45	0.88581	0.178803	4.95412	7.26574e-07	7.32838e-06
ENSG00000145990	491.933	-0.769662	0.155392	-4.95302	7.30693e-07	7.36546e-06
ENSG00000005022	17885.2	0.830995	0.167814	4.9519	7.34934e-07	7.40372e-06
ENSG00000070087	9370.36	0.964952	0.194892	4.95121	7.37523e-07	7.42529e-06
ENSG00000117862	1311.27	0.673597	0.136061	4.95069	7.39498e-07	7.44067e-06
ENSG00000163607	678.788	0.682747	0.137923	4.95021	7.41335e-07	7.45463e-06
ENSG00000114391	21558.5	0.9323	0.188394	4.94869	7.47162e-07	7.50869e-06
ENSG00000138698	1114.2	0.81579	0.16489	4.94749	7.51755e-07	7.55027e-06
ENSG00000136854	1742.47	0.594229	0.120115	4.94717	7.52985e-07	7.55806e-06
ENSG00000162576	225.993	-1.26188	0.255097	-4.94666	7.54982e-07	7.57352e-06
ENSG00000092199	15946.8	0.931915	0.188399	4.9465	7.55584e-07	7.57499e-06
ENSG00000172766	571.228	-0.881894	0.1783	-4.94612	7.57063e-07	7.58524e-06
ENSG00000142227	1128.77	0.839713	0.169784	4.94577	7.58445e-07	7.59451e-06
ENSG00000113108	861.048	-0.965806	0.195287	-4.94558	7.59157e-07	7.59705e-06
ENSG00000107404	6315.85	-1.08223	0.219217	-4.93682	7.94062e-07	7.94158e-06
ENSG00000228727	77.4178	-1.39508	0.283069	-4.92842	8.28957e-07	8.28558e-06
ENSG00000127585	1340.53	-1.02204	0.207399	-4.9279	8.31165e-07	8.30266e-06
ENSG00000123353	830.091	0.807634	0.163914	4.92718	8.34238e-07	8.32834e-06
ENSG00000065135	5063.03	1.03408	0.209879	4.92702	8.34931e-07	8.33026e-06
ENSG00000131153	1973.79	0.92528	0.187876	4.92495	8.43832e-07	8.414e-06
ENSG00000115325	3134.24	-0.793219	0.161068	-4.92473	8.44752e-07	8.41742e-06
ENSG00000174446	1088.52	0.85001	0.172604	4.92463	8.45187e-07	8.41742e-06
ENSG00000176095	4559.62	-0.858117	0.174265	-4.92421	8.47035e-07	8.43076e-06
ENSG00000116670	3957.95	0.697371	0.141626	4.92402	8.47847e-07	8.43379e-06
ENSG00000137720	686.657	0.94874	0.19276	4.92186	8.57247e-07	8.5222e-06
ENSG00000124226	2989.26	0.588201	0.119564	4.91955	8.67437e-07	8.61834e-06
ENSG00000135048	8827.54	-0.69951	0.14221	-4.91886	8.70478e-07	8.64338e-06
ENSG00000126705	1417.38	-0.682476	0.138769	-4.91807	8.73999e-07	8.67028e-06
ENSG00000204256	12390.8	-0.59057	0.120083	-4.91802	8.74231e-07	8.67028e-06
ENSG00000035141	4334.16	0.923776	0.187843	4.91781	8.75189e-07	8.67461e-06
ENSG00000089847	629.001	-0.960536	0.1954	-4.91575	8.84447e-07	8.76114e-06
ENSG00000138944	697.602	-0.923998	0.188036	-4.91395	8.92609e-07	8.83672e-06
ENSG00000134030	3698.76	-0.71563	0.145643	-4.91359	8.94253e-07	8.84772e-06
ENSG00000006451	1142.41	1.12448	0.228982	4.91079	9.07089e-07	8.96938e-06
ENSG00000179981	1935.49	-0.656519	0.133724	-4.9095	9.13096e-07	9.02341e-06
ENSG00000009709	1087.71	-0.636259	0.129606	-4.90919	9.14544e-07	9.03234e-06
ENSG00000114850	3589.52	0.714471	0.145612	4.90669	9.26264e-07	9.14266e-06
ENSG00000178038	375.55	-1.20216	0.245047	-4.90581	9.30413e-07	9.17816e-06
ENSG00000155438	1657.9	0.787854	0.160638	4.90453	9.36529e-07	9.23301e-06
ENSG00000117475	696.523	0.799079	0.162948	4.90389	9.39591e-07	9.2577e-06
ENSG00000163702	976.258	-0.875662	0.178619	-4.90241	9.46689e-07	9.32211e-06
ENSG00000048544	1791.14	1.13154	0.230819	4.90228	9.47328e-07	9.32288e-06
ENSG00000001617	2038.76	-1.0685	0.218	-4.90135	9.51819e-07	9.36152e-06
ENSG00000113716	3672.48	-0.874533	0.178497	-4.89942	9.61216e-07	9.44612e-06
ENSG00000242294	464.547	-0.796204	0.162512	-4.89935	9.61557e-07	9.44612e-06
ENSG00000182704	2097.78	-0.836802	0.170813	-4.89893	9.63594e-07	9.46054e-06
ENSG00000106028	2399.12	1.35094	0.275835	4.89764	9.69964e-07	9.51745e-06
ENSG00000196757	430.465	-0.901574	0.184089	-4.89748	9.70747e-07	9.5195e-06
ENSG00000100034	3617.57	-0.867637	0.17717	-4.89721	9.72065e-07	9.52681e-06
ENSG00000115947	1132.42	0.795008	0.162373	4.89617	9.77225e-07	9.57174e-06
ENSG00000139239	204.804	1.02758	0.209943	4.89458	9.85141e-07	9.64358e-06
ENSG00000180730	207.254	-0.991106	0.202514	-4.894	9.8807e-07	9.66656e-06
ENSG00000148331	1992.23	-0.813808	0.166296	-4.89373	9.89414e-07	9.67401e-06
ENSG00000182325	2341.53	-1.00769	0.205965	-4.8925	9.95613e-07	9.7289e-06
ENSG00000188010	290.64	0.956836	0.195597	4.89189	9.98742e-07	9.74945e-06
ENSG00000196876	644.059	-0.714583	0.146076	-4.89186	9.9889e-07	9.74945e-06
ENSG00000214022	6623.44	-1.24216	0.25396	-4.89117	1.00238e-06	9.7778e-06
ENSG00000168904	334.517	0.759207	0.155262	4.88986	1.00909e-06	9.8374e-06
ENSG00000213903	375.144	-0.973039	0.199008	-4.88944	1.01122e-06	9.85247e-06
ENSG00000084623	7651.54	0.838254	0.171532	4.88686	1.02459e-06	9.9768e-06
ENSG00000237187	315.282	0.865896	0.177227	4.88581	1.03004e-06	1.0024e-05
ENSG00000101888	438.411	1.12486	0.230276	4.88483	1.03519e-06	1.00623e-05
ENSG00000163743	943.593	0.756993	0.154966	4.88489	1.03485e-06	1.00623e-05
ENSG00000206432	1222.45	-0.735589	0.150598	-4.88444	1.03721e-06	1.00761e-05
ENSG00000082153	6437.58	1.09341	0.224008	4.88112	1.05484e-06	1.02414e-05
ENSG00000121579	8850.81	0.822916	0.168606	4.8807	1.05711e-06	1.02574e-05
ENSG00000088930	3257.49	0.657074	0.134643	4.88012	1.06023e-06	1.02757e-05
ENSG00000131480	224.398	-1.08111	0.221532	-4.88014	1.0601e-06	1.02757e-05
ENSG00000103260	2399.08	-0.868131	0.17791	-4.87961	1.06294e-06	1.02919e-05
ENSG00000198522	2160.43	1.0529	0.215776	4.87958	1.06314e-06	1.02919e-05
ENSG00000272669	50.194	-1.70691	0.349997	-4.87691	1.07759e-06	1.04257e-05
ENSG00000180089	111.069	-1.34066	0.274944	-4.87612	1.08194e-06	1.04561e-05
ENSG00000183114	369.53	-1.09213	0.223977	-4.87611	1.08199e-06	1.04561e-05
ENSG00000041357	8850.57	1.26273	0.259001	4.8754	1.08587e-06	1.04781e-05
ENSG00000058085	2358.75	-0.780787	0.160145	-4.8755	1.08531e-06	1.04781e-05
ENSG00000141759	2732.75	0.744833	0.152775	4.87535	1.08616e-06	1.04781e-05
ENSG00000147650	2115.04	-0.688418	0.141216	-4.87494	1.0884e-06	1.04937e-05
ENSG00000148297	3848.22	-0.72421	0.148584	-4.87408	1.09316e-06	1.05334e-05
ENSG00000108819	14389	-0.6946	0.142565	-4.87218	1.10372e-06	1.0629e-05
ENSG00000002330	1983.74	0.748205	0.15361	4.8708	1.11149e-06	1.06976e-05
ENSG00000116120	1523.97	1.27721	0.262488	4.8658	1.13995e-06	1.09652e-05
ENSG00000126581	913.377	0.865341	0.177874	4.86491	1.14506e-06	1.1008e-05
ENSG00000124214	7528.43	0.819088	0.168376	4.86463	1.14669e-06	1.10172e-05
ENSG00000070047	3286.91	-0.87889	0.180697	-4.8639	1.15097e-06	1.1052e-05
ENSG00000141577	2972.53	-0.67193	0.138275	-4.85939	1.17747e-06	1.12999e-05
ENSG00000096433	4904.9	-0.592714	0.121987	-4.85883	1.18083e-06	1.13256e-05
ENSG00000180739	539.248	-1.26713	0.2608	-4.85861	1.18216e-06	1.13318e-05
ENSG00000276570	182.573	-1.105	0.22744	-4.85845	1.1831e-06	1.13343e-05
ENSG00000132341	18678.2	0.931595	0.191763	4.85806	1.18544e-06	1.13501e-05
ENSG00000013561	1002.64	0.924789	0.190378	4.85764	1.18793e-06	1.13674e-05
ENSG00000128050	9210.89	0.802346	0.165189	4.85713	1.191e-06	1.13903e-05
ENSG00000125817	9382.02	-1.0488	0.215949	-4.85669	1.19362e-06	1.14087e-05
ENSG00000170584	2687.78	0.734801	0.151317	4.85605	1.19748e-06	1.1439e-05
ENSG00000138080	129.412	-1.27079	0.261769	-4.85463	1.20609e-06	1.15081e-05
ENSG00000188092	144.456	-1.02344	0.210815	-4.8547	1.20571e-06	1.15081e-05
ENSG00000119421	1960.68	0.998309	0.205658	4.85421	1.20869e-06	1.15262e-05
ENSG00000170775	103.652	-1.35206	0.278595	-4.85316	1.21509e-06	1.15806e-05
ENSG00000118418	1991.12	0.791493	0.1631	4.8528	1.21733e-06	1.15953e-05
ENSG00000129515	1404.47	0.786517	0.162204	4.84895	1.24119e-06	1.18158e-05
ENSG00000164022	1452.82	0.834905	0.172191	4.84871	1.24265e-06	1.18229e-05
ENSG00000182899	21560.3	0.875422	0.18058	4.84784	1.24813e-06	1.18683e-05
ENSG00000076053	1187.73	1.08068	0.223009	4.84593	1.26021e-06	1.19694e-05
ENSG00000167123	2145.32	-0.709855	0.146483	-4.84599	1.25981e-06	1.19694e-05
ENSG00000280239	170.499	-1.05203	0.217177	-4.84412	1.27175e-06	1.20722e-05
ENSG00000166341	1975.88	-0.820181	0.169345	-4.84325	1.2773e-06	1.2118e-05
ENSG00000260805	405.086	-0.902923	0.186446	-4.8428	1.2802e-06	1.21386e-05
ENSG00000273366	64.7387	-1.43199	0.295781	-4.84138	1.28943e-06	1.2219e-05
ENSG00000163659	409.576	0.892138	0.184279	4.84123	1.29037e-06	1.2221e-05
ENSG00000148672	4387.01	0.619666	0.128007	4.84086	1.29275e-06	1.22366e-05
ENSG00000145996	437.863	0.759561	0.156922	4.84038	1.29593e-06	1.22597e-05
ENSG00000232112	8112.98	1.04511	0.215945	4.83969	1.30039e-06	1.22949e-05
ENSG00000008394	454.253	0.80696	0.166753	4.83924	1.30336e-06	1.2316e-05
ENSG00000115414	10000.7	-0.830424	0.171629	-4.83849	1.30831e-06	1.23557e-05
ENSG00000126522	1580.06	-0.835096	0.17261	-4.83805	1.31121e-06	1.2376e-05
ENSG00000173110	88.4864	-1.35571	0.280267	-4.83721	1.31672e-06	1.2421e-05
ENSG00000127129	133.201	-1.55998	0.322578	-4.83598	1.32491e-06	1.24912e-05
ENSG00000047578	1352.28	-0.762267	0.15771	-4.83336	1.34251e-06	1.26427e-05
ENSG00000163930	5241.35	-0.892429	0.184638	-4.83341	1.34213e-06	1.26427e-05
ENSG00000104522	8146.53	0.730213	0.151107	4.83242	1.34886e-06	1.26953e-05
ENSG00000137500	1305.76	0.839736	0.173805	4.83149	1.35516e-06	1.27474e-05
ENSG00000253642	238.457	1.02582	0.212328	4.83132	1.35629e-06	1.27508e-05
ENSG00000152422	337.986	0.97621	0.202064	4.83119	1.35717e-06	1.27519e-05
ENSG00000173546	1453.02	-1.203	0.249103	-4.82933	1.36993e-06	1.28644e-05
ENSG00000113643	2399.38	1.02511	0.212364	4.82714	1.38505e-06	1.29991e-05
ENSG00000184515	266.805	1.03456	0.214329	4.82696	1.38633e-06	1.30038e-05
ENSG00000228409	248.801	-1.02191	0.211714	-4.82682	1.38728e-06	1.30054e-05
ENSG00000152253	2053.05	0.954397	0.197773	4.82572	1.395e-06	1.30704e-05
ENSG00000118046	5155.01	-0.692552	0.143519	-4.82549	1.39657e-06	1.30777e-05
ENSG00000133393	1201.03	0.83998	0.174098	4.82474	1.40188e-06	1.312e-05
ENSG00000125447	1988.69	-0.912231	0.189083	-4.82451	1.40348e-06	1.31276e-05
ENSG00000162066	1368.57	-0.883543	0.183149	-4.82418	1.4058e-06	1.31419e-05
ENSG00000163013	2227.66	-0.872101	0.180844	-4.8224	1.41839e-06	1.32373e-05
ENSG00000164919	2260.83	0.737878	0.153008	4.82247	1.41788e-06	1.32373e-05
ENSG00000258634	636.299	-1.02919	0.213415	-4.82247	1.4179e-06	1.32373e-05
ENSG00000101040	2740.35	-0.569496	0.118168	-4.81937	1.44009e-06	1.34322e-05
ENSG00000141012	898.306	-0.704787	0.146258	-4.8188	1.44423e-06	1.34633e-05
ENSG00000125912	2504.95	-0.928424	0.192682	-4.81842	1.44696e-06	1.34811e-05
ENSG00000198056	1729.53	0.928821	0.19281	4.81729	1.45522e-06	1.35505e-05
ENSG00000110881	1400.4	-0.640883	0.133099	-4.8151	1.47127e-06	1.36923e-05
ENSG00000132842	1276.54	0.758928	0.157618	4.81498	1.47215e-06	1.36928e-05
ENSG00000100749	694.888	0.956723	0.198703	4.81485	1.47312e-06	1.36942e-05
ENSG00000175110	977.409	1.06319	0.220824	4.81465	1.4746e-06	1.37003e-05
ENSG00000121481	1224.76	0.819739	0.170313	4.81313	1.48584e-06	1.3797e-05
ENSG00000145912	4503.02	0.932261	0.193702	4.81286	1.48788e-06	1.38082e-05
ENSG00000163320	4984.78	0.599506	0.124569	4.81263	1.48958e-06	1.38162e-05
ENSG00000169851	957.634	-0.946503	0.196852	-4.8082	1.52298e-06	1.41182e-05
ENSG00000130052	1269.14	-0.857057	0.178287	-4.80718	1.53071e-06	1.41819e-05
ENSG00000198108	421.988	-0.844786	0.175802	-4.80531	1.54511e-06	1.43074e-05
ENSG00000156467	5834.32	0.82403	0.171495	4.80499	1.54755e-06	1.4322e-05
ENSG00000189143	1034.61	-1.10438	0.229915	-4.80345	1.55953e-06	1.44248e-05
ENSG00000272711	178.986	-1.21875	0.253739	-4.80316	1.56179e-06	1.44376e-05
ENSG00000089154	7109.13	-0.842755	0.175551	-4.80062	1.58174e-06	1.46139e-05
ENSG00000139211	11194.4	-0.724891	0.151037	-4.79943	1.5912e-06	1.46931e-05
ENSG00000103245	835.052	-0.913767	0.190481	-4.79715	1.60938e-06	1.48528e-05
ENSG00000175662	1160.11	-0.814591	0.169833	-4.79643	1.61516e-06	1.48979e-05
ENSG00000274272	182.287	-1.13542	0.236747	-4.79593	1.61919e-06	1.49267e-05
ENSG00000227051	1532.79	-0.834223	0.174026	-4.79368	1.6375e-06	1.50871e-05
ENSG00000069424	1462.05	-0.963529	0.20106	-4.79224	1.64933e-06	1.5186e-05
ENSG00000131469	18326.8	0.822561	0.171648	4.79215	1.65006e-06	1.5186e-05
ENSG00000131115	443.633	0.738734	0.154201	4.79072	1.66183e-06	1.52859e-05
ENSG00000244687	1413.53	1.04412	0.217975	4.79009	1.66707e-06	1.53256e-05
ENSG00000105135	1166.26	-0.899767	0.187847	-4.7899	1.66865e-06	1.53317e-05
ENSG00000136205	4249.94	-0.84722	0.176943	-4.78809	1.68378e-06	1.54621e-05
ENSG00000138069	13621.1	0.913772	0.190856	4.78775	1.68666e-06	1.548e-05
ENSG00000168077	3068.17	-0.860118	0.17967	-4.78721	1.69115e-06	1.55127e-05
ENSG00000130770	3116.76	1.2783	0.267105	4.78575	1.70348e-06	1.56171e-05
ENSG00000060339	7319.76	-1.32771	0.277452	-4.78537	1.70675e-06	1.56385e-05
ENSG00000149823	2921.01	-0.706727	0.147697	-4.78497	1.71016e-06	1.5661e-05
ENSG00000183793	232.409	-1.09849	0.229608	-4.78421	1.7166e-06	1.57114e-05
ENSG00000164403	1640.42	-0.838514	0.175278	-4.78391	1.71917e-06	1.57262e-05
ENSG00000122863	2052.44	-0.888152	0.185688	-4.78304	1.72665e-06	1.5786e-05
ENSG00000104442	1723.06	0.918514	0.192078	4.782	1.73563e-06	1.58593e-05
ENSG00000165983	480.891	0.813416	0.170141	4.78082	1.74578e-06	1.59433e-05
ENSG00000051620	3429.58	0.65157	0.13631	4.78005	1.7525e-06	1.59959e-05
ENSG00000259605	194.762	-1.04311	0.218294	-4.77844	1.76663e-06	1.6116e-05
ENSG00000133997	1722.13	0.699313	0.146389	4.77709	1.77854e-06	1.62158e-05
ENSG00000077150	7259.67	-0.827542	0.173258	-4.77637	1.78491e-06	1.6256e-05
ENSG00000147144	1089.57	-0.721355	0.151025	-4.77641	1.78453e-06	1.6256e-05
ENSG00000183978	958.745	0.711153	0.148898	4.7761	1.78729e-06	1.62688e-05
ENSG00000114770	1567.19	-0.672764	0.140929	-4.7738	1.80786e-06	1.6438e-05
ENSG00000170049	168.164	-0.948033	0.19859	-4.77382	1.8076e-06	1.6438e-05
ENSG00000114902	1081.15	0.869926	0.182301	4.77193	1.82466e-06	1.65817e-05
ENSG00000087053	2911.48	0.985302	0.206487	4.77173	1.82649e-06	1.65892e-05
ENSG00000122786	8544.68	-1.14293	0.239561	-4.77092	1.83388e-06	1.66472e-05
ENSG00000171421	1048.68	0.956977	0.200624	4.77001	1.84221e-06	1.67137e-05
ENSG00000160781	931.273	-1.30313	0.273218	-4.76956	1.84631e-06	1.67417e-05
ENSG00000132912	2370.01	0.795559	0.166829	4.76871	1.8541e-06	1.68032e-05
ENSG00000171634	10480	-0.869506	0.182342	-4.76855	1.85561e-06	1.68078e-05
ENSG00000147654	899.398	0.778001	0.163205	4.76701	1.86985e-06	1.69275e-05
ENSG00000107625	2103.71	0.627764	0.131733	4.76541	1.8847e-06	1.70434e-05
ENSG00000137970	200.775	1.0157	0.213139	4.76543	1.8845e-06	1.70434e-05
ENSG00000137100	4603.89	0.642218	0.134781	4.7649	1.88949e-06	1.70774e-05
ENSG00000073792	8346.02	0.609073	0.127841	4.76429	1.89522e-06	1.70939e-05
ENSG00000116221	4431.07	0.879683	0.184642	4.76426	1.89547e-06	1.70939e-05
ENSG00000188599	140.286	-1.11528	0.234097	-4.7642	1.89608e-06	1.70939e-05
ENSG00000215012	2292.02	-0.792915	0.166424	-4.76443	1.89384e-06	1.70939e-05
ENSG00000270189	327.526	-0.764866	0.160546	-4.76416	1.89646e-06	1.70939e-05
ENSG00000011132	681.776	-0.794723	0.16685	-4.76309	1.90653e-06	1.7166e-05
ENSG00000113312	1594.44	0.825418	0.173293	4.76313	1.90617e-06	1.7166e-05
ENSG00000088280	1539.46	-0.629755	0.132239	-4.76225	1.91446e-06	1.72281e-05
ENSG00000101955	734.677	-0.888563	0.186589	-4.76213	1.91556e-06	1.72286e-05
ENSG00000083857	9633.17	-0.552613	0.116053	-4.76174	1.91931e-06	1.7253e-05
ENSG00000139180	1956	1.02346	0.214989	4.7605	1.93117e-06	1.73502e-05
ENSG00000131409	2228.86	-0.96029	0.201737	-4.76012	1.93482e-06	1.73737e-05
ENSG00000250571	1078.31	-1.01955	0.214234	-4.75906	1.94495e-06	1.74551e-05
ENSG00000141858	5571.75	-0.794112	0.166917	-4.75752	1.95989e-06	1.75797e-05
ENSG00000106006	105.647	-1.19598	0.251404	-4.75723	1.96266e-06	1.75951e-05
ENSG00000158062	1830.91	-0.812988	0.170918	-4.75661	1.96874e-06	1.76256e-05
ENSG00000166831	2472.69	0.546976	0.114994	4.75655	1.96925e-06	1.76256e-05
ENSG00000275342	3685.03	-0.868016	0.182488	-4.75657	1.96905e-06	1.76256e-05
ENSG00000171530	3940.96	0.994035	0.20905	4.755	1.98443e-06	1.77519e-05
ENSG00000143207	1089.83	0.661415	0.139104	4.75481	1.9863e-06	1.77591e-05
ENSG00000130762	1031.5	-1.19235	0.250793	-4.75432	1.99111e-06	1.7783e-05
ENSG00000130772	496.391	0.945096	0.198783	4.75441	1.99025e-06	1.7783e-05
ENSG00000165548	316.385	-0.987535	0.207727	-4.754	1.99429e-06	1.78018e-05
ENSG00000104081	1508.83	-0.876207	0.184327	-4.75355	1.99871e-06	1.78221e-05
ENSG00000168140	385.312	-1.4294	0.300697	-4.75361	1.99814e-06	1.78221e-05
ENSG00000111224	542.198	0.864857	0.182009	4.75173	2.01687e-06	1.79744e-05
ENSG00000181396	1837.24	-0.937611	0.197352	-4.75095	2.0246e-06	1.80336e-05
ENSG00000103199	803.615	-0.835406	0.175869	-4.75017	2.03243e-06	1.80936e-05
ENSG00000101134	353.043	0.872317	0.183646	4.74999	2.03425e-06	1.81002e-05
ENSG00000008300	1192.39	-0.915735	0.192797	-4.74973	2.03686e-06	1.81137e-05
ENSG00000167323	1934.62	-0.70752	0.148982	-4.74904	2.04383e-06	1.8166e-05
ENSG00000105968	9672.89	0.635963	0.133921	4.74877	2.04653e-06	1.81802e-05
ENSG00000157933	2526.23	-0.64002	0.134779	-4.74866	2.04765e-06	1.81804e-05
ENSG00000169249	692.247	-1.02782	0.216454	-4.74844	2.04991e-06	1.81908e-05
ENSG00000126464	3898.05	-0.813302	0.171297	-4.74791	2.05532e-06	1.8229e-05
ENSG00000062370	96.7213	1.22616	0.258398	4.74524	2.0826e-06	1.84611e-05
ENSG00000185104	2306.96	0.735962	0.155114	4.74465	2.08868e-06	1.85051e-05
ENSG00000164916	6458.96	-0.626586	0.132077	-4.74409	2.09447e-06	1.85465e-05
ENSG00000085231	711.022	1.15709	0.243913	4.74386	2.09681e-06	1.85573e-05
ENSG00000169251	1141.97	0.783332	0.165133	4.74364	2.09911e-06	1.85634e-05
ENSG00000180901	2896.81	-0.992791	0.209297	-4.74346	2.10097e-06	1.85634e-05
ENSG00000185215	2142.4	-0.996298	0.210032	-4.74356	2.09996e-06	1.85634e-05
ENSG00000204963	86.2744	-1.36936	0.28869	-4.74337	2.10196e-06	1.85634e-05
ENSG00000004961	834.587	1.10014	0.231952	4.74297	2.10605e-06	1.85896e-05
ENSG00000116874	555.646	0.786299	0.165792	4.74269	2.10899e-06	1.86057e-05
ENSG00000111666	701.579	0.81047	0.170893	4.74255	2.11046e-06	1.86088e-05
ENSG00000166104	300.516	-1.15625	0.243812	-4.74237	2.11227e-06	1.86149e-05
ENSG00000228061	93.7877	1.24447	0.26245	4.74175	2.11876e-06	1.86622e-05
ENSG00000137876	2835.79	1.08939	0.229831	4.73996	2.13764e-06	1.88185e-05
ENSG00000187147	5992.93	-0.521068	0.109981	-4.73778	2.16073e-06	1.90117e-05
ENSG00000137221	1743.19	-0.705421	0.149	-4.73438	2.19724e-06	1.93227e-05
ENSG00000187266	349.608	-1.01141	0.213667	-4.73361	2.20564e-06	1.93863e-05
ENSG00000111237	2023.85	1.23455	0.260854	4.73272	2.21527e-06	1.94607e-05
ENSG00000097007	8014.74	-0.706243	0.149243	-4.73217	2.22129e-06	1.95032e-05
ENSG00000101166	2604.3	0.95832	0.202533	4.73167	2.22681e-06	1.9531e-05
ENSG00000168005	6506.92	-0.810316	0.171252	-4.73171	2.22637e-06	1.9531e-05
ENSG00000167393	455.683	-1.04759	0.221423	-4.73115	2.23247e-06	1.95703e-05
ENSG00000138674	5275.71	0.567953	0.120058	4.73065	2.23804e-06	1.96088e-05
ENSG00000186897	781.863	-0.770698	0.162933	-4.73014	2.24363e-06	1.96475e-05
ENSG00000127884	3188.56	0.948286	0.200503	4.72953	2.2504e-06	1.9686e-05
ENSG00000165238	1570.09	-0.78932	0.166891	-4.72954	2.25025e-06	1.9686e-05
ENSG00000136982	2870.11	0.674218	0.142575	4.72885	2.25792e-06	1.97413e-05
ENSG00000171163	858.037	-0.951008	0.201125	-4.72845	2.26241e-06	1.97702e-05
ENSG00000240344	1120.61	0.865626	0.183118	4.72715	2.27688e-06	1.98862e-05
ENSG00000136425	1339.55	0.626742	0.132598	4.72664	2.28264e-06	1.9926e-05
ENSG00000261408	126.819	-1.29933	0.27502	-4.7245	2.30679e-06	2.01262e-05
ENSG00000165283	5741.63	0.776896	0.164458	4.72397	2.31284e-06	2.01578e-05
ENSG00000231345	664.211	-0.839868	0.177788	-4.72399	2.31261e-06	2.01578e-05
ENSG00000163002	497.191	0.879294	0.186151	4.72354	2.3177e-06	2.01897e-05
ENSG00000106400	2092.98	0.693526	0.146842	4.72294	2.32461e-06	2.02392e-05
ENSG00000160199	693.741	0.696516	0.147482	4.72272	2.3271e-06	2.02503e-05
ENSG00000086061	12714.2	1.01539	0.215023	4.72224	2.3326e-06	2.02875e-05
ENSG00000070010	4505.9	0.77004	0.16314	4.72013	2.35693e-06	2.04884e-05
ENSG00000173660	7751.81	0.968161	0.205193	4.71828	2.37845e-06	2.06646e-05
ENSG00000129646	224.332	-0.951737	0.201722	-4.71807	2.38089e-06	2.0675e-05
ENSG00000166347	2246.62	0.831343	0.176228	4.71743	2.38844e-06	2.07298e-05
ENSG00000186132	288.836	1.25947	0.267	4.71711	2.39218e-06	2.07514e-05
ENSG00000140905	1135.67	1.13768	0.241198	4.71679	2.39595e-06	2.07705e-05
ENSG00000149313	1934.3	0.595526	0.126259	4.71671	2.39689e-06	2.07705e-05
ENSG00000145198	2173.93	-1.06672	0.226189	-4.71606	2.40461e-06	2.08226e-05
ENSG00000187954	4506.73	-0.811904	0.17216	-4.71599	2.40541e-06	2.08226e-05
ENSG00000143333	8934.33	-1.10204	0.233691	-4.71582	2.40736e-06	2.08286e-05
ENSG00000148730	3705.88	0.751061	0.159307	4.71454	2.42257e-06	2.09494e-05
ENSG00000113407	5741.66	0.823429	0.174678	4.71399	2.42917e-06	2.09955e-05
ENSG00000183655	1640.48	-0.882479	0.187221	-4.71356	2.43424e-06	2.10284e-05
ENSG00000276966	72.1346	-1.33149	0.282546	-4.71248	2.44725e-06	2.11298e-05
ENSG00000224420	245.763	-0.997339	0.211661	-4.71197	2.45328e-06	2.11708e-05
ENSG00000100031	485.591	-1.06839	0.22677	-4.71133	2.46109e-06	2.12272e-05
ENSG00000075624	187341	0.919256	0.195125	4.71112	2.46355e-06	2.12375e-05
ENSG00000127081	229.39	0.92048	0.195421	4.71025	2.47416e-06	2.13178e-05
ENSG00000113721	534.391	-0.885615	0.188081	-4.7087	2.49306e-06	2.14695e-05
ENSG00000088812	2038.84	-0.713851	0.151609	-4.70851	2.49537e-06	2.14783e-05
ENSG00000108064	4631.41	0.687377	0.145996	4.7082	2.4991e-06	2.14993e-05
ENSG00000103769	6324.6	0.695343	0.147694	4.708	2.50154e-06	2.15091e-05
ENSG00000174021	3363.27	0.970489	0.206202	4.70649	2.52013e-06	2.16577e-05
ENSG00000138182	5244.43	-1.05214	0.223572	-4.70604	2.52574e-06	2.16835e-05
ENSG00000168710	6925.07	0.615746	0.13084	4.70609	2.52519e-06	2.16835e-05
ENSG00000072401	1058.08	0.942583	0.200373	4.70415	2.54932e-06	2.18746e-05
ENSG00000114209	1377.8	1.03527	0.220084	4.70399	2.55131e-06	2.18804e-05
ENSG00000106355	1162.9	0.886781	0.188601	4.7019	2.57757e-06	2.20943e-05
ENSG00000134250	5777.65	-0.650196	0.138306	-4.70115	2.58695e-06	2.21632e-05
ENSG00000138101	985.842	0.779527	0.16582	4.70103	2.5885e-06	2.2165e-05
ENSG00000122033	563.357	0.946787	0.201407	4.70086	2.59073e-06	2.21727e-05
ENSG00000142192	27861.1	-1.03712	0.220637	-4.7006	2.59399e-06	2.21892e-05
ENSG00000189171	840.634	0.652435	0.138823	4.69976	2.6047e-06	2.22693e-05
ENSG00000181163	45552.4	0.929657	0.197828	4.69931	2.61044e-06	2.23069e-05
ENSG00000188242	645.268	-1.01618	0.216292	-4.69816	2.62512e-06	2.24208e-05
ENSG00000127837	5541.77	-0.810435	0.172547	-4.6969	2.64146e-06	2.25488e-05
ENSG00000230989	4855.36	1.06042	0.22578	4.69673	2.64365e-06	2.25559e-05
ENSG00000026025	45936.1	0.634308	0.135078	4.69585	2.65496e-06	2.26408e-05
ENSG00000134247	3756.58	-0.692961	0.14764	-4.69358	2.68471e-06	2.28827e-05
ENSG00000163932	1047.51	-0.647329	0.137927	-4.69327	2.68868e-06	2.29048e-05
ENSG00000105613	902.293	-0.648757	0.138245	-4.6928	2.69492e-06	2.29462e-05
ENSG00000144713	17334.4	0.956578	0.203848	4.69261	2.69741e-06	2.29556e-05
ENSG00000225855	474.9	-0.678533	0.144628	-4.69159	2.71091e-06	2.30587e-05
ENSG00000129691	2356.26	0.72084	0.153661	4.6911	2.71745e-06	2.30974e-05
ENSG00000162384	1119.7	0.673358	0.143541	4.69104	2.71824e-06	2.30974e-05
ENSG00000140990	2640.07	1.16474	0.248318	4.69051	2.72521e-06	2.31448e-05
ENSG00000126062	1247.55	-0.965919	0.205995	-4.68903	2.74498e-06	2.33008e-05
ENSG00000102172	4062.43	0.967021	0.206312	4.68719	2.76983e-06	2.34997e-05
ENSG00000120533	5746.97	0.986589	0.210509	4.68668	2.77672e-06	2.35462e-05
ENSG00000223478	330.878	0.918064	0.195897	4.68646	2.77966e-06	2.3559e-05
ENSG00000168159	9273.17	-0.692169	0.147791	-4.68344	2.82094e-06	2.38967e-05
ENSG00000215908	1274.93	-0.952469	0.203441	-4.68178	2.84392e-06	2.40791e-05
ENSG00000083937	940.104	0.828815	0.177034	4.68167	2.84549e-06	2.40802e-05
ENSG00000204410	298.33	-0.890316	0.190207	-4.68079	2.85776e-06	2.41717e-05
ENSG00000196230	74512.6	0.803793	0.171726	4.68068	2.85923e-06	2.41718e-05
ENSG00000161714	13815.9	-0.699962	0.149569	-4.67985	2.87082e-06	2.42574e-05
ENSG00000165410	1672.62	1.22498	0.2618	4.67907	2.88177e-06	2.43375e-05
ENSG00000116337	5661.12	-0.691219	0.147757	-4.67807	2.89589e-06	2.44444e-05
ENSG00000116863	1663.63	-0.929144	0.198624	-4.67791	2.89807e-06	2.44504e-05
ENSG00000055211	1190.32	0.768052	0.164191	4.67779	2.89989e-06	2.44533e-05
ENSG00000152784	384.371	-0.956803	0.204654	-4.67521	2.93648e-06	2.47492e-05
ENSG00000154079	134.677	1.09445	0.234173	4.67369	2.95833e-06	2.4915e-05
ENSG00000171806	198.694	1.08903	0.233016	4.67364	2.95915e-06	2.4915e-05
ENSG00000164258	2088.58	0.865338	0.185182	4.67291	2.96963e-06	2.49906e-05
ENSG00000118508	1588.68	0.623258	0.133413	4.67164	2.98809e-06	2.51333e-05
ENSG00000144120	1636.06	-0.764592	0.163699	-4.67073	3.00126e-06	2.52313e-05
ENSG00000109854	2502.78	0.659499	0.141203	4.67058	3.00356e-06	2.52378e-05
ENSG00000111664	388.523	-0.780366	0.167088	-4.67039	3.00621e-06	2.52473e-05
ENSG00000187372	203.24	-0.945333	0.202426	-4.67002	3.01168e-06	2.52677e-05
ENSG00000188846	44853.8	0.878437	0.188099	4.67008	3.01079e-06	2.52677e-05
ENSG00000070371	1322.62	-0.69941	0.149818	-4.6684	3.03559e-06	2.5455e-05
ENSG00000188021	1888.03	0.56723	0.121507	4.6683	3.03707e-06	2.5455e-05
ENSG00000078369	13905.3	0.860983	0.184451	4.66782	3.04414e-06	2.55014e-05
ENSG00000130584	981.433	-0.687452	0.147291	-4.66731	3.05166e-06	2.55264e-05
ENSG00000147912	980.55	-0.772996	0.165619	-4.66731	3.05173e-06	2.55264e-05
ENSG00000174695	1848.87	0.915794	0.196206	4.66751	3.04872e-06	2.55264e-05
ENSG00000258839	407.917	-0.787442	0.168738	-4.66667	3.06128e-06	2.55933e-05
ENSG00000138279	3877.46	0.593747	0.127239	4.66641	3.0651e-06	2.56124e-05
ENSG00000139438	839.633	-1.03601	0.222116	-4.66429	3.09687e-06	2.58518e-05
ENSG00000172965	4366.64	0.554403	0.118859	4.66439	3.09535e-06	2.58518e-05
ENSG00000260032	16667.1	-0.568058	0.121811	-4.66344	3.10964e-06	2.59454e-05
ENSG00000034713	1671.68	0.618467	0.132639	4.66279	3.11957e-06	2.59678e-05
ENSG00000100209	540.391	0.703267	0.15082	4.66294	3.11724e-06	2.59678e-05
ENSG00000130720	2941.09	-0.612812	0.131419	-4.66305	3.11553e-06	2.59678e-05
ENSG00000135090	998.3	-0.929526	0.199334	-4.66315	3.11399e-06	2.59678e-05
ENSG00000157045	1199.37	1.09054	0.233883	4.66275	3.12014e-06	2.59678e-05
ENSG00000173706	3620.83	-0.705768	0.151371	-4.66252	3.12365e-06	2.5984e-05
ENSG00000167815	6757.4	0.615019	0.131999	4.65928	3.17317e-06	2.63828e-05
ENSG00000183520	1789.89	0.998704	0.214354	4.65914	3.17528e-06	2.6387e-05
[truncated: 14,613 more rows]

## Sheet: silvestrol
Ensembl_ID	baseMean	log2FoldChange	lfcSE	stat	pvalue	padj
ENSG00000198727	20494.7	-1.68792	0.145683	-11.5863	4.83846e-31	8.03764e-27
ENSG00000244486	2702.37	-1.26586	0.116628	-10.8538	1.91394e-27	1.58972e-23
ENSG00000156381	3037.21	-1.36221	0.126954	-10.73	7.36337e-27	4.07734e-23
ENSG00000197694	4101.81	-1.08026	0.103401	-10.4474	1.5064e-25	6.25609e-22
ENSG00000210140	92.3327	3.82698	0.368279	10.3915	2.71011e-25	9.00406e-22
ENSG00000122034	1638.61	1.24562	0.122337	10.1819	2.38883e-24	6.61387e-21
ENSG00000184160	1473.24	-1.18134	0.116244	-10.1625	2.91365e-24	6.91451e-21
ENSG00000141696	2282.79	-1.20038	0.118382	-10.1399	3.67363e-24	7.62829e-21
ENSG00000167522	13660.6	-1.11762	0.110566	-10.1082	5.07898e-24	9.37467e-21
ENSG00000125503	4956.37	-1.10299	0.110466	-9.98485	1.77561e-23	2.94964e-20
ENSG00000198938	28048	-1.7227	0.173098	-9.95216	2.46764e-23	3.72658e-20
ENSG00000012171	1131.33	-1.16902	0.11778	-9.92552	3.22428e-23	4.46348e-20
ENSG00000198886	44763.2	-1.65408	0.167023	-9.90332	4.02699e-23	5.14588e-20
ENSG00000179431	3265.84	-1.21692	0.126495	-9.62029	6.56486e-22	7.78968e-19
ENSG00000160113	6326.4	-1.07579	0.112374	-9.57329	1.03554e-21	1.13501e-18
ENSG00000176170	3904.52	-1.27989	0.133772	-9.56769	1.0932e-21	1.13501e-18
ENSG00000210144	132.171	3.33248	0.349558	9.53339	1.52226e-21	1.48751e-18
ENSG00000167863	3781.47	1.30558	0.137293	9.50942	1.91725e-21	1.76941e-18
ENSG00000210135	358.657	3.03152	0.32392	9.35886	8.05988e-21	7.04688e-18
ENSG00000171680	1153.79	-1.16069	0.124357	-9.33349	1.0244e-20	8.50869e-18
ENSG00000146757	251.175	1.5617	0.167457	9.32598	1.09965e-20	8.69877e-18
ENSG00000164877	3265.02	-0.973561	0.104886	-9.28208	1.662e-20	1.21475e-17
ENSG00000212907	6110.72	-1.61702	0.174233	-9.28082	1.68187e-20	1.21475e-17
ENSG00000101882	832.474	-1.42323	0.154422	-9.21648	3.07013e-20	2.12504e-17
ENSG00000204619	1752.63	1.02305	0.111155	9.20378	3.4557e-20	2.29624e-17
ENSG00000214194	1042.49	1.17339	0.127624	9.19405	3.78316e-20	2.41715e-17
ENSG00000184986	625.079	-1.22139	0.133306	-9.16228	5.08105e-20	3.12616e-17
ENSG00000198763	15877.4	-1.79683	0.19654	-9.14233	6.11221e-20	3.62629e-17
ENSG00000198840	4967.84	-1.48968	0.163167	-9.12976	6.86502e-20	3.93247e-17
ENSG00000117592	5195.4	1.09614	0.121402	9.02901	1.73235e-19	8.99304e-17
ENSG00000128789	2929.19	1.08588	0.120237	9.03113	1.69909e-19	8.99304e-17
ENSG00000137210	1587.62	1.06428	0.117834	9.03202	1.68529e-19	8.99304e-17
ENSG00000117385	2813.73	-0.9765	0.108233	-9.02219	1.84362e-19	9.2807e-17
ENSG00000276550	1895.12	-1.11755	0.12396	-9.01538	1.96185e-19	9.58535e-17
ENSG00000204536	2941.71	-1.04568	0.116452	-8.97947	2.72075e-19	1.29135e-16
ENSG00000134291	4688.92	1.00302	0.112015	8.95436	3.4172e-19	1.57685e-16
ENSG00000135736	2025.78	-1.19136	0.133213	-8.94328	3.77802e-19	1.69623e-16
ENSG00000167967	2457.42	-1.19942	0.134167	-8.93971	3.90176e-19	1.70569e-16
ENSG00000076706	4675.26	-1.21173	0.135671	-8.93137	4.20767e-19	1.79225e-16
ENSG00000065978	59674.2	1.64823	0.185465	8.88702	6.27705e-19	2.60686e-16
ENSG00000170310	776.286	1.51699	0.170816	8.88085	6.63499e-19	2.6883e-16
ENSG00000023697	1464.46	1.51374	0.170556	8.87529	6.9752e-19	2.75886e-16
ENSG00000129347	5439.19	-0.974047	0.109806	-8.87062	7.274e-19	2.81013e-16
ENSG00000170043	2396.61	0.914249	0.103194	8.85954	8.03455e-19	3.03341e-16
ENSG00000181027	865.96	-1.29478	0.146424	-8.84264	9.34828e-19	3.45097e-16
ENSG00000270231	1462.7	-1.09705	0.1241	-8.84012	9.56192e-19	3.4531e-16
ENSG00000106399	1681.75	1.09645	0.1242	8.82812	1.06451e-18	3.76247e-16
ENSG00000111640	170829	1.1708	0.132841	8.81355	1.21241e-18	4.19594e-16
ENSG00000064932	3668.57	-1.00359	0.113927	-8.8091	1.26156e-18	4.27694e-16
ENSG00000087086	27507.3	1.3302	0.152042	8.74889	2.15458e-18	6.88304e-16
ENSG00000172340	1499.92	0.97026	0.110861	8.75203	2.09558e-18	6.88304e-16
ENSG00000197562	2007.17	-1.27485	0.145684	-8.75075	2.1194e-18	6.88304e-16
ENSG00000116288	7670.77	0.965267	0.110546	8.73179	2.50681e-18	7.85718e-16
ENSG00000124562	2839.89	0.988083	0.113539	8.70256	3.24487e-18	9.98218e-16
ENSG00000129562	1752.35	1.20762	0.13914	8.67917	3.98652e-18	1.20407e-15
ENSG00000184545	1465.32	-1.10236	0.127251	-8.66288	4.6e-18	1.36456e-15
ENSG00000105298	2494.26	-1.11648	0.128962	-8.65742	4.82545e-18	1.40632e-15
ENSG00000140451	2887.81	-0.978533	0.113097	-8.65219	5.05205e-18	1.44698e-15
ENSG00000149196	942.464	1.13402	0.131118	8.64885	5.20221e-18	1.46473e-15
ENSG00000205363	653.853	-1.35393	0.156718	-8.63924	5.65879e-18	1.56673e-15
ENSG00000167996	36450.5	1.13961	0.132168	8.62246	6.55326e-18	1.78464e-15
ENSG00000169683	2120.92	-1.32483	0.153704	-8.61939	6.73127e-18	1.80354e-15
ENSG00000189067	5312.57	0.893718	0.103957	8.59696	8.18576e-18	2.15844e-15
ENSG00000106397	2817.28	-0.928279	0.108296	-8.57172	1.01952e-17	2.64629e-15
ENSG00000136810	3081.66	1.14572	0.133982	8.55129	1.21716e-17	3.11068e-15
ENSG00000136240	5816.29	1.10077	0.129075	8.52814	1.48717e-17	3.74317e-15
ENSG00000143653	1212.37	1.14042	0.133806	8.52294	1.55548e-17	3.85665e-15
ENSG00000182272	5829.39	-1.15254	0.135628	-8.49781	1.93197e-17	4.7197e-15
ENSG00000116213	1231.42	-1.10798	0.130619	-8.48251	2.20387e-17	5.30589e-15
ENSG00000107816	12936.1	-1.2696	0.149872	-8.47127	2.42732e-17	5.76037e-15
ENSG00000102119	3055.77	0.903542	0.106747	8.46435	2.57588e-17	5.98396e-15
ENSG00000235961	1052.69	-1.14577	0.135377	-8.46355	2.59358e-17	5.98396e-15
ENSG00000181061	1751.61	1.02704	0.121374	8.46178	2.63326e-17	5.9923e-15
ENSG00000113504	8883.48	-1.0417	0.123338	-8.44591	3.01673e-17	6.77216e-15
ENSG00000127314	2081.13	0.992923	0.117832	8.42664	3.55743e-17	7.87948e-15
ENSG00000180902	1045.44	-1.142	0.136022	-8.39571	4.63079e-17	1.01219e-14
ENSG00000113648	9575.28	0.880153	0.104964	8.38526	5.06133e-17	1.09193e-14
ENSG00000168096	1508.95	-1.14685	0.13711	-8.36448	6.03784e-17	1.28591e-14
ENSG00000032444	2278.88	-1.12002	0.133977	-8.35978	6.28358e-17	1.30478e-14
ENSG00000178922	602.784	-1.1358	0.135864	-8.35986	6.27942e-17	1.30478e-14
ENSG00000137776	16214.9	-1.47561	0.176746	-8.34876	6.89812e-17	1.41471e-14
ENSG00000198899	40224.1	-1.66615	0.199633	-8.34606	7.058e-17	1.42985e-14
ENSG00000184916	761.892	-1.18747	0.142332	-8.34297	7.24483e-17	1.45001e-14
ENSG00000125844	5755.06	-1.04787	0.125722	-8.33482	7.76138e-17	1.5349e-14
ENSG00000185088	6687.28	1.24669	0.149862	8.31896	8.8736e-17	1.73421e-14
ENSG00000240972	9538.16	1.24787	0.150034	8.31722	9.00532e-17	1.73949e-14
ENSG00000139168	3352.3	1.44282	0.173999	8.29212	1.11246e-16	2.12415e-14
ENSG00000182173	1990.59	-1.20576	0.145564	-8.28333	1.19778e-16	2.26108e-14
ENSG00000179886	1336.4	-1.21004	0.146385	-8.26617	1.38336e-16	2.58206e-14
ENSG00000119397	2831.37	-1.0137	0.122862	-8.25072	1.57445e-16	2.90608e-14
ENSG00000236104	1834.23	-0.997523	0.121001	-8.2439	1.66682e-16	3.04277e-14
ENSG00000006757	343.146	1.43465	0.174097	8.24055	1.71417e-16	3.07966e-14
ENSG00000089063	2691.41	0.943921	0.114568	8.23894	1.73737e-16	3.07966e-14
ENSG00000117616	1557.66	-0.927309	0.112557	-8.23858	1.74264e-16	3.07966e-14
ENSG00000103126	2591.78	-1.24357	0.151119	-8.22906	1.88683e-16	3.29936e-14
ENSG00000125971	2702.12	1.17236	0.142646	8.21869	2.05734e-16	3.56005e-14
ENSG00000148296	4376.83	-1.08427	0.132156	-8.20447	2.31602e-16	3.92589e-14
ENSG00000172046	8487.27	-1.03992	0.126749	-8.20455	2.31457e-16	3.92589e-14
ENSG00000128463	1615.01	0.956335	0.116641	8.19897	2.42465e-16	4.06852e-14
ENSG00000149499	4526.63	-1.03292	0.126009	-8.1972	2.46051e-16	4.0874e-14
ENSG00000111671	1838.87	-1.19744	0.146144	-8.19351	2.53709e-16	4.17289e-14
ENSG00000174307	7799.71	-1.04224	0.127305	-8.18696	2.67911e-16	4.36327e-14
ENSG00000185340	7707.89	-1.19932	0.146534	-8.18461	2.73182e-16	4.40592e-14
ENSG00000090565	3000.23	-1.12711	0.137838	-8.1771	2.90765e-16	4.60017e-14
ENSG00000121753	8269.87	-1.0844	0.132599	-8.17805	2.8847e-16	4.60017e-14
ENSG00000099341	6819.6	0.986382	0.120733	8.16997	3.08454e-16	4.834e-14
ENSG00000145354	1107.49	1.1259	0.137948	8.16179	3.30083e-16	5.12462e-14
ENSG00000137825	2510.66	-0.871402	0.107245	-8.1253	4.46245e-16	6.86391e-14
ENSG00000143158	1783.13	1.20121	0.14791	8.12125	4.61389e-16	7.00925e-14
ENSG00000162825	516.498	-1.25871	0.155004	-8.12054	4.64133e-16	7.00925e-14
ENSG00000160957	11502.7	-1.13048	0.139262	-8.11763	4.75359e-16	7.11411e-14
ENSG00000161013	10671.6	-0.890281	0.109711	-8.11481	4.86544e-16	7.2165e-14
ENSG00000161996	1317.2	-1.06423	0.131217	-8.11046	5.04265e-16	7.40201e-14
ENSG00000180228	2047.01	1.1054	0.136308	8.10958	5.07963e-16	7.40201e-14
ENSG00000164744	2142.27	1.2382	0.152855	8.10048	5.47432e-16	7.90778e-14
ENSG00000107020	572.421	1.24444	0.153729	8.09504	5.72451e-16	8.17539e-14
ENSG00000163132	1395.42	-1.22969	0.15192	-8.09433	5.75801e-16	8.17539e-14
ENSG00000182087	4146.48	-1.03857	0.129236	-8.03622	9.26533e-16	1.30437e-13
ENSG00000142544	716.297	-1.24803	0.155975	-8.00145	1.22961e-15	1.7065e-13
ENSG00000159314	1344.19	-1.0829	0.135343	-8.00114	1.23272e-15	1.7065e-13
ENSG00000105879	906.186	1.02753	0.128476	7.99787	1.26593e-15	1.73798e-13
ENSG00000140983	4495.68	-1.02007	0.1279	-7.97558	1.51668e-15	2.06517e-13
ENSG00000166598	22932	-1.43174	0.179667	-7.96888	1.60122e-15	2.16256e-13
ENSG00000166924	904.921	-1.15898	0.145554	-7.96251	1.6858e-15	2.25843e-13
ENSG00000188130	2544.15	-0.860571	0.108098	-7.96104	1.70594e-15	2.26712e-13
ENSG00000140859	8469.68	-1.03523	0.130505	-7.93247	2.14837e-15	2.83244e-13
ENSG00000169714	9130.25	0.94899	0.119655	7.93106	2.17281e-15	2.8421e-13
ENSG00000185608	1506.75	0.975841	0.123208	7.92025	2.37033e-15	3.07624e-13
ENSG00000108312	13167.8	-0.873039	0.110345	-7.91193	2.53428e-15	3.26352e-13
ENSG00000135968	3318.34	-0.97719	0.123713	-7.89884	2.81518e-15	3.59737e-13
ENSG00000060762	960.92	1.34512	0.170579	7.88557	3.13115e-15	3.95966e-13
ENSG00000141582	5282.89	-0.851977	0.108051	-7.88496	3.14637e-15	3.95966e-13
ENSG00000122490	2332.95	-1.20205	0.152742	-7.86983	3.55137e-15	4.39634e-13
ENSG00000134779	3391.1	0.871907	0.110778	7.87073	3.52564e-15	4.39634e-13
ENSG00000176022	750.413	-1.17513	0.149335	-7.86907	3.57275e-15	4.39634e-13
ENSG00000196642	16501.9	-1.01378	0.12887	-7.86671	3.64097e-15	4.44733e-13
ENSG00000106009	5032.63	-1.27185	0.162013	-7.85031	4.15027e-15	5.03243e-13
ENSG00000111452	1214.55	-1.09024	0.139029	-7.84179	4.44185e-15	5.34696e-13
ENSG00000168734	1772.43	0.94983	0.121197	7.83705	4.61241e-15	5.51233e-13
ENSG00000127125	1748.17	1.0474	0.133733	7.83199	4.80193e-15	5.69783e-13
ENSG00000131174	2712.21	0.810296	0.103489	7.82978	4.88729e-15	5.75799e-13
ENSG00000172432	4652.33	-0.885253	0.113104	-7.82691	5.0002e-15	5.84953e-13
ENSG00000171219	2044.38	-1.08116	0.138233	-7.82125	5.23003e-15	6.03342e-13
ENSG00000204370	2601.56	0.948334	0.121238	7.82208	5.19585e-15	6.03342e-13
ENSG00000100726	1394.02	-1.23854	0.158444	-7.81693	5.41262e-15	6.20099e-13
ENSG00000186635	5737.96	-1.07229	0.137293	-7.81024	5.70802e-15	6.49463e-13
ENSG00000173621	3601.03	-1.31438	0.168367	-7.80664	5.87315e-15	6.63706e-13
ENSG00000048649	8725.1	-0.966533	0.123871	-7.80277	6.05636e-15	6.79785e-13
ENSG00000124767	6621.95	0.972973	0.12496	7.78628	6.90106e-15	7.64269e-13
ENSG00000187118	588.05	1.13529	0.145799	7.78673	6.87632e-15	7.64269e-13
ENSG00000198000	2115.15	-1.09939	0.14132	-7.77945	7.28411e-15	8.01349e-13
ENSG00000183186	1932.66	-1.26627	0.162823	-7.77696	7.42891e-15	8.11902e-13
ENSG00000160972	4946.17	-1.3864	0.178292	-7.77603	7.48364e-15	8.12537e-13
ENSG00000095380	1772.23	1.02334	0.131716	7.76929	7.89301e-15	8.5142e-13
ENSG00000131584	2508.95	-1.11782	0.144139	-7.75516	8.8231e-15	9.45608e-13
ENSG00000135778	1348.02	1.07741	0.139015	7.75033	9.16517e-15	9.75973e-13
ENSG00000188986	9551.26	-0.923811	0.119275	-7.74523	9.54101e-15	1.00952e-12
ENSG00000054267	3152.2	-0.973884	0.12578	-7.74278	9.72683e-15	1.02267e-12
ENSG00000180900	19287.3	-1.28758	0.166471	-7.73459	1.03738e-14	1.08383e-12
ENSG00000177380	2360.89	-0.942456	0.121894	-7.73173	1.06093e-14	1.10151e-12
ENSG00000130726	25742.8	-1.02221	0.132281	-7.72755	1.09634e-14	1.13121e-12
ENSG00000122873	1371.73	1.06424	0.137879	7.71868	1.17537e-14	1.20526e-12
ENSG00000196557	2524.41	-1.05729	0.137065	-7.71378	1.2214e-14	1.24478e-12
ENSG00000181458	1278.27	1.10859	0.143958	7.70077	1.35254e-14	1.37002e-12
ENSG00000165804	4526.37	-0.929554	0.120808	-7.6945	1.42048e-14	1.43012e-12
ENSG00000140307	3141.32	1.09204	0.142156	7.68199	1.56632e-14	1.56745e-12
ENSG00000141736	1742.85	-1.11321	0.144973	-7.67872	1.60682e-14	1.59835e-12
ENSG00000165801	9257.57	-1.23022	0.160761	-7.65247	1.97149e-14	1.94943e-12
ENSG00000172009	2910.95	-1.04514	0.136653	-7.64817	2.0386e-14	2.00386e-12
ENSG00000168936	1719.37	-1.22416	0.160378	-7.633	2.29356e-14	2.24122e-12
ENSG00000101199	11914.1	-1.11234	0.145787	-7.62994	2.34858e-14	2.28155e-12
ENSG00000198612	1750.51	1.02009	0.133809	7.6235	2.46897e-14	2.38457e-12
ENSG00000150991	20862.4	0.893156	0.117362	7.61028	2.73511e-14	2.62634e-12
ENSG00000198910	5899.86	-1.05779	0.139021	-7.60889	2.76462e-14	2.63941e-12
ENSG00000185024	1976.93	-1.13161	0.14881	-7.60436	2.86312e-14	2.71784e-12
ENSG00000171813	1138.42	-1.14437	0.1506	-7.59876	2.9898e-14	2.82196e-12
ENSG00000140939	1250.02	-0.995769	0.131064	-7.59756	3.0176e-14	2.83211e-12
ENSG00000187961	853.815	-1.02593	0.13509	-7.59447	3.09055e-14	2.88428e-12
ENSG00000266338	3000.21	-0.775949	0.102193	-7.59295	3.12713e-14	2.90211e-12
ENSG00000147533	2920.63	1.27258	0.16818	7.56675	3.82671e-14	3.53162e-12
ENSG00000104885	6834.29	-0.966302	0.127741	-7.56452	3.89301e-14	3.57297e-12
ENSG00000159346	3076.54	0.960172	0.127055	7.55716	4.11967e-14	3.76021e-12
ENSG00000151849	1293	-1.01281	0.13409	-7.55323	4.246e-14	3.8334e-12
ENSG00000166965	3962.62	-0.791452	0.104774	-7.55393	4.22316e-14	3.8334e-12
ENSG00000111906	1785.34	1.14083	0.151121	7.54912	4.382e-14	3.9348e-12
ENSG00000064687	479.339	-1.2129	0.160954	-7.53572	4.85637e-14	4.33731e-12
ENSG00000101558	3397.03	1.00314	0.133184	7.53203	4.99577e-14	4.39099e-12
ENSG00000173898	3044.69	-1.09358	0.145178	-7.53267	4.97126e-14	4.39099e-12
ENSG00000198712	23964.6	-1.35873	0.180366	-7.53315	4.95312e-14	4.39099e-12
ENSG00000104979	2970.43	0.847021	0.112697	7.51593	5.65084e-14	4.91475e-12
ENSG00000112304	626.116	1.11126	0.147841	7.5166	5.62211e-14	4.91475e-12
ENSG00000004660	829.99	-1.02231	0.136263	-7.5025	6.26127e-14	5.4173e-12
ENSG00000171603	8192.37	-0.861239	0.114821	-7.50072	6.34705e-14	5.46205e-12
ENSG00000198888	18176.7	-1.28407	0.171208	-7.50006	6.37875e-14	5.46205e-12
ENSG00000136720	2837.62	-1.24638	0.166204	-7.49912	6.42498e-14	5.47342e-12
ENSG00000173905	5203.23	-1.04149	0.138945	-7.49572	6.59369e-14	5.58849e-12
ENSG00000177889	2929.47	0.979447	0.130723	7.49251	6.75673e-14	5.69761e-12
ENSG00000068001	2325.76	-0.960397	0.128256	-7.48814	6.98575e-14	5.86098e-12
ENSG00000059122	3171.16	-1.09859	0.146751	-7.48607	7.09641e-14	5.9239e-12
ENSG00000152219	794.092	1.03843	0.138794	7.48177	7.33305e-14	6.06053e-12
ENSG00000161179	2985.22	-1.02442	0.136922	-7.48178	7.33252e-14	6.06053e-12
ENSG00000050820	4392.77	-1.19857	0.160338	-7.47525	7.70577e-14	6.27491e-12
ENSG00000100575	1138.87	0.947036	0.12668	7.47579	7.67406e-14	6.27491e-12
ENSG00000142330	1743.5	-1.30608	0.174696	-7.4763	7.6446e-14	6.27491e-12
ENSG00000114859	682.783	-1.17101	0.156726	-7.4717	7.91647e-14	6.41504e-12
ENSG00000136213	1830.62	-0.92129	0.123326	-7.47035	7.99837e-14	6.44995e-12
ENSG00000126777	18046.6	-1.24863	0.167192	-7.46824	8.12773e-14	6.5226e-12
ENSG00000076928	4118.65	-1.0675	0.143158	-7.45683	8.86312e-14	7.06168e-12
ENSG00000168061	2923.29	-1.28481	0.172307	-7.45651	8.88448e-14	7.06168e-12
ENSG00000198853	4062.6	-0.961072	0.129121	-7.44317	9.83009e-14	7.77607e-12
ENSG00000106443	3057.15	-1.04577	0.140601	-7.43788	1.02314e-13	8.05514e-12
ENSG00000250510	3544.61	-0.93655	0.12601	-7.43237	1.06666e-13	8.35818e-12
ENSG00000101843	1273.3	1.15608	0.1557	7.42503	1.12755e-13	8.75271e-12
ENSG00000168653	9493.22	1.36574	0.183923	7.42557	1.12291e-13	8.75271e-12
ENSG00000172172	1675.2	1.10855	0.149316	7.42422	1.13449e-13	8.76564e-12
ENSG00000133275	6844.58	-0.782142	0.10552	-7.41227	1.24152e-13	9.54824e-12
ENSG00000131495	2683.82	1.15435	0.156091	7.39536	1.41029e-13	1.07467e-11
ENSG00000174516	1782.96	-0.881208	0.119149	-7.39584	1.40514e-13	1.07467e-11
ENSG00000070413	3348.41	-1.19589	0.161862	-7.38834	1.4867e-13	1.12772e-11
ENSG00000141741	1336.03	0.813579	0.110307	7.3756	1.63605e-13	1.23537e-11
ENSG00000103326	4145.75	-1.13831	0.154806	-7.35315	1.93587e-13	1.45514e-11
ENSG00000187634	1388.23	-0.974134	0.132558	-7.34871	2.00132e-13	1.49757e-11
ENSG00000205138	1321.4	-1.11637	0.151956	-7.34665	2.03236e-13	1.51397e-11
ENSG00000144589	1591.54	-1.01012	0.137722	-7.33449	2.22565e-13	1.65056e-11
ENSG00000163382	3496.28	1.0001	0.136369	7.33382	2.23683e-13	1.65148e-11
ENSG00000117697	1855.57	1.06633	0.145423	7.33263	2.25677e-13	1.65882e-11
ENSG00000170315	24005.5	0.803754	0.109623	7.332	2.26746e-13	1.65934e-11
ENSG00000198804	59733.9	-1.27165	0.173466	-7.33083	2.2873e-13	1.66652e-11
ENSG00000154118	5343.13	-1.06172	0.14485	-7.32977	2.30553e-13	1.67247e-11
ENSG00000135315	744.677	-1.11263	0.15188	-7.32573	2.37595e-13	1.71605e-11
ENSG00000213445	6132.22	-1.07475	0.146816	-7.3204	2.47229e-13	1.77791e-11
ENSG00000114023	802.671	1.05855	0.144751	7.31289	2.61466e-13	1.86415e-11
ENSG00000151743	425.448	1.07504	0.146995	7.3134	2.60457e-13	1.86415e-11
ENSG00000170604	3001.34	-0.978034	0.133766	-7.31151	2.64148e-13	1.87522e-11
ENSG00000157881	903.296	-0.85957	0.117642	-7.30667	2.73854e-13	1.93585e-11
ENSG00000108010	1912.95	0.879913	0.120586	7.297	2.94255e-13	2.07126e-11
ENSG00000116254	2664.37	-0.913437	0.125194	-7.29619	2.96036e-13	2.075e-11
ENSG00000177706	1411.6	-1.37401	0.188658	-7.28306	3.26335e-13	2.27776e-11
ENSG00000087085	314.27	-1.26711	0.174269	-7.27099	3.56856e-13	2.48037e-11
ENSG00000118369	1348.73	-0.948421	0.13047	-7.26925	3.61491e-13	2.50212e-11
ENSG00000071994	2627.55	0.792871	0.10913	7.26535	3.72079e-13	2.56472e-11
ENSG00000143554	425.911	-1.12651	0.155702	-7.235	4.65525e-13	3.19558e-11
ENSG00000243927	803.821	0.933713	0.129067	7.23433	4.67818e-13	3.1981e-11
ENSG00000120708	20567.1	0.922764	0.127643	7.22923	4.85727e-13	3.30693e-11
ENSG00000065518	3937.85	1.17494	0.162594	7.22622	4.96623e-13	3.36731e-11
ENSG00000248333	3325.67	-1.01502	0.140532	-7.22266	5.09795e-13	3.44257e-11
ENSG00000086544	1165.1	-1.04814	0.145313	-7.21299	5.47363e-13	3.67197e-11
ENSG00000122203	3653.16	0.851186	0.118011	7.21279	5.48187e-13	3.67197e-11
ENSG00000204060	3620.43	-1.15569	0.160318	-7.20873	5.64747e-13	3.7677e-11
ENSG00000214655	4496.25	-0.976326	0.135592	-7.20049	5.99945e-13	3.98651e-11
ENSG00000197122	3965.46	-0.949808	0.132092	-7.19047	6.45666e-13	4.27323e-11
ENSG00000123989	3466.8	-1.06603	0.148305	-7.18807	6.57135e-13	4.33187e-11
ENSG00000182544	901.983	-1.18423	0.164792	-7.18618	6.66294e-13	4.37489e-11
ENSG00000165060	684.767	1.12908	0.157145	7.18496	6.72255e-13	4.39665e-11
ENSG00000091483	2673.38	0.958874	0.133596	7.17741	7.10449e-13	4.62823e-11
ENSG00000136521	2925.46	1.2055	0.168091	7.1717	7.40707e-13	4.80649e-11
ENSG00000088986	6542.99	1.13729	0.158606	7.17059	7.46775e-13	4.82702e-11
ENSG00000226137	5746.11	-1.05487	0.147219	-7.16532	7.76068e-13	4.99692e-11
ENSG00000173153	4108.44	-1.18728	0.16572	-7.16436	7.81533e-13	5.00948e-11
ENSG00000177239	3304.14	-1.08863	0.15196	-7.16392	7.8405e-13	5.00948e-11
ENSG00000177169	3097.17	-0.930462	0.129936	-7.16091	8.01432e-13	5.10092e-11
ENSG00000196739	1002.34	-1.17034	0.163503	-7.15795	8.18901e-13	5.19221e-11
ENSG00000100065	6047.03	-0.952923	0.133158	-7.15631	8.28795e-13	5.23496e-11
ENSG00000147684	9604.88	0.828051	0.115853	7.14745	8.84054e-13	5.56284e-11
ENSG00000111788	884.685	-1.02136	0.143023	-7.14121	9.25127e-13	5.79933e-11
ENSG00000138382	1586.71	1.03782	0.145366	7.13935	9.37714e-13	5.83659e-11
ENSG00000176108	1870.8	-1.07658	0.150797	-7.1393	9.38099e-13	5.83659e-11
ENSG00000117523	13395.1	-0.867396	0.121524	-7.13768	9.49226e-13	5.88378e-11
ENSG00000138430	3727.91	1.3591	0.190613	7.13016	1.00251e-12	6.17874e-11
ENSG00000183856	4000.97	-0.852504	0.119567	-7.12992	1.00425e-12	6.17874e-11
ENSG00000005059	1085.43	1.11313	0.1562	7.1263	1.03106e-12	6.30132e-11
ENSG00000163634	1199.16	1.19239	0.167325	7.1262	1.03176e-12	6.30132e-11
ENSG00000196411	4961.38	-0.736682	0.10341	-7.12387	1.04935e-12	6.38527e-11
ENSG00000197586	3725.28	-0.829406	0.116476	-7.12085	1.07263e-12	6.50308e-11
ENSG00000189043	2849.56	1.30633	0.183766	7.1087	1.17138e-12	7.07598e-11
ENSG00000104765	3398.34	1.13331	0.159605	7.10075	1.24085e-12	7.46848e-11
ENSG00000148444	971.268	1.03621	0.145956	7.09949	1.25214e-12	7.5092e-11
ENSG00000074964	1383.89	-1.09231	0.153961	-7.09474	1.29596e-12	7.74263e-11
ENSG00000168275	965.747	1.02186	0.144041	7.09427	1.30038e-12	7.74263e-11
ENSG00000259848	1051.58	-1.0612	0.149611	-7.09303	1.3121e-12	7.78449e-11
ENSG00000219545	596.422	1.80921	0.255145	7.09093	1.33218e-12	7.87553e-11
ENSG00000171806	197.345	1.29042	0.182122	7.08548	1.38562e-12	8.1624e-11
ENSG00000040608	1731.73	-0.911557	0.128705	-7.08255	1.41527e-12	8.2986e-11
ENSG00000088899	3220.46	-1.21561	0.171643	-7.08221	1.41873e-12	8.2986e-11
ENSG00000003756	4004.89	-0.877722	0.123943	-7.08164	1.4246e-12	8.30366e-11
ENSG00000073803	1434.64	0.931161	0.131499	7.08115	1.42963e-12	8.30387e-11
ENSG00000130787	6678.62	-0.985422	0.139235	-7.0774	1.46888e-12	8.5021e-11
ENSG00000103264	1193.84	-0.95088	0.134468	-7.07145	1.53329e-12	8.84407e-11
ENSG00000159899	1341.88	-0.932421	0.131909	-7.06868	1.56415e-12	8.99091e-11
ENSG00000166813	3310.29	-1.12149	0.158709	-7.06632	1.59091e-12	9.1132e-11
ENSG00000196576	14659.8	-1.12333	0.158989	-7.06546	1.60082e-12	9.13841e-11
ENSG00000115687	1808.96	-0.876398	0.124117	-7.06103	1.65268e-12	9.40214e-11
ENSG00000140553	5114.63	-1.00299	0.142269	-7.04999	1.7893e-12	1.01446e-10
ENSG00000135940	4432.18	0.943867	0.134029	7.04225	1.89154e-12	1.06879e-10
ENSG00000205903	9216.49	-0.902763	0.128209	-7.04136	1.90378e-12	1.07205e-10
ENSG00000130164	4703.42	-0.967136	0.137514	-7.03302	2.02106e-12	1.13043e-10
ENSG00000130635	8863.1	-1.23775	0.175988	-7.03314	2.01939e-12	1.13043e-10
ENSG00000169718	4211.92	-0.948679	0.134915	-7.0317	2.04029e-12	1.13736e-10
ENSG00000072310	9449.88	-1.25574	0.178741	-7.02545	2.13376e-12	1.18548e-10
ENSG00000134717	2083.86	0.932703	0.132869	7.01973	2.22293e-12	1.23091e-10
ENSG00000032219	1882.9	-1.04103	0.148494	-7.0106	2.37291e-12	1.30959e-10
ENSG00000132205	1454.83	-1.00915	0.143957	-7.01005	2.3823e-12	1.31042e-10
ENSG00000084636	3237.51	-1.50563	0.214847	-7.00793	2.41874e-12	1.32608e-10
ENSG00000033100	625.769	-1.05429	0.150543	-7.00325	2.50089e-12	1.36212e-10
ENSG00000128951	4690.85	1.04661	0.149438	7.00364	2.49392e-12	1.36212e-10
ENSG00000145214	661.316	-0.961559	0.13738	-6.99929	2.57266e-12	1.39664e-10
ENSG00000110442	805.699	0.996991	0.142573	6.99286	2.6933e-12	1.45736e-10
ENSG00000127616	6914.04	-0.921241	0.131751	-6.99228	2.70455e-12	1.4587e-10
ENSG00000171735	2817.47	1.25732	0.180018	6.98438	2.86111e-12	1.53815e-10
ENSG00000060491	8898.92	-1.08936	0.155993	-6.98339	2.88149e-12	1.54411e-10
ENSG00000124587	496.863	-1.06908	0.153319	-6.97289	3.10502e-12	1.65854e-10
ENSG00000168894	1198.32	1.10747	0.15893	6.96828	3.20845e-12	1.70829e-10
ENSG00000177663	1789.38	-1.01175	0.145215	-6.9672	3.23305e-12	1.71148e-10
ENSG00000229089	456.202	-1.61478	0.231772	-6.96712	3.23503e-12	1.71148e-10
ENSG00000122140	2712.27	0.748693	0.107561	6.96065	3.38701e-12	1.78619e-10
ENSG00000115128	4141.12	1.24951	0.179533	6.95978	3.40803e-12	1.79159e-10
ENSG00000148834	3417.16	1.13373	0.162911	6.95917	3.42291e-12	1.79374e-10
ENSG00000169871	6600.98	-0.915425	0.131571	-6.95766	3.45973e-12	1.80733e-10
ENSG00000197114	537.895	-1.20518	0.173274	-6.95532	3.51773e-12	1.83186e-10
ENSG00000078668	5159.99	1.01937	0.146639	6.95156	3.6128e-12	1.87125e-10
ENSG00000175334	8874.83	1.00961	0.145237	6.95144	3.61589e-12	1.87125e-10
ENSG00000106404	738.6	-1.09452	0.157566	-6.94639	3.7476e-12	1.93339e-10
ENSG00000137877	645.001	-1.15037	0.165913	-6.93355	4.10403e-12	2.1042e-10
ENSG00000243317	1819.03	0.960244	0.138486	6.93389	4.09431e-12	2.1042e-10
ENSG00000067560	23794.4	1.03251	0.148949	6.93197	4.15008e-12	2.11476e-10
ENSG00000132823	1195.75	0.951757	0.137292	6.93235	4.13895e-12	2.11476e-10
ENSG00000129055	1772.45	1.08601	0.156766	6.92758	4.28099e-12	2.1748e-10
ENSG00000184752	3689.67	1.36484	0.197031	6.92704	4.29735e-12	2.17645e-10
ENSG00000120992	1834.62	1.15229	0.166652	6.91438	4.69903e-12	2.37265e-10
ENSG00000100554	1576.14	1.25531	0.181591	6.91284	4.7506e-12	2.39142e-10
ENSG00000273841	2086.32	1.38539	0.200554	6.9078	4.92245e-12	2.47044e-10
ENSG00000074319	1555.29	0.9624	0.13936	6.90585	4.99031e-12	2.49696e-10
ENSG00000237424	1523.81	-0.900993	0.130539	-6.90211	5.12361e-12	2.55596e-10
ENSG00000165684	1872.31	-1.02172	0.148095	-6.89911	5.23292e-12	2.59491e-10
ENSG00000198917	2262.61	-0.826113	0.119736	-6.89946	5.22013e-12	2.59491e-10
ENSG00000204351	2577.03	-0.971634	0.140971	-6.89245	5.48415e-12	2.71139e-10
ENSG00000108262	3873.9	-0.877878	0.127384	-6.89159	5.51734e-12	2.7197e-10
ENSG00000110237	3782.79	-1.17056	0.170031	-6.88437	5.80435e-12	2.85272e-10
ENSG00000037241	773.472	1.29316	0.187895	6.88234	5.88793e-12	2.88526e-10
ENSG00000108784	359.328	-1.0595	0.154014	-6.87928	6.01558e-12	2.91344e-10
ENSG00000143553	1331.69	0.937166	0.13623	6.87928	6.01539e-12	2.91344e-10
ENSG00000185163	1983.3	-0.787665	0.114488	-6.87987	5.99088e-12	2.91344e-10
ENSG00000185730	2095.97	-0.913964	0.132855	-6.87943	6.0093e-12	2.91344e-10
ENSG00000185838	1168.25	-0.958723	0.139394	-6.87781	6.078e-12	2.93511e-10
ENSG00000119718	1900.67	0.8332	0.121213	6.87384	6.24973e-12	3.00929e-10
ENSG00000110717	3582.18	0.837984	0.121985	6.86955	6.4403e-12	3.08549e-10
ENSG00000156795	2207.46	0.937829	0.136522	6.86945	6.44513e-12	3.08549e-10
ENSG00000173327	9552.78	-0.978744	0.142537	-6.8666	6.57509e-12	3.13866e-10
ENSG00000180891	13049.4	-0.978268	0.142668	-6.85696	7.03402e-12	3.34811e-10
ENSG00000112996	2415.66	1.00505	0.146609	6.85535	7.11357e-12	3.3763e-10
ENSG00000144395	425.397	-1.10571	0.161338	-6.85335	7.21401e-12	3.41422e-10
ENSG00000115297	1067.96	-1.04902	0.153138	-6.85015	7.37736e-12	3.48161e-10
ENSG00000228526	179.554	1.45235	0.212119	6.84686	7.54903e-12	3.55253e-10
ENSG00000273230	1146.49	-1.12511	0.164336	-6.8464	7.57319e-12	3.55383e-10
ENSG00000141258	3857.2	-0.963111	0.140688	-6.84574	7.6081e-12	3.56016e-10
ENSG00000113719	3968.25	0.753395	0.110063	6.84514	7.64003e-12	3.56506e-10
ENSG00000038219	2982.66	-0.900693	0.131719	-6.838	8.0306e-12	3.72638e-10
ENSG00000104325	1394.14	1.00463	0.14691	6.83839	8.00897e-12	3.72638e-10
ENSG00000160299	2889	-1.12542	0.164603	-6.83716	8.07774e-12	3.73781e-10
ENSG00000011021	1327.97	-0.87539	0.128092	-6.83409	8.25252e-12	3.80808e-10
ENSG00000111481	6089.88	0.900869	0.131978	6.82588	8.73869e-12	4.02125e-10
ENSG00000106153	11806.7	0.783775	0.114941	6.81891	9.17339e-12	4.20962e-10
ENSG00000008128	583.818	-0.962711	0.14133	-6.81177	9.64022e-12	4.41166e-10
ENSG00000086598	4394.12	0.981707	0.144392	6.79892	1.05404e-11	4.81037e-10
ENSG00000167971	601.652	-1.09308	0.160783	-6.79847	1.05736e-11	4.81231e-10
ENSG00000160867	2308.5	-1.10441	0.162539	-6.79472	1.08523e-11	4.92565e-10
ENSG00000179314	409.725	-1.08406	0.15956	-6.79401	1.09061e-11	4.93656e-10
ENSG00000178950	3049.03	-0.839233	0.123586	-6.79067	1.11616e-11	5.03851e-10
ENSG00000240065	1044.2	0.963924	0.141981	6.78912	1.12819e-11	5.079e-10
ENSG00000146729	2312.65	0.989964	0.145857	6.78723	1.1431e-11	5.13222e-10
ENSG00000075142	3992.12	0.790965	0.116559	6.78594	1.15329e-11	5.16402e-10
ENSG00000087460	61053.7	0.86752	0.127874	6.78417	1.16758e-11	5.19997e-10
ENSG00000108821	38241.2	-1.33538	0.196834	-6.78431	1.16641e-11	5.19997e-10
ENSG00000129667	605.255	-1.02889	0.151679	-6.78333	1.17436e-11	5.21615e-10
ENSG00000175265	761.349	-1.14943	0.169676	-6.77428	1.25028e-11	5.53857e-10
ENSG00000112305	912.812	0.854236	0.126123	6.77306	1.26089e-11	5.57073e-10
ENSG00000176340	5140.17	0.753935	0.111384	6.7688	1.29852e-11	5.72175e-10
ENSG00000099904	3983.2	-0.86141	0.127322	-6.76562	1.32742e-11	5.83362e-10
ENSG00000125898	1393.09	-1.01801	0.150582	-6.76048	1.37534e-11	6.01242e-10
ENSG00000164758	1082.62	1.18917	0.175895	6.76072	1.37303e-11	6.01242e-10
ENSG00000065000	8348.46	-0.956033	0.141502	-6.75631	1.41555e-11	6.17194e-10
ENSG00000013573	5369.58	-0.866545	0.128277	-6.75527	1.42567e-11	6.19643e-10
ENSG00000183072	1460.89	-1.01046	0.149588	-6.75497	1.42863e-11	6.19643e-10
ENSG00000187837	1141.64	0.885145	0.131087	6.75235	1.45474e-11	6.29326e-10
ENSG00000103335	4690.21	-1.12327	0.166456	-6.74815	1.49746e-11	6.46126e-10
ENSG00000127586	2617.59	-0.907528	0.134515	-6.74665	1.51303e-11	6.5115e-10
ENSG00000103363	6790.24	0.840821	0.124724	6.74148	1.56785e-11	6.73002e-10
ENSG00000215252	690.855	-1.18627	0.176003	-6.74006	1.58319e-11	6.77832e-10
ENSG00000070610	4490.11	-0.874027	0.129767	-6.73535	1.63532e-11	6.97015e-10
ENSG00000112983	6107.68	-0.706342	0.104872	-6.73526	1.63638e-11	6.97015e-10
ENSG00000154813	799.344	1.06381	0.157981	6.73378	1.65307e-11	7.02324e-10
ENSG00000198830	16598.6	1.05787	0.15712	6.7329	1.66312e-11	7.04791e-10
ENSG00000185947	299.493	1.11467	0.165616	6.73041	1.69185e-11	7.15138e-10
ENSG00000103168	1547.15	-1.08863	0.162109	-6.71542	1.87529e-11	7.89616e-10
ENSG00000126243	1596.4	-0.845838	0.125958	-6.71524	1.87755e-11	7.89616e-10
ENSG00000168994	1375.73	-0.838604	0.124941	-6.712	1.91978e-11	8.0534e-10
ENSG00000248538	2288.14	0.865379	0.128948	6.71107	1.93209e-11	8.06429e-10
ENSG00000260001	340.997	-1.15372	0.171911	-6.71118	1.93063e-11	8.06429e-10
ENSG00000111245	570.121	1.03911	0.154867	6.7097	1.9503e-11	8.11991e-10
ENSG00000182117	1682.3	1.20909	0.180233	6.70849	1.96645e-11	8.16668e-10
ENSG00000133935	1403.83	0.801023	0.119449	6.70598	2.00053e-11	8.28749e-10
ENSG00000142733	1280.62	-0.932769	0.139113	-6.70513	2.01232e-11	8.31561e-10
ENSG00000168374	2512.37	0.885693	0.13215	6.70217	2.05353e-11	8.46484e-10
ENSG00000168958	1834.88	1.01147	0.150991	6.69884	2.10084e-11	8.63841e-10
ENSG00000251322	3170.3	-1.04181	0.155538	-6.69814	2.11091e-11	8.6584e-10
ENSG00000204392	1544.23	0.762006	0.113779	6.69726	2.12365e-11	8.68917e-10
ENSG00000064666	9832.24	0.719451	0.107468	6.69457	2.163e-11	8.77245e-10
ENSG00000128524	1949.44	1.02382	0.152936	6.69443	2.16512e-11	8.77245e-10
ENSG00000134330	418.173	1.02231	0.152698	6.69498	2.15701e-11	8.77245e-10
ENSG00000147471	2321.73	0.881865	0.131721	6.69497	2.15719e-11	8.77245e-10
ENSG00000071894	16084	-0.832691	0.124416	-6.69279	2.18954e-11	8.8498e-10
ENSG00000133265	2991.61	-0.931736	0.139255	-6.69088	2.21837e-11	8.94455e-10
ENSG00000174136	691.811	-0.854149	0.127887	-6.67893	2.40701e-11	9.68165e-10
ENSG00000182095	28474.4	-1.01744	0.152499	-6.67183	2.52632e-11	1.0137e-09
ENSG00000225697	1088.26	-0.9157	0.137266	-6.671	2.54063e-11	1.01699e-09
ENSG00000130881	3559.27	-1.01153	0.151752	-6.66564	2.6352e-11	1.05231e-09
ENSG00000099949	4094.55	-0.823809	0.123647	-6.6626	2.69019e-11	1.07169e-09
ENSG00000168118	1069.59	1.01014	0.151684	6.65947	2.74808e-11	1.09213e-09
ENSG00000204237	1155.62	-0.949096	0.142637	-6.65392	2.85383e-11	1.13145e-09
ENSG00000115806	3601.75	0.884885	0.13329	6.63881	3.1623e-11	1.25077e-09
ENSG00000155542	595.509	1.00065	0.150753	6.63769	3.18636e-11	1.25729e-09
ENSG00000198324	1413.19	-1.06479	0.160457	-6.636	3.22318e-11	1.2688e-09
ENSG00000138834	1859.6	-1.11297	0.167744	-6.6349	3.24713e-11	1.27521e-09
ENSG00000143155	2424.99	0.998481	0.150518	6.63363	3.2753e-11	1.28175e-09
ENSG00000205356	2094.23	-1.14844	0.173128	-6.63345	3.27921e-11	1.28175e-09
ENSG00000112787	5200.84	-1.07235	0.161696	-6.6319	3.31402e-11	1.29231e-09
ENSG00000130299	1666.98	-0.804629	0.121412	-6.62728	3.41935e-11	1.33026e-09
ENSG00000006282	9987.48	-0.823118	0.124221	-6.62625	3.44321e-11	1.33642e-09
ENSG00000062822	8338.11	-0.942738	0.14237	-6.62173	3.55021e-11	1.37474e-09
ENSG00000100526	4801.78	1.56543	0.236581	6.61691	3.66796e-11	1.41703e-09
ENSG00000213638	420.011	-1.37269	0.20753	-6.61444	3.72967e-11	1.43419e-09
ENSG00000241837	1035.63	1.00214	0.151507	6.61449	3.72835e-11	1.43419e-09
ENSG00000106245	2001.26	1.01751	0.153866	6.61297	3.76691e-11	1.44517e-09
ENSG00000089597	12162.4	-0.914839	0.138348	-6.6126	3.77623e-11	1.44541e-09
ENSG00000006625	2235.06	0.92119	0.139326	6.61177	3.79748e-11	1.4502e-09
ENSG00000099849	1451.49	-1.19913	0.181508	-6.60646	3.93629e-11	1.49976e-09
ENSG00000204308	4173.4	0.926458	0.14026	6.60528	3.96771e-11	1.50828e-09
ENSG00000108379	936.199	-0.871936	0.13206	-6.60258	4.04063e-11	1.53249e-09
ENSG00000124596	1456.99	0.886285	0.134251	6.60169	4.06506e-11	1.53824e-09
ENSG00000149100	4857.78	0.89869	0.136177	6.59942	4.12776e-11	1.55488e-09
ENSG00000180817	6850.95	1.01394	0.153641	6.59943	4.12751e-11	1.55488e-09
ENSG00000223764	469.192	-1.24486	0.188761	-6.59493	4.25458e-11	1.59903e-09
ENSG00000130529	832.901	-0.80911	0.122705	-6.59392	4.28364e-11	1.60632e-09
ENSG00000148343	1011.98	-1.07349	0.162829	-6.59272	4.31855e-11	1.61576e-09
ENSG00000160959	4532.76	-1.2032	0.182518	-6.59225	4.33206e-11	1.61717e-09
ENSG00000140406	8581.91	-1.1169	0.169436	-6.59186	4.34342e-11	1.61778e-09
ENSG00000182685	344.055	-1.02285	0.155177	-6.59149	4.3544e-11	1.61824e-09
ENSG00000028310	2169.55	-0.742734	0.11273	-6.58861	4.43968e-11	1.64625e-09
ENSG00000118564	1506.81	1.22543	0.186003	6.58824	4.45072e-11	1.64667e-09
ENSG00000120053	3625.72	0.689386	0.104662	6.58679	4.49429e-11	1.65909e-09
ENSG00000204717	157.185	-1.61078	0.244701	-6.58267	4.62061e-11	1.70194e-09
ENSG00000136848	4771.42	-1.05951	0.160969	-6.58212	4.638e-11	1.70457e-09
ENSG00000178685	2332.51	-1.32358	0.201121	-6.581	4.67281e-11	1.71357e-09
ENSG00000116898	2398.2	1.13445	0.172438	6.57887	4.74026e-11	1.73448e-09
ENSG00000224870	1114.33	-1.11642	0.169771	-6.57599	4.83293e-11	1.7645e-09
ENSG00000034510	35583.7	1.02844	0.156458	6.57326	4.92255e-11	1.79328e-09
ENSG00000126432	14003.9	0.792384	0.12057	6.57197	4.96534e-11	1.80491e-09
ENSG00000164032	21580.1	0.761272	0.11589	6.56891	5.06845e-11	1.83836e-09
ENSG00000081181	518.353	1.23573	0.188162	6.5674	5.12006e-11	1.85304e-09
ENSG00000142632	1029.22	-1.06026	0.161585	-6.56162	5.32271e-11	1.92219e-09
ENSG00000269713	1351.69	-0.779891	0.118865	-6.56113	5.34015e-11	1.92431e-09
ENSG00000102189	2046.11	-0.873882	0.133349	-6.55333	5.62667e-11	2.02316e-09
ENSG00000164880	19051.3	-1.02467	0.156368	-6.55295	5.6413e-11	2.02404e-09
ENSG00000160447	5873.12	-1.03875	0.158616	-6.5488	5.80019e-11	2.07657e-09
ENSG00000149600	1671.61	0.973208	0.148616	6.54847	5.81296e-11	2.07667e-09
ENSG00000092010	2959.37	0.781962	0.119467	6.54541	5.93311e-11	2.11504e-09
ENSG00000147872	1246.69	0.9634	0.147246	6.5428	6.03781e-11	2.14775e-09
ENSG00000123358	1492.48	-1.06907	0.163458	-6.54035	6.13756e-11	2.17857e-09
ENSG00000140386	1464.94	-0.823673	0.125947	-6.53983	6.15891e-11	2.18149e-09
ENSG00000125821	2269.56	0.893112	0.136597	6.53829	6.22259e-11	2.19935e-09
ENSG00000156983	2063.71	-0.764198	0.116902	-6.53709	6.27281e-11	2.2124e-09
ENSG00000111344	797.641	-1.10083	0.168414	-6.53645	6.29958e-11	2.21713e-09
ENSG00000136522	1421.29	1.16509	0.17828	6.53516	6.35414e-11	2.23161e-09
ENSG00000233695	2417.24	-0.930892	0.142468	-6.53404	6.40193e-11	2.24365e-09
ENSG00000099814	6524.57	-1.06744	0.163457	-6.53041	6.55881e-11	2.29379e-09
ENSG00000149541	1590.55	-1.0243	0.156864	-6.52987	6.58254e-11	2.29725e-09
ENSG00000170638	4047.78	-0.882084	0.135103	-6.52896	6.62274e-11	2.30643e-09
ENSG00000154358	5032.07	-0.839925	0.128675	-6.52747	6.68916e-11	2.32469e-09
ENSG00000100429	402.044	-1.22747	0.188071	-6.52663	6.72666e-11	2.32798e-09
ENSG00000172354	10479.2	0.700788	0.10737	6.52684	6.71709e-11	2.32798e-09
ENSG00000111639	8792.85	1.01015	0.154798	6.52558	6.77406e-11	2.33951e-09
ENSG00000163541	2144.12	0.902158	0.138257	6.5252	6.79088e-11	2.34046e-09
ENSG00000103275	5927.13	0.848996	0.130163	6.52255	6.91208e-11	2.3773e-09
ENSG00000100425	2533.56	-0.909184	0.139417	-6.52135	6.96769e-11	2.39147e-09
ENSG00000243678	15762	0.878614	0.134772	6.51928	7.06478e-11	2.4198e-09
ENSG00000196199	2694.98	-0.970131	0.148836	-6.51811	7.11983e-11	2.43364e-09
ENSG00000196123	1499.41	-0.824198	0.126494	-6.51571	7.23468e-11	2.46781e-09
ENSG00000175040	1840.48	-1.09863	0.168683	-6.513	7.36626e-11	2.50582e-09
ENSG00000205629	806.296	0.879995	0.135118	6.5128	7.37628e-11	2.50582e-09
ENSG00000130829	1369.31	-0.8054	0.123742	-6.50872	7.57963e-11	2.56965e-09
ENSG00000152944	1330.81	1.19476	0.183774	6.50126	7.96491e-11	2.69477e-09
ENSG00000185721	2193.75	1.20375	0.185219	6.49908	8.08105e-11	2.7285e-09
ENSG00000127511	2672.12	-0.837918	0.128939	-6.49854	8.11032e-11	2.73283e-09
ENSG00000116030	5748.96	1.37308	0.21131	6.49794	8.14296e-11	2.73827e-09
ENSG00000100239	2925.68	-0.83732	0.128921	-6.49482	8.31351e-11	2.78998e-09
ENSG00000115526	1364.62	-0.875499	0.134851	-6.49234	8.45127e-11	2.83049e-09
ENSG00000196155	1424.57	-1.20846	0.186206	-6.48991	8.58867e-11	2.87072e-09
ENSG00000109775	611.076	1.17984	0.181881	6.48688	8.76341e-11	2.92325e-09
ENSG00000111775	4974.61	1.06224	0.163783	6.48566	8.83442e-11	2.93515e-09
ENSG00000172830	2115.42	-0.949589	0.14641	-6.48583	8.8245e-11	2.93515e-09
ENSG00000136986	3166	0.654438	0.101022	6.47818	9.28329e-11	3.07812e-09
ENSG00000177606	11781.3	-1.00113	0.154673	-6.4726	9.63339e-11	3.18784e-09
ENSG00000160799	4165.39	-0.812277	0.125531	-6.47071	9.75434e-11	3.22145e-09
ENSG00000104218	1350.63	-1.11527	0.172435	-6.46775	9.94725e-11	3.27864e-09
ENSG00000090372	6458.68	-0.87852	0.135868	-6.46598	1.00642e-10	3.31062e-09
ENSG00000133424	1867.84	-0.893868	0.138296	-6.46342	1.02361e-10	3.3605e-09
ENSG00000128159	1886.13	-0.893184	0.138215	-6.46229	1.03129e-10	3.37906e-09
ENSG00000158805	661.925	-1.0286	0.15922	-6.46025	1.04529e-10	3.41817e-09
ENSG00000180921	8984.41	-0.934464	0.144709	-6.45753	1.06426e-10	3.47339e-09
ENSG00000132793	665.142	-0.994804	0.154119	-6.45477	1.0838e-10	3.53021e-09
ENSG00000066583	1922.66	0.903091	0.139922	6.45426	1.08752e-10	3.53541e-09
ENSG00000185347	2062.89	-1.10789	0.171699	-6.45251	1.10015e-10	3.56948e-09
ENSG00000114125	2647.35	0.760173	0.117822	6.45186	1.10485e-10	3.57773e-09
ENSG00000100345	80086.8	-0.668583	0.103649	-6.45045	1.11517e-10	3.60413e-09
ENSG00000205581	5060.44	1.01133	0.156861	6.44728	1.13876e-10	3.67323e-09
ENSG00000119979	1235.78	0.939319	0.145717	6.44619	1.147e-10	3.69262e-09
ENSG00000130827	1647.91	-0.9674	0.150195	-6.44094	1.18734e-10	3.81511e-09
ENSG00000152492	3765.53	0.752605	0.116907	6.43765	1.2134e-10	3.89132e-09
ENSG00000161618	1576.68	-1.14589	0.178027	-6.43661	1.22172e-10	3.91045e-09
ENSG00000140691	1004.12	-1.12964	0.175517	-6.43609	1.22589e-10	3.91626e-09
ENSG00000139433	1820.9	0.940574	0.14615	6.43567	1.22933e-10	3.91968e-09
ENSG00000166189	1711.97	-1.23315	0.191652	-6.43434	1.24011e-10	3.9465e-09
ENSG00000198933	2330.23	-0.960303	0.149365	-6.42924	1.28241e-10	4.07331e-09
ENSG00000170632	1582.57	0.936677	0.145752	6.42652	1.3056e-10	4.13905e-09
ENSG00000196456	481.479	-0.996075	0.155026	-6.42522	1.31683e-10	4.16669e-09
ENSG00000117298	3790.65	-0.866989	0.134943	-6.42484	1.32007e-10	4.16902e-09
ENSG00000071655	7681.33	-1.11054	0.172861	-6.42446	1.3234e-10	4.17161e-09
ENSG00000119203	1311.94	0.991547	0.154479	6.41864	1.37493e-10	4.32583e-09
ENSG00000242802	1816.01	-1.05081	0.163802	-6.41512	1.4071e-10	4.41866e-09
ENSG00000131697	940.712	-1.00174	0.156191	-6.41357	1.4215e-10	4.45546e-09
ENSG00000099889	5393.86	-1.22436	0.190928	-6.41266	1.42999e-10	4.47362e-09
ENSG00000136026	6193.92	-0.860893	0.134293	-6.41058	1.44969e-10	4.52674e-09
ENSG00000165661	2401.08	-0.983625	0.153492	-6.4083	1.47155e-10	4.5778e-09
ENSG00000185386	1461.03	-1.14279	0.178326	-6.40842	1.47031e-10	4.5778e-09
ENSG00000214717	1881.08	-0.986438	0.154009	-6.40505	1.50317e-10	4.66741e-09
ENSG00000040487	446.361	-1.103	0.172228	-6.40429	1.51075e-10	4.68221e-09
ENSG00000118680	7683.27	0.961945	0.150221	6.40352	1.51839e-10	4.69711e-09
ENSG00000197245	401.16	-1.06227	0.165907	-6.40278	1.52571e-10	4.71097e-09
ENSG00000182512	4288.81	1.04045	0.162525	6.40175	1.53604e-10	4.73409e-09
ENSG00000116809	1659.96	-0.876411	0.136955	-6.39925	1.56139e-10	4.8033e-09
ENSG00000114978	6866.88	0.758614	0.118574	6.3978	1.57629e-10	4.84018e-09
ENSG00000126001	4574.1	-1.02432	0.160124	-6.39703	1.58432e-10	4.85585e-09
ENSG00000130758	1919.37	-0.988764	0.154603	-6.39551	1.60012e-10	4.88709e-09
ENSG00000163875	1903.85	0.778685	0.121755	6.39548	1.6004e-10	4.88709e-09
ENSG00000177943	998.353	-1.19769	0.18731	-6.39416	1.6143e-10	4.9205e-09
ENSG00000143436	2144.28	1.08817	0.170223	6.39263	1.63061e-10	4.96113e-09
ENSG00000131981	734.188	0.871427	0.136492	6.38444	1.72023e-10	5.22359e-09
ENSG00000188690	1341.6	0.825459	0.129298	6.38418	1.72317e-10	5.22359e-09
ENSG00000141994	1294.56	-0.751272	0.117689	-6.38351	1.73071e-10	5.23688e-09
ENSG00000256537	3791.84	0.767381	0.12022	6.38316	1.73465e-10	5.23929e-09
ENSG00000135046	8530.5	0.819224	0.12835	6.38271	1.73983e-10	5.24539e-09
ENSG00000175581	710.235	0.795126	0.124741	6.37421	1.83907e-10	5.53452e-09
ENSG00000060069	2098.13	-1.10372	0.173223	-6.37164	1.87014e-10	5.59411e-09
ENSG00000095066	1793.08	-1.10066	0.172748	-6.37146	1.87234e-10	5.59411e-09
ENSG00000120509	1184.69	1.12253	0.176172	6.37177	1.86865e-10	5.59411e-09
ENSG00000180964	2486.86	1.01132	0.158714	6.37193	1.8667e-10	5.59411e-09
ENSG00000161638	3593.81	-0.984267	0.154517	-6.36997	1.89067e-10	5.63875e-09
ENSG00000134815	1276.95	-1.01536	0.159548	-6.364	1.96565e-10	5.85187e-09
ENSG00000008018	5798.03	1.03868	0.163426	6.3557	2.07485e-10	6.16591e-09
ENSG00000188878	503.47	-1.16705	0.183723	-6.35226	2.12175e-10	6.29402e-09
ENSG00000204356	4051.19	0.690121	0.108648	6.35191	2.1266e-10	6.29715e-09
ENSG00000188070	3559.57	-0.736252	0.115924	-6.35117	2.1369e-10	6.31641e-09
ENSG00000182518	591.003	0.987397	0.155581	6.34651	2.2025e-10	6.49875e-09
ENSG00000006118	5881.96	-1.36289	0.214965	-6.34002	2.29735e-10	6.7666e-09
ENSG00000197912	2016.83	-1.14195	0.180278	-6.33442	2.38242e-10	7.00474e-09
ENSG00000164611	3622.21	0.765313	0.120833	6.33367	2.39401e-10	7.02637e-09
ENSG00000154370	2249.85	-0.936603	0.147991	-6.3288	2.47082e-10	7.23902e-09
ENSG00000198492	1707.72	0.916777	0.144965	6.32411	2.54703e-10	7.44918e-09
ENSG00000265808	3947.78	0.695196	0.10995	6.32284	2.56796e-10	7.49717e-09
ENSG00000099821	3883.99	-1.06251	0.168053	-6.3225	2.57361e-10	7.5005e-09
ENSG00000237190	2080.18	1.22777	0.194202	6.3221	2.58039e-10	7.50708e-09
ENSG00000151461	5803.58	-1.13976	0.180302	-6.3214	2.59211e-10	7.52801e-09
ENSG00000139637	1590.99	0.950927	0.150555	6.31613	2.68188e-10	7.77511e-09
ENSG00000168792	507.04	-1.05007	0.166302	-6.31425	2.7147e-10	7.85654e-09
ENSG00000130479	3324.45	-0.881792	0.139723	-6.31098	2.77266e-10	8.01033e-09
ENSG00000124006	7453.95	-0.926121	0.146787	-6.30928	2.80341e-10	8.08512e-09
ENSG00000114353	16788.3	0.767405	0.121657	6.30796	2.82733e-10	8.10091e-09
ENSG00000134363	925.094	-0.817568	0.129612	-6.30779	2.83045e-10	8.10091e-09
ENSG00000139182	5547.41	-1.06374	0.168643	-6.30764	2.83327e-10	8.10091e-09
ENSG00000141030	2395.46	1.2625	0.20013	6.3084	2.81942e-10	8.10091e-09
ENSG00000171316	3836.79	-0.671246	0.106411	-6.30806	2.82556e-10	8.10091e-09
ENSG00000197081	6448.63	-0.787045	0.1248	-6.30646	2.85483e-10	8.14852e-09
ENSG00000162627	1476.7	0.784151	0.124356	6.30568	2.86929e-10	8.17577e-09
ENSG00000185504	2865.93	-1.07527	0.170544	-6.30497	2.88249e-10	8.19929e-09
ENSG00000160226	641.2	-1.24294	0.197166	-6.30403	2.90005e-10	8.23515e-09
ENSG00000068078	266.604	-1.43047	0.226986	-6.30204	2.93756e-10	8.32743e-09
ENSG00000178927	2334.46	-0.917855	0.145687	-6.30017	2.97313e-10	8.4139e-09
ENSG00000197951	1323.35	-0.89395	0.141899	-6.29989	2.97848e-10	8.41471e-09
ENSG00000128581	1133.33	0.930713	0.147892	6.2932	3.10987e-10	8.77099e-09
ENSG00000127914	2608.64	-0.861145	0.136857	-6.29229	3.12819e-10	8.80771e-09
ENSG00000141456	5699.48	-0.822965	0.130909	-6.28655	3.24598e-10	9.1239e-09
ENSG00000178252	15885.3	-1.00586	0.160057	-6.28439	3.29147e-10	9.23613e-09
ENSG00000263956	711.465	-1.00422	0.159862	-6.28182	3.34632e-10	9.3742e-09
ENSG00000188157	27200	-1.18525	0.188765	-6.27896	3.40839e-10	9.53201e-09
ENSG00000152117	1672.54	-0.958831	0.152735	-6.27773	3.43557e-10	9.59188e-09
ENSG00000196636	1084.97	1.49423	0.238161	6.27402	3.5184e-10	9.80665e-09
ENSG00000100097	60600.5	1.01595	0.16196	6.27283	3.54538e-10	9.8653e-09
ENSG00000163364	416.696	1.0237	0.163211	6.27226	3.5585e-10	9.88524e-09
ENSG00000184363	1874.13	-0.864026	0.137852	-6.26778	3.6623e-10	1.01566e-08
ENSG00000138623	960.186	-1.15082	0.183654	-6.26626	3.69814e-10	1.02389e-08
ENSG00000006704	2909.75	-0.81436	0.129967	-6.26592	3.70632e-10	1.02445e-08
ENSG00000172932	2245.66	-1.02243	0.163182	-6.26562	3.71348e-10	1.02472e-08
ENSG00000176248	4150.8	-0.834339	0.133179	-6.2648	3.73301e-10	1.02841e-08
ENSG00000174173	628.131	1.10696	0.176808	6.26083	3.82934e-10	1.0532e-08
ENSG00000144034	1366.87	1.05463	0.168488	6.25938	3.8651e-10	1.06127e-08
ENSG00000065320	2164.86	-1.07392	0.171822	-6.25022	4.09874e-10	1.12357e-08
ENSG00000160685	4210.02	-1.10184	0.176324	-6.24896	4.13193e-10	1.1308e-08
ENSG00000108773	2344.66	-0.95491	0.15288	-6.24616	4.20679e-10	1.1494e-08
ENSG00000164403	1770.47	-0.927749	0.148548	-6.24544	4.22612e-10	1.15278e-08
ENSG00000175137	1848.99	-1.11851	0.17912	-6.2445	4.25157e-10	1.15782e-08
ENSG00000076604	2998	-0.898787	0.144043	-6.2397	4.38404e-10	1.19194e-08
ENSG00000125818	3529.09	0.952948	0.152755	6.23842	4.42021e-10	1.19981e-08
ENSG00000198753	540.834	-1.1709	0.187703	-6.23804	4.43082e-10	1.20073e-08
ENSG00000006194	2470.75	-0.992695	0.159364	-6.22911	4.69091e-10	1.26914e-08
ENSG00000171119	238.298	-1.20513	0.193478	-6.22873	4.70216e-10	1.27012e-08
ENSG00000186222	951.888	-0.884351	0.142038	-6.22617	4.77976e-10	1.28898e-08
ENSG00000187741	1874.81	-0.837882	0.134694	-6.22062	4.95184e-10	1.33322e-08
ENSG00000177879	2789.41	1.27885	0.205645	6.21874	5.01155e-10	1.34712e-08
ENSG00000077549	6432.31	1.11276	0.178967	6.21767	5.04593e-10	1.35417e-08
ENSG00000044090	4058.58	-1.00996	0.162516	-6.21453	5.14781e-10	1.37928e-08
ENSG00000103995	1316.01	-0.770419	0.123992	-6.21345	5.18342e-10	1.38659e-08
ENSG00000138363	3728.2	0.78014	0.12559	6.21178	5.23864e-10	1.3991e-08
ENSG00000020129	1703.79	-0.999502	0.160989	-6.2085	5.34938e-10	1.42424e-08
ENSG00000165655	4898.74	-0.95976	0.15459	-6.20841	5.35225e-10	1.42424e-08
ENSG00000197006	3539.31	0.764225	0.123099	6.20823	5.35848e-10	1.42424e-08
ENSG00000163655	3790.48	0.746922	0.120338	6.20689	5.40429e-10	1.43412e-08
ENSG00000213347	4303.51	-1.03751	0.167199	-6.20527	5.46014e-10	1.44663e-08
ENSG00000089847	657.829	-0.977311	0.157541	-6.20353	5.52088e-10	1.4604e-08
ENSG00000022277	4672.45	0.928995	0.149771	6.20275	5.54856e-10	1.46538e-08
ENSG00000163444	3544.64	0.652338	0.105204	6.20069	5.62144e-10	1.48228e-08
ENSG00000171204	862.98	1.33571	0.21543	6.20021	5.63876e-10	1.48449e-08
ENSG00000110046	3172	-1.00017	0.16132	-6.19991	5.64955e-10	1.48497e-08
ENSG00000189403	23610.6	0.910519	0.146872	6.19942	5.66714e-10	1.48724e-08
ENSG00000164111	14058.1	0.836192	0.134906	6.19834	5.70628e-10	1.49515e-08
ENSG00000010270	843.797	1.20625	0.194634	6.19754	5.73536e-10	1.50041e-08
ENSG00000146425	2579.64	0.895308	0.144469	6.19724	5.74636e-10	1.50092e-08
ENSG00000002330	2015.15	0.828013	0.133647	6.19552	5.80929e-10	1.51137e-08
ENSG00000106305	1828.18	1.11936	0.180663	6.19587	5.79636e-10	1.51137e-08
ENSG00000137076	23658.3	-0.975891	0.157519	-6.1954	5.81366e-10	1.51137e-08
ENSG00000184220	2707.09	1.17153	0.18941	6.18519	6.20287e-10	1.61003e-08
ENSG00000120742	5897.93	0.935418	0.151277	6.1835	6.26969e-10	1.62484e-08
ENSG00000104524	1975.4	-1.06531	0.172346	-6.18124	6.36006e-10	1.644e-08
ENSG00000160949	9564.49	-1.08346	0.175285	-6.18116	6.36341e-10	1.644e-08
ENSG00000140521	6338.53	-0.990579	0.160297	-6.17965	6.4245e-10	1.6572e-08
ENSG00000175063	3853.84	0.805171	0.130345	6.17724	6.52313e-10	1.68003e-08
ENSG00000100902	1655.54	1.18294	0.191517	6.17665	6.54753e-10	1.68371e-08
ENSG00000198355	5591.02	-0.979572	0.158689	-6.17289	6.7052e-10	1.72159e-08
ENSG00000116260	4156.05	-1.1335	0.183668	-6.17145	6.76644e-10	1.73463e-08
ENSG00000155906	902.7	0.802139	0.130047	6.16805	6.91371e-10	1.76965e-08
ENSG00000189319	1781.82	-1.11691	0.181097	-6.16747	6.93923e-10	1.77345e-08
ENSG00000061938	4206.42	-0.931558	0.151084	-6.16583	7.01141e-10	1.78915e-08
ENSG00000135821	1773.55	0.855075	0.138694	6.16519	7.03971e-10	1.79362e-08
ENSG00000144746	852.977	0.797124	0.129317	6.16411	7.08785e-10	1.80312e-08
ENSG00000177427	889.268	-1.03377	0.167781	-6.16144	7.20881e-10	1.83108e-08
ENSG00000105677	1820.91	0.986942	0.16021	6.1603	7.26064e-10	1.84143e-08
ENSG00000138279	3932.68	0.674606	0.109562	6.15733	7.39832e-10	1.87349e-08
ENSG00000162961	2817.6	1.07425	0.174485	6.15664	7.43026e-10	1.87871e-08
ENSG00000130005	1767.58	0.779899	0.126754	6.15284	7.61084e-10	1.92145e-08
ENSG00000099625	1011.28	-1.13903	0.185241	-6.14892	7.80109e-10	1.96526e-08
ENSG00000115275	4142.81	-0.971995	0.158085	-6.14854	7.81987e-10	1.96526e-08
ENSG00000137100	4647.26	0.742593	0.120771	6.14877	7.80876e-10	1.96526e-08
ENSG00000162980	2719.29	0.805648	0.131048	6.14774	7.85953e-10	1.97224e-08
ENSG00000234664	269.661	1.11189	0.180973	6.14393	8.05029e-10	2.01706e-08
ENSG00000170296	2814.18	0.806259	0.131249	6.14298	8.0989e-10	2.02619e-08
ENSG00000131591	656.561	-1.02773	0.16739	-6.13973	8.26618e-10	2.06493e-08
ENSG00000173442	12764.2	-1.03499	0.168648	-6.13699	8.41015e-10	2.09774e-08
ENSG00000100442	6232.38	1.02926	0.167799	6.13391	8.57458e-10	2.13555e-08
ENSG00000141314	577.951	-0.940302	0.15335	-6.13174	8.69228e-10	2.16162e-08
ENSG00000169564	15053.3	0.744976	0.121503	6.13132	8.71554e-10	2.16416e-08
ENSG00000103245	899.505	-0.995537	0.162459	-6.12794	8.90259e-10	2.20731e-08
ENSG00000178741	3492.69	0.861975	0.140691	6.1267	8.97179e-10	2.22115e-08
ENSG00000157637	2173.7	-1.22366	0.199757	-6.12575	9.02593e-10	2.23123e-08
ENSG00000188566	964.73	-1.18819	0.193976	-6.12546	9.04206e-10	2.2319e-08
ENSG00000126461	7928.25	-1.02741	0.167775	-6.12375	9.13969e-10	2.25265e-08
ENSG00000175806	390.4	0.962074	0.157135	6.12258	9.20728e-10	2.26595e-08
ENSG00000183283	4075.05	0.968422	0.158179	6.12232	9.22216e-10	2.26625e-08
ENSG00000198833	1852.31	0.854949	0.139664	6.12145	9.27275e-10	2.27532e-08
ENSG00000103197	3215.73	-0.778555	0.127212	-6.12012	9.35035e-10	2.29097e-08
ENSG00000272501	510.975	-1.00051	0.163489	-6.11973	9.37356e-10	2.29328e-08
ENSG00000101986	1306.48	-0.963418	0.157444	-6.1191	9.41035e-10	2.29889e-08
ENSG00000142279	4370.71	-0.72682	0.11879	-6.11853	9.44403e-10	2.30373e-08
ENSG00000275832	2803.65	-1.02405	0.16744	-6.11591	9.60091e-10	2.33857e-08
ENSG00000104936	1774.34	-0.931435	0.152388	-6.11226	9.82277e-10	2.3891e-08
ENSG00000183617	655.706	0.802041	0.131304	6.10827	1.00719e-09	2.44611e-08
ENSG00000106105	5353.58	0.929505	0.152198	6.10719	1.01398e-09	2.45901e-08
ENSG00000170860	2918.26	1.70577	0.279613	6.10048	1.0575e-09	2.56082e-08
ENSG00000186193	11355	-1.23748	0.203039	-6.09477	1.09596e-09	2.65008e-08
ENSG00000171792	2898.55	0.933158	0.153155	6.0929	1.10886e-09	2.67738e-08
ENSG00000177728	2244.69	-0.948678	0.155741	-6.09139	1.11932e-09	2.69872e-08
ENSG00000134996	1068.31	0.869286	0.142717	6.09097	1.12226e-09	2.70189e-08
ENSG00000160703	1463.44	-0.916638	0.150515	-6.09002	1.12894e-09	2.71404e-08
ENSG00000095397	491.457	-0.865208	0.142088	-6.08925	1.13441e-09	2.71931e-08
ENSG00000137273	472.947	-0.927366	0.152291	-6.08942	1.13324e-09	2.71931e-08
ENSG00000175324	1046.55	1.03745	0.170401	6.0883	1.14114e-09	2.73151e-08
ENSG00000073169	1468.07	-0.808803	0.132874	-6.08701	1.15039e-09	2.74969e-08
ENSG00000099992	895.356	-0.835227	0.137233	-6.0862	1.15623e-09	2.75967e-08
ENSG00000185414	1485.84	0.819661	0.134809	6.08019	1.20043e-09	2.86106e-08
ENSG00000106246	664.529	-0.993162	0.163362	-6.07951	1.20551e-09	2.86493e-08
ENSG00000109846	357.268	1.3364	0.219814	6.07968	1.20423e-09	2.86493e-08
ENSG00000116786	4739.93	-0.957755	0.157702	-6.0732	1.25384e-09	2.97554e-08
ENSG00000125656	2116.55	0.887956	0.146228	6.07242	1.25997e-09	2.98581e-08
ENSG00000155090	1966.82	0.700433	0.115395	6.06986	1.28026e-09	3.02958e-08
ENSG00000166352	864.937	0.93311	0.153746	6.06916	1.28581e-09	3.03416e-08
ENSG00000228253	14599.7	-1.59621	0.263003	-6.06916	1.28585e-09	3.03416e-08
ENSG00000099899	2742.2	-0.892775	0.147113	-6.06866	1.28985e-09	3.03917e-08
ENSG00000164258	2079.81	1.0349	0.170537	6.06843	1.29163e-09	3.03917e-08
ENSG00000132153	9018.4	-0.895509	0.147662	-6.06458	1.32297e-09	3.10851e-08
ENSG00000179242	1749.78	-0.860569	0.14193	-6.06335	1.33316e-09	3.12802e-08
ENSG00000145781	798.688	1.04753	0.172792	6.06236	1.34135e-09	3.1428e-08
ENSG00000068137	2556.3	-1.19148	0.196605	-6.06027	1.35889e-09	3.17732e-08
ENSG00000182247	1471.26	0.924457	0.152547	6.06016	1.3599e-09	3.17732e-08
ENSG00000112695	4011.49	0.763459	0.126024	6.05804	1.3779e-09	3.21484e-08
ENSG00000269958	202.158	-1.27257	0.210111	-6.05663	1.39005e-09	3.23864e-08
ENSG00000167393	475.969	-1.06108	0.175238	-6.05509	1.4034e-09	3.26517e-08
ENSG00000165678	9493.62	0.894515	0.147784	6.05284	1.42316e-09	3.30651e-08
ENSG00000130779	4492.86	-1.0438	0.17246	-6.05242	1.42683e-09	3.31039e-08
ENSG00000123064	9159.78	-0.905415	0.149658	-6.04991	1.44924e-09	3.35771e-08
ENSG00000135127	1634	-0.986491	0.163077	-6.04922	1.45548e-09	3.36748e-08
ENSG00000204580	8370.34	-0.957864	0.158383	-6.04779	1.46849e-09	3.39283e-08
ENSG00000102897	697.977	0.964461	0.159483	6.0474	1.47199e-09	3.39622e-08
ENSG00000180035	893.695	-1.04824	0.173346	-6.04708	1.47497e-09	3.3964e-08
ENSG00000197774	482.237	-1.19773	0.198072	-6.04695	1.47616e-09	3.3964e-08
ENSG00000196365	5349	-0.648397	0.107336	-6.04079	1.53357e-09	3.52361e-08
ENSG00000009844	1673.48	1.08282	0.179299	6.03917	1.54906e-09	3.54937e-08
ENSG00000148400	3536.05	-0.882519	0.146128	-6.03935	1.54738e-09	3.54937e-08
ENSG00000141098	2374.88	-0.942822	0.156157	-6.03767	1.56359e-09	3.57773e-08
ENSG00000198707	1235.93	-0.971211	0.160875	-6.03705	1.56956e-09	3.58646e-08
ENSG00000119878	930.619	1.18458	0.196331	6.0336	1.60351e-09	3.65899e-08
ENSG00000189266	3257.63	0.695574	0.115294	6.03304	1.609e-09	3.66649e-08
ENSG00000166886	5555.15	-1.01107	0.167607	-6.03238	1.61559e-09	3.67646e-08
ENSG00000153885	3687.5	-0.798267	0.132409	-6.02882	1.65165e-09	3.75337e-08
ENSG00000179627	778.275	-1.09015	0.180843	-6.02815	1.65843e-09	3.76363e-08
ENSG00000272047	1710.61	1.15875	0.192239	6.02764	1.66375e-09	3.77056e-08
ENSG00000131446	4844.51	-0.951832	0.157954	-6.02602	1.68043e-09	3.80319e-08
ENSG00000188643	5519.83	0.674122	0.111884	6.02518	1.68925e-09	3.81793e-08
ENSG00000107338	2428.01	-0.735833	0.12214	-6.02449	1.69646e-09	3.82901e-08
ENSG00000143727	3056.96	1.05793	0.175633	6.02353	1.70654e-09	3.84655e-08
ENSG00000138794	986.632	0.975363	0.161988	6.0212	1.73129e-09	3.89705e-08
ENSG00000051620	3422.56	0.79697	0.132415	6.01874	1.75782e-09	3.95141e-08
ENSG00000171161	1894.46	-1.07742	0.179043	-6.01767	1.76941e-09	3.97208e-08
ENSG00000067840	4153.11	-0.960736	0.159682	-6.01656	1.78165e-09	3.99416e-08
ENSG00000105325	5275.95	-1.0298	0.171204	-6.01504	1.79847e-09	4.02643e-08
ENSG00000164346	2614.99	1.15464	0.19203	6.01283	1.82314e-09	4.07617e-08
ENSG00000213398	470.424	-1.16059	0.193261	-6.00531	1.9097e-09	4.26398e-08
ENSG00000126012	9855.51	-0.941717	0.156823	-6.00498	1.91352e-09	4.26676e-08
ENSG00000105258	2019.55	0.942834	0.157091	6.00183	1.95104e-09	4.34459e-08
ENSG00000137547	1339.25	1.1616	0.193654	5.99835	1.99337e-09	4.4329e-08
ENSG00000107890	1105.63	-1.20125	0.200323	-5.99654	2.01564e-09	4.47645e-08
ENSG00000110400	2474.75	-0.958932	0.159926	-5.99608	2.02139e-09	4.47724e-08
ENSG00000116171	1920.96	0.858424	0.14316	5.99626	2.01918e-09	4.47724e-08
ENSG00000183726	1893.24	1.13522	0.189406	5.99355	2.05309e-09	4.5414e-08
ENSG00000129911	3194.33	-0.806339	0.134542	-5.99323	2.05711e-09	4.54424e-08
ENSG00000163159	2167.79	0.869418	0.145126	5.99077	2.08856e-09	4.60238e-08
ENSG00000173575	5202.17	-0.649666	0.108445	-5.99073	2.08897e-09	4.60238e-08
ENSG00000126215	1211.1	-0.860338	0.143618	-5.99047	2.09234e-09	4.60371e-08
ENSG00000117632	17967.3	1.19474	0.199464	5.98975	2.10161e-09	4.61799e-08
ENSG00000125633	4988.98	-0.693623	0.11589	-5.98518	2.16144e-09	4.74318e-08
ENSG00000172239	8134.39	0.743972	0.124344	5.98315	2.18859e-09	4.79641e-08
ENSG00000119328	590.084	1.03358	0.172755	5.9829	2.19201e-09	4.79758e-08
ENSG00000255042	423.068	0.959643	0.160483	5.97971	2.23538e-09	4.88606e-08
ENSG00000144566	1436.22	0.812103	0.135909	5.97536	2.29577e-09	5.01147e-08
ENSG00000105227	1482.31	-1.22722	0.205425	-5.97405	2.31437e-09	5.04546e-08
ENSG00000116752	1970.58	1.50668	0.252235	5.97331	2.32484e-09	5.055e-08
ENSG00000174547	2380.63	0.827729	0.138571	5.97333	2.32459e-09	5.055e-08
ENSG00000135519	2394.07	-0.957585	0.160339	-5.97227	2.3398e-09	5.08088e-08
ENSG00000160963	288.708	-1.0239	0.171487	-5.97075	2.3617e-09	5.12175e-08
ENSG00000148384	2213.35	-0.986393	0.165213	-5.97042	2.36649e-09	5.12543e-08
ENSG00000145247	7638.78	1.16727	0.195562	5.96881	2.38986e-09	5.16932e-08
ENSG00000177508	1977.22	-0.810308	0.135788	-5.96744	2.41002e-09	5.20615e-08
ENSG00000127580	716.988	-1.106	0.18537	-5.96646	2.4245e-09	5.22383e-08
ENSG00000184047	715.185	0.913272	0.153066	5.96651	2.42379e-09	5.22383e-08
ENSG00000100823	11624.3	0.769629	0.129021	5.96513	2.44443e-09	5.25655e-08
ENSG00000135930	4946.17	0.989672	0.165913	5.96502	2.44601e-09	5.25655e-08
ENSG00000004777	1459.39	-1.17931	0.19772	-5.96456	2.45299e-09	5.26473e-08
ENSG00000122068	4016.72	0.785235	0.131765	5.95935	2.53236e-09	5.42807e-08
ENSG00000165912	5232.93	-0.725646	0.121793	-5.95802	2.55308e-09	5.46543e-08
ENSG00000181638	1420.12	-1.05707	0.177501	-5.95527	2.59639e-09	5.551e-08
ENSG00000137497	10510.9	-0.962641	0.161657	-5.95485	2.60304e-09	5.55805e-08
ENSG00000187735	3535.38	0.756512	0.127072	5.9534	2.6263e-09	5.60053e-08
ENSG00000082146	655.904	1.08803	0.182793	5.95228	2.64428e-09	5.63164e-08
ENSG00000250317	724.168	0.857046	0.144175	5.94449	2.77323e-09	5.89871e-08
ENSG00000154723	4132.76	1.12914	0.190014	5.94242	2.80837e-09	5.96581e-08
ENSG00000180739	537.055	-1.18721	0.199868	-5.93998	2.85057e-09	6.04772e-08
ENSG00000145919	2052.19	0.788825	0.13281	5.9395	2.85887e-09	6.05759e-08
ENSG00000008394	463.931	0.864717	0.145727	5.9338	2.96005e-09	6.264e-08
ENSG00000186111	3878.31	-0.786119	0.132538	-5.93129	3.00571e-09	6.35252e-08
ENSG00000143126	3663.04	-0.925863	0.156122	-5.9304	3.02192e-09	6.37058e-08
ENSG00000164919	2261.66	0.87905	0.148227	5.93044	3.02118e-09	6.37058e-08
ENSG00000158321	3839.1	-0.608872	0.102677	-5.92995	3.03028e-09	6.3801e-08
ENSG00000055950	2694.5	0.628525	0.106039	5.92731	3.07935e-09	6.4752e-08
ENSG00000197380	868.984	-0.973148	0.164201	-5.92655	3.09358e-09	6.49692e-08
ENSG00000052749	2701.67	-0.782311	0.132032	-5.92518	3.11955e-09	6.54318e-08
ENSG00000167962	4860.29	-0.923178	0.155888	-5.92205	3.17945e-09	6.6604e-08
ENSG00000127540	1768.66	0.711458	0.120154	5.92123	3.19537e-09	6.68532e-08
ENSG00000145934	5119.4	-0.70537	0.119166	-5.91923	3.23461e-09	6.75891e-08
ENSG00000014824	2284.23	0.816429	0.137963	5.91773	3.26421e-09	6.8122e-08
ENSG00000109332	9804.63	0.976135	0.164972	5.91696	3.2794e-09	6.83531e-08
ENSG00000100242	4563.88	-1.28353	0.216958	-5.91602	3.29819e-09	6.86587e-08
ENSG00000131149	3135.13	-0.635341	0.10743	-5.91398	3.33941e-09	6.94296e-08
ENSG00000265688	586.684	-0.994909	0.168238	-5.91372	3.34475e-09	6.94538e-08
ENSG00000196371	775.538	-0.730316	0.123523	-5.9124	3.37165e-09	6.9925e-08
ENSG00000232931	603.004	-1.17365	0.198535	-5.91155	3.38897e-09	7.01966e-08
ENSG00000117069	1126.36	0.719824	0.121775	5.91111	3.39807e-09	7.02973e-08
ENSG00000065613	7847.59	-0.853882	0.144464	-5.9107	3.40659e-09	7.02984e-08
ENSG00000127191	2343.83	-0.867744	0.146809	-5.91071	3.40632e-09	7.02984e-08
ENSG00000139684	1144.48	1.14307	0.193471	5.90823	3.458e-09	7.12449e-08
ENSG00000150459	3427.67	1.2374	0.209441	5.90809	3.46103e-09	7.12449e-08
ENSG00000109911	489.828	0.982315	0.166325	5.90599	3.50532e-09	7.20672e-08
ENSG00000135502	160.946	-1.28337	0.217359	-5.90436	3.54012e-09	7.25135e-08
ENSG00000140548	1446.25	-0.992262	0.168049	-5.9046	3.53497e-09	7.25135e-08
ENSG00000162783	4911.32	-0.839477	0.142179	-5.90439	3.53962e-09	7.25135e-08
ENSG00000078808	4500.63	-0.648384	0.109848	-5.90256	3.57901e-09	7.31298e-08
ENSG00000136897	1496.89	1.02627	0.173866	5.90264	3.57729e-09	7.31298e-08
ENSG00000176444	2716.25	-0.735738	0.124684	-5.90083	3.61677e-09	7.38105e-08
ENSG00000111269	3342.86	0.800712	0.135722	5.89966	3.6426e-09	7.42465e-08
ENSG00000174177	1086.81	-0.909997	0.154283	-5.89824	3.67404e-09	7.47956e-08
ENSG00000128609	1447.77	1.10324	0.187124	5.89574	3.73012e-09	7.58442e-08
ENSG00000086589	2502.07	0.74158	0.125843	5.89289	3.79503e-09	7.70697e-08
ENSG00000112237	1356.02	1.0606	0.180077	5.88968	3.86938e-09	7.84837e-08
ENSG00000168904	338.166	0.858848	0.145829	5.88941	3.87583e-09	7.85187e-08
ENSG00000156253	1147.09	0.912486	0.154975	5.88795	3.91024e-09	7.91192e-08
ENSG00000065615	732.15	0.941923	0.159982	5.8877	3.91606e-09	7.91407e-08
ENSG00000174720	3210.18	-1.20442	0.20464	-5.88554	3.96758e-09	8.00844e-08
ENSG00000127463	1546.76	-0.724492	0.123105	-5.88517	3.97638e-09	8.01646e-08
ENSG00000160214	1856.26	-0.75529	0.128356	-5.88433	3.9966e-09	8.04745e-08
ENSG00000146701	6778.33	0.809954	0.137659	5.88377	4.01034e-09	8.06535e-08
ENSG00000232502	230.35	-1.58127	0.26877	-5.88336	4.02018e-09	8.07537e-08
ENSG00000197345	1431.13	1.0842	0.18438	5.88028	4.09562e-09	8.21695e-08
ENSG00000144647	2072.73	-0.96127	0.163705	-5.87196	4.30671e-09	8.63005e-08
ENSG00000169926	5655.48	-0.955739	0.16285	-5.86883	4.38878e-09	8.7839e-08
ENSG00000122483	1256.6	-0.831026	0.14163	-5.86757	4.42238e-09	8.8405e-08
ENSG00000165283	5816.3	0.868789	0.148124	5.86527	4.48404e-09	8.94224e-08
ENSG00000268043	760.66	-0.819143	0.139659	-5.8653	4.48327e-09	8.94224e-08
ENSG00000198113	3456.16	-1.03464	0.176452	-5.86355	4.53062e-09	9.0243e-08
ENSG00000070831	9648.18	1.26338	0.215498	5.8626	4.5567e-09	9.06538e-08
ENSG00000158863	4299.06	-1.08378	0.184878	-5.86211	4.57032e-09	9.0816e-08
ENSG00000135637	1027.05	-0.971028	0.165705	-5.85998	4.62914e-09	9.18749e-08
ENSG00000117519	15596	0.78178	0.13342	5.85952	4.64205e-09	9.20212e-08
ENSG00000109705	1104.45	-1.04068	0.177629	-5.85876	4.66347e-09	9.23356e-08
ENSG00000196498	34529.6	-0.828275	0.141384	-5.85835	4.67502e-09	9.24541e-08
ENSG00000127663	1585.03	-0.915993	0.156412	-5.85627	4.73379e-09	9.35049e-08
ENSG00000137802	2534.53	-0.935076	0.159689	-5.8556	4.75281e-09	9.36579e-08
ENSG00000172965	4440.06	0.624978	0.106731	5.85566	4.7513e-09	9.36579e-08
ENSG00000265354	2873.46	1.28107	0.218806	5.85481	4.77561e-09	9.39958e-08
ENSG00000101608	5675.81	1.0493	0.179242	5.85413	4.79514e-09	9.42264e-08
ENSG00000166295	4130.31	0.802716	0.137122	5.85401	4.79867e-09	9.42264e-08
ENSG00000088832	9377.51	0.861775	0.147247	5.85259	4.8397e-09	9.49199e-08
ENSG00000155760	1949.73	-0.957066	0.163569	-5.85116	4.88158e-09	9.56283e-08
ENSG00000056050	900.5	0.9792	0.167407	5.84921	4.93904e-09	9.664e-08
ENSG00000137168	1626.86	1.13622	0.194388	5.84514	5.06148e-09	9.89191e-08
ENSG00000111666	707.112	0.924185	0.158204	5.84171	5.16665e-09	1.00755e-07
ENSG00000185787	17859.4	1.16932	0.200168	5.84168	5.16757e-09	1.00755e-07
ENSG00000134871	10445.3	-1.33897	0.229227	-5.84123	5.18167e-09	1.00794e-07
ENSG00000167566	3189.59	-0.927622	0.158801	-5.8414	5.17651e-09	1.00794e-07
ENSG00000188522	3376.88	-1.09901	0.188307	-5.83625	5.33901e-09	1.03733e-07
ENSG00000061794	1462.32	1.00371	0.171998	5.83558	5.36048e-09	1.04028e-07
ENSG00000100263	1531.66	-1.02805	0.176185	-5.83508	5.37642e-09	1.04216e-07
ENSG00000121058	1740.86	0.918414	0.157412	5.83448	5.39599e-09	1.04473e-07
ENSG00000173933	1133.73	0.739101	0.126709	5.83304	5.44262e-09	1.05253e-07
ENSG00000061273	10222.1	-0.973572	0.166946	-5.83165	5.4881e-09	1.0601e-07
ENSG00000110697	8098.88	-0.778373	0.133487	-5.83107	5.5073e-09	1.06134e-07
ENSG00000163156	1019.43	0.939632	0.161141	5.83111	5.50609e-09	1.06134e-07
ENSG00000101204	1134.44	-0.932273	0.159899	-5.83039	5.52996e-09	1.06375e-07
ENSG00000121073	1361.54	0.710741	0.121905	5.8303	5.53263e-09	1.06375e-07
ENSG00000228223	725.055	-0.84909	0.145725	-5.82666	5.65491e-09	1.086e-07
ENSG00000160796	4864.73	-1.00764	0.173018	-5.82388	5.74968e-09	1.10293e-07
ENSG00000173894	7235.57	-0.927298	0.15924	-5.82326	5.77096e-09	1.10573e-07
ENSG00000143742	5399.99	1.0346	0.177727	5.82132	5.83839e-09	1.11737e-07
ENSG00000014641	3845.04	0.841539	0.144566	5.82113	5.84518e-09	1.11738e-07
ENSG00000126522	1652.23	-0.854804	0.146854	-5.82077	5.85782e-09	1.11851e-07
ENSG00000087302	4575.78	1.10909	0.190576	5.81969	5.89562e-09	1.12314e-07
ENSG00000140367	2783.65	0.897664	0.154242	5.81984	5.8905e-09	1.12314e-07
ENSG00000142867	741.454	0.73759	0.126752	5.81917	5.91393e-09	1.12526e-07
ENSG00000214113	747.043	0.840511	0.144443	5.81899	5.92027e-09	1.12526e-07
ENSG00000092051	5818.29	-0.722102	0.124098	-5.81879	5.92745e-09	1.12533e-07
ENSG00000198399	5025.25	-0.765384	0.13156	-5.81776	5.96416e-09	1.13101e-07
ENSG00000169992	7816.06	-0.888225	0.152687	-5.81728	5.98143e-09	1.13299e-07
ENSG00000136830	7193.97	-1.11475	0.191675	-5.81584	6.03289e-09	1.14144e-07
ENSG00000188010	295.841	1.03441	0.177925	5.81372	6.10996e-09	1.15471e-07
ENSG00000057608	9045.66	1.04631	0.180017	5.81229	6.16253e-09	1.16332e-07
ENSG00000134780	1246.84	-1.06805	0.183797	-5.81103	6.20886e-09	1.17073e-07
ENSG00000134323	370.791	-0.907024	0.156103	-5.81042	6.23181e-09	1.17373e-07
ENSG00000171311	1473.36	0.811002	0.139627	5.80836	6.30881e-09	1.18689e-07
ENSG00000072071	8324.32	-0.934089	0.160828	-5.80799	6.32283e-09	1.18818e-07
ENSG00000147123	3260.43	0.946583	0.162998	5.80732	6.34824e-09	1.1916e-07
ENSG00000140400	2678.48	-0.942146	0.162299	-5.80499	6.4368e-09	1.20627e-07
ENSG00000205302	3071.49	0.860064	0.148162	5.80489	6.44091e-09	1.20627e-07
ENSG00000147912	1022.59	-0.785134	0.135269	-5.80424	6.46596e-09	1.2096e-07
ENSG00000177156	4179.17	0.681877	0.117564	5.80006	6.62899e-09	1.2387e-07
ENSG00000103121	1345.33	1.00546	0.173376	5.79928	6.66003e-09	1.24311e-07
ENSG00000131650	1145.49	-1.37411	0.237043	-5.7969	6.75517e-09	1.25945e-07
ENSG00000105726	531.309	-0.930907	0.160617	-5.79583	6.79851e-09	1.26611e-07
ENSG00000196814	1123.35	-1.07267	0.185099	-5.79512	6.82719e-09	1.27003e-07
ENSG00000122033	571.302	1.03916	0.179333	5.79456	6.85004e-09	1.27285e-07
ENSG00000090863	2939.48	-0.792355	0.136788	-5.79257	6.93188e-09	1.28662e-07
ENSG00000159788	2253.55	-0.86397	0.149225	-5.78972	7.05025e-09	1.30567e-07
ENSG00000171202	713.603	1.34383	0.232103	5.7898	7.04706e-09	1.30567e-07
ENSG00000180818	3407.73	0.822465	0.142102	5.78786	7.12897e-09	1.31878e-07
ENSG00000099991	7567.67	-0.898366	0.155314	-5.7842	7.28567e-09	1.34627e-07
ENSG00000060138	13391.7	1.18387	0.204819	5.78008	7.46673e-09	1.37819e-07
ENSG00000140319	10670	0.71157	0.123114	5.77978	7.47973e-09	1.37906e-07
ENSG00000104312	853.994	0.872474	0.151012	5.7775	7.58182e-09	1.39633e-07
ENSG00000101004	3166.49	-1.10893	0.191956	-5.77698	7.60528e-09	1.3991e-07
ENSG00000147669	1746.05	0.833853	0.144347	5.77672	7.61706e-09	1.39972e-07
ENSG00000144485	2101.75	-0.721795	0.125043	-5.77236	7.81679e-09	1.43325e-07
ENSG00000169021	5583.64	0.786419	0.136239	5.77237	7.81663e-09	1.43325e-07
ENSG00000123240	4078.76	0.694801	0.120384	5.77155	7.85457e-09	1.43859e-07
ENSG00000040341	2180.85	0.779195	0.135013	5.77124	7.86912e-09	1.43967e-07
ENSG00000006283	1080.62	-1.03391	0.179208	-5.76935	7.95773e-09	1.45306e-07
ENSG00000145495	3385.39	-0.687342	0.119138	-5.76931	7.9598e-09	1.45306e-07
ENSG00000074800	52589.2	0.973065	0.168793	5.76485	8.17307e-09	1.49035e-07
ENSG00000139625	2682.06	-0.932296	0.161745	-5.764	8.21429e-09	1.49623e-07
ENSG00000099860	3971.62	-0.684352	0.118772	-5.7619	8.31701e-09	1.51328e-07
ENSG00000183579	973.289	-0.841209	0.146109	-5.75741	8.54118e-09	1.55236e-07
ENSG00000158042	2599.1	1.53488	0.266646	5.75623	8.60142e-09	1.5616e-07
ENSG00000105137	3817.15	-1.00555	0.174747	-5.75433	8.69871e-09	1.57754e-07
ENSG00000106603	1982.17	0.692667	0.120414	5.75238	8.79949e-09	1.59304e-07
ENSG00000117419	2119.82	0.720931	0.125329	5.75231	8.80334e-09	1.59304e-07
ENSG00000063660	11191.6	-1.35593	0.235751	-5.75152	8.84437e-09	1.59872e-07
ENSG00000133142	1613.04	0.925791	0.160982	5.75092	8.87615e-09	1.60272e-07
ENSG00000093144	2953	1.13282	0.196994	5.75054	8.89595e-09	1.60456e-07
ENSG00000171223	3900.57	-0.722037	0.125612	-5.74817	9.02119e-09	1.62538e-07
ENSG00000125863	2488.56	0.958479	0.166766	5.74745	9.06013e-09	1.63063e-07
ENSG00000149089	788.133	1.13247	0.197108	5.74543	9.16871e-09	1.64838e-07
ENSG00000126267	5334.03	0.958482	0.166895	5.74301	9.30104e-09	1.67037e-07
ENSG00000139197	9351.5	-0.792804	0.138078	-5.74173	9.37155e-09	1.68121e-07
ENSG00000130731	1073.54	0.810486	0.141257	5.73768	9.59831e-09	1.72003e-07
ENSG00000104365	2485.23	-0.619569	0.108082	-5.73239	9.90238e-09	1.77261e-07
ENSG00000164182	1491.99	1.16687	0.203664	5.72937	1.00801e-08	1.80249e-07
ENSG00000106355	1196.25	0.917803	0.160284	5.7261	1.02763e-08	1.8356e-07
ENSG00000135862	7657.49	-0.855761	0.149497	-5.72425	1.03892e-08	1.85377e-07
ENSG00000075240	1320.09	-0.91214	0.159366	-5.72357	1.04311e-08	1.85924e-07
ENSG00000109220	800.349	0.946321	0.165375	5.72228	1.05106e-08	1.8714e-07
ENSG00000143761	10396.2	0.733852	0.128251	5.722	1.05275e-08	1.87241e-07
ENSG00000135722	358.952	-1.05999	0.185267	-5.72141	1.05646e-08	1.87699e-07
ENSG00000157350	4705.82	-0.995608	0.174057	-5.72002	1.06512e-08	1.89036e-07
ENSG00000238227	3483.63	-0.860122	0.150398	-5.71896	1.07177e-08	1.90013e-07
ENSG00000170312	3349.79	0.833079	0.145768	5.7151	1.0964e-08	1.94173e-07
ENSG00000007376	1707.11	-0.943501	0.165161	-5.71261	1.11253e-08	1.96611e-07
ENSG00000148484	1779	1.08586	0.190076	5.71275	1.11166e-08	1.96611e-07
ENSG00000142235	881.521	-0.950857	0.166454	-5.71243	1.11373e-08	1.96613e-07
ENSG00000154767	3728.76	-0.629438	0.110258	-5.70877	1.13794e-08	2.00673e-07
ENSG00000244165	308.941	-1.04431	0.183027	-5.70579	1.15806e-08	2.04005e-07
ENSG00000198900	8759.72	-1.09849	0.192537	-5.70536	1.16096e-08	2.04299e-07
ENSG00000160888	6173.23	-0.72232	0.126692	-5.7014	1.18827e-08	2.08885e-07
ENSG00000270816	611.793	1.18167	0.207281	5.7008	1.19244e-08	2.09395e-07
ENSG00000259330	634.863	-0.948058	0.16631	-5.70056	1.19417e-08	2.09478e-07
ENSG00000173175	1099.58	-0.962812	0.169101	-5.69371	1.24307e-08	2.17826e-07
ENSG00000125870	1787.44	1.14649	0.201385	5.69303	1.24803e-08	2.18234e-07
ENSG00000152240	939.59	0.938753	0.164893	5.6931	1.2475e-08	2.18234e-07
ENSG00000175183	1477.65	0.931983	0.163864	5.68755	1.28876e-08	2.2512e-07
ENSG00000032389	819.619	0.762951	0.134244	5.68331	1.32116e-08	2.30329e-07
ENSG00000106608	919.451	-1.04904	0.184583	-5.68328	1.32136e-08	2.30329e-07
ENSG00000113558	4832.54	0.940922	0.165694	5.67867	1.35742e-08	2.36368e-07
ENSG00000166341	2128.78	-0.905329	0.159477	-5.67685	1.37198e-08	2.38653e-07
ENSG00000172115	7116.73	1.52453	0.26865	5.67478	1.38869e-08	2.41307e-07
ENSG00000167280	2147.33	-1.0737	0.189213	-5.67457	1.39036e-08	2.41344e-07
ENSG00000105429	3367.59	-0.965428	0.17015	-5.674	1.39505e-08	2.41905e-07
ENSG00000176049	3459.06	-1.05936	0.186739	-5.67297	1.40341e-08	2.43101e-07
ENSG00000101187	476.697	-0.808884	0.142618	-5.67167	1.4141e-08	2.44698e-07
ENSG00000165264	2206.1	1.32472	0.233578	5.67144	1.41603e-08	2.44778e-07
ENSG00000253250	530.083	1.25372	0.221162	5.66877	1.43827e-08	2.48364e-07
ENSG00000186350	7939.44	-0.689754	0.121686	-5.6683	1.44219e-08	2.48781e-07
ENSG00000165704	838.806	0.891426	0.157299	5.66707	1.45264e-08	2.50259e-07
ENSG00000182704	2149.34	-0.809147	0.142784	-5.66693	1.45377e-08	2.50259e-07
ENSG00000067221	503.71	-1.12235	0.198075	-5.66629	1.4592e-08	2.50719e-07
ENSG00000165629	5899.61	0.990888	0.174875	5.66626	1.45946e-08	2.50719e-07
ENSG00000079313	3652.24	-1.06101	0.187275	-5.66555	1.46554e-08	2.51504e-07
ENSG00000197355	2702.57	-0.948528	0.167437	-5.66498	1.4704e-08	2.52077e-07
ENSG00000116667	1347.13	0.988579	0.174524	5.66443	1.47512e-08	2.52626e-07
ENSG00000144674	12160.1	-1.23872	0.218706	-5.66385	1.4801e-08	2.53217e-07
ENSG00000214413	761.482	0.843191	0.148917	5.66214	1.49496e-08	2.55497e-07
ENSG00000110514	3038.41	-0.899933	0.158963	-5.66129	1.50244e-08	2.5651e-07
ENSG00000213523	1657.16	0.695765	0.122992	5.65698	1.54059e-08	2.62754e-07
ENSG00000162972	445.916	1.0589	0.187307	5.65329	1.57401e-08	2.68179e-07
ENSG00000147813	527.683	-1.11087	0.196576	-5.6511	1.59425e-08	2.71349e-07
ENSG00000116221	4581.54	0.89002	0.157556	5.64893	1.61451e-08	2.74516e-07
ENSG00000086232	11713.9	0.62006	0.109839	5.64519	1.65001e-08	2.80265e-07
ENSG00000143256	4177.41	0.735417	0.130294	5.64431	1.65849e-08	2.81418e-07
ENSG00000167978	20928.4	-0.558093	0.0989056	-5.64269	1.67418e-08	2.83791e-07
ENSG00000114554	5746.63	-1.00061	0.177365	-5.64151	1.68566e-08	2.85444e-07
ENSG00000143368	3759.09	0.917896	0.162768	5.6393	1.70747e-08	2.88844e-07
ENSG00000112335	4449.91	1.13941	0.202088	5.63818	1.71859e-08	2.9043e-07
ENSG00000167685	2094.28	-0.935101	0.165874	-5.63741	1.72626e-08	2.91429e-07
ENSG00000143183	973.656	0.993412	0.176234	5.6369	1.73135e-08	2.91991e-07
ENSG00000272645	322.051	-0.860762	0.152707	-5.6367	1.73336e-08	2.92035e-07
ENSG00000268858	436.455	-0.924508	0.164073	-5.63472	1.7534e-08	2.95112e-07
ENSG00000167315	1706.87	0.607549	0.107834	5.6341	1.75977e-08	2.95883e-07
ENSG00000140263	1160.26	0.77667	0.137882	5.63286	1.7725e-08	2.97722e-07
ENSG00000125534	4711.67	1.06641	0.189404	5.63035	1.79845e-08	3.01777e-07
ENSG00000134308	9246.7	1.01929	0.181107	5.6281	1.82208e-08	3.05433e-07
ENSG00000159176	5346.92	0.654294	0.11631	5.62541	1.85069e-08	3.09917e-07
ENSG00000212123	250.354	-1.25787	0.223689	-5.62332	1.87322e-08	3.13372e-07
ENSG00000062370	97.4303	1.36739	0.243201	5.62248	1.88237e-08	3.13958e-07
ENSG00000126391	2912.73	-0.961352	0.170989	-5.6223	1.88427e-08	3.13958e-07
ENSG00000141570	2035.11	-0.786845	0.139948	-5.6224	1.88325e-08	3.13958e-07
ENSG00000152464	408.754	0.887913	0.157924	5.62242	1.88297e-08	3.13958e-07
ENSG00000174233	2247.11	-0.92229	0.164068	-5.62138	1.89434e-08	3.15319e-07
ENSG00000184845	1037.2	-0.833105	0.148229	-5.62037	1.90545e-08	3.16851e-07
ENSG00000070814	10973.7	-0.97183	0.172952	-5.61906	1.92002e-08	3.18954e-07
ENSG00000177868	908.402	0.877571	0.156217	5.61766	1.93564e-08	3.21227e-07
ENSG00000138772	945.151	1.21199	0.215907	5.6135	1.98269e-08	3.28708e-07
ENSG00000051009	1868.68	-0.976795	0.174014	-5.61332	1.98485e-08	3.28737e-07
ENSG00000184076	2718.97	0.978553	0.174379	5.61163	2.00431e-08	3.31629e-07
ENSG00000253414	259.894	0.99728	0.177846	5.60756	2.05203e-08	3.39188e-07
ENSG00000131773	2495.74	0.798618	0.142473	5.6054	2.07774e-08	3.43096e-07
ENSG00000077238	582	-1.16211	0.207352	-5.60451	2.08849e-08	3.44528e-07
ENSG00000181019	3203.74	0.967028	0.172555	5.60416	2.09264e-08	3.4487e-07
ENSG00000126822	4879.29	-0.924614	0.16509	-5.60066	2.13538e-08	3.51565e-07
ENSG00000133983	2137.61	1.10552	0.197427	5.59964	2.148e-08	3.53294e-07
ENSG00000084733	4713.4	0.640682	0.114459	5.59748	2.17492e-08	3.57367e-07
ENSG00000151364	640.4	0.790623	0.141254	5.59717	2.17874e-08	3.5764e-07
ENSG00000143303	746.089	-0.80166	0.143248	-5.59629	2.18987e-08	3.59112e-07
ENSG00000100632	20550.8	1.28219	0.229149	5.59546	2.20033e-08	3.60472e-07
ENSG00000196372	1552.34	-0.747303	0.133576	-5.5946	2.21128e-08	3.61909e-07
ENSG00000205707	265.468	1.0926	0.195401	5.59159	2.24995e-08	3.67876e-07
ENSG00000126217	1754.27	-0.70579	0.126229	-5.59132	2.2535e-08	3.68093e-07
ENSG00000114902	1073.43	1.05264	0.188297	5.59031	2.26662e-08	3.68787e-07
ENSG00000124226	3077.13	0.614379	0.109898	5.59047	2.26458e-08	3.68787e-07
ENSG00000165886	2669.38	-0.735914	0.131639	-5.59039	2.26556e-08	3.68787e-07
ENSG00000183793	250.816	-1.18123	0.211294	-5.59045	2.26482e-08	3.68787e-07
ENSG00000123595	473.924	0.81139	0.145223	5.58719	2.30777e-08	3.75113e-07
ENSG00000128011	934.858	-0.751509	0.134531	-5.58614	2.32168e-08	3.77006e-07
ENSG00000140455	2364.93	0.89769	0.160715	5.5856	2.32901e-08	3.77827e-07
ENSG00000116473	2617.21	1.15265	0.206376	5.58519	2.33445e-08	3.7834e-07
ENSG00000198914	1024.14	-0.801337	0.143489	-5.58467	2.34144e-08	3.79104e-07
ENSG00000184924	1318.59	0.819322	0.146744	5.58335	2.35936e-08	3.81633e-07
ENSG00000254470	3299.44	-1.1002	0.197125	-5.58123	2.38825e-08	3.85931e-07
ENSG00000203485	3641.35	-0.901183	0.161477	-5.58088	2.39306e-08	3.86332e-07
ENSG00000138587	1510.22	-1.19895	0.214858	-5.58019	2.40253e-08	3.87483e-07
ENSG00000066735	1532.95	-0.994921	0.178309	-5.57976	2.4085e-08	3.8807e-07
ENSG00000175387	3416.4	0.762412	0.13665	5.5793	2.41493e-08	3.8873e-07
ENSG00000136068	2517.53	-0.680555	0.12199	-5.57876	2.42235e-08	3.89546e-07
ENSG00000154001	3887.88	0.859055	0.154	5.57827	2.42923e-08	3.90274e-07
ENSG00000069966	1915.23	0.741708	0.132991	5.57711	2.44543e-08	3.92497e-07
ENSG00000177679	2349.4	-0.766442	0.137465	-5.57555	2.46753e-08	3.95663e-07
ENSG00000188612	10775.3	1.09408	0.196284	5.57396	2.4901e-08	3.98896e-07
ENSG00000177875	572.815	-0.845085	0.151672	-5.57181	2.52111e-08	4.03475e-07
ENSG00000182551	1337.8	1.03135	0.18517	5.56972	2.55144e-08	4.07936e-07
ENSG00000182287	986.71	0.912765	0.163897	5.56914	2.55998e-08	4.08907e-07
ENSG00000004961	858.526	1.13421	0.203775	5.56601	2.60641e-08	4.15924e-07
ENSG00000047410	7852.12	-0.874851	0.157214	-5.56471	2.62586e-08	4.18626e-07
ENSG00000138303	1327.64	0.706626	0.127011	5.56352	2.64391e-08	4.211e-07
ENSG00000119446	785.472	0.942857	0.16949	5.56291	2.6531e-08	4.22158e-07
ENSG00000090539	781.076	-1.38581	0.249147	-5.56221	2.6638e-08	4.23455e-07
ENSG00000165502	11739.3	0.793868	0.142737	5.56174	2.67101e-08	4.24195e-07
ENSG00000114019	8520.23	-0.696323	0.125224	-5.56063	2.68798e-08	4.26482e-07
ENSG00000070010	4621.64	0.811615	0.145963	5.56043	2.69113e-08	4.26575e-07
ENSG00000197062	459.352	0.89452	0.160982	5.55665	2.75004e-08	4.35497e-07
ENSG00000114942	11006.8	0.923901	0.166349	5.55398	2.79235e-08	4.41275e-07
ENSG00000180089	124.061	-1.48499	0.26738	-5.55385	2.79447e-08	4.41275e-07
ENSG00000197111	16598.7	0.838995	0.151066	5.55385	2.79449e-08	4.41275e-07
ENSG00000097033	3318.77	0.798616	0.143822	5.55281	2.81106e-08	4.4347e-07
ENSG00000176720	5785.15	-0.765646	0.137917	-5.5515	2.83232e-08	4.464e-07
ENSG00000122257	3223.27	-1.01218	0.18235	-5.55074	2.84463e-08	4.47914e-07
ENSG00000164976	1705.94	-0.85575	0.154256	-5.54758	2.89647e-08	4.55645e-07
ENSG00000277363	1238.8	-0.95484	0.172151	-5.54651	2.91425e-08	4.58008e-07
ENSG00000162704	5969.82	0.790161	0.142487	5.54549	2.93133e-08	4.60258e-07
ENSG00000131165	3547.2	-0.878077	0.158354	-5.54503	2.93903e-08	4.61031e-07
ENSG00000075624	190343	1.00443	0.181163	5.54436	2.95034e-08	4.62369e-07
ENSG00000196421	97.2315	-1.62644	0.293372	-5.54395	2.95719e-08	4.63005e-07
ENSG00000163512	1116.91	0.788467	0.142234	5.54344	2.96583e-08	4.63921e-07
ENSG00000140264	17762.2	0.737859	0.133241	5.53779	3.0631e-08	4.78685e-07
ENSG00000110274	1830.02	-1.03596	0.187107	-5.53675	3.08128e-08	4.81074e-07
ENSG00000106554	1533.4	1.04003	0.18785	5.5365	3.08574e-08	4.81317e-07
ENSG00000113430	1002.61	-1.12316	0.202882	-5.53601	3.09437e-08	4.82211e-07
ENSG00000114115	5558.46	0.761357	0.137615	5.53252	3.1567e-08	4.91463e-07
ENSG00000178127	1083.53	1.09173	0.197339	5.53226	3.16128e-08	4.91715e-07
ENSG00000148688	1356.15	1.18033	0.213383	5.5315	3.17496e-08	4.93381e-07
ENSG00000168303	988.511	0.714957	0.129306	5.52919	3.2171e-08	4.98995e-07
ENSG00000173599	1723.74	-0.694808	0.125661	-5.52922	3.21652e-08	4.98995e-07
ENSG00000107581	33958	-0.891246	0.161199	-5.52887	3.22302e-08	4.99448e-07
ENSG00000167716	2696.65	-1.06472	0.192614	-5.52773	3.24395e-08	5.02223e-07
ENSG00000130158	2237.85	-0.906615	0.164027	-5.52722	3.25344e-08	5.03105e-07
ENSG00000133026	8869.77	-0.877581	0.158778	-5.5271	3.25571e-08	5.03105e-07
ENSG00000256053	476.384	0.755136	0.136632	5.5268	3.26119e-08	5.03483e-07
ENSG00000135596	1073.23	-1.33377	0.241363	-5.526	3.27606e-08	5.05311e-07
ENSG00000197702	1736.01	0.6793	0.122958	5.52464	3.30155e-08	5.0877e-07
ENSG00000133818	2203.39	0.953805	0.172655	5.52435	3.30699e-08	5.09135e-07
ENSG00000240344	1151.08	0.902366	0.163355	5.52394	3.31475e-08	5.09858e-07
ENSG00000235173	2787.54	-0.900091	0.162977	-5.52282	3.33599e-08	5.1265e-07
ENSG00000197119	1493.93	-1.08504	0.196591	-5.51925	3.40444e-08	5.22685e-07
ENSG00000112655	3776.47	-1.00895	0.182843	-5.51809	3.42702e-08	5.25667e-07
ENSG00000166562	541.402	1.13642	0.206012	5.5163	3.46213e-08	5.30562e-07
ENSG00000181035	532.065	-1.01662	0.18431	-5.51579	3.47225e-08	5.31622e-07
ENSG00000106012	4061.68	-0.82333	0.149292	-5.51489	3.48989e-08	5.33831e-07
ENSG00000173230	3981.88	-0.6865	0.124551	-5.51182	3.55149e-08	5.42753e-07
ENSG00000158019	4450.45	1.09218	0.198175	5.51117	3.56457e-08	5.44252e-07
ENSG00000154222	2310.74	-1.05693	0.191812	-5.51027	3.58287e-08	5.46042e-07
ENSG00000184182	637.002	0.962403	0.174655	5.5103	3.58216e-08	5.46042e-07
ENSG00000004864	2155.81	0.673497	0.12227	5.5083	3.62324e-08	5.5169e-07
ENSG00000167291	8782.06	-0.833658	0.1514	-5.50631	3.66424e-08	5.57421e-07
ENSG00000111229	2552.42	1.18149	0.214582	5.50603	3.67022e-08	5.5782e-07
ENSG00000181929	1452.84	0.771204	0.140088	5.50514	3.68872e-08	5.60119e-07
ENSG00000109736	1402.73	-0.760004	0.138109	-5.50295	3.73495e-08	5.66622e-07
ENSG00000130734	1746.56	-0.725248	0.131834	-5.50122	3.77176e-08	5.71684e-07
ENSG00000004399	5814.69	-0.822232	0.14949	-5.50023	3.79289e-08	5.74362e-07
ENSG00000114354	3114.22	0.72484	0.131829	5.49833	3.83404e-08	5.79537e-07
ENSG00000142949	15615.1	-0.781513	0.142136	-5.49835	3.83361e-08	5.79537e-07
ENSG00000052802	1195.12	0.828448	0.150701	5.4973	3.85647e-08	5.82398e-07
ENSG00000182952	1401.47	0.640656	0.116545	5.49706	3.86167e-08	5.82652e-07
ENSG00000132541	215.819	1.35567	0.246648	5.49638	3.87663e-08	5.84379e-07
ENSG00000111832	1286.49	1.16635	0.212229	5.49572	3.89116e-08	5.85823e-07
ENSG00000130811	4448.89	0.751854	0.136809	5.49563	3.89326e-08	5.85823e-07
ENSG00000176623	1375	0.668141	0.121583	5.49534	3.89964e-08	5.86252e-07
ENSG00000145996	444.184	0.846291	0.154056	5.49339	3.94295e-08	5.92227e-07
ENSG00000108557	5873.23	-0.939132	0.170976	-5.49277	3.95679e-08	5.93769e-07
ENSG00000115355	8885.32	-1.10732	0.201629	-5.49185	3.97753e-08	5.96177e-07
ENSG00000232119	622.585	1.22095	0.222324	5.49174	3.98001e-08	5.96177e-07
ENSG00000186866	998.632	-0.667413	0.121578	-5.4896	4.02844e-08	6.02887e-07
ENSG00000128602	2418.87	-0.862844	0.157219	-5.48817	4.0612e-08	6.07242e-07
ENSG00000174021	3408.95	1.06761	0.194553	5.4875	4.07657e-08	6.08993e-07
ENSG00000197724	4273.42	-0.763318	0.139175	-5.48457	4.14465e-08	6.18607e-07
ENSG00000124104	1218.87	-0.903673	0.164793	-5.48367	4.16585e-08	6.20656e-07
ENSG00000196422	4668.05	-1.09833	0.200292	-5.48367	4.1658e-08	6.20656e-07
ENSG00000155254	3236.24	-0.793805	0.144805	-5.48189	4.20807e-08	6.26384e-07
ENSG00000132481	1706.67	-1.12443	0.205168	-5.48052	4.24079e-08	6.3069e-07
ENSG00000266472	2107.4	0.756278	0.138001	5.48023	4.24775e-08	6.31159e-07
ENSG00000168487	2113.23	-0.625848	0.114257	-5.47754	4.31282e-08	6.40255e-07
ENSG00000124733	2926.55	0.798928	0.145897	5.47597	4.35133e-08	6.45396e-07
ENSG00000182771	593.87	-0.890638	0.162701	-5.47407	4.39804e-08	6.51742e-07
ENSG00000087157	1599.6	-0.740516	0.135318	-5.47243	4.4391e-08	6.56655e-07
ENSG00000188816	790.324	-1.03087	0.18837	-5.47258	4.43532e-08	6.56655e-07
ENSG00000100908	1230.29	0.862314	0.157612	5.47111	4.47216e-08	6.60957e-07
ENSG00000010322	4621.91	-0.834702	0.152625	-5.46896	4.52673e-08	6.67605e-07
ENSG00000116670	4078.91	0.71946	0.131553	5.46899	4.52613e-08	6.67605e-07
ENSG00000215717	1849.92	0.609522	0.111453	5.46887	4.5292e-08	6.67605e-07
ENSG00000149115	5440.61	-1.0495	0.192008	-5.46592	4.60517e-08	6.78201e-07
ENSG00000012232	5158.42	-0.917219	0.167832	-5.46512	4.62605e-08	6.80673e-07
ENSG00000167703	513.147	-0.893809	0.163595	-5.46353	4.66745e-08	6.86157e-07
ENSG00000124535	2851.76	-0.685741	0.125538	-5.4624	4.69731e-08	6.89936e-07
ENSG00000099999	1327.8	-0.979097	0.17925	-5.46219	4.70298e-08	6.90158e-07
ENSG00000115053	62106.6	-1.27654	0.233741	-5.46136	4.72513e-08	6.92687e-07
ENSG00000134248	4270.92	0.6348	0.116238	5.46123	4.72855e-08	6.92687e-07
ENSG00000280239	188.568	-1.18808	0.217554	-5.46106	4.73301e-08	6.9273e-07
ENSG00000163528	409.042	0.921697	0.168789	5.46064	4.74413e-08	6.93746e-07
ENSG00000137691	139.784	1.29986	0.238055	5.46034	4.7522e-08	6.94314e-07
ENSG00000004455	5872.49	0.618164	0.113228	5.45944	4.77634e-08	6.96931e-07
ENSG00000177303	2182.09	-1.0735	0.196635	-5.45936	4.7785e-08	6.96931e-07
ENSG00000079459	13075.3	0.672398	0.123183	5.45853	4.80084e-08	6.98962e-07
ENSG00000188549	12824.8	-0.78112	0.143098	-5.45863	4.79835e-08	6.98962e-07
ENSG00000150316	1443.43	1.00049	0.183303	5.45812	4.81211e-08	6.99989e-07
ENSG00000139266	2876.02	-1.01363	0.185742	-5.45719	4.83735e-08	7.02431e-07
ENSG00000164096	3973.14	0.745424	0.136594	5.45724	4.83598e-08	7.02431e-07
ENSG00000143156	1478.71	1.3379	0.24519	5.45657	4.85417e-08	7.04257e-07
ENSG00000198860	4477.35	1.01929	0.186951	5.45216	4.97617e-08	7.21328e-07
ENSG00000163874	595.702	-1.04598	0.191926	-5.4499	5.03984e-08	7.2992e-07
ENSG00000090487	3847.93	0.871603	0.159965	5.4487	5.07395e-08	7.3422e-07
ENSG00000172037	6320.45	-1.29217	0.237186	-5.44793	5.09607e-08	7.3678e-07
ENSG00000203667	1439.04	0.791973	0.145411	5.44646	5.13817e-08	7.42219e-07
ENSG00000157227	3564.16	-0.965033	0.177289	-5.44329	5.23049e-08	7.54899e-07
ENSG00000160326	871.308	-0.847845	0.155788	-5.44231	5.25928e-08	7.58395e-07
ENSG00000113387	3365.69	1.02326	0.188135	5.43896	5.35935e-08	7.72156e-07
ENSG00000178053	876.968	0.953239	0.175275	5.43852	5.37241e-08	7.73366e-07
ENSG00000166166	619.758	-0.988388	0.181771	-5.43755	5.40176e-08	7.76917e-07
ENSG00000070404	5178.35	-1.13568	0.208957	-5.43499	5.48003e-08	7.87494e-07
ENSG00000203993	2364.13	-0.639426	0.117666	-5.43425	5.50265e-08	7.90061e-07
ENSG00000103111	3022.21	-0.841867	0.154925	-5.43404	5.50919e-08	7.90317e-07
ENSG00000104343	898.735	0.804675	0.148102	5.43326	5.53344e-08	7.9311e-07
ENSG00000272669	54.6301	-1.79453	0.330401	-5.43137	5.59242e-08	8.00873e-07
ENSG00000250251	607.576	-0.897407	0.165244	-5.43078	5.6107e-08	8.02799e-07
ENSG00000169258	3274.61	-1.30406	0.240156	-5.43008	5.633e-08	8.05296e-07
ENSG00000172661	2552.72	-0.562009	0.103508	-5.42961	5.64775e-08	8.0671e-07
ENSG00000149809	369.491	-1.1551	0.212753	-5.42928	5.65807e-08	8.07011e-07
ENSG00000269335	644.322	-1.03718	0.191036	-5.42924	5.65957e-08	8.07011e-07
ENSG00000187531	1938.85	-0.8703	0.160309	-5.4289	5.67028e-08	8.07845e-07
ENSG00000198721	1429.59	0.877552	0.161702	5.42698	5.73171e-08	8.15897e-07
ENSG00000067829	1401.56	0.778386	0.143434	5.4268	5.7374e-08	8.16008e-07
ENSG00000165915	1527.18	-1.30187	0.23998	-5.42491	5.79842e-08	8.23981e-07
ENSG00000205981	1259.54	0.718068	0.132376	5.42446	5.81306e-08	8.25355e-07
ENSG00000170037	2648.89	-0.766057	0.141295	-5.42167	5.90443e-08	8.37612e-07
ENSG00000140320	4283.71	-0.963102	0.17774	-5.41859	6.00707e-08	8.51446e-07
ENSG00000141858	5797.23	-0.802671	0.1482	-5.41612	6.09055e-08	8.62542e-07
ENSG00000164751	760.365	0.947365	0.174945	5.41521	6.12182e-08	8.66233e-07
ENSG00000126247	12556.4	0.961775	0.177647	5.41395	6.16487e-08	8.7084e-07
ENSG00000174695	1858.77	1.04632	0.193259	5.41408	6.16043e-08	8.7084e-07
ENSG00000197530	1731.65	-1.1359	0.209879	-5.41217	6.22652e-08	8.78802e-07
ENSG00000109083	366.205	0.967427	0.178881	5.40822	6.36553e-08	8.97185e-07
ENSG00000169019	998.862	1.28783	0.238127	5.40816	6.36757e-08	8.97185e-07
ENSG00000176531	1107.23	-0.794603	0.147038	-5.40407	6.51443e-08	9.171e-07
ENSG00000080802	643.791	1.08098	0.200044	5.40373	6.5269e-08	9.18077e-07
ENSG00000189410	3402.51	-0.963106	0.17825	-5.40313	6.54869e-08	9.20362e-07
ENSG00000271425	180.21	-1.10851	0.205178	-5.40268	6.56532e-08	9.21919e-07
ENSG00000096092	1318.99	1.35212	0.250282	5.40236	6.57681e-08	9.22753e-07
ENSG00000081842	397.393	-0.965524	0.178757	-5.40132	6.6151e-08	9.27342e-07
ENSG00000162065	1507.33	-0.981924	0.181813	-5.40073	6.63691e-08	9.29615e-07
ENSG00000130382	6365.66	-0.74237	0.137482	-5.39975	6.67333e-08	9.33929e-07
ENSG00000100060	187.743	-1.29334	0.239547	-5.39908	6.69821e-08	9.36621e-07
ENSG00000156521	625.314	-0.760514	0.140911	-5.39711	6.77213e-08	9.46161e-07
ENSG00000158715	1212.65	-0.910882	0.168795	-5.39638	6.79993e-08	9.49248e-07
ENSG00000112110	2774.55	1.13237	0.209877	5.39537	6.83827e-08	9.52998e-07
ENSG00000163607	705.559	0.672669	0.124674	5.39544	6.83546e-08	9.52998e-07
ENSG00000177084	6812.29	-0.764805	0.141778	-5.39437	6.87647e-08	9.57519e-07
ENSG00000015532	2793.81	-1.07847	0.199979	-5.39291	6.9324e-08	9.64498e-07
ENSG00000137504	2835.91	-0.706234	0.131028	-5.38993	7.04838e-08	9.79814e-07
ENSG00000170142	3172.79	0.935625	0.173604	5.38944	7.06791e-08	9.80887e-07
ENSG00000196704	2824.9	0.721203	0.133818	5.38944	7.06784e-08	9.80887e-07
ENSG00000173548	2437.7	-0.870748	0.161586	-5.38876	7.09469e-08	9.83781e-07
ENSG00000105643	1030.25	-0.918828	0.170538	-5.38781	7.13211e-08	9.88145e-07
ENSG00000230373	324.064	-1.1934	0.221568	-5.38615	7.1984e-08	9.96498e-07
ENSG00000113048	1831.1	0.589412	0.109505	5.3825	7.34595e-08	1.01608e-06
ENSG00000099381	6687.76	-0.988382	0.183637	-5.38226	7.35562e-08	1.01657e-06
ENSG00000068971	1024.91	-0.922391	0.171404	-5.38139	7.39134e-08	1.02056e-06
ENSG00000152904	2161.62	0.840738	0.156234	5.38126	7.39677e-08	1.02056e-06
ENSG00000138029	2614.95	0.655707	0.121896	5.37922	7.48093e-08	1.03131e-06
ENSG00000224051	1059.62	-0.932342	0.173392	-5.37707	7.57068e-08	1.04282e-06
ENSG00000162337	2353.13	-1.02874	0.191328	-5.37683	7.58093e-08	1.04337e-06
ENSG00000108509	2194.99	-0.808204	0.150353	-5.37538	7.64199e-08	1.0509e-06
ENSG00000166896	723.117	1.03807	0.193128	5.37504	7.65642e-08	1.05158e-06
ENSG00000186469	216.985	0.936336	0.174203	5.37497	7.65959e-08	1.05158e-06
ENSG00000105357	3956.13	-0.90429	0.168257	-5.37445	7.68183e-08	1.05289e-06
ENSG00000125037	579.786	0.826865	0.153847	5.37459	7.67587e-08	1.05289e-06
ENSG00000178531	5411.65	-0.619679	0.115307	-5.37415	7.69452e-08	1.05376e-06
ENSG00000135723	4029.53	-0.974937	0.18149	-5.37184	7.79355e-08	1.06644e-06
ENSG00000010319	866.98	-1.03481	0.192643	-5.37163	7.80268e-08	1.06682e-06
ENSG00000117362	4201	0.594571	0.110781	5.36706	8.00305e-08	1.09331e-06
ENSG00000169288	1148.52	1.43904	0.268189	5.36577	8.06045e-08	1.10025e-06
ENSG00000079616	4874.59	-0.629762	0.117411	-5.36372	8.15254e-08	1.11008e-06
ENSG00000138785	707.518	0.917993	0.171141	5.36394	8.14258e-08	1.11008e-06
ENSG00000169976	3084.22	0.831188	0.154961	5.36386	8.14613e-08	1.11008e-06
ENSG00000038274	1979.74	0.946397	0.176461	5.36321	8.17564e-08	1.11141e-06
ENSG00000131508	4713.47	0.824046	0.153644	5.36335	8.16916e-08	1.11141e-06
ENSG00000111716	45286.8	0.812854	0.151608	5.36156	8.25079e-08	1.1207e-06
ENSG00000153044	1341.83	0.850632	0.158686	5.36049	8.29982e-08	1.12644e-06
ENSG00000020426	853.689	0.705765	0.131686	5.35945	8.34754e-08	1.13199e-06
ENSG00000166228	4830.1	0.793157	0.148017	5.35856	8.38891e-08	1.13668e-06
ENSG00000232112	8166.19	1.17805	0.219914	5.35687	8.46775e-08	1.14642e-06
ENSG00000100359	3862.39	-0.767247	0.143266	-5.35541	8.53614e-08	1.15474e-06
ENSG00000143575	3020.99	0.593673	0.110861	5.3551	8.55101e-08	1.15581e-06
ENSG00000162073	1646.51	-0.997367	0.18626	-5.35471	8.56927e-08	1.15734e-06
ENSG00000261221	4000.75	-1.00264	0.1873	-5.3531	8.64589e-08	1.16674e-06
ENSG00000156467	5891.56	0.931146	0.17395	5.35295	8.65294e-08	1.16674e-06
ENSG00000173163	1054.08	0.986207	0.184252	5.35251	8.67442e-08	1.16774e-06
ENSG00000182093	384.864	1.15018	0.214884	5.35256	8.67185e-08	1.16774e-06
ENSG00000203896	184.087	-1.63517	0.305622	-5.35031	8.78043e-08	1.18106e-06
ENSG00000114270	852.898	-1.33733	0.24998	-5.34975	8.80742e-08	1.18146e-06
ENSG00000161714	14397.9	-0.711617	0.133021	-5.34966	8.81189e-08	1.18146e-06
ENSG00000168175	5190.49	0.635874	0.118854	5.35003	8.79401e-08	1.18146e-06
ENSG00000170382	398.734	-1.19232	0.222866	-5.34993	8.79896e-08	1.18146e-06
ENSG00000119414	1292.85	1.16428	0.217804	5.34556	9.01369e-08	1.20754e-06
ENSG00000175110	1000.61	1.11883	0.209343	5.34447	9.06801e-08	1.21384e-06
ENSG00000008710	3806.97	-0.952165	0.178204	-5.34311	9.13641e-08	1.22119e-06
ENSG00000145817	1311.57	0.815187	0.15257	5.34302	9.14097e-08	1.22119e-06
ENSG00000211460	4331.51	0.718109	0.134403	5.34294	9.14497e-08	1.22119e-06
ENSG00000103202	6819.53	0.585605	0.109624	5.34195	9.19505e-08	1.22689e-06
ENSG00000204172	402.49	-0.782768	0.146595	-5.33964	9.31289e-08	1.24162e-06
ENSG00000234068	2220.01	0.957132	0.179305	5.33801	9.39723e-08	1.25186e-06
ENSG00000175567	3701.33	0.679553	0.127308	5.33785	9.40538e-08	1.25194e-06
ENSG00000132646	8575.23	0.797379	0.149423	5.33639	9.48146e-08	1.26005e-06
ENSG00000166897	8818.33	-0.85089	0.15945	-5.33641	9.48031e-08	1.26005e-06
ENSG00000120318	3568.65	-0.898119	0.168332	-5.33539	9.53372e-08	1.26532e-06
ENSG00000198331	437.674	0.975301	0.1828	5.33534	9.53634e-08	1.26532e-06
ENSG00000145990	508.393	-0.76192	0.142835	-5.33428	9.59238e-08	1.27174e-06
ENSG00000102178	4929.6	-0.919146	0.172327	-5.33372	9.62207e-08	1.27466e-06
ENSG00000102871	1240.66	-0.969176	0.181749	-5.33251	9.68663e-08	1.28219e-06
ENSG00000158122	476.951	0.967801	0.181528	5.33142	9.74495e-08	1.28752e-06
ENSG00000164855	956.349	-0.9439	0.177041	-5.33152	9.73945e-08	1.28752e-06
ENSG00000213585	11369.3	1.14427	0.214631	5.33132	9.75021e-08	1.28752e-06
ENSG00000253642	245.485	1.05405	0.197718	5.33104	9.765e-08	1.28845e-06
ENSG00000137364	685.178	1.13903	0.213726	5.32941	9.85339e-08	1.29908e-06
ENSG00000113732	2429.93	0.892355	0.16748	5.32813	9.92295e-08	1.30722e-06
ENSG00000088280	1614.51	-0.656512	0.123228	-5.32762	9.95056e-08	1.30982e-06
ENSG00000175193	2417.9	1.15737	0.217261	5.3271	9.97949e-08	1.31258e-06
ENSG00000057294	3530.75	0.628685	0.118096	5.3235	1.01789e-07	1.33749e-06
ENSG00000099331	5781.76	-0.96068	0.180464	-5.32339	1.01849e-07	1.33749e-06
ENSG00000228727	83.0377	-1.45993	0.274309	-5.32219	1.02524e-07	1.34528e-06
ENSG00000168090	6911.73	0.996343	0.187246	5.32104	1.03177e-07	1.35172e-06
ENSG00000175768	5406.62	1.28115	0.240769	5.32107	1.0316e-07	1.35172e-06
ENSG00000223959	454.928	-0.98515	0.185171	-5.32022	1.03644e-07	1.35676e-06
ENSG00000149476	2986.27	-0.704031	0.132343	-5.31974	1.03916e-07	1.35925e-06
ENSG00000173141	1120.41	0.715745	0.134579	5.31839	1.04692e-07	1.36833e-06
ENSG00000134825	3135.82	1.0594	0.199228	5.31752	1.0519e-07	1.37376e-06
ENSG00000163462	812.43	-0.969498	0.182363	-5.3163	1.05898e-07	1.38191e-06
ENSG00000272333	6189.36	-0.965003	0.181564	-5.31494	1.06694e-07	1.39121e-06
ENSG00000143545	8632.61	0.922572	0.173645	5.31298	1.07849e-07	1.40517e-06
ENSG00000167244	6790.81	0.741028	0.139497	5.31215	1.08341e-07	1.41048e-06
ENSG00000153310	6468.87	0.825621	0.15545	5.31117	1.08924e-07	1.41695e-06
ENSG00000119421	1995.59	1.07798	0.202977	5.31087	1.09105e-07	1.41819e-06
ENSG00000090013	3293.13	0.720231	0.135641	5.30984	1.0972e-07	1.42507e-06
ENSG00000186625	1051.06	0.642257	0.120978	5.30886	1.10315e-07	1.43168e-06
ENSG00000092531	2000.54	0.697875	0.13147	5.30824	1.10689e-07	1.43429e-06
ENSG00000117475	728.086	0.764938	0.144103	5.30826	1.10677e-07	1.43429e-06
ENSG00000072401	1120.42	0.853833	0.160913	5.30617	1.11954e-07	1.44782e-06
ENSG00000113522	3686.38	-0.921908	0.173745	-5.3061	1.11994e-07	1.44782e-06
ENSG00000170515	7791.34	0.881365	0.166101	5.30619	1.11942e-07	1.44782e-06
ENSG00000103018	5221.57	0.986953	0.186101	5.30331	1.13723e-07	1.46902e-06
ENSG00000080503	3892.29	-0.729417	0.137553	-5.30281	1.14033e-07	1.47188e-06
ENSG00000160345	183.803	1.03142	0.19451	5.30264	1.14141e-07	1.47213e-06
ENSG00000172375	236.574	-0.955728	0.180256	-5.30207	1.14498e-07	1.4756e-06
ENSG00000120533	5783.45	1.11679	0.210727	5.29971	1.15987e-07	1.49363e-06
ENSG00000121057	2599.27	-0.649561	0.122639	-5.29652	1.18032e-07	1.51878e-06
ENSG00000167536	507.682	-0.79413	0.150051	-5.2924	1.20721e-07	1.55218e-06
ENSG00000138175	2881.1	1.10475	0.208759	5.29201	1.20981e-07	1.55433e-06
ENSG00000141577	3122.46	-0.702159	0.132718	-5.29059	1.21919e-07	1.56396e-06
ENSG00000206535	718.548	0.752157	0.142166	5.29068	1.21861e-07	1.56396e-06
ENSG00000084623	7924.54	0.841503	0.159075	5.28997	1.22336e-07	1.5681e-06
ENSG00000166188	691.061	-0.993226	0.1878	-5.28874	1.23159e-07	1.57743e-06
ENSG00000101298	1808.42	-1.17532	0.222251	-5.28825	1.23492e-07	1.58047e-06
ENSG00000099364	8221.76	-1.1421	0.216041	-5.28651	1.24674e-07	1.59436e-06
ENSG00000274272	190.117	-1.14567	0.216747	-5.28574	1.25199e-07	1.59985e-06
ENSG00000187147	6237.64	-0.53072	0.100412	-5.28542	1.25414e-07	1.60136e-06
ENSG00000163795	308.43	-1.02766	0.194467	-5.28452	1.26034e-07	1.60805e-06
ENSG00000131409	2364.79	-1.00967	0.191074	-5.28421	1.2625e-07	1.60957e-06
ENSG00000166347	2324.01	0.839378	0.158854	5.28395	1.26429e-07	1.61062e-06
ENSG00000077454	778.239	-0.712967	0.134948	-5.28329	1.26884e-07	1.61517e-06
ENSG00000128268	2645.17	-1.07399	0.203389	-5.28045	1.28866e-07	1.63914e-06
ENSG00000196544	446.116	-0.91522	0.173392	-5.27832	1.30373e-07	1.65704e-06
ENSG00000162066	1384.33	-0.828806	0.157026	-5.27816	1.30488e-07	1.65724e-06
ENSG00000169599	1484.54	1.16172	0.220266	5.27414	1.33379e-07	1.69136e-06
ENSG00000184983	5190.05	1.34635	0.255273	5.27414	1.33378e-07	1.69136e-06
ENSG00000171421	1068.99	1.02862	0.19505	5.2736	1.33774e-07	1.69508e-06
ENSG00000058799	389.528	0.879939	0.166864	5.27338	1.33935e-07	1.69584e-06
ENSG00000206192	253.369	-0.98919	0.1876	-5.27288	1.343e-07	1.69915e-06
ENSG00000274383	83.9101	-2.15376	0.408491	-5.27248	1.34595e-07	1.7016e-06
ENSG00000206432	1279.43	-0.757067	0.143679	-5.26914	1.37065e-07	1.7315e-06
ENSG00000164117	316.237	0.998667	0.189558	5.26839	1.37627e-07	1.73728e-06
ENSG00000197136	3985.4	-1.09733	0.208345	-5.26688	1.3876e-07	1.75025e-06
ENSG00000117862	1343.08	0.719183	0.136654	5.2628	1.41882e-07	1.78827e-06
ENSG00000143624	1811.69	-0.613472	0.116573	-5.26254	1.42079e-07	1.78939e-06
ENSG00000121964	499.07	0.780435	0.148311	5.26216	1.42371e-07	1.79172e-06
ENSG00000146826	1083.87	-0.836283	0.159028	-5.25872	1.45064e-07	1.82298e-06
ENSG00000188092	152.332	-1.05771	0.201135	-5.2587	1.45075e-07	1.82298e-06
ENSG00000265681	3263.4	0.904487	0.172035	5.25757	1.45974e-07	1.8329e-06
ENSG00000041982	4191.72	-0.957199	0.182085	-5.25689	1.46512e-07	1.83826e-06
ENSG00000154719	860.991	1.03177	0.196286	5.25646	1.46854e-07	1.84116e-06
ENSG00000147905	980.63	0.83849	0.159564	5.25487	1.48128e-07	1.85574e-06
ENSG00000196535	2137.69	-0.826789	0.157348	-5.25451	1.48419e-07	1.85798e-06
ENSG00000099797	2054.94	0.778088	0.148085	5.25432	1.48573e-07	1.85851e-06
ENSG00000140326	1813.3	-1.02226	0.194598	-5.25319	1.49484e-07	1.8685e-06
ENSG00000196976	2570.12	0.630217	0.120204	5.2429	1.58069e-07	1.97431e-06
ENSG00000104880	1282.04	-0.885419	0.168931	-5.24131	1.59437e-07	1.98991e-06
ENSG00000203778	164.411	1.09923	0.209834	5.23856	1.61835e-07	2.01831e-06
ENSG00000099326	795.291	-1.03309	0.197331	-5.23535	1.64675e-07	2.05219e-06
ENSG00000159377	7650.55	0.785943	0.150133	5.23496	1.65016e-07	2.05337e-06
ENSG00000198791	3809.17	1.10108	0.21033	5.23499	1.64991e-07	2.05337e-06
ENSG00000100241	11154.8	-0.996624	0.190391	-5.23462	1.65325e-07	2.05567e-06
ENSG00000109536	723.552	0.948416	0.181294	5.23137	1.68255e-07	2.09054e-06
ENSG00000141644	2142.85	-0.851644	0.162867	-5.22909	1.70346e-07	2.11494e-06
ENSG00000223478	349.428	0.844883	0.161615	5.22777	1.71567e-07	2.12851e-06
ENSG00000132694	3166.85	-0.763098	0.146024	-5.22584	1.73369e-07	2.14926e-06
ENSG00000171490	6121.84	0.758129	0.145086	5.22539	1.73785e-07	2.15281e-06
ENSG00000174684	1176.94	-1.17029	0.224099	-5.2222	1.76806e-07	2.1886e-06
ENSG00000121481	1258.49	0.854361	0.163609	5.22197	1.77032e-07	2.18977e-06
[truncated: 15,269 more rows]

## Sheet: PEG
Ensembl_ID	baseMean	log2FoldChange	lfcSE	stat	pvalue	padj
[truncated: 16,612 more rows]
