# Supplementary material for: Stress granule phase separation in stress-responsive cytosolic extract-in-oil droplets
Source: Nat Commun. 2026 Jun 5;17:5011. doi: 10.1038/s41467-026-73936-x (PMC13241516; doi:10.1038/s41467-026-73936-x)
Supplement: Supplementary file 5 — Supplementary Data 3 [file 41467_2026_73936_MOESM5_ESM.xlsx]

## Sheet: MS
Protein IDs	Majority protein IDs	Protein names	Gene names	In mock cluster	In dsRNA cluster	In silvestrol cluster	In dsRNA+silvestrol cluster	In PEG cluster	ANOVA Significant	-Log ANOVA p value	ANOVA q-value	dsRNA selective hits (compared to PEG and silvestrol)	Silvestrol selective hits (compared to PEG and dsRNA)	Student's T-test Significant dsRNA_PEG	Student's T-test Significant Silv_PEG	Student's T-test significant	-Log Student's T-test p-value dsRNA_PEG	Student's T-test q-value dsRNA_PEG	Student's T-test Difference dsRNA_PEG	Student's T-test Test statistic dsRNA_PEG	-Log Student's T-test p-value Silv_PEG	Student's T-test q-value Silv_PEG	Student's T-test Difference Silv_PEG	Student's T-test Test statistic Silv_PEG	SG core (n=45)	SG tier 1 (n=280, Millar et al. 2023)	SG+P-bodies tier 1 (n=407, Millar et al. 2023)	Lysate granules (n=405, Freibaum et al. 2021)	mock (identified in 4/4 replicates)	dsRNA (identified in 4/4 replicates)	silvestrol (identified in 4/4 replicates)	PEG (identified in 4/4 replicates)	Peptides	Razor + unique peptides	Unique peptides	Sequence coverage [%]	Unique + razor sequence coverage [%]	Unique sequence coverage [%]	Mol. weight [kDa]	Q-value	Score	Intensity	iBAQ peptides	MS/MS count	mock_1	mock_2	mock_3	mock_4	mock_5
A0A024RBG1;Q9NZJ9-2;Q9NZJ9;Q9NZJ9-3	A0A024RBG1;Q9NZJ9-2;Q9NZJ9;Q9NZJ9-3	Diphosphoinositol polyphosphate phosphohydrolase 2	NUDT4					+	+	4,75085971966498	8,2135523613963E-06			+	+	dsRNA_PEG;Silv_PEG	5,57690288834646	0,000282828282828283	-5,30718994140625	-3,82246144348288	3,62308857955587	8,16326530612245E-05	-5,41181409358978	-3,02669869761091								+	4	3	3	35,9	27,6	27,6	20,434	0	9,8232	2168700	7	15	NaN	14.2745962142944	11.1127653121948	NaN	NaN
P0DPI2-2;A0A0B4J2D5-2;P0DPI2;A0A0B4J2D5	P0DPI2-2;A0A0B4J2D5-2;P0DPI2;A0A0B4J2D5				+				+	3,58201554137903	6,26631853785901E-05	+		+		dsRNA_PEG	3,67992069429174	8,26446280991736E-05	3,75496253967285	2,44565072424993	0,582777772952628	0,189340421181762	0,808973169326782	0,486702858111308									2	2	2	19,8	19,8	19,8	24,757	0	33,703	460870	13	8	NaN	NaN	NaN	NaN	NaN
A0AVF1;A0AVF1-3;A0AVF1-2	A0AVF1;A0AVF1-3;A0AVF1-2	Intraflagellar transport protein 56	TTC26					+	+	1,19812626369623	0,0108537676749597						1,3011265805799	0,415069122866317	-0,368408727645874	-0,318750533051316	1,05663062932619	0,462592592592593	-0,314202356338501	-0,27122958321701						+	+	+	11	11	11	32,3	32,3	32,3	64,177	0	88,856	13066000	34	106	NaN	9.73287963867188	12.2946786880493	NaN	12.5340356826782
A0AVI4;A0AVI4-2	A0AVI4;A0AVI4-2	E3 ubiquitin-protein ligase TM129	TMEM129				+		+	7,24917761002535	0			+	+	dsRNA_PEG;Silv_PEG	7,30032328080349	7,81032078103208E-05	2,96494779586792	2,64318357566508	4,82551220676958	0,00115811088295688	2,22442755699158	1,83731374504767						+	+	+	3	3	3	15,2	15,2	15,2	40,463	0	15,156	1155100	15	23	NaN	NaN	NaN	NaN	NaN
A0AVT1;A0AVT1-2;A0AVT1-3;A0AVT1-4	A0AVT1;A0AVT1-2	Ubiquitin-like modifier-activating enzyme 6	UBA6	+				+	+	6,68493109663305	0			+	+	dsRNA_PEG;Silv_PEG	5,8083753860477	7,78967867575463E-05	-2,87648401260376	-2,40783854732768	5,49971819738554	0,00054017094017094	-2,62777481079102	-2,19449834931673					+	+	+	+	44	44	44	62,1	62,1	62,1	117,97	0	323,31	98292000	56	517	7.28438472747803	14.2005920410156	15.0406322479248	12.5569610595703	15.659912109375
A0FGR8-2;A0FGR8;A0FGR8-4;A0FGR8-5	A0FGR8-2;A0FGR8;A0FGR8-4	Extended synaptotagmin-2	ESYT2							0,235017660061841	0,335721301411909						0,34862159721281	0,304320028134342	0,807129120826721	0,402656502081066	0,460683180985179	0,192484502446982	0,926250314712524	0,48312309852892						+	+	+	19	1	1	33,7	2,6	2,6	98,9	0	10,999	253210	43	12	NaN	NaN	NaN	NaN	NaN
A0FGR8-6	A0FGR8-6	Extended synaptotagmin-2	ESYT2				+		+	6,54404222600607	3,41588385994876E-06			+	+	dsRNA_PEG;Silv_PEG	5,84674140271892	0,000438766519823789	2,02874865531921	1,78665201491759	4,70396124395091	0,00366175771971496	1,56993069648743	1,35909785313966						+	+	+	19	19	1	31,2	31,2	1,7	104,71	0	141,28	16611000	47	147	NaN	NaN	7.45244693756104	NaN	10.1297979354858
A0JLT2;A0JLT2-2	A0JLT2;A0JLT2-2	Mediator of RNA polymerase II transcription subunit 19	MED19					+	+	3,87932493317206	3,88592917580696E-05			+	+	dsRNA_PEG;Silv_PEG	3,97404641632031	7,48663101604278E-05	-3,94013674259186	-2,61900261383739	3,37763896563962	0,00027765726681128	-3,80690748691559	-2,3676114551931								+	2	2	2	20,1	20,1	20,1	26,273	0	10,135	522430	10	6	NaN	NaN	NaN	NaN	NaN
A0JNW5	A0JNW5	UHRF1-binding protein 1-like	UHRF1BP1L					+	+	6,5897302057425	0			+	+	dsRNA_PEG;Silv_PEG	5,93207202678997	0,000247787610619469	-4,95893330574036	-3,75164170749596	4,34940387438965	0,000869123252858958	-2,52625365257263	-1,96940300154181							+	+	11	11	7	13,4	13,4	8,5	164,2	0	48,941	1862300	82	47	NaN	9.40492916107178	9.20048141479492	NaN	9.45359992980957
A0MZ66;A0MZ66-4;A0MZ66-3;A0MZ66-8;A0MZ66-5;A0MZ66-6;A0MZ66-2;A0MZ66-7	A0MZ66;A0MZ66-4;A0MZ66-3;A0MZ66-8;A0MZ66-5;A0MZ66-6;A0MZ66-2	Shootin-1	KIAA1598	+				+	+	2,78072276869324	0,000238848920863309			+		dsRNA_PEG	2,87959060442876	0,00371068845432628	-1,55912871360779	-1,19697065427427	1,42922851086628	0,137217877094972	-0,706453275680542	-0,553949119386702					+	+	+	+	16	16	16	30,9	30,9	30,9	71,639	0	74,935	7001700	37	97	NaN	13.6097555160522	14.0615396499634	11.3138465881348	14.3602981567383
A0PJW6	A0PJW6	Transmembrane protein 223	TMEM223		+				+	3,47392613362756	7,80984719864177E-05			+		dsRNA_PEG	4,5196770130891	6,28683693516699E-05	4,09646649360657	2,8611479424641	0,699344717341411	0,100831133974502	1,08776874542236	0,615097391736451						+			2	2	2	17,3	17,3	17,3	22,049	0	34,848	419610	12	7	NaN	NaN	NaN	NaN	NaN
A1A4S6	A1A4S6	Rho GTPase-activating protein 10	ARHGAP10					+	+	0,90942188121506	0,0255174527498723						1,0543718875027	0,0795945357354979	-0,978772830963135	-0,654948618186659	0,57121379714637	0,330995114618564	-0,516699624061585	-0,361372520125689								+	3	3	3	6	6	6	89,374	0	4,7416	349370	49	10	NaN	NaN	NaN	NaN	9.88979339599609
A1L020	A1L020	RNA-binding protein MEX3A	MEX3A					+	+	3,75456269568573	4,72012102874433E-05			+		dsRNA_PEG	3,16690693792926	0,00503480040941658	-1,40910587310791	-1,13271051874505	2,67083167183121	0,195704577822991	-0,533695077896118	-0,479577355290568		+	+			+	+	+	5	5	5	16,2	16,2	16,2	54,173	0	23,924	1790600	22	22	NaN	9.99590873718262	11.4516229629517	NaN	12.0977687835693
A1L0T0	A1L0T0	Acetolactate synthase-like protein	ILVBL	+			+		+	7,08339933601817	0			+	+	dsRNA_PEG;Silv_PEG	7,35018945406658	0,000476955602536998	1,88980021476746	1,75580525795897	4,71596487960303	0,00365092989985694	1,57228007316589	1,36162304809103					+	+	+	+	23	23	23	60,1	60,1	60,1	67,867	0	323,31	91389000	25	379	8.51123905181885	11.5189485549927	12.5460500717163	7.45910358428955	14.3024244308472
A1L390;A1L390-3;A1L390-2	A1L390;A1L390-3	Pleckstrin homology domain-containing family G member 3	PLEKHG3					+	+	4,49277501111314	1,05820105820106E-05			+	+	dsRNA_PEG;Silv_PEG	4,77110710368028	8,54271356783919E-05	-3,435364818573	-2,57986677872817	2,87715078390381	0,00200820793433652	-2,30149087905884	-1,5904547101545						+	+	+	10	10	9	12,4	12,4	11,2	134,41	0	22,118	6148400	56	34	NaN	7.9659571647644	9.81317234039307	NaN	9.87148952484131
A1L3X0	A1L3X0	Elongation of very long chain fatty acids protein 7	ELOVL7				+		+	8,37641057560353	0			+	+	dsRNA_PEG;Silv_PEG	6,53585616031294	6,03015075376884E-05	3,21680769920349	2,74842253988595	5,64388620217471	0,000519736842105263	2,54687676429749	2,15433897254175						+	+	+	3	3	3	27	27	27	33,356	0	11,595	4904500	9	20	NaN	NaN	13.1017951965332	NaN	12.7375431060791
A1X283	A1X283	SH3 and PX domain-containing protein 2B	SH3PXD2B						+	1,05993699448904	0,0161679496151155						1,10289765357453	0,33493296186662	0,465096712112427	0,379272726878318	1,17236103869481	0,281498075442648	0,490567922592163	0,3998992861224						+	+	+	7	7	7	13,3	13,3	13,3	101,58	0	12,84	4429700	46	50	NaN	NaN	11.7115383148193	NaN	12.3565893173218
A2A3K4;A2A3K4-2	A2A3K4;A2A3K4-2	Protein tyrosine phosphatase domain-containing protein 1	PTPDC1							0,0380129600591912	0,880335268721155						0,294760214829904	0,640433581971116	0,224627065658569	0,169980871930294	0,036913555504228	0,901474504911898	-0,087385129928589	-0,0479091753765341								+	3	3	3	5,6	5,6	5,6	84,456	0,0001553	4,2657	1061800	41	15	NaN	11.2824516296387	NaN	8.69898223876953	10.7038173675537
A2RRP1;A2RRP1-2	A2RRP1;A2RRP1-2	Neuroblastoma-amplified sequence	NBAS				+		+	7,53817161938852	0			+	+	dsRNA_PEG;Silv_PEG	7,62674936685872	0,000898830006882312	1,64409337043762	1,55019978509745	5,19389904143523	0,00855949008498584	1,25426421165466	1,13547016856767						+	+	+	36	36	36	23,6	23,6	23,6	268,57	0	186,35	27635000	108	341	NaN	4.39396524429321	7.73118305206299	NaN	10.2012662887573
A2RTX5;A2RTX5-2	A2RTX5;A2RTX5-2	Probable threonine--tRNA ligase 2, cytoplasmic	TARSL2					+	+	1,25980703469865	0,00918462096481683			+		dsRNA_PEG	5,64080291868876	8,21256038647343E-05	-3,11827669143677	-2,54902673022245	0,320981252873414	0,248893692277461	-0,993229722976685	-0,427409240443074						+	+	+	15	13	13	26,7	23,7	23,7	92,644	0	77,536	12904000	42	81	NaN	10.5918960571289	8.16902351379395	NaN	11.7942123413086
A2RU67	A2RU67	Uncharacterized protein KIAA1467	KIAA1467				+		+	5,58632161809897	4,37876299945265E-06			+	+	dsRNA_PEG;Silv_PEG	4,64717954643998	9,70350404312669E-05	3,06552863121033	2,3419302038579	4,14068439094315	0,000865284974093264	2,60355710983276	1,9815440094094						+	+	+	3	3	3	10,9	10,9	10,9	67,038	0	14,346	945880	28	18	NaN	NaN	NaN	NaN	NaN
A2RUS2;A2RUS2-2	A2RUS2;A2RUS2-2	DENN domain-containing protein 3	DENND3					+	+	2,95233351844656	0,000172697778886948			+	+	dsRNA_PEG;Silv_PEG	3,46376097638185	0,00119143413367943	-1,91011247634888	-1,47472719144771	2,04091483994193	0,018936018957346	-1,3018449306488	-0,953945005312974						+	+	+	9	9	9	13,6	13,6	13,6	135,89	0	17,122	15092000	63	44	NaN	NaN	6.99435329437256	NaN	10.0268001556396
A2VDJ0;A2VDJ0-2;A2VDJ0-6;A2VDJ0-3;A2VDJ0-5	A2VDJ0;A2VDJ0-2;A2VDJ0-6;A2VDJ0-3;A2VDJ0-5	Transmembrane protein 131-like	KIAA0922						+	1,72531770947574	0,00257294325544866						1,01728504497126	0,0849588663648888	0,966545581817627	0,643085861841772	NaN	1	0	NaN						+			2	2	2	1,6	1,6	1,6	179,34	0,0099695	1,5825	279280	72	5	NaN	NaN	NaN	NaN	NaN
A3KMH1;A3KMH1-2;A3KMH1-3	A3KMH1;A3KMH1-2;A3KMH1-3	von Willebrand factor A domain-containing protein 8	VWA8						+	0,95233812933868	0,0223241758241758						0,499869205363422	0,137054711246201	1,16146388053894	0,559379672976697	0,473907867959278	0,142963912022208	-1,15582547187805	-0,545584418531397						+			2	2	2	2,2	2,2	2,2	214,82	0,0017488	2,5637	299330	111	3	NaN	NaN	NaN	NaN	NaN
A3KN83;A3KN83-3;A3KN83-2;A3KN83-4;Q9Y2G9;Q9Y2G9-3	A3KN83;A3KN83-3;A3KN83-2;A3KN83-4	Protein strawberry notch homolog 1	SBNO1	+				+	+	4,81945576189087	8,37871805613741E-06			+	+	dsRNA_PEG;Silv_PEG	4,38602411527825	8,1799591002045E-05	-3,33833150863647	-2,4388218515693	4,19859559940917	0,00120318725099602	-2,3156946182251	-1,81841246925643					+	+	+	+	37	37	37	41,8	41,8	41,8	154,31	0	323,31	36498000	64	329	8.27663612365723	11.7759389877319	13.7330150604248	9.56822204589844	14.5651617050171
A4D1E9;A4D1E9-2	A4D1E9;A4D1E9-2	GTP-binding protein 10	GTPBP10		+				+	4,49494628362138	1,05940219447597E-05	+		+		dsRNA_PEG	6,00936331035459	7,32984293193717E-05	3,11934695243835	2,60549926672643	0,756068043102606	0,199742903487429	0,693267202377319	0,4749010850799						+	+	+	7	7	7	26,1	26,1	26,1	42,932	0	11,232	1299300	26	19	NaN	NaN	NaN	NaN	NaN
A4D1P6;A4D1P6-3;A4D1P6-2	A4D1P6;A4D1P6-3;A4D1P6-2	WD repeat-containing protein 91	WDR91					+	+	5,34452602047113	8,01603206412826E-06			+	+	dsRNA_PEG;Silv_PEG	7,11861257312099	7,3490813648294E-05	-3,51211686134338	-3,04558546250912	3,27974587331564	0,00142566943674977	-2,51101727485657	-1,77298726153709						+	+	+	9	9	9	19	19	19	83,343	0	19,394	1623300	40	30	NaN	10.8411712646484	10.0375471115112	NaN	10.8058242797852
A5D8V6	A5D8V6	Vacuolar protein sorting-associated protein 37C	VPS37C							0,269907479557541	0,28119340422253						0,801332474687213	0,427082154882155	0,385069894790649	0,309631910161657	0,17683190761617	0,761126678530982	0,148411560058594	0,111674286558532						+	+	+	3	3	3	14,4	14,4	14,4	38,658	0	16,294	1439400	9	30	NaN	NaN	12.2022466659546	NaN	13.4649286270142
A5PLL7;A5PLL7-2	A5PLL7;A5PLL7-2	Transmembrane protein 189	TMEM189				+		+	1,20670285314214	0,0106217282179993			+	+	dsRNA_PEG;Silv_PEG	4,03368253382926	0,000404728132387707	2,39977555274963	1,84501179695374	0,783632602631824	0,0404741046122133	1,63925592899322	0,797247024997094						+		+	4	2	2	14,4	5,6	5,6	31,135	0	5,869	986040	10	18	NaN	NaN	NaN	NaN	NaN
A5PLN9-2;A5PLN9-4;A5PLN9;A5PLN9-5;A5PLN9-7	A5PLN9-2;A5PLN9-4;A5PLN9;A5PLN9-5;A5PLN9-7	Trafficking protein particle complex subunit 13	TRAPPC13			+			+	4,66208557523758	8,0450522928399E-06			+	+	dsRNA_PEG;Silv_PEG	2,91535675602742	0,001217056748958	2,02865257263184	1,46152255654423	5,82583401091468	0,000199501246882793	2,9641782283783	2,47141285040144						+	+	+	4	4	4	20,7	20,7	20,7	45,934	0	15,994	5185300	21	17	NaN	NaN	6.9030385017395	NaN	10.5569849014282
A5YKK6;A5YKK6-4	A5YKK6;A5YKK6-4	CCR4-NOT transcription complex subunit 1	CNOT1	+				+	+	5,89450219928433	4,9813200498132E-06			+	+	dsRNA_PEG;Silv_PEG	5,32666839397515	0,00364563758389262	-1,32777943611145	-1,20070887766862	4,62820469773317	0,0320268312315535	-0,922449970245361	-0,84350393972705					+	+	+	+	71	71	3	40,3	40,3	1,4	266,94	0	323,31	151660000	122	959	8.55581665039063	13.7064962387085	14.4626941680908	12.4510049819946	15.0329494476318
A5YKK6-2;A5YKK6-3	A5YKK6-2;A5YKK6-3	CCR4-NOT transcription complex subunit 1	CNOT1	+						0,501379227224763	0,103516005121639						0,364221865804079	0,488533201189296	0,387142872810363	0,264314882551836	0,413811697309628	0,558246085011186	-0,278870010375977	-0,214282167709807					+	+	+	+	69	1	1	40,2	1,2	1,2	266,38	0	23,763	252240	121	4	NaN	NaN	NaN	NaN	NaN
Q9GZQ8;A6NCE7;Q9H492;Q9H492-2	Q9GZQ8;A6NCE7;Q9H492;Q9H492-2	Microtubule-associated proteins 1A/1B light chain 3B;Microtubule-associated proteins 1A/1B light chain 3 beta 2;Microtubule-associated proteins 1A/1B light chain 3A	MAP1LC3B;MAP1LC3B2;MAP1LC3A	+			+		+	3,73374291977622	4,6875E-05			+	+	dsRNA_PEG;Silv_PEG	2,6941470628544	0,00205537744097931	1,84449634552002	1,3305886841376	2,7578537871511	0,00357955641272903	1,89538369178772	1,36698074674334			+		+	+	+	+	2	2	2	16,8	16,8	16,8	14,688	0,00089539	3,0479	3311000	4	33	NaN	13.196141242981	11.4054069519043	13.3797845840454	12.1056137084961
A6NCK2;Q96BQ3	A6NCK2;Q96BQ3	Tripartite motif-containing protein 43B;Tripartite motif-containing protein 43	TRIM43B;TRIM43							0,467017414083781	0,118266072565245						0,479461935126328	0,195936146788991	-0,933696937561035	-0,492705915875505	0,818203226046897	0,0553776257938446	-1,35134620666504	-0,734164194474444						+	+	+	5	5	5	15,7	15,7	15,7	52,31	0	21,33	6357200	23	17	NaN	NaN	NaN	NaN	NaN
A6ND36;A6ND36-2	A6ND36	Protein FAM83G	FAM83G					+	+	1,06150779721735	0,0160979877515311			+		dsRNA_PEG	1,27712103037735	0,0349168443496802	-1,2050793170929	-0,793954308739683	0,729225625743244	0,262859594383775	-0,580540657043457	-0,41571726624492						+	+	+	7	7	7	13,4	13,4	13,4	90,834	0	23,38	4210200	41	58	NaN	8.88117504119873	NaN	NaN	NaN
A6NDG6	A6NDG6	Phosphoglycolate phosphatase	PGP				+		+	2,62074166501239	0,000335579828026958			+	+	dsRNA_PEG;Silv_PEG	2,04922606790789	0,00162066869300912	2,25988693237305	1,38596630510387	2,0531352809822	0,00363306258958433	2,19616122245789	1,36270579179164						+	+		10	10	10	63,2	63,2	63,2	34,006	0	156,37	8317300	18	46	NaN	9.98513031005859	8.3088846206665	NaN	9.71194171905518
A6NDU8	A6NDU8	UPF0600 protein C5orf51	C5orf51	+			+		+	1,6436441359099	0,00315834301200155						1,52766138859085	0,107316450802242	0,774280548095703	0,602819098332199	1,68328010644243	0,0746800560485754	0,87195086479187	0,674182860505746					+	+	+	+	7	7	7	41,2	41,2	41,2	33,62	0	257,6	8480200	17	68	NaN	13.9682168960571	13.5579423904419	12.3573045730591	14.3680973052979
A6NED2	A6NED2	RCC1 domain-containing protein 1	RCCD1							0,153964186773241	0,512149023171286						0,196055954135185	0,882982028632349	-0,065314245223999	-0,0576813469872735	0,296013012355245	0,505288834527346	-0,375554513931274	-0,244567906995235						+	+	+	8	8	8	31,9	31,9	31,9	40,078	0	27,796	3117400	19	69	NaN	11.967658996582	10.3881244659424	NaN	11.6033477783203
A6NFI3	A6NFI3	Zinc finger protein 316	ZNF316							0,00888834499149677	0,974534500667755						0,078504637729113	0,845561244826	-0,11480450630188	-0,0750444913603308	0,0161351007153243	0,96878961038961	-0,024334192276001	-0,0160777519511031						+	+	+	6	6	6	8,5	8,5	8,5	108,44	0	7,1752	3609600	39	19	NaN	NaN	NaN	NaN	11.1204967498779
A6NFN3;A6NFN3-2	A6NFN3;A6NFN3-2	RNA binding protein fox-1 homolog 3	RBFOX3							0,112934465778443	0,630748569707919						0,394921736982913	0,36277934595525	-0,5986323595047	-0,357973670210255	0,204972030422832	0,496456842105263	-0,487352395057678	-0,249911057071348								+	2	1	1	8,7	5,4	5,4	33,872	0	6,7365	181890	10	3	NaN	NaN	NaN	NaN	NaN
A6NHL2;A6NHL2-2	A6NHL2;A6NHL2-2	Tubulin alpha chain-like 3	TUBAL3			+			+	1,60307621161958	0,00353203771406581				+	Silv_PEG	0,645098373223689	0,391281212740589	0,450846862792969	0,336463092304057	2,03072747592184	0,0148003737153535	1,40891714096069	1,00879166351654						+	+	+	7	1	1	10,5	3,8	3,8	49,908	0	67,21	6837900	24	26	NaN	NaN	14.5203733444214	NaN	12.1435108184814
A6NHR9;A6NHR9-2;A6NHR9-3	A6NHR9;A6NHR9-2;A6NHR9-3	Structural maintenance of chromosomes flexible hinge domain-containing protein 1	SMCHD1					+	+	2,45496116450514	0,000469475107006082			+	+	dsRNA_PEG;Silv_PEG	2,84113879480726	0,000173418621179815	-3,76649057865143	-2,16166367515532	2,1051481906728	0,00245724681625227	-2,55165636539459	-1,50699942990858				+			+	+	13	13	13	8,9	8,9	8,9	226,37	0	69,455	2233600	109	37	NaN	NaN	NaN	NaN	NaN
A6NI87	A6NI87	Protein chibby homolog 3	CBY3				+		+	1,74144698191163	0,00247971642378889			+	+	dsRNA_PEG;Silv_PEG	0,97613238745305	0,00466718306222566	2,99930009841919	1,14696666212109	2,93685060373489	0,000199004975124378	4,64874229431152	2,47067291930624							+		1	1	1	6,2	6,2	6,2	27,343	0,0054883	1,8638	2741300	12	2	NaN	NaN	NaN	NaN	NaN
A6NIH7	A6NIH7	Protein unc-119 homolog B	UNC119B					+	+	3,28423575111563	9,77464023893565E-05			+	+	dsRNA_PEG;Silv_PEG	3,54840383242432	9,9815157116451E-05	-3,66843838691711	-2,36786894019258	2,08347852799585	0,00203651115618661	-2,79198796749115	-1,58066073907969								+	5	4	4	22,7	19,1	19,1	28,136	0	29,577	1002900	15	17	10.2531385421753	NaN	7.29618215560913	NaN	11.4048223495483
A6NJ78;P0C7V9;A6NJ78-4;A6NJ78-3	A6NJ78;P0C7V9;A6NJ78-4	Probable methyltransferase-like protein 15;Putative methyltransferase-like protein 15P1	METTL15;METTL15P1							0,0992528995061924	0,674477908025248						0,131629366789486	0,69065029129271	-0,249851274490356	-0,14532178803895	0,0999512325472697	0,754135840492787	0,200037908554077	0,115035768399287						+	+	+	4	4	2	16,2	16,2	6,4	46,121	0	9,1535	8371600	22	24	NaN	NaN	NaN	NaN	6.98618316650391
A6NKD9	A6NKD9	Coiled-coil domain-containing protein 85C	CCDC85C					+	+	3,43470282476313	8,42696629213483E-05			+	+	dsRNA_PEG;Silv_PEG	4,84393730736339	7,66073871409029E-05	-3,49471461772919	-2,62976862572342	2,3814825443426	0,00193163636363636	-2,65411472320557	-1,62285227247466								+	1	1	1	5,3	5,3	5,3	45,209	0	30,688	476850	18	14	NaN	NaN	8.56380653381348	NaN	8.8264217376709
A6NKF1;A6NKF1-2	A6NKF1	SAC3 domain-containing protein 1	SAC3D1					+	+	1,66604116205434	0,00299611197511664			+	+	dsRNA_PEG;Silv_PEG	1,65922245241958	0,00146551724137931	-2,70238575935364	-1,40658784330764	2,19487853073975	0,00940055632823366	-1,57101402282715	-1,11479087611961							+	+	3	3	3	17,3	17,3	17,3	43,553	0	34,864	1575800	19	36	NaN	NaN	NaN	NaN	NaN
A6NKG5	A6NKG5	Retrotransposon-like protein 1	RTL1							0,531853528065812	0,0922593724859212						0,222857140987242	0,813722906403941	-0,106239175796508	-0,0890727233965624	0,73814989918951	0,268097276264591	-0,570219731330871	-0,411527630353269						+	+	+	2	2	2	2,9	2,9	2,9	155,05	0	4,5448	336430	62	7	NaN	NaN	NaN	NaN	5.81575489044189
A6NKT7;P0DJD0;P0DJD1;Q7Z3J3-2	A6NKT7;P0DJD0;P0DJD1	RanBP2-like and GRIP domain-containing protein 3;RANBP2-like and GRIP domain-containing protein 1;RANBP2-like and GRIP domain-containing protein 2	RGPD3;RGPD1;RGPD2	+			+		+	0,75872120185205	0,0415093085106383			+		dsRNA_PEG	1,35772121380009	0,0287596362061498	1,24556970596313	0,826155536788263	0,85595544229753	0,0872693187014175	1,04914474487305	0,643989717332863					+	+	+	+	26	4	0	21,6	3,5	0	197,48	0	6,4958	2293700	93	13	NaN	12.2518377304077	11.3671417236328	10.2046937942505	11.5233173370361
A6NLU0;F8VTS6	A6NLU0;F8VTS6	Ret finger protein-like 4A;Ret finger protein-like 4A-like protein 1	RFPL4A;RFPL4AL1					+	+	1,95287934031341	0,00145960319083657			+	+	dsRNA_PEG;Silv_PEG	2,38211474236898	0,000281818181818182	-3,82501164674759	-1,9968220991598	2,01479184710894	0,00148351648351648	-3,54648969173431	-1,76780498590516								+	1	1	1	7	7	7	32,238	0	12,055	1052900	15	8	NaN	NaN	NaN	NaN	NaN
A6NNY8	A6NNY8	Ubiquitin carboxyl-terminal hydrolase 27	USP27X					+	+	3,72190676425366	4,79904019196161E-05			+	+	dsRNA_PEG;Silv_PEG	2,93819296038024	0,000144087705559906	-3,88162217140198	-2,23634445605236	3,00434315863651	0,000677098150782361	-3,32839784622192	-2,06168029308106								+	6	4	4	25,3	16,9	16,9	49,63	0	18,225	973040	23	12	NaN	NaN	NaN	NaN	NaN
A6ZKI3;Q17RB0	A6ZKI3;Q17RB0	Protein FAM127A;Protein FAM127C	FAM127A;FAM127C					+	+	1,33671484536459	0,00733873343151694						1,83139770750148	0,342012159110648	-0,423389291763306	-0,374128464378252	0,904952072118535	0,615486902146358	-0,204909896850586	-0,183378542243052						+	+	+	3	3	2	29,2	29,2	23	13,171	0	26,468	5018900	8	24	NaN	NaN	14.2073955535889	NaN	15.2068614959717
A7E2V4;A7E2V4-5;A7E2V4-3;A7E2V4-4;A7E2V4-2	A7E2V4;A7E2V4-5;A7E2V4-3;A7E2V4-4;A7E2V4-2	Zinc finger SWIM domain-containing protein 8	ZSWIM8	+				+	+	1,77689616715498	0,00225689894778638						3,07747731958191	0,0914833659491194	-0,71083025932312	-0,630460918982378	0,998299919233109	0,363458379578246	-0,410809326171875	-0,337520380190424					+	+	+	+	21	21	21	19,6	19,6	19,6	197,3	0	146,83	19625000	76	217	NaN	10.5206184387207	12.8521003723145	9.25722312927246	13.1299266815186
A7MCY6;A7MCY6-2	A7MCY6	TANK-binding kinase 1-binding protein 1	TBKBP1					+	+	2,95751546566181	0,000172956760809798			+		dsRNA_PEG	2,77466442809799	0,0012216181643748	-2,06959595680237	-1,45831675718643	1,52643764976008	0,143314407684098	-0,681618118286133	-0,545044845614843						+	+	+	4	4	4	11,4	11,4	11,4	67,701	0	24,312	3089000	28	16	NaN	NaN	NaN	NaN	8.45306491851807
A8MT69	A8MT69	Centromere protein X	STRA13					+	+	2,32370656904477	0,000645558487247142			+	+	dsRNA_PEG;Silv_PEG	2,24093940443913	0,00187866232613199	-2,06014459133148	-1,35054372650806	2,68054897061973	0,00233395406579764	-2,24397842884064	-1,52387703517615								+	1	1	1	17,3	17,3	17,3	8,9593	0,0060317	1,8115	142180	7	2	NaN	NaN	NaN	NaN	NaN
P62308;A8MWD9	P62308;A8MWD9	Small nuclear ribonucleoprotein G;Putative small nuclear ribonucleoprotein G-like protein 15	SNRPG;SNRPGP15			+			+	6,67997828861637	0			+		dsRNA_PEG	7,55721881665346	0,0457238945401702	-0,770462512969971	-0,748715052188938	1,44699805914292	0,666614105123087	-0,167320966720581	-0,157182833381975						+	+	+	2	2	2	17,1	17,1	17,1	8,496	0	10,077	6927100	3	15	NaN	NaN	NaN	NaN	14.3126707077026
Q9NUH8;A8MWL7;Q9NUH8-2	Q9NUH8;A8MWL7;Q9NUH8-2	Transmembrane protein 14B;Transmembrane protein 14D	TMEM14B;TMEM14D		+				+	1,27701167548334	0,00873594176524113			+		dsRNA_PEG	1,38088894388345	0,00566961801163673	2,00895142555237	1,11186209059173	NaN	1	0	NaN						+			1	1	1	14,9	14,9	14,9	12,078	0,0052149	1,8856	41814	4	1	NaN	NaN	NaN	NaN	NaN
A8MXV4	A8MXV4	Nucleoside diphosphate-linked moiety X motif 19, mitochondrial	NUDT19	+			+		+	6,39993032196298	3,17208564631245E-06			+	+	dsRNA_PEG;Silv_PEG	5,90866262746236	0,000398645379777455	2,12953333854675	1,86917617949023	4,25542926926451	0,00390917516218721	1,58687763214111	1,34067510978147					+	+	+	+	11	11	11	49,3	49,3	49,3	42,233	0	47,022	7006000	17	76	10.4062051773071	NaN	9.7271032333374	7.83825874328613	11.9119157791138
A9UHW6;A9UHW6-2;A9UHW6-3	A9UHW6;A9UHW6-2;A9UHW6-3	MIF4G domain-containing protein	MIF4GD					+	+	3,5883580412916	6,16279069767442E-05			+	+	dsRNA_PEG;Silv_PEG	2,72373846799024	0,000709988860007427	-2,47413415908813	-1,63661331339056	3,60551480552533	0,000434622467771639	-3,36036176681519	-2,25147012947179								+	1	1	1	5,9	5,9	5,9	25,423	0,0010384	2,9164	434770	15	7	NaN	NaN	10.6134214401245	NaN	11.4538879394531
B2RTY4;B2RTY4-4;B2RTY4-2;B2RTY4-5;B2RTY4-3	B2RTY4;B2RTY4-4;B2RTY4-2;B2RTY4-5	Unconventional myosin-IXa	MYO9A					+	+	2,41830949080876	0,000519677996422182						2,42154002879208	0,142617769376181	-0,634150457382202	-0,551830253457416	0,046859805564466	0,969400916030534	-0,0176624774932861	-0,0155957820822544						+	+	+	26	26	26	15,1	15,1	15,1	292,7	0	76,195	10576000	138	153	NaN	8.12241363525391	9.7096004486084	NaN	11.9110174179077
P0CG08;B7ZAQ6;B7ZAQ6-2;B7ZAQ6-3	P0CG08;B7ZAQ6;B7ZAQ6-2;B7ZAQ6-3	Golgi pH regulator B;Golgi pH regulator A	GPR89B;GPR89A				+		+	6,93398612127209	0			+	+	dsRNA_PEG;Silv_PEG	6,02823536046431	0,000277066356228172	2,30982875823975	2,01712406092982	4,89164509015015	0,00196927374301676	1,88095426559448	1,60200841467769						+	+	+	8	8	8	20	20	20	52,916	0	79,25	10029000	21	71	NaN	NaN	11.4214859008789	NaN	12.0532131195068
C4AMC7;Q6VEQ5;A8K0Z3;A8MWX3	C4AMC7;Q6VEQ5;A8K0Z3	Putative WAS protein family homolog 3;WAS protein family homolog 2;WAS protein family homolog 1	WASH3P;WASH2P;WASH1	+				+	+	4,28652408131472	1,42704245451302E-05			+	+	dsRNA_PEG;Silv_PEG	3,98450316028573	0,00275201781241303	-1,49836039543152	-1,25795834249871	3,51496481586064	0,0244023602135431	-1,04008626937866	-0,89841455732834					+	+	+	+	9	9	4	25,5	25,5	13,4	49,994	0	70,563	7330200	18	77	NaN	13.2206659317017	13.9469060897827	12.1960182189941	14.9039287567139
O43374;C9J798;O43374-2	O43374;C9J798;O43374-2	Ras GTPase-activating protein 4;Putative Ras GTPase-activating protein 4B	RASA4;RASA4B						+	1,10741504676828	0,0140732652342374						0,162355960587027	0,927116279069767	0,0397719860076904	0,0363206733666556	1,01805173301844	0,533151872399445	-0,259028482437134	-0,228276905694671						+	+	+	14	14	14	24,5	24,5	24,5	90,457	0	77,922	15833000	49	114	NaN	NaN	9.13458061218262	10.415319442749	12.8918409347534
C9J7I0	C9J7I0	UBAP1-MVB12-associated (UMA)-domain containing protein 1	UMAD1	+			+		+	0,820390857092659	0,0339276139410188			+	+	dsRNA_PEG;Silv_PEG	1,11338378198582	0,00275347801892042	3,19833002090454	1,25729768188042	0,731091418906582	0,0184651024651025	2,77040300369263	0,95923555604031					+	+			2	2	2	21,9	21,9	21,9	15,2	0	20,254	1564000	4	26	NaN	15.7252597808838	14.5371580123901	13.3550758361816	15.531229019165
E9PAV3;Q13765;E9PAV3-2	E9PAV3;Q13765;E9PAV3-2	Nascent polypeptide-associated complex subunit alpha, muscle-specific form;Nascent polypeptide-associated complex subunit alpha	NACA	+		+			+	5,3650322450653	8,07672892478546E-06			+		dsRNA_PEG	5,37846747649987	0,018577000672495	-0,965172290802002	-0,897351537468127	1,13451289254616	0,598752680851064	-0,212113618850708	-0,192693423229361					+	+	+	+	6	6	5	5,3	5,3	4,7	205,42	0	291,67	208910000	106	174	12.907078742981	14.5834350585938	15.4469537734985	13.6567602157593	15.6826105117798
E9PRG8	E9PRG8	Uncharacterized protein C11orf98	C11orf98			+			+	5,48885942422606	6,31911532385466E-06			+		dsRNA_PEG	6,68721091584071	0,000891041162227603	-1,68824772834778	-1,55595187103512	0,0728066975992057	0,933472479901051	0,039984178543091	0,0333776477093224						+	+	+	3	3	3	22,8	22,8	22,8	14,234	0	9,1363	5253300	6	33	NaN	10.7433195114136	13.6186151504517	NaN	13.8981285095215
L0R6Q1	L0R6Q1		SLC35A4				+		+	9,14183305611987	0			+	+	dsRNA_PEG;Silv_PEG	7,40118629289604	0,000125560538116592	3,85861096382141	3,34599244650831	5,16592337135825	0,00161096829477292	2,01741371154785	1,72443149564418						+	+	+	3	3	3	33	33	33	11,133	0	32,433	2151700	5	22	NaN	NaN	NaN	NaN	NaN
L0R819	L0R819		ASNSD1					+	+	3,12661378885225	0,000128526645768025			+	+	dsRNA_PEG;Silv_PEG	2,47918481937802	8,41584158415842E-05	-6,25820474624634	-2,5694285348716	4,96349259338737	0,000145454545454545	-6,08140413761139	-3,92565619446414						+	+	+	7	6	6	72,9	52,1	52,1	11,25	0	22,604	2524900	6	23	NaN	NaN	11.4984502792358	NaN	12.7953290939331
O00116	O00116	Alkyldihydroxyacetonephosphate synthase, peroxisomal	AGPS	+			+		+	8,51915133454354	0			+	+	dsRNA_PEG;Silv_PEG	8,06003799335342	0,00043994720633524	1,89286122322082	1,78503253865647	5,93642448168961	0,00280652173913043	1,5937093257904	1,4445326181829					+	+	+	+	35	35	35	63,5	63,5	63,5	72,911	0	323,31	336070000	35	849	10.7305545806885	15.4725322723389	16.7989273071289	14.9205856323242	17.2433967590332
O00124;O00124-3;O00124-2	O00124;O00124-3;O00124-2	UBX domain-containing protein 8	UBXN8						+	2,03444895231502	0,00121194525093322				+	Silv_PEG	0,410163527824106	0,511851025430681	-0,34009108543396	-0,248194707930293	1,82857273993248	0,0067606483226536	-1,89099106788635	-1,19010284350711						+		+	2	2	2	12,2	12,2	12,2	30,541	0,0025818	2,2394	207410	15	2	NaN	NaN	NaN	NaN	NaN
O00139;O00139-1;O00139-5;O00139-4;O00139-2	O00139;O00139-1;O00139-5;O00139-4;O00139-2	Kinesin-like protein KIF2A	KIF2A					+	+	9,51321776909456	0			+	+	dsRNA_PEG;Silv_PEG	7,62928488592305	8,54700854700855E-05	-2,70891699790955	-2,46329429755856	7,22639603835292	0,00141635687732342	-1,92217049598694	-1,77833278435525						+	+	+	12	12	12	22,4	22,4	22,4	79,954	0	61,083	14128000	35	86	NaN	NaN	9.4862117767334	9.58736515045166	13.4195652008057
O00148;O00148-2;O00148-3	O00148;O00148-2;O00148-3	ATP-dependent RNA helicase DDX39A	DDX39A					+	+	10,5125820123733	0			+	+	dsRNA_PEG;Silv_PEG	7,97762726270713	0,0005	-1,83579921722412	-1,73154855122141	8,60405013064204	0,00177080062794349	-1,74664330482483	-1,66893222787556						+	+	+	19	7	7	54,3	27,4	27,4	49,129	0	109,23	24780000	19	99	NaN	NaN	15.2699298858643	NaN	15.6797552108765
O00151	O00151	PDZ and LIM domain protein 1	PDLIM1					+	+	5,93294527322613	5,04095778197858E-06			+	+	dsRNA_PEG;Silv_PEG	4,9699394106901	9,36454849498328E-05	-4,47050943374634	-3,18688515104767	4,44169971956259	0,000197802197802198	-3,52612116336823	-2,5514810577429								+	1	1	1	5,2	5,2	5,2	36,071	0,00046062	3,8557	556520	16	4	NaN	NaN	NaN	NaN	NaN
O00154;O00154-4;O00154-6;O00154-7;O00154-5;O00154-2;O00154-3	O00154;O00154-4;O00154-6;O00154-7;O00154-5;O00154-2;O00154-3	Cytosolic acyl coenzyme A thioester hydrolase	ACOT7	+				+	+	4,65267524295195	8,02246289610911E-06			+	+	dsRNA_PEG;Silv_PEG	4,57652533384345	0,00212817551963048	-1,52499561309814	-1,31742906630185	3,52465757678863	0,0139987421383648	-1,20735602378845	-1,0211177478108					+	+	+	+	12	12	12	40,3	40,3	40,3	41,796	0	165,18	44703000	20	155	NaN	12.4965047836304	14.2681035995483	11.8430185317993	15.473705291748
O00159;O00159-3;O00159-2	O00159;O00159-3;O00159-2	Unconventional myosin-Ic	MYO1C	+						0,616176396454369	0,0678384101645219						0,0408774135983933	0,966811798173379	-0,0187605381011964	-0,0161674500624481	1,48057531691037	0,551698568718745	0,237500333786011	0,217947617465732				+	+	+	+	+	46	46	46	49	49	49	121,68	0	323,31	127520000	56	663	10.4397268295288	14.0081663131714	16.2776145935059	12.952486038208	16.5357761383057
O00161;O00161-2	O00161;O00161-2	Synaptosomal-associated protein 23	SNAP23				+		+	4,46214294626294	1,04790419161677E-05			+	+	dsRNA_PEG;Silv_PEG	4,51869763432111	0,00013520197856554	2,98771018981934	2,27201459384184	2,54865214456288	0,00353181155900923	1,97329707145691	1,3709690097539						+	+	+	9	9	9	63,5	63,5	63,5	23,354	0	25,263	4262600	12	41	NaN	11.5428867340088	12.810230255127	NaN	13.7405185699463
O00165;O00165-5;O00165-2;O00165-3;O00165-4;O00165-6	O00165;O00165-5;O00165-2;O00165-3;O00165-4	HCLS1-associated protein X-1	HAX1		+				+	1,97058771096296	0,00140061538461538	+		+		dsRNA_PEG	2,81123858890475	0,000463742943986105	2,75245170593262	1,7767148440908	0,0473295038250891	0,860211586901763	-0,130195093154907	-0,0661704290677382						+			4	4	4	19,7	19,7	19,7	31,62	0	12,947	335950	17	9	NaN	NaN	NaN	NaN	7.61213111877441
O00170	O00170	AH receptor-interacting protein	AIP	+				+	+	5,86743872314476	4,90196078431373E-06			+	+	dsRNA_PEG;Silv_PEG	5,27795607133691	7,42705570291777E-05	-3,31796269416809	-2,6148345713079	4,86807978034512	0,000707818930041152	-2,4994903087616	-2,02670379116532					+	+	+	+	15	15	15	60,3	60,3	60,3	37,636	0	123,52	33919000	18	160	12.6075849533081	13.8500890731812	15.7289571762085	13.4257402420044	16.6783809661865
O00178	O00178	GTP-binding protein 1	GTPBP1					+	+	5,74441123712567	4,6592894583576E-06			+	+	dsRNA_PEG;Silv_PEG	8,54540467947735	0,000185328185328185	-2,22280488014221	-2,09616170063867	3,55035670824939	0,00475458813486983	-1,59327659606934	-1,28658208664826						+	+	+	14	14	14	34,2	34,2	34,2	72,453	0	95,93	12330000	30	140	NaN	9.99520206451416	11.9930448532104	NaN	12.2042350769043
O00180	O00180	Potassium channel subfamily K member 1	KCNK1					+	+	3,07565887902618	0,000148798760010333			+		dsRNA_PEG	3,89228126526979	0,000631990614000782	-2,16968998908997	-1,68696596480677	0,177421393768333	0,718362921716345	-0,185978269577026	-0,131802282513064						+	+	+	3	3	2	12,2	12,2	8,6	38,143	0	20,458	2162100	8	9	NaN	NaN	12.1699247360229	NaN	11.9490604400635
O00186	O00186	Syntaxin-binding protein 3	STXBP3				+		+	5,97821548926161	5,17464424320828E-06			+	+	dsRNA_PEG;Silv_PEG	4,62263718227078	0,00120348274750081	1,72647180557251	1,46869817804262	4,77100344862785	0,00311620635747785	1,64322700500488	1,41826038997853						+	+	+	10	10	10	24,3	24,3	24,3	67,764	0	54,562	8213700	30	96	NaN	10.7954711914063	11.160943031311	NaN	12.3759622573853
O00189	O00189	AP-4 complex subunit mu-1	AP4M1					+	+	2,84674493575974	0,000204379562043796			+		dsRNA_PEG	2,47598838223023	0,0407754157019575	-0,932330799102783	-0,767872165303941	3,50494012300632	0,0771966527196653	-0,742776584625244	-0,667340759680712						+	+	+	5	5	5	19,4	19,4	19,4	49,976	0	43,327	1484800	27	31	NaN	NaN	NaN	NaN	11.0534505844116
O00192;O00192-2	O00192;O00192-2	Armadillo repeat protein deleted in velo-cardio-facial syndrome	ARVCF				+		+	2,51166914039253	0,00041391858085058			+		dsRNA_PEG	3,33568843832823	0,0483598014888337	0,840400838851929	0,7395529166963	2,01009704927361	0,0748238039673279	0,833316469192505	0,673683153833448						+	+	+	8	8	8	12,7	12,7	12,7	104,64	0	36,456	8217800	50	73	NaN	8.21553325653076	10.0155544281006	NaN	11.2086610794067
O00193	O00193	Small acidic protein	SMAP	+				+	+	1,62211286892698	0,00336382937656823			+	+	dsRNA_PEG;Silv_PEG	1,35755464425212	0,00392150623176876	-2,27965395450592	-1,18163239767946	2,22029206247456	0,00147406733393995	-3,23215787410736	-1,76411950319466					+			+	2	2	2	9,3	9,3	9,3	20,332	0	85,629	2409300	5	17	NaN	12.541919708252	13.0788011550903	11.5129375457764	13.54833984375
O00203;O00203-3	O00203;O00203-3	AP-3 complex subunit beta-1	AP3B1	+				+	+	4,76436351542467	8,25423029302517E-06			+		dsRNA_PEG	5,5474544574896	0,00167597087378641	-1,53889789581299	-1,38171163539422	2,54008341547091	0,0733273921200751	-0,799240970611572	-0,678127131794108					+	+	+	+	33	33	24	40,5	40,5	33,4	121,32	0	275,24	47780000	55	385	12.7396755218506	14.7945175170898	15.9743919372559	13.2951946258545	16.0572719573975
O00213;O00213-2;O00213-4;O00213-6;O00213-3;O00213-5	O00213;O00213-2;O00213-4;O00213-6;O00213-3;O00213-5	Amyloid beta A4 precursor protein-binding family B member 1	APBB1					+	+	2,89120159734657	0,000192913385826772			+		dsRNA_PEG	2,92183083802097	0,0232234206471495	-1,02976861000061	-0,860677989993246	2,61376762481686	0,0980157409489543	-0,717857980728149	-0,621270931055544						+	+	+	14	14	14	28	28	28	77,243	0	71,793	10153000	27	109	NaN	12.9915924072266	13.9729795455933	NaN	14.4628858566284
O00214;O00214-2	O00214;O00214-2	Galectin-8	LGALS8				+		+	2,54145666124025	0,000393037104901512			+	+	dsRNA_PEG;Silv_PEG	3,73448276157007	7,4468085106383E-05	4,12566256523132	2,61700136121671	1,51541699050637	0,00316632443531828	2,94167017936707	1,40856117166321						+			2	2	2	8,2	8,2	8,2	35,808	0,0093043	1,6247	735510	19	6	NaN	NaN	NaN	NaN	NaN
O00217	O00217	NADH dehydrogenase [ubiquinone] iron-sulfur protein 8, mitochondrial	NDUFS8				+		+	8,97196329304701	0			+	+	dsRNA_PEG;Silv_PEG	7,34866017967913	6,97167755991285E-05	3,3211555480957	2,92822917695942	5,09089075606613	0,00274266740453791	1,66500782966614	1,45557136422902						+	+	+	4	4	4	20,5	20,5	20,5	23,705	0	18,409	3395200	13	31	NaN	NaN	NaN	NaN	NaN
O00221	O00221	NF-kappa-B inhibitor epsilon	NFKBIE					+	+	7,80280130630259	0			+	+	dsRNA_PEG;Silv_PEG	5,57921307039732	9,15157292659676E-05	-2,8937392950058	-2,38832151778653	6,22600316347817	0,000182509505703422	-3,38433845043182	-2,82280962265177								+	3	3	3	12,6	12,6	12,6	52,863	0	13,824	817080	25	11	NaN	NaN	NaN	NaN	NaN
O00231;O00231-2	O00231;O00231-2	26S proteasome non-ATPase regulatory subunit 11	PSMD11	+		+			+	5,6278898957203	4,43704936217415E-06						3,55585482389103	0,182841638981174	-0,546996736526489	-0,505695941992944	3,60379628334202	0,117028546332894	0,641589021682739	0,586410106294064					+	+	+	+	25	25	25	60,9	60,9	60,9	47,463	0	323,31	159380000	27	471	NaN	15.5607213973999	17.1267642974854	14.0066766738892	17.8359642028809
O00232;O00232-2	O00232;O00232-2	26S proteasome non-ATPase regulatory subunit 12	PSMD12	+		+			+	4,33274592987663	1,30151843817787E-05				+	Silv_PEG	0,701879966955625	0,692644003777148	-0,160719633102417	-0,144375183489293	3,12100118708543	0,0405243368529487	0,927247285842896	0,796965437685162					+	+	+	+	24	24	24	51,1	51,1	51,1	52,904	0	323,31	91567000	25	406	11.1349401473999	15.9120006561279	17.0155239105225	13.9769220352173	17.7410984039307
O00233;O00233-2;O00233-3	O00233;O00233-2	26S proteasome non-ATPase regulatory subunit 9	PSMD9	+				+	+	4,28678833538464	1,42755174875089E-05			+	+	dsRNA_PEG;Silv_PEG	3,29182308545347	0,000290076335877863	-2,908669090271	-1,96537901427546	4,96455927628594	0,000237442922374429	-3,07683548927307	-2,40804431599973					+	+	+	+	7	7	7	30,5	30,5	30,5	24,682	0	26,147	9258900	12	55	NaN	14.8328895568848	15.5531196594238	14.8296232223511	15.0776081085205
O00244	O00244	Copper transport protein ATOX1	ATOX1	+						0,4661759058593	0,118631244034362						NaN	1	0	NaN	NaN	1	0	NaN					+				7	7	7	47,1	47,1	47,1	7,4016	0	48,119	9097300	4	39	NaN	16.2517967224121	14.4168634414673	13.4504384994507	12.4802856445313
O00258;O00258-2	O00258;O00258-2	Tail-anchored protein insertion receptor WRB	WRB				+		+	6,48628402131769	3,30578512396694E-06			+	+	dsRNA_PEG;Silv_PEG	5,08328060930109	8,0563947633434E-05	3,07400894165039	2,42746482452097	4,32016110775117	0,000875	2,52127695083618	1,96187594344467						+	+	+	2	2	2	14,9	14,9	14,9	19,779	0	5,2726	1340200	11	16	NaN	NaN	NaN	NaN	10.9232530593872
O00264;O00264-2	O00264;O00264-2	Membrane-associated progesterone receptor component 1	PGRMC1	+			+		+	7,92715483464188	0			+	+	dsRNA_PEG;Silv_PEG	6,31996600371653	0,000640926640926641	1,85200715065002	1,67530165984866	6,60509374777489	0,00439007092198582	1,40694832801819	1,31143584442683					+	+	+	+	17	17	16	64,6	64,6	60	21,671	0	323,31	192180000	8	271	11.750581741333	16.4983654022217	18.3517761230469	17.0601253509521	18.2507705688477
O00267-2	O00267-2	Transcription elongation factor SPT5	SUPT5H	+		+			+	5,31019329536689	7,90123456790123E-06			+		dsRNA_PEG	7,0264797876151	0,0131599721383794	-0,999043893814087	-0,956085813183998	0,393055793546364	0,802034245479277	-0,103720140457153	-0,0928614630654787					+	+	+	+	27	27	1	32,3	32,3	1,2	120,5	0	192,38	38618000	51	301	NaN	13.0513277053833	14.7412033081055	11.5170297622681	15.6718730926514
O00273	O00273	DNA fragmentation factor subunit alpha	DFFA							0,681627586234716	0,0539273623664749						0,586652820141659	0,548342392188771	0,274770355224609	0,224540475877073	0,898305021064503	0,179586263963591	0,700278377532959	0,498882972456344						+	+	+	10	10	2	45	45	8,5	36,521	0	128,76	12451000	18	108	NaN	14.1895160675049	14.6290149688721	NaN	15.1952180862427
O00291;O00291-3;O00291-4	O00291;O00291-3;O00291-4	Huntingtin-interacting protein 1	HIP1			+			+	1,58783955312746	0,00366468444273931						0,240250396428864	0,687377245508982	-0,195912313461304	-0,146940349696589	1,41638109285201	0,0993441004934948	0,816843557357788	0,618419231222297						+	+	+	12	12	12	20,2	20,2	20,2	116,22	0	53,482	4934200	57	72	NaN	8.61349487304688	8.99675559997559	NaN	10.8198595046997
O00299	O00299	Chloride intracellular channel protein 1	CLIC1	+						0,322712197519855	0,21839017565677						0,653272139955145	0,741629953198128	0,133866739273071	0,121705796398614	0,360408698166677	0,845394745172523	0,080485773086548	0,0733386936667595					+	+	+	+	20	20	20	85,1	85,1	85,1	26,922	0	323,31	215120000	15	261	13.9370975494385	17.5221366882324	17.4980239868164	15.1803750991821	17.0966129302979
O00303	O00303	Eukaryotic translation initiation factor 3 subunit F	EIF3F	+				+	+	3,90853240841005	3,91785150078989E-05			+		dsRNA_PEG	4,88195769350091	0,0349980830670927	-0,856710004806518	-0,793563414194997	1,75321923115027	0,333138138138138	-0,407165098190307	-0,359713638554806					+	+	+	+	14	14	14	55,7	55,7	55,7	37,563	0	323,31	109450000	15	402	12.638277053833	16.4705009460449	17.73264503479	14.8646697998047	18.789852142334
O00308;O00308-3;O00308-2	O00308;O00308-3;O00308-2	NEDD4-like E3 ubiquitin-protein ligase WWP2	WWP2							0,473787168423312	0,115272611261764						0,746880842980339	0,129521954944635	0,920906972885132	0,569560125832069	0,589523404097238	0,174055382052884	0,856975865364075	0,505605118841294						+		+	3	3	3	4,9	4,9	4,9	98,911	0	6,2011	380830	46	8	NaN	NaN	NaN	NaN	NaN
O00311	O00311	Cell division cycle 7-related protein kinase	CDC7							0,374166592922857	0,173481667188969						0,704455513494427	0,377095262527792	0,458903551101685	0,347052549756292	0,61226677389183	0,330074492099323	0,506604433059692	0,362259834475823						+	+	+	8	8	7	20,6	20,6	17,4	63,887	0	17,617	8020500	33	52	NaN	NaN	11.9733390808105	NaN	12.9371347427368
O00327;O00327-8;O00327-4;O00327-9;O00327-1;O00327-7;O00327-3;O00327-5;O00327-6	O00327;O00327-8;O00327-4;O00327-9;O00327-1;O00327-7;O00327-3;O00327-5;O00327-6	Aryl hydrocarbon receptor nuclear translocator-like protein 1	ARNTL					+	+	4,51606063250514	1,06626047220107E-05			+	+	dsRNA_PEG;Silv_PEG	4,29722316770046	0,000193036041539401	-2,67629232406616	-2,05057519846105	3,16079615717482	0,00379746835443038	-1,76508369445801	-1,35112115836069								+	2	2	2	5,1	5,1	5,1	68,761	0,00060469	3,3904	220410	24	6	NaN	NaN	NaN	NaN	8.10998725891113
O00329	O00329	Phosphatidylinositol 4,5-bisphosphate 3-kinase catalytic subunit delta isoform	PIK3CD					+	+	3,54771430183356	6,68973471741638E-05			+	+	dsRNA_PEG;Silv_PEG	3,66614700597956	0,00104353605849119	-1,92672073841095	-1,50984332182793	3,14187902912353	0,00176715497301465	-2,33982634544373	-1,66044568214115								+	4	4	3	5,1	5,1	4,3	119,48	0	8,3969	625980	54	14	NaN	NaN	NaN	NaN	NaN
O00330;O00330-3;O00330-2	O00330;O00330-3	Pyruvate dehydrogenase protein X component, mitochondrial	PDHX		+				+	2,94820134965702	0,000174476570289133	+		+		dsRNA_PEG	3,67033456465376	7,03517587939699E-05	5,31916899681091	3,02040885740098	0,304148619103323	0,290405674846626	0,868558239936829	0,392857178874802						+			6	6	6	16,2	16,2	16,2	54,122	0	17,72	2873400	25	21	NaN	NaN	NaN	NaN	NaN
O00391;O00391-2	O00391;O00391-2	Sulfhydryl oxidase 1	QSOX1				+		+	5,66408655991307	4,51977401129943E-06			+	+	dsRNA_PEG;Silv_PEG	5,70263145569896	0,00041837198726694	2,08262519836426	1,81721181394769	3,5708107096522	0,00614208494208494	1,47511200904846	1,21008115066151						+	+	+	7	7	7	15,8	15,8	15,8	82,577	0	19,164	3793200	45	37	NaN	NaN	NaN	NaN	6.85711002349854
O00399	O00399	Dynactin subunit 6	DCTN6			+			+	2,89607980480057	0,000192165558019217						0,157557481623196	0,937164381497665	-0,0337798118591308	-0,0311946642422246	2,81062665474869	0,271008932038835	0,445462512969971	0,409093033700768						+	+	+	1	1	1	9,5	9,5	9,5	20,747	0	30,501	4685600	7	26	NaN	NaN	11.9915924072266	NaN	12.9279813766479
O00400	O00400	Acetyl-coenzyme A transporter 1	SLC33A1				+		+	4,0156019860738	2,88430022943297E-05			+	+	dsRNA_PEG;Silv_PEG	3,36926126681061	0,000363636363636364	2,8098744392395	1,93766980424389	2,58176884397977	0,00255665310865776	2,19799199104309	1,4826101850587						+	+	+	12	12	12	39,3	39,3	39,3	60,908	0	68,243	7478000	21	70	NaN	NaN	10.9267406463623	6.55871152877808	11.8533878326416
O00401	O00401	Neural Wiskott-Aldrich syndrome protein	WASL				+		+	0,745746488483872	0,0433837981407703						0,538049374474991	0,428429051782112	0,42190260887146	0,308328189001338	1,07867970567504	0,124718797647571	0,801578712463379	0,573662461021675						+	+	+	4	4	4	10,7	10,7	10,7	54,826	0	18,553	1586600	23	32	NaN	6.31567478179932	12.3656120300293	NaN	12.0336980819702
O00408;O00408-2;O00408-4;O00408-3;O00408-6;O00408-5	O00408;O00408-2;O00408-4;O00408-3;O00408-6;O00408-5	cGMP-dependent 3,5-cyclic phosphodiesterase	PDE2A					+	+	1,77068640200289	0,00227598495347456			+	+	dsRNA_PEG;Silv_PEG	3,08774596067117	0,000604908946951702	-2,43403098583221	-1,69648535775221	1,21346710789084	0,0153174652241113	-1,815904712677	-1,00043695920948						+	+	+	8	8	8	16	16	16	105,72	0	39,323	3623000	50	38	NaN	NaN	8.27010822296143	NaN	10.7978239059448
O00410;O00410-3;O00410-2	O00410;O00410-3;O00410-2	Importin-5	IPO5	+		+			+	4,70655373633161	8,12347684809098E-06			+	+	dsRNA_PEG;Silv_PEG	3,17098560050562	0,041357428031099	0,882536315917969	0,76570179222767	4,653391541171	0,00486751054852321	1,46733870506287	1,27864568483327					+	+	+	+	42	42	40	60	60	58,2	123,63	0	323,31	114140000	56	568	10.322491645813	14.4167976379395	15.3200597763062	11.8112144470215	16.6894798278809
O00411	O00411	DNA-directed RNA polymerase, mitochondrial	POLRMT				+		+	2,85680570026608	0,000203025866276232			+		dsRNA_PEG	3,19053162212152	8,51063829787234E-05	4,61780223846436	2,5763985467394	0,438493551627114	0,176558622120772	1,0425311088562	0,502491445765658						+			8	8	8	10,7	10,7	10,7	138,62	0	25,721	858110	59	16	NaN	NaN	NaN	NaN	NaN
O00418	O00418	Eukaryotic elongation factor 2 kinase	EEF2K							0,0931949453353409	0,694002401681177						0,196451296717773	0,905443180094068	-0,0520559310913086	-0,0470973831239804	0,227396390961604	0,82611734775004	-0,0960148334503174	-0,0819804146924469						+	+	+	11	11	11	18,6	18,6	18,6	82,143	0	23,653	7691000	38	80	NaN	10.8948173522949	10.487940788269	NaN	11.9603281021118
O00422-2;O00422	O00422-2;O00422	Histone deacetylase complex subunit SAP18	SAP18							0,0278626147717284	0,914015462384775						0,0225756378057018	0,940522210510465	-0,0537190437316895	-0,0295826856370301	0,0892037726054862	0,768855020988053	0,194267988204956	0,108131289857782						+	+	+	3	3	3	24,4	24,4	24,4	19,526	0	8,1594	1158000	12	14	NaN	12.0478734970093	11.0391931533813	10.6612434387207	NaN
O00425	O00425	Insulin-like growth factor 2 mRNA-binding protein 3	IGF2BP3	+		+			+	6,90529978498054	0			+		dsRNA_PEG	6,55179991652651	0,0235957820738137	-0,898410224914551	-0,857799760402924	1,6866912633465	0,64858500669344	-0,17614426612854	-0,166307382506595	+	+	+		+	+	+	+	2	1	1	4,7	2,4	2,4	63,704	0	6,6011	27967000	29	42	12.3573322296143	13.3506631851196	13.3763971328735	10.7454223632813	14.0131483078003
O00429;O00429-3;O00429-6;O00429-5;O00429-7	O00429;O00429-3;O00429-6;O00429-5;O00429-7	Dynamin-1-like protein	DNM1L	+		+			+	1,94003921073926	0,00152112676056338						0,144368655553912	0,855044328951391	0,086270046234131	0,0702125277876008	2,81907823327115	0,0717930385700847	0,789501619338989	0,682357069141259					+	+	+	+	39	39	1	70,5	70,5	3	81,876	0	323,31	148510000	50	749	11.2494688034058	15.1743793487549	15.8725309371948	13.7566604614258	16.9890403747559
O00429-2;O00429-4;O00429-8	O00429-2;O00429-4;O00429-8	Dynamin-1-like protein	DNM1L	+						0,181681666484468	0,443256734134835						1,22294854865088	0,344311057108141	0,44651837348938	0,372375497641642	0,176852226451799	0,504153173631754	-0,537509369850159	-0,245290235767981					+	+	+	+	39	1	1	71,4	2,9	2,9	80,535	0	45,882	31556000	50	22	NaN	11.3305807113647	11.0621814727783	9.25015640258789	12.2458200454712
O00442;O00442-2	O00442;O00442-2	RNA 3-terminal phosphate cyclase	RTCA					+	+	5,03250791677765	8,96057347670251E-06			+	+	dsRNA_PEG;Silv_PEG	3,85356488663222	9,06148867313916E-05	-5,51608471870422	-3,17411928309845	7,73086917020146	0,000163265306122449	-4,62070446014404	-3,96814257328983						+	+	+	7	7	7	35,5	35,5	35,5	39,336	0	70,187	7599500	19	77	NaN	NaN	NaN	NaN	NaN
O00443;O00443-2	O00443	Phosphatidylinositol 4-phosphate 3-kinase C2 domain-containing subunit alpha	PIK3C2A	+			+		+	3,8228175261549	4,07030527289547E-05						3,00369100689422	0,140112900170487	0,618391466140747	0,555018150893741	3,13753690431276	0,062984888462461	0,808871936798096	0,708490175910985					+	+	+	+	48	48	48	37,4	37,4	37,4	190,68	0	310,32	88208000	94	622	NaN	11.5204219818115	14.0404605865479	9.4722843170166	13.9745044708252
O00459	O00459	Phosphatidylinositol 3-kinase regulatory subunit beta	PIK3R2	+				+	+	3,50616939272359	7,07157114342743E-05			+	+	dsRNA_PEG;Silv_PEG	4,98346233193974	8,3028083028083E-05	-3,32247309684753	-2,55977956790624	2,80916580725395	0,000555891238670695	-3,60763375759125	-2,09694999573083					+	+	+	+	10	10	8	23,2	23,2	21,6	81,544	0	56,473	4945400	43	41	NaN	10.7522134780884	11.3493919372559	9.5821418762207	11.1818351745605
O00461	O00461	Golgi integral membrane protein 4	GOLIM4	+			+		+	8,52900689857072	0			+	+	dsRNA_PEG;Silv_PEG	7,92317495301521	7,53701211305518E-05	2,87255635261536	2,62113148860137	4,68746289860201	0,00475523280649295	1,47594084739685	1,28714079904025					+	+	+	+	14	14	14	27,6	27,6	27,6	81,879	0	108,77	21332000	39	118	NaN	10.5382862091064	12.0729026794434	9.73335456848145	12.2830591201782
O00462	O00462	Beta-mannosidase	MANBA				+		+	5,31767374114142	7,93257312840853E-06			+	+	dsRNA_PEG;Silv_PEG	4,39674590993046	8,25593395252838E-05	3,34603638648987	2,4454292961066	3,4443939817862	0,0011062039957939	2,6090371131897	1,85535861908816						+	+		3	3	3	4,3	4,3	4,3	100,89	0	19,831	1163200	40	9	NaN	NaN	NaN	NaN	NaN
O00463;O00463-3;O00463-2	O00463;O00463-3;O00463-2	TNF receptor-associated factor 5	TRAF5					+	+	1,49886481118407	0,00468861142640938			+		dsRNA_PEG	1,73237721641555	0,00807963097839281	-1,58457193374634	-1,04308894341575	1,16687611180823	0,114001323042999	-0,81547532081604	-0,591614839711311						+	+	+	3	3	3	7,9	7,9	7,9	64,405	0	7,9784	921550	34	16	NaN	NaN	8.87230587005615	NaN	8.74321842193604
O00468-6;O00468-3;O00468-7;O00468;O00468-5;O00468-4;O00468-2	O00468-6;O00468-3;O00468-7;O00468;O00468-5;O00468-4;O00468-2	Agrin;Agrin N-terminal 110 kDa subunit;Agrin C-terminal 110 kDa subunit;Agrin C-terminal 90 kDa fragment;Agrin C-terminal 22 kDa fragment	AGRN				+		+	1,92847226307189	0,00156496945010183			+		dsRNA_PEG	1,84766321468556	0,0227405119152692	1,17750067710876	0,863819317464667	1,04276909427706	0,147834788162657	0,743042659759521	0,538898785959647						+	+	+	29	29	29	23,3	23,3	23,3	214,84	0	244,45	41682000	90	264	NaN	6.66391372680664	9.30724620819092	NaN	9.71950817108154
O00469-2;O00469;O00469-3	O00469-2;O00469;O00469-3	Procollagen-lysine,2-oxoglutarate 5-dioxygenase 2	PLOD2	+			+		+	9,61526596054384	0			+	+	dsRNA_PEG;Silv_PEG	9,71869809919455	0,000279909706546275	2,06585669517517	1,98998895360526	6,40864979434672	0,00297265415549598	1,55753397941589	1,434052953016					+	+	+	+	27	27	27	44,7	44,7	44,7	87,097	0	220,4	74365000	41	361	NaN	11.2405529022217	11.504222869873	9.83113288879395	12.8739242553711
O00471	O00471	Exocyst complex component 5	EXOC5					+	+	6,57022456345891	3,47523892267593E-06			+	+	dsRNA_PEG;Silv_PEG	5,27225848617741	0,000476552598225602	-2,0467381477356	-1,75505064581679	6,22043846302199	0,0016996699669967	-1,89035177230835	-1,70099753281324						+	+	+	20	20	20	34,7	34,7	34,7	81,852	0	222,31	20494000	41	204	NaN	11.8873348236084	13.1517772674561	NaN	14.3193197250366
O00487	O00487	26S proteasome non-ATPase regulatory subunit 14	PSMD14	+		+			+	5,59072706871922	4,38356164383562E-06				+	Silv_PEG	0,860397248432081	0,737714018108024	0,13327431678772	0,12344980458029	5,24734597443755	0,0350584501454642	0,88568377494812	0,825785102489047					+	+	+	+	12	12	12	56,5	56,5	56,5	34,577	0	260,39	91357000	15	274	13.8496007919312	16.4302082061768	16.9168357849121	15.3514223098755	17.6866092681885
O00488	O00488	Zinc finger protein 593	ZNF593					+	+	1,76774367358832	0,00229487433207995			+		dsRNA_PEG	1,97769767247356	0,00126764144945963	-2,49680656194687	-1,4505194784212	0,982207193120179	0,0583160947317545	-1,1802978515625	-0,723092226011717								+	3	3	3	35,8	35,8	35,8	15,199	0	7,529	829850	6	14	NaN	NaN	12.8116960525513	NaN	9.72427463531494
O00499;O00499-10;O00499-2;O00499-9;O00499-7;O00499-8;O00499-4;O00499-6;O00499-11;O00499-3;O00499-5	O00499;O00499-10;O00499-2;O00499-9;O00499-7;O00499-8;O00499-4;O00499-6;O00499-11;O00499-3;O00499-5	Myc box-dependent-interacting protein 1	BIN1	+						0,307451418790059	0,234249147815308						0,0162612122797747	0,962349520383693	-0,0302275180816651	-0,0185099599074351	0,575157122283791	0,205270264806954	0,767073535919189	0,469282591134916					+	+	+	+	10	10	10	30,2	30,2	30,2	64,699	0	89,235	9397800	28	98	NaN	13.3089075088501	13.9669561386108	10.9433937072754	14.18177318573
O00505	O00505	Importin subunit alpha-4	KPNA3	+				+	+	3,06778747847553	0,000148453608247423			+	+	dsRNA_PEG;Silv_PEG	4,72825151955484	0,000842933810375671	-1,89117522239685	-1,59553279722497	1,72677541380258	0,0358588359230972	-1,12432713508606	-0,821009784381774		+	+		+	+	+	+	14	10	10	53,4	42,8	42,8	57,81	0	139,93	10762000	17	121	NaN	13.6484699249268	14.8591947555542	10.0943412780762	15.8214502334595
O00506;O00506-2	O00506;O00506-2	Serine/threonine-protein kinase 25	STK25				+		+	1,15887742236505	0,0121082428342532			+	+	dsRNA_PEG;Silv_PEG	0,959301934444731	0,0436	1,29026327133179	0,756853740853511	1,03367212854471	0,0389626168224299	1,37315211296082	0,805287613733355						+	+	+	8	3	1	22,5	8,2	2,1	48,111	0,0006045	3,3808	963190	24	9	NaN	11.5890426635742	NaN	10.3178644180298	12.5074481964111
O00522;O00522-2;O00522-3	O00522;O00522-2;O00522-3	Krev interaction trapped protein 1	KRIT1					+	+	3,26787230708526	9,95132504056247E-05			+		dsRNA_PEG	3,39467033500525	0,0163696489241223	-1,07340116500855	-0,917200444732331	2,40552296668238	0,0547292736610418	-0,892044258117676	-0,736420298869398						+	+	+	1	1	1	2,2	2,2	2,2	84,347	0,005898	1,8232	303530	43	1	NaN	NaN	NaN	NaN	NaN
O00534;O00534-3;O00534-2;O00534-4	O00534;O00534-3;O00534-2;O00534-4	von Willebrand factor A domain-containing protein 5A	VWA5A					+	+	2,67833987489504	0,000296713615023474				+	Silv_PEG	0,90069969726267	0,11383	-0,898641729354858	-0,592413294258103	3,22255626942806	0,00170388751033912	-2,39036490917206	-1,70121257866351								+	3	3	3	7,8	7,8	7,8	86,488	0	18,653	565920	39	11	NaN	NaN	NaN	NaN	7.62168550491333
O00541;O00541-2	O00541;O00541-2	Pescadillo homolog	PES1			+			+	3,80517483108262	4,29579625652041E-05			+		dsRNA_PEG	4,10902508881949	0,0260296684118674	-0,937875366210937	-0,841620465430037	0,247431325116352	0,834298142562311	-0,0901785850524902	-0,0784427740121854						+	+	+	17	17	17	37,6	37,6	37,6	68,002	0	86,443	13119000	29	128	NaN	NaN	14.6764526367188	10.7144174575806	14.9059038162231
O00559;O00559-2	O00559;O00559-2	Receptor-binding cancer antigen expressed on SiSo cells	EBAG9				+		+	7,03786619721196	0			+	+	dsRNA_PEG;Silv_PEG	6,9997009863978	0,000174410293066476	2,40111269950867	2,1652016033187	4,49160218213559	0,00253710247349823	1,76830163002014	1,48818916897926						+	+	+	5	5	5	38,5	38,5	38,5	24,377	0	30,104	5664400	7	33	NaN	NaN	14.0644903182983	NaN	13.7282390594482
O00560;O00560-3	O00560;O00560-3	Syntenin-1	SDCBP				+		+	4,56847255869688	9,31315483119907E-06			+		dsRNA_PEG	4,62568382230023	0,00841289071965108	1,15824580192566	1,03634953207727	2,10871761841921	0,217350680544436	0,521360874176025	0,456773984932993						+	+	+	10	10	1	55,7	55,7	6	32,444	0	110,04	8282700	11	110	NaN	11.3717222213745	14.8587093353271	NaN	15.681622505188
O00560-2	O00560-2	Syntenin-1	SDCBP				+		+	1,82575686690708	0,0020136			+		dsRNA_PEG	2,08157138979699	0,00404753102719831	1,73508214950562	1,17499106245374	0,51162435470082	0,28180992689496	0,627826690673828	0,399646491880105						+	+	+	10	1	1	55,6	5,7	5,7	32,316	0	5,4609	201800	11	5	NaN	NaN	10.5456399917603	NaN	11.9125528335571
O00562;O00562-2	O00562;O00562-2	Membrane-associated phosphatidylinositol transfer protein 1	PITPNM1				+		+	2,8860996074602	0,000192676333251413			+	+	dsRNA_PEG;Silv_PEG	2,63586722324033	0,0419391906059971	0,912679195404053	0,763220047668535	2,67425679793891	0,0225662100456621	1,13439154624939	0,915191357133302						+	+	+	10	10	10	13,7	13,7	13,7	134,85	0	40,508	3325500	58	57	NaN	7.45762729644775	8.3281364440918	NaN	10.8535432815552
O00566	O00566	U3 small nucleolar ribonucleoprotein protein MPP10	MPHOSPH10	+				+	+	6,70295206458596	0			+	+	dsRNA_PEG;Silv_PEG	6,32281861810942	0,000144200626959248	-2,56346874237061	-2,23716327015719	4,64636165078697	0,00328024193548387	-1,62654166221619	-1,39738896477576					+	+	+	+	8	8	8	20,4	20,4	20,4	78,863	0	48,014	8798600	28	80	8.82100868225098	9.63068580627441	9.8673095703125	NaN	10.9032039642334
O00567	O00567	Nucleolar protein 56	NOP56	+				+	+	2,63740411427711	0,000327272727272727			+		dsRNA_PEG	2,75290901222719	0,0386539763113367	-0,923402214050293	-0,776814109059923	1,48306230375501	0,256637590455701	-0,500110530853271	-0,420745446568823					+	+	+	+	14	14	14	33,2	33,2	33,2	66,049	0	139,61	17890000	31	191	NaN	11.4287261962891	13.3612585067749	9.84206771850586	13.6532926559448
O00571;O00571-2;O15523;O15523-2;O15523-3	O00571;O00571-2;O15523;O15523-2	ATP-dependent RNA helicase DDX3X;ATP-dependent RNA helicase DDX3Y	DDX3X;DDX3Y	+				+	+	11,4674797455431	0			+	+	dsRNA_PEG;Silv_PEG	9,36576366983765	7,87623066104079E-05	-2,80009961128235	-2,6464662222952	8,56634648355066	0,000542955326460481	-2,33526921272278	-2,19679262287152	+	+	+		+	+	+	+	34	34	31	59,4	59,4	57,6	73,243	0	323,31	232920000	39	594	13.1689071655273	15.3421440124512	16.6916618347168	14.2977046966553	17.3969898223877
O00592;O00592-2	O00592;O00592-2	Podocalyxin	PODXL				+		+	4,87445585564822	8,5397096498719E-06			+	+	dsRNA_PEG;Silv_PEG	3,70097782018137	0,00040511121628017	2,49841012954712	1,84595917589065	3,50126067170906	0,00171334971334971	2,28790011405945	1,69641748188055						+	+	+	4	4	4	13,4	13,4	13,4	58,635	0	12,571	3701500	23	16	NaN	11.3664865493774	11.4550189971924	NaN	12.3841094970703
O00622	O00622	Protein CYR61	CYR61				+		+	1,14095835325601	0,0127505315379164			+	+	dsRNA_PEG;Silv_PEG	0,887627960384445	0,0413588235294118	1,38125705718994	0,765628163025363	1,16668180879404	0,0209287782281413	1,64424061775208	0,93261052984822				+		+	+	+	3	3	3	8,7	8,7	8,7	42,026	0	6,5883	2891500	26	15	NaN	NaN	10.6376209259033	NaN	12.0291833877563
O00623	O00623	Peroxisome assembly protein 12	PEX12				+		+	5,39702355482789	6,14439324116744E-06			+	+	dsRNA_PEG;Silv_PEG	4,57139069102842	7,54716981132075E-05	4,49427251815796	3,06742653531946	4,11798961742816	0,000209912536443149	3,80851225852966	2,60333832215017						+	+	+	5	5	5	21,2	21,2	21,2	40,797	0	7,8649	1821300	18	26	NaN	NaN	NaN	NaN	9.37447452545166
O00625	O00625	Pirin	PIR						+	0,822305014407935	0,033728370221328						0,704515818917572	0,494158007587003	-0,318805909156799	-0,260487417307289	0,520384109480978	0,550426772468518	0,272037529945374	0,218676824881247								+	7	7	7	35,5	35,5	35,5	32,113	0	27,484	2551500	15	36	NaN	NaN	10.4490451812744	8.94637966156006	NaN
O00629	O00629	Importin subunit alpha-3	KPNA4	+		+			+	2,07138385045823	0,00111826159632261						1,82747543882792	0,168392711044998	-0,621746683120727	-0,520836302889712	0,0129358792473763	0,990387145672275	-0,00597395896911612	-0,00516466628698816					+	+	+	+	15	15	11	56,4	56,4	45,9	57,886	0	255,54	42395000	16	207	NaN	14.5680751800537	15.7768697738647	12.944785118103	17.0698070526123
O00635	O00635	E3 ubiquitin-protein ligase TRIM38	TRIM38					+	+	4,29585341473254	1,28663330950679E-05			+	+	dsRNA_PEG;Silv_PEG	6,72514367731991	0,00382956058588549	-1,26298022270203	-1,18834404753513	2,84145820738746	0,0339256505576208	-0,994642734527588	-0,831622934573218						+	+	+	3	3	3	10,5	10,5	10,5	53,415	0	31,071	2903200	20	47	NaN	NaN	11.3592557907104	NaN	11.1493663787842
O00743-3;O00743;O00743-2	O00743-3;O00743;O00743-2	Serine/threonine-protein phosphatase 6 catalytic subunit;Serine/threonine-protein phosphatase 6 catalytic subunit, N-terminally processed	PPP6C					+	+	7,24906663216461	0			+		dsRNA_PEG	7,35916982761374	0,00217386298215314	-1,38640685081482	-1,31310890876973	4,33472341323978	0,0507810182896688	-0,819789838790894	-0,750562619545308						+	+	+	11	11	11	48,5	48,5	48,5	38,946	0	131,64	29033000	18	168	NaN	10.1482219696045	13.8122777938843	NaN	14.5169315338135
O00748;O00748-4;O00748-2;O00748-5	O00748;O00748-4;O00748-2;O00748-5	Cocaine esterase	CES2				+		+	5,05543544701121	9,01713255184851E-06			+	+	dsRNA_PEG;Silv_PEG	4,03493694830297	6,5439672801636E-05	4,54188823699951	2,89509024679142	3,15849085107068	0,000564935064935065	3,42126059532166	2,14580039394393						+	+	+	9	9	9	27,7	27,7	27,7	61,806	0	17,744	1567300	19	21	NaN	NaN	NaN	NaN	NaN
O00750	O00750	Phosphatidylinositol 4-phosphate 3-kinase C2 domain-containing subunit beta	PIK3C2B			+			+	2,71167940016784	0,000284230406043437			+	+	dsRNA_PEG;Silv_PEG	1,2519745047437	0,00597590361445783	2,11958696842194	1,10026902777597	6,23069572946015	4,96894409937888E-05	3,84912576675415	3,13986620384292							+	+	4	4	4	3,3	3,3	3,3	184,77	0	4,3608	9281300	85	7	NaN	11.9556865692139	11.1867952346802	NaN	11.0808839797974
O00754;O00754-2	O00754;O00754-2	Lysosomal alpha-mannosidase;Lysosomal alpha-mannosidase A peptide;Lysosomal alpha-mannosidase B peptide;Lysosomal alpha-mannosidase C peptide;Lysosomal alpha-mannosidase D peptide;Lysosomal alpha-mannosidase E peptide	MAN2B1				+		+	7,42049672818773	0			+	+	dsRNA_PEG;Silv_PEG	7,25775780493458	0,000100558659217877	2,63401713371277	2,37365654208897	4,64847534661262	0,00254777070063694	1,74139442443848	1,48148808792432						+	+	+	22	22	22	34,4	34,4	34,4	113,74	0	121,14	13392000	50	181	NaN	NaN	NaN	NaN	9.53651905059814
O00762;O00762-2;O00762-3;O00762-4	O00762;O00762-2;O00762-3	Ubiquitin-conjugating enzyme E2 C	UBE2C	+				+	+	1,14300220347803	0,0126805038140855						1,41572802307025	0,241349883072495	-0,549951553344727	-0,452222188143592	0,59949116358782	0,558620096352374	-0,258293390274048	-0,214059666549583					+	+	+	+	8	8	8	76	76	76	19,652	0	33,045	16812000	11	66	NaN	15.1888208389282	15.7923069000244	13.0113849639893	16.4642105102539
O00764;O00764-3;O00764-2	O00764;O00764-3;O00764-2	Pyridoxal kinase	PDXK					+	+	8,44157441110176	0			+	+	dsRNA_PEG;Silv_PEG	6,31995976001945	8,48484848484849E-05	-3,81859064102173	-3,13647215854604	8,40912172456031	7,17488789237668E-05	-3,20559120178223	-2,93782693178613						+	+	+	15	15	15	74,7	74,7	74,7	35,102	0	323,31	40499000	14	230	NaN	11.7932777404785	12.3478708267212	NaN	12.6993770599365
O00767	O00767	Acyl-CoA desaturase	SCD	+			+		+	3,4052199062181	8,68113522537563E-05			+	+	dsRNA_PEG;Silv_PEG	3,45499956251084	0,00046535500427716	2,42634902000427	1,7629975986776	2,39411634286601	0,00349169110459433	2,04383978843689	1,37481940122765					+	+	+	+	11	11	11	46,8	46,8	46,8	41,522	0	180,47	21414000	13	125	NaN	14.9040231704712	15.3399543762207	13.2491731643677	15.9549913406372
O14494;O14494-2	O14494;O14494-2	Lipid phosphate phosphohydrolase 1	PPAP2A				+		+	7,58498084871458	0			+	+	dsRNA_PEG;Silv_PEG	5,91340961050004	0,000117154811715481	4,21993579864502	3,30825378099919	5,15227609100413	0,000217687074829932	3,55168833732605	2,73097922181994						+	+		1	1	1	7	7	7	32,156	0	16,208	443040	10	8	NaN	NaN	NaN	NaN	NaN
O14530;O14530-2	O14530;O14530-2	Thioredoxin domain-containing protein 9	TXNDC9	+				+	+	4,37387681680519	1,31434830230011E-05			+		dsRNA_PEG	4,26531667910002	0,000677016281711473	-2,04836168289185	-1,65696532763567	1,99399618586304	0,0763240223463687	-0,828384780883789	-0,669449437918005					+	+	+	+	12	12	12	54	54	54	26,534	0	94,535	11911000	13	103	NaN	13.9375581741333	14.9171390533447	13.4389219284058	15.355110168457
O14531	O14531	Dihydropyrimidinase-related protein 4	DPYSL4					+	+	6,91957793795583	0			+	+	dsRNA_PEG;Silv_PEG	5,74132683774799	8,32095096582467E-05	-3,28339161872864	-2,67537080151362	5,5901773278878	0,000875	-2,25468053817749	-1,93655716344123						+	+	+	13	13	13	41,3	41,3	41,3	61,877	0	74,605	5852800	31	91	NaN	10.0499849319458	11.1508264541626	NaN	13.1433992385864
O14545;O14545-2	O14545	TRAF-type zinc finger domain-containing protein 1	TRAFD1					+	+	3,39935781654466	8,78509869335557E-05			+	+	dsRNA_PEG;Silv_PEG	2,26329530776508	0,000289823008849558	-3,9411333322525	-1,97555008286892	6,10582972218358	0,000115942028985507	-4,89694697856903	-3,76773882710954								+	5	5	5	14,1	14,1	14,1	64,84	0	35,602	1855600	26	23	NaN	11.7420568466187	11.2255086898804	NaN	11.3926935195923
O14548	O14548	Cytochrome c oxidase subunit 7A-related protein, mitochondrial	COX7A2L				+		+	7,44402137513377	0			+	+	dsRNA_PEG;Silv_PEG	6,1979800513336	0,000184210526315789	4,50732226371765	3,55624301619563	3,93066487273252	0,00117382413087935	2,40931744575501	1,83448557153543						+	+	+	2	2	2	40,4	40,4	40,4	12,615	0	17,865	3162900	7	16	NaN	NaN	NaN	NaN	NaN
O14561	O14561	Acyl carrier protein, mitochondrial	NDUFAB1				+		+	4,49004233159001	1,05660377358491E-05			+		dsRNA_PEG	5,04513780226734	7,88732394366197E-05	4,24274382591248	3,09131749437888	0,878516298064433	0,0873254113345521	1,03500447273254	0,643812760967032						+	+	+	2	2	2	15,4	15,4	15,4	17,417	0	4,9653	2136900	7	14	NaN	NaN	NaN	NaN	NaN
O14562	O14562	Ubiquitin domain-containing protein UBFD1	UBFD1	+			+		+	1,7068253664293	0,00270399373531715			+	+	dsRNA_PEG;Silv_PEG	1,16984997447715	0,0138913797088052	1,68529825210571	0,946628452616657	1,520117999337	0,00655017169019458	2,14814357757568	1,19832534930251					+	+	+	+	6	6	6	28,8	28,8	28,8	33,382	0	30,413	8502900	11	55	8.19952487945557	13.423903465271	13.345682144165	11.9511756896973	16.0533962249756
O14569	O14569	Cytochrome b561 domain-containing protein 2	CYB561D2						+	1,68573715558694	0,00284288499025341			+	+	dsRNA_PEG;Silv_PEG	1,62442029000518	0,000892881824464409	3,38314747810364	1,55487286825838	0,896085026875407	0,0232546795235394	1,9114727973938	0,908430689738269						+	+	+	1	1	1	5,4	5,4	5,4	23,973	0,00045774	3,7097	1267000	4	13	NaN	NaN	NaN	NaN	NaN
O14578;O14578-4;O14578-2	O14578;O14578-4	Citron Rho-interacting kinase	CIT	+				+	+	7,28378048774348	0			+	+	dsRNA_PEG;Silv_PEG	5,394897917605	0,000131455399061033	-4,56139249801636	-3,36587758843492	8,39931307367464	0,000114285714285714	-4,20306701660156	-3,75309782223377					+	+	+	+	40	40	12	28,8	28,8	9,4	231,43	0	323,31	29354000	124	201	3.59812688827515	9.51131820678711	10.7052001953125	NaN	11.7528409957886
O14579;O14579-2;O14579-3	O14579;O14579-2;O14579-3	Coatomer subunit epsilon	COPE	+				+	+	3,99326212833331	3,11688311688312E-05						4,64649015565746	0,160424083769634	-0,559966707229615	-0,53004424733502	2,72504058154897	0,268118264929002	-0,449716234207154	-0,411463543949813					+	+	+	+	18	18	18	73,4	73,4	73,4	34,482	0	322,03	80461000	15	370	11.1563358306885	13.4278364181519	16.5974407196045	11.3289556503296	16.9932479858398
O14593;O14593-2;O14593-3	O14593;O14593-2;O14593-3	DNA-binding protein RFXANK	RFXANK						+	3,34288682002481	9,57622454595487E-05			+	+	dsRNA_PEG;Silv_PEG	3,41509644325562	0,00204724409448819	-1,68467755317688	-1,3315276434608	3,03444451663417	0,0050095953274927	-1,65078444480896	-1,26874708002889						+	+	+	4	4	4	27,7	27,7	27,7	28,102	0	10,362	907640	11	15	NaN	NaN	NaN	NaN	NaN
P47813;O14602	P47813;O14602	Eukaryotic translation initiation factor 1A, X-chromosomal;Eukaryotic translation initiation factor 1A, Y-chromosomal	EIF1AX;EIF1AY					+	+	5,04692847377527	9,000900090009E-06			+	+	dsRNA_PEG;Silv_PEG	4,49517390076685	0,000175438596491228	-2,74943876266479	-2,12756867967705	3,52500076003003	0,0133269598470363	-1,22489261627197	-1,03365418973118				+		+	+	+	3	3	3	25,7	25,7	25,7	16,46	0	26,663	2245300	7	20	NaN	NaN	NaN	NaN	NaN
O14613	O14613	Cdc42 effector protein 2	CDC42EP2	+			+		+	4,83637968248544	8,42815002107037E-06			+	+	dsRNA_PEG;Silv_PEG	4,60025380156245	0,00152340165188131	1,63007464408875	1,39678889161492	3,34717190243995	0,0173466183574879	1,15379657745361	0,972522273993554					+	+	+	+	5	5	5	48,6	48,6	48,6	22,483	0	50,86	6146700	7	25	11.9245157241821	14.3594751358032	14.5053157806396	12.6793260574341	14.8727712631226
O14617;O14617-5;O14617-4;O14617-2;O14617-3	O14617;O14617-5;O14617-4;O14617-2;O14617-3	AP-3 complex subunit delta-1	AP3D1	+				+	+	6,25845125382071	5,89970501474926E-06			+	+	dsRNA_PEG;Silv_PEG	7,25090019267085	0,000622989407610828	-1,81871070861816	-1,69039472151003	3,24118402524619	0,0405746652935118	-0,920002126693725	-0,796680214174025					+	+	+	+	34	34	34	40,6	40,6	40,6	130,16	0	323,31	76497000	51	461	13.4437208175659	14.8662643432617	16.1871776580811	12.7767210006714	16.3093872070313
O14618	O14618	Copper chaperone for superoxide dismutase	CCS							0,436045275510129	0,133872151898734						0,581366678702088	0,510850295469468	-0,312777042388916	-0,248924848764946	0,767232065437306	0,331274093556265	-0,473160028457642	-0,361157286525042						+	+	+	4	4	4	20,4	20,4	20,4	29,04	0	39,175	3104100	13	25	NaN	10.7465143203735	12.4981756210327	NaN	13.0519399642944
O14628;O14628-4;O14628-7;O14628-5;O14628-6	O14628;O14628-4;O14628-7;O14628-5;O14628-6	Zinc finger protein 195	ZNF195					+	+	1,03163398135051	0,0176327526132404						1,35326481485702	0,225294927536232	-0,575490427017212	-0,465897581436268	0,0122741095934959	0,985315110098709	-0,009924364089966	-0,00778899202302029						+	+	+	1	1	1	3,8	3,8	3,8	72,331	0,0024485	2,3101	291970	33	1	NaN	NaN	NaN	NaN	NaN
O14639-5;O14639-3;O14639;O14639-4;O14639-2;O14639-6	O14639-5;O14639-3;O14639;O14639-4;O14639-2;O14639-6	Actin-binding LIM protein 1	ABLIM1					+	+	10,6744789050073	0			+	+	dsRNA_PEG;Silv_PEG	9,52464499328355	0,000201438848920863	-3,89076104164124	-3,61411328877458	7,27879955751722	0,000198019801980198	-2,74809494018555	-2,46766836765537						+	+	+	18	18	18	55,6	55,6	55,6	52,055	0	126,76	17505000	31	132	NaN	11.6789522171021	12.7086095809937	NaN	12.9815139770508
O14640;O14640-2;P54792;P54792-2	O14640;O14640-2;P54792;P54792-2	Segment polarity protein dishevelled homolog DVL-1;Putative segment polarity protein dishevelled homolog DVL1P1	DVL1;DVL1P1					+	+	3,75094842720261	4,71441523118767E-05			+	+	dsRNA_PEG;Silv_PEG	3,58999574136221	0,000480793060718711	-2,33340504169464	-1,73618525925895	2,6629752579749	0,0226423274386766	-1,13477649688721	-0,914605946052854							+	+	4	3	3	12,2	10,5	10,5	75,186	0	31,692	599350	31	19	NaN	8.75184535980225	NaN	NaN	NaN
O14641	O14641	Segment polarity protein dishevelled homolog DVL-2	DVL2	+				+	+	1,26089252524423	0,00915208711433757						3,87018940860273	0,219492916818017	-0,502435398101807	-0,470974637004126	0,546481628811005	0,576758125213822	-0,247557830810547	-0,204013797826305					+	+	+	+	13	13	11	24,2	24,2	20,5	78,947	0	66,197	13567000	30	132	NaN	13.6039743423462	14.8455877304077	13.064793586731	14.5169925689697
O14646;O14646-2;O14647;O14647-2	O14646;O14646-2	Chromodomain-helicase-DNA-binding protein 1	CHD1							0,0810381938932182	0,734440647482014						0,0373705383009812	0,865272866086425	-0,169878220558167	-0,0657684722090185	0,254806804452318	0,265418273913891	-1,25148425102234	-0,413697749880428								+	5	5	5	4,4	4,4	4,4	196,69	0	5,5301	7796200	84	13	NaN	NaN	NaN	NaN	6.36246967315674
O14653;O14653-2;O14653-3	O14653;O14653-2;O14653-3	Golgi SNAP receptor complex member 2	GOSR2				+		+	5,44551632590909	6,23052959501558E-06			+	+	dsRNA_PEG;Silv_PEG	5,60694442288169	0,000460146488582508	2,0310595035553	1,77054277826023	2,74838327638188	0,0259383504582061	1,08191800117493	0,885720895151361						+	+	+	7	7	7	52,8	52,8	52,8	24,775	0	113,64	25282000	9	148	NaN	NaN	12.035623550415	NaN	14.7345504760742
O14656;O14656-2	O14656	Torsin-1A	TOR1A				+		+	6,3571407232989	3,09837335398916E-06			+	+	dsRNA_PEG;Silv_PEG	7,47684834985246	0,000843537414965986	1,70183291435242	1,59662554430941	3,99894262806387	0,0113364238410596	1,23925795555115	1,07087848595855						+	+	+	16	16	16	49,4	49,4	49,4	37,808	0	84,587	19088000	17	166	NaN	6.29465770721436	13.2039442062378	NaN	13.3307771682739
O14657	O14657	Torsin-1B	TOR1B				+		+	4,14978849073916	2,19103046901746E-05						3,37224138125464	0,0722858283433134	0,752431440353393	0,671574007523913	3,15561915537855	0,0879662331736254	0,722982931137085	0,642223766940918						+	+	+	14	14	14	49,7	49,7	49,7	37,978	0	63,283	35772000	17	146	NaN	NaN	13.5236845016479	NaN	14.7359266281128
O14662-2;O14662;O14662-5;O14662-6	O14662-2;O14662;O14662-5;O14662-6	Syntaxin-16	STX16				+		+	4,35079152105223	1,30718954248366E-05			+	+	dsRNA_PEG;Silv_PEG	3,09599756134888	0,00381663113006397	1,50878052711487	1,18931262640381	3,71736448498158	0,00444014084507042	1,60269503593445	1,30793314847462						+	+	+	10	10	1	51,6	51,6	3,6	34,812	0	114,55	17952000	17	118	NaN	NaN	13.4775056838989	NaN	13.8007984161377
O14672;O14672-2	O14672	Disintegrin and metalloproteinase domain-containing protein 10	ADAM10				+		+	7,20056949260095	0			+	+	dsRNA_PEG;Silv_PEG	7,8806010942755	8,36820083682008E-05	2,67833843231201	2,45559834203268	4,61019484713603	0,00178179082016554	1,97986211776733	1,64693487274543						+	+	+	21	21	21	38,9	38,9	38,9	84,141	0	168,58	15785000	41	139	NaN	NaN	9.3419189453125	NaN	10.2065258026123
O14678	O14678	ATP-binding cassette sub-family D member 4	ABCD4				+		+	5,59884369419942	4,39802089059923E-06			+	+	dsRNA_PEG;Silv_PEG	5,26009891363951	0,000329087048832272	2,31204257011414	1,94530332393242	3,63956548443898	0,00889294489294489	1,34729704856873	1,12745895462198						+	+	+	11	11	11	27,9	27,9	27,9	68,597	0	45,317	3369600	26	39	NaN	7.99655818939209	NaN	NaN	6.0883960723877
O14681;O14681-3	O14681;O14681-3	Etoposide-induced protein 2.4 homolog	EI24		+				+	3,646230717606	5,6570418385386E-05			+	+	dsRNA_PEG;Silv_PEG	5,04494379616876	0,000134615384615385	4,7961519241333	3,37499775653048	1,58477066711487	0,00501751459549625	2,30990808010101	1,268474632852						+			3	3	3	12,9	12,9	12,9	38,964	0	14,634	976920	12	23	NaN	NaN	10.8504991531372	NaN	11.2746696472168
O14682;O14682-2	O14682;O14682-2	Ectoderm-neural cortex protein 1	ENC1			+			+	2,3038146374378	0,000666227781435155						2,13770263074331	0,615384615384615	-0,193053674697876	-0,183572590884676	0,105761684403022	0,968616136919315	0,0171859741210938	0,0162087120471976						+	+	+	11	11	11	31,9	31,9	31,9	66,129	0	179	14254000	39	183	NaN	NaN	12.1766405105591	NaN	13.4572525024414
O14683	O14683	Tumor protein p53-inducible protein 11	TP53I11				+		+	4,07325076534838	2,53756260434057E-05			+	+	dsRNA_PEG;Silv_PEG	3,19171731570717	5,71428571428571E-05	5,1094078540802	2,72313407036578	2,93132029648161	0,000200956937799043	4,54634304046631	2,43893981268171						+	+	+	3	3	3	18,5	18,5	18,5	21,054	0	10,963	4477900	6	41	NaN	12.4289617538452	13.057957649231	NaN	13.8175830841064
O14715;Q99666;Q99666-2	O14715;Q99666;Q99666-2	RANBP2-like and GRIP domain-containing protein 8;RANBP2-like and GRIP domain-containing protein 5/6	RGPD8;RGPD5			+			+	1,94120994608663	0,00151572070232748			+	+	dsRNA_PEG;Silv_PEG	3,08013773464187	0,0358681131674112	0,919527387619018	0,789475902340484	1,8768648036153	0,0101055498808308	1,64689741134644	1,09765833195419				+		+	+	+	26	2	2	21,7	1,9	1,9	198,99	0	8,8022	1167000	92	13	NaN	NaN	NaN	NaN	NaN
O14717;O14717-3;O14717-2;O14717-4;O14717-5;O14717-6	O14717;O14717-3;O14717-2	tRNA (cytosine(38)-C(5))-methyltransferase	TRDMT1						+	1,45440694500465	0,00526982936433527			+	+	dsRNA_PEG;Silv_PEG	3,21198468673862	0,00302990397805213	-1,56524906158447	-1,23603216185604	1,29417564722076	0,0205357350377687	-1,55689010620117	-0,937089778660991						+	+	+	4	4	4	15,9	15,9	15,9	44,596	0	15,58	2413900	22	32	NaN	NaN	NaN	NaN	NaN
O14727;O14727-4;O14727-5;O14727-3;O14727-2;O14727-6	O14727;O14727-4;O14727-5;O14727-3;O14727-2;O14727-6	Apoptotic protease-activating factor 1	APAF1					+	+	5,42081165286332	6,18875709128417E-06			+	+	dsRNA_PEG;Silv_PEG	4,61027307928536	0,0238235294117647	-0,938310241699219	-0,856277529039716	4,03789413806067	0,0414347937483987	-0,879142618179321	-0,792030282457698						+	+	+	12	12	12	13,9	13,9	13,9	141,84	0	36,882	7518800	64	107	NaN	9.16530895233154	10.0357608795166	NaN	10.0011262893677
O14730;O14730-2	O14730;O14730-2	Serine/threonine-protein kinase RIO3	RIOK3					+	+	2,44427844678074	0,000483704203191728			+	+	dsRNA_PEG;Silv_PEG	3,66145772255985	0,00119104768083036	-1,87072958946228	-1,47470047916567	1,93295997756033	0,00964226519337017	-1,64960017204285	-1,10916900882246						+	+	+	8	8	8	27,6	27,6	27,6	59,092	0	67,089	8752100	25	75	NaN	8.36299610137939	10.443772315979	NaN	12.156683921814
O14733;O14733-3;O14733-2;O14733-4	O14733;O14733-3;O14733-2;O14733-4	Dual specificity mitogen-activated protein kinase kinase 7	MAP2K7					+	+	1,40222588641677	0,00611694599627561						1,62935103804556	0,0795795724465558	-0,847276258468628	-0,654942433456212	1,04101277369647	0,180455371900826	-0,667294073104858	-0,497729772376858						+	+	+	5	5	5	21,5	21,5	21,5	47,484	0	27,612	1545500	22	33	NaN	NaN	10.8483877182007	NaN	13.5981683731079
O14734	O14734	Acyl-coenzyme A thioesterase 8	ACOT8	+			+		+	9,3707523555608	0			+	+	dsRNA_PEG;Silv_PEG	7,42318860231557	0,000372281234193222	2,07072539329529	1,91446978896749	6,5582880595518	0,00222564102564103	1,68028230667114	1,54387751769211					+	+	+	+	9	9	9	34,5	34,5	34,5	35,914	0	60,721	15261000	17	98	NaN	7.93115139007568	11.1398706436157	8.48884391784668	13.3893623352051
O14735;O14735-3;O14735-2	O14735;O14735-3	CDP-diacylglycerol--inositol 3-phosphatidyltransferase	CDIPT				+		+	5,09784119696948	9,16590284142988E-06			+	+	dsRNA_PEG;Silv_PEG	4,88891694506203	0,000497770571544386	2,0470600605011	1,72068355135405	3,60042115378223	0,0133901430842607	1,21625952720642	1,03195078067395						+	+	+	5	5	5	30,5	30,5	30,5	23,539	0	13,686	3880300	7	47	NaN	NaN	13.1242828369141	NaN	14.3423528671265
O14737;O14737-2	O14737;O14737-2	Programmed cell death protein 5	PDCD5	+			+		+	3,52349166156959	6,9954128440367E-05			+	+	dsRNA_PEG;Silv_PEG	2,76141876820814	0,00302717540488608	1,65233898162842	1,23633077644488	3,06528258964777	0,00196531791907514	2,2866792678833	1,61939604677277					+	+	+	+	6	6	6	45,6	45,6	45,6	14,285	0	21,051	25979000	10	103	NaN	12.863489151001	15.9733610153198	14.3714361190796	17.1248474121094
O14744;O14744-2;O14744-5;O14744-3;O14744-4	O14744;O14744-2;O14744-5;O14744-3;O14744-4	Protein arginine N-methyltransferase 5;Protein arginine N-methyltransferase 5, N-terminally processed	PRMT5	+		+			+	2,45371318979002	0,000472760018009905						0,0541167700484105	0,960270586470676	-0,0225927829742432	-0,0196830902903781	2,9984420956903	0,209260483870968	0,508827447891235	0,465044338251629					+	+	+	+	24	24	24	56,7	56,7	56,7	72,683	0	323,31	41390000	32	212	NaN	13.0918321609497	12.2195014953613	11.4523954391479	12.6253890991211
O14745;O14745-2	O14745;O14745-2	Na(+)/H(+) exchange regulatory cofactor NHE-RF1	SLC9A3R1	+			+		+	4,58978619690344	9,38232994526974E-06			+	+	dsRNA_PEG;Silv_PEG	3,04047131788235	0,000205438066465257	3,25310840606689	2,04344125480598	3,56411415029575	0,000190981432360743	4,03094329833984	2,51934216317008					+	+	+	+	7	7	7	28,2	28,2	28,2	38,868	0	9,6358	5283900	21	31	NaN	12.8483686447144	13.0932197570801	9.40987873077393	10.8644952774048
O14757;O14757-2;O14757-3	O14757;O14757-2;O14757-3	Serine/threonine-protein kinase Chk1	CHEK1	+		+			+	3,85355729209964	3,98753894080997E-05						1,70151022265202	0,749507951356408	0,123298692703247	0,118434470592704	3,51436869103385	0,349589132861928	0,366552400588989	0,347249950795402					+	+	+	+	12	12	12	32,8	32,8	32,8	54,433	0	47,708	11716000	22	129	NaN	14.322491645813	15.0413599014282	11.6791725158691	15.242169380188
O14772;O14772-2;Q59H18-3;Q59H18-4;Q59H18-1;O14772-3	O14772;O14772-2	Fucose-1-phosphate guanylyltransferase	FPGT							0,428985107515361	0,137739927318692						0,3536505696475	0,366572950678811	0,630323004722595	0,355065599243156	0,58410929097906	0,145036879130249	0,973910641670227	0,542361807614258								+	3	3	3	6,6	6,6	6,6	68,009	0	37,081	3143600	33	11	NaN	NaN	6.2157564163208	NaN	NaN
O14773;O14773-2	O14773;O14773-2	Tripeptidyl-peptidase 1	TPP1				+		+	3,41647378768377	8,48924881318068E-05			+	+	dsRNA_PEG;Silv_PEG	3,25925692930689	0,0225041942604857	1,01176342964172	0,865456220058507	3,41780271355068	0,0461491935483871	0,876567220687866	0,770366068743137						+	+	+	9	9	9	31,3	31,3	31,3	61,247	0	103	22067000	24	111	NaN	NaN	13.2863121032715	NaN	13.9995594024658
O14775-3;O14775-2	O14775-3;O14775-2									0,140832377879312	0,548490697322644						0,329075103145522	0,215364894391843	-1,2499785900116	-0,474934694861467	0,163138523240362	0,51214856146469	-0,561954069137573	-0,24046502295065									1	1	1	5,3	5,3	5,3	31,247	0,00030769	3,935	1179200	15	4	NaN	NaN	11.741003036499	NaN	11.3042945861816
O14776;O14776-2	O14776;O14776-2	Transcription elongation regulator 1	TCERG1	+				+	+	1,60466200374429	0,00351636503658067						1,82625407327867	0,231521935367395	-0,537668371200562	-0,460469528089881	0,638654766895728	0,651494483450351	-0,188356304168701	-0,16476449132593					+	+	+	+	15	15	15	21,6	21,6	21,6	123,9	0	56,948	11800000	41	149	NaN	10.4121465682983	13.9565572738647	9.7004566192627	14.5984010696411
O14777	O14777	Kinetochore protein NDC80 homolog	NDC80	+				+	+	8,66776636067006	0			+	+	dsRNA_PEG;Silv_PEG	7,44463282822876	7,06401766004415E-05	-3,32577528953552	-2,9427573653247	6,72994972324049	0,000218844984802432	-3,04669179916382	-2,64638331525192					+	+	+	+	21	21	21	36,9	36,9	36,9	73,912	0	281,56	31477000	42	215	NaN	13.6054792404175	14.2385540008545	12.2855758666992	14.4647369384766
O14782	O14782	Kinesin-like protein KIF3C	KIF3C					+	+	3,23482695010567	0,000102701257020594			+	+	dsRNA_PEG;Silv_PEG	4,10711992341493	9,82456140350877E-05	-5,28322061300278	-3,21227112176449	0,902742287456852	0,0356940928270042	-1,55598994493484	-0,821805784313727								+	7	5	5	15,9	12,4	12,4	89,425	0	47,345	10976000	47	12	NaN	NaN	NaN	NaN	NaN
O14786;O14786-3;O14786-2	O14786;O14786-3;O14786-2	Neuropilin-1	NRP1				+		+	8,64743769139373	0			+	+	dsRNA_PEG;Silv_PEG	8,31032439159115	6,16570327552986E-05	3,10527338981628	2,8456812133395	5,92794484382525	0,000395348837209302	2,68625798225403	2,28702515590311						+	+	+	9	9	9	17,1	17,1	17,1	103,13	0	37,096	4113500	41	55	NaN	NaN	NaN	NaN	NaN
O14787-2;O14787	O14787-2;O14787	Transportin-2	TNPO2					+	+	3,63673526983396	5,87889476778366E-05			+	+	dsRNA_PEG;Silv_PEG	3,65186888210386	0,000632478632478632	-2,21997933387756	-1,68203241357512	3,21667363153922	0,00364935683658885	-1,77077965736389	-1,3613241101791		+	+			+	+	+	18	12	12	36,4	26,5	26,5	100,41	0	126,72	10648000	40	155	NaN	9.54006958007813	7.98185253143311	NaN	12.8928270339966
O14795;O14795-2;Q9UPW8	O14795;O14795-2	Protein unc-13 homolog B	UNC13B					+	+	4,03401067199557	2,77410832232497E-05			+	+	dsRNA_PEG;Silv_PEG	3,73258142375251	0,000101028999064546	-3,56195871829987	-2,37770425648944	3,49091448482838	0,000834419817470665	-2,85383813381195	-1,98651245531006							+	+	10	10	8	9,8	9,8	8,4	180,68	0	32,063	2018700	86	36	NaN	NaN	3.88810992240906	NaN	8.16490650177002
O14802	O14802	DNA-directed RNA polymerase III subunit RPC1	POLR3A	+				+	+	4,70474523065631	8,11688311688312E-06			+		dsRNA_PEG	4,81215188301241	0,00734984064721745	-1,18063945770264	-1,06139296133723	1,70384075699179	0,32310103871577	-0,418796491622925	-0,367582768843931					+	+	+	+	24	24	24	26,8	26,8	26,8	155,64	0	130,57	15015000	85	234	NaN	10.5086860656738	11.3806238174438	9.71736812591553	13.0224542617798
O14818;O14818-2;Q8TAA3;Q8TAA3-2;O14818-4;Q8TAA3-5	O14818;O14818-2	Proteasome subunit alpha type-7	PSMA7	+		+			+	4,29090886814746	1,28525526597644E-05				+	Silv_PEG	0,212529922280466	0,88563896499239	0,0631083965301515	0,056384655763909	3,62879926289767	0,0474830954169797	0,860208940505982	0,764636143255274					+	+	+	+	12	12	12	60,9	60,9	60,9	27,887	0	262,46	87192000	14	228	13.2398672103882	17.6045093536377	17.9471797943115	17.0405673980713	18.0510711669922
O14828;O14828-2	O14828;O14828-2	Secretory carrier-associated membrane protein 3	SCAMP3	+			+		+	4,60714442054269	9,46372239747634E-06			+	+	dsRNA_PEG;Silv_PEG	3,35600376809248	0,0107472735893789	1,17966742515564	0,991371540396012	3,77732824985971	0,0140697893744106	1,18673510551453	1,02020550979155					+	+	+	+	8	8	8	32	32	32	38,287	0	323,31	73789000	10	164	NaN	14.9668207168579	17.6939086914063	13.9533777236938	17.7232074737549
O14832;O14832-2	O14832;O14832-2	Phytanoyl-CoA dioxygenase, peroxisomal	PHYH				+		+	3,99894086889738	2,9986962190352E-05			+	+	dsRNA_PEG;Silv_PEG	3,02935897085034	0,000179806362378976	3,52456932067871	2,14363796252628	3,57910021823725	0,000543889845094664	3,25628118515015	2,19724077221128						+	+	+	4	4	4	15,4	15,4	15,4	38,538	0	10,989	1158000	19	6	NaN	NaN	NaN	NaN	8.67355632781982
O14841	O14841	5-oxoprolinase	OPLAH					+	+	5,36876285076659	8,09716599190283E-06			+	+	dsRNA_PEG;Silv_PEG	5,77694052376612	9,72222222222222E-05	-4,11343593597412	-3,21034553792483	4,16779541714284	0,000225705329153605	-3,90516264438629	-2,66330482188436								+	14	14	14	18,8	18,8	18,8	137,46	0	84,002	5356800	53	65	NaN	9.29553985595703	NaN	NaN	NaN
O14874;O14874-2;O14874-3	O14874;O14874-2;O14874-3	[3-methyl-2-oxobutanoate dehydrogenase [lipoamide]] kinase, mitochondrial	BCKDK		+				+	4,08768368644376	2,42261103633917E-05	+		+		dsRNA_PEG	3,69766238229592	0,000125764192139738	3,45255980491638	2,31866420278049	NaN	1	0	NaN						+			4	4	4	15	15	15	46,36	0	15,716	430360	22	8	NaN	NaN	NaN	NaN	NaN
O14879	O14879	Interferon-induced protein with tetratricopeptide repeats 3	IFIT3	+				+	+	6,40882957381687	3,18217979315831E-06			+	+	dsRNA_PEG;Silv_PEG	5,52691586096072	5,70522979397781E-05	-3,41330409049988	-2,72172635123602	5,4131508319252	0,000201438848920863	-3,00648522377014	-2,43903116887002					+	+	+	+	11	11	11	35,9	35,9	35,9	55,984	0	94,455	7572500	24	96	NaN	13.0792512893677	12.8303174972534	9.99010372161865	13.9435224533081
O14880	O14880	Microsomal glutathione S-transferase 3	MGST3				+		+	7,06694705077692	0			+	+	dsRNA_PEG;Silv_PEG	5,79027916911835	0,000177713037144938	2,5606342792511	2,18051434073958	3,70374808120517	0,0104908968307485	1,28728523254395	1,08914288067797						+	+	+	4	4	4	34,9	34,9	34,9	16,516	0	41,194	4360700	7	44	NaN	NaN	NaN	NaN	NaN
O14893;O14893-3;O14893-2	O14893;O14893-3;O14893-2	Gem-associated protein 2	GEMIN2	+		+			+	1,26876689708913	0,00894600981639702						1,95694896579603	0,184614364640884	-0,590353727340698	-0,503583359566016	0,227453464453032	0,721287326246934	0,16959285736084	0,130224108655568					+	+	+	+	3	3	3	15	15	15	31,585	0	10,288	4816100	13	25	NaN	13.3385972976685	12.7925052642822	11.9550685882568	13.8980340957642
O14907	O14907	Tax1-binding protein 3	TAX1BP3	+			+		+	7,1527113975317	0				+	Silv_PEG	4,59189244462616	0,0875161987041037	0,68269157409668	0,637938244753553	6,32341499664205	0,0168953594176524	1,03638029098511	0,978680803406731				+	+	+	+	+	3	3	3	39,5	39,5	39,5	13,735	0	38,136	5722100	5	40	NaN	14.9741010665894	15.7603559494019	12.6618452072144	15.84144115448
O14908;O14908-2;Q8TF64	O14908;O14908-2	PDZ domain-containing protein GIPC1	GIPC1	+				+	+	2,50900957869509	0,000414451261077028						2,93599640186511	0,0947772142021069	-0,707945108413696	-0,624126245463382	1,77077314580171	0,171654094603042	-0,607481956481934	-0,508356296982262					+	+	+	+	12	12	12	61,6	61,6	61,6	36,049	0	75,436	12272000	15	94	NaN	14.4569959640503	14.8332853317261	13.8576898574829	14.7845840454102
O14920;O14920-4;O14920-2;O14920-3	O14920;O14920-4;O14920-2	Inhibitor of nuclear factor kappa-B kinase subunit beta	IKBKB					+	+	8,1612525349712	0			+	+	dsRNA_PEG;Silv_PEG	6,69817605036838	0,000365344467640919	-2,14141268730164	-1,93363550398535	5,86924136798474	0,00197202797202797	-1,79252071380615	-1,60215580493916						+	+	+	24	24	24	44,3	44,3	44,3	86,563	0	134,62	28370000	44	205	9.80790233612061	NaN	13.9599113464355	NaN	14.8614749908447
O14924;O14924-5;O14924-4;O14924-7;O14924-6;O14924-2;O14924-3	O14924;O14924-5;O14924-4	Regulator of G-protein signaling 12	RGS12					+	+	1,66120236063445	0,00302564102564103						1,3007411191568	0,203446660567246	-0,611362838745118	-0,48575028990297	2,53271183755893	0,0543517883390495	-0,884077692031861	-0,73784847791017							+	+	3	3	3	3,1	3,1	3,1	156,36	0	6,3647	497000	63	11	NaN	9.21451377868652	9.34109592437744	NaN	9.65298843383789
O14925;Q5SRD1	O14925;Q5SRD1	Mitochondrial import inner membrane translocase subunit Tim23;Putative mitochondrial import inner membrane translocase subunit Tim23B	TIMM23;TIMM23B				+		+	7,3891410739354	0			+	+	dsRNA_PEG;Silv_PEG	6,12292963168386	7,21649484536082E-05	3,08226780891418	2,59546408930458	3,81091557693275	0,00491298865069357	1,5428560256958	1,27549176456981						+	+	+	7	7	7	65,6	65,6	65,6	21,943	0	105,69	10713000	9	71	NaN	NaN	NaN	NaN	NaN
O14929;O14929-2	O14929;O14929-2	Histone acetyltransferase type B catalytic subunit	HAT1	+				+	+	10,7131439343748	0			+	+	dsRNA_PEG;Silv_PEG	8,37357779819235	0,000388560157790927	-1,99442830085754	-1,88620303017947	7,45592218608161	0,00298606645230439	-1,51803984642029	-1,43321221321756					+	+	+	+	17	17	17	60,4	60,4	60,4	49,512	0	323,31	242170000	16	444	13.6269636154175	17.7501583099365	17.9198055267334	15.1172370910645	18.5199508666992
O14933;O14933-2	O14933;O14933-2	Ubiquitin/ISG15-conjugating enzyme E2 L6	UBE2L6				+		+	0,998471223042763	0,0194366880304867			+	+	dsRNA_PEG;Silv_PEG	1,20607458782327	0,0135507179249653	1,66439619064331	0,950544838361826	1,38482315837291	0,0129635316698656	1,78225245475769	1,03981241456263						+	+	+	8	8	8	51,6	51,6	51,6	17,769	0	59,8	6298400	7	60	NaN	NaN	NaN	NaN	NaN
O14936;O14936-3;O14936-4;O14936-6;O14936-2;O14936-5	O14936;O14936-3;O14936-4;O14936-6;O14936-2;O14936-5	Peripheral plasma membrane protein CASK	CASK				+		+	6,92157062655088	0			+	+	dsRNA_PEG;Silv_PEG	6,36756013285127	0,000282570932252461	2,26689395904541	2,01133242695913	4,7448782442408	0,00266292134831461	1,70815691947937	1,46447489904111						+	+	+	2	2	2	3,6	3,6	3,6	105,12	0	11,749	1302600	49	5	NaN	NaN	NaN	NaN	NaN
O14939;O14939-4;O14939-3	O14939;O14939-4;O14939-3	Phospholipase D2	PLD2			+			+	1,91903916649461	0,00159495729971533						1,55263163887621	0,170092124814264	0,639127159118653	0,519026121721971	2,31749400904365	0,0531682633259641	0,908021354675293	0,742035158415194						+	+	+	4	4	4	7,2	7,2	7,2	105,99	0	5,5084	793440	53	9	NaN	NaN	NaN	NaN	NaN
O14949	O14949	Cytochrome b-c1 complex subunit 8	UQCRQ				+		+	6,38876321706998	3,147128245476E-06			+	+	dsRNA_PEG;Silv_PEG	7,51058756390142	7,70975056689342E-05	2,76228671073914	2,49808378658081	2,63340149305408	0,0233752122241087	1,12655024528503	0,907069590676299						+	+	+	3	3	3	51,2	51,2	51,2	9,9062	0	30,113	4036000	6	28	NaN	NaN	NaN	NaN	NaN
O14950	O14950	Myosin regulatory light chain 12B	MYL12B	+				+	+	4,75993425329484	8,24402308326463E-06						3,95881977272496	0,0544537264537265	-0,792831087112427	-0,7194050840616	4,63081874150111	0,194848534201954	-0,505164766311646	-0,480556517651233					+	+	+	+	17	17	1	72,1	72,1	17,4	19,779	0	323,31	296520000	9	580	16.4545078277588	19.8600101470947	20.5191249847412	18.7986736297607	21.3467864990234
O14957	O14957	Cytochrome b-c1 complex subunit 10	UQCR11						+	1,67197321122863	0,00294417428515853			+		dsRNA_PEG	2,24106123449795	0,000399423907825252	3,53664689064026	1,85949922268462	0,27968217504143	0,266409188242165	-1,07920582294464	-0,412827095158601						+		+	1	1	1	21,4	21,4	21,4	6,5696	0,0017508	2,5814	560940	2	6	NaN	NaN	NaN	NaN	NaN
O14964;O14964-2	O14964;O14964-2	Hepatocyte growth factor-regulated tyrosine kinase substrate	HGS	+		+			+	2,19772859495261	0,000854077253218884						1,79849783666551	0,470881063122924	-0,303805017471313	-0,277167221970627	0,754741145492965	0,683227302849569	0,165513610839844	0,149120195771348					+	+	+	+	16	16	16	28,3	28,3	28,3	86,191	0	101	20637000	25	120	NaN	12.4455318450928	13.8773803710938	11.755012512207	15.1429843902588
O14965	O14965	Aurora kinase A	AURKA	+		+			+	3,71164728127666	4,78755236385398E-05						1,90065352234028	0,649456390738979	-0,174139595031738	-0,165488628669048	1,54855613623636	0,697886580942961	0,149421834945679	0,141736026798878					+	+	+	+	12	12	11	39,7	39,7	37,7	45,809	0	59,493	18349000	23	180	NaN	12.3820838928223	14.6796445846558	11.6422319412231	14.9794254302979
O14966;O14966-2;O14966-3;P57729	O14966;O14966-2;O14966-3	Ras-related protein Rab-7L1	RAB29	+			+		+	1,48691700390224	0,00484075471698113			+	+	dsRNA_PEG;Silv_PEG	1,35492526693737	0,00252311161217587	2,66780219078064	1,27689230592367	1,06933310408983	0,0124326424870466	2,20939288139343	1,05056294405526					+	+	+	+	6	5	5	41,4	36	36	23,155	0	33,469	3386000	12	34	NaN	10.519341468811	12.2947645187378	10.9002628326416	12.2330503463745
O14967;O14967-2	O14967;O14967-2	Calmegin	CLGN				+		+	4,90201472343707	8,61326442721792E-06			+	+	dsRNA_PEG;Silv_PEG	4,09124632303571	0,000236406619385343	2,70396971702576	2,03024108656353	2,91045217940717	0,00429715302491103	1,75832319259644	1,31512946781277						+	+	+	11	11	11	29	29	29	70,038	0	114,2	12621000	34	88	NaN	NaN	7.75308275222778	NaN	7.44980907440186
O14972;O14972-2	O14972;O14972-2	Down syndrome critical region protein 3	DSCR3					+	+	6,75352080672651	0			+	+	dsRNA_PEG;Silv_PEG	4,74005129593089	0,00715220063929186	-1,19030909538269	-1,06644585007165	5,85914456817307	0,00569558359621451	-1,3397961139679	-1,23017239903019						+	+	+	1	1	1	6,4	6,4	6,4	33,01	0	5,3246	818590	16	13	NaN	NaN	NaN	NaN	NaN
O14974;O14974-4;O14974-5;O14974-3;O14974-2	O14974;O14974-4;O14974-5;O14974-3;O14974-2	Protein phosphatase 1 regulatory subunit 12A	PPP1R12A	+				+	+	2,05443797988892	0,00116			+	+	dsRNA_PEG;Silv_PEG	2,07422668477307	0,000698722764838467	-3,02242727279663	-1,64865959148305	2,58329179769134	0,00329683576092416	-2,01013798713684	-1,39496910114792				+	+	+	+	+	12	12	12	16,1	16,1	16,1	115,28	0	122,8	5751600	48	74	NaN	7.40454530715942	11.4534254074097	7.503746509552	12.5887384414673
O14975;O14975-2	O14975;O14975-2	Very long-chain acyl-CoA synthetase	SLC27A2				+		+	4,82865970037244	8,41042893187553E-06			+	+	dsRNA_PEG;Silv_PEG	6,69529789567071	8,11594202898551E-05	3,68548512458801	3,1098194747983	2,77756492210011	0,0018479704797048	2,44196557998657	1,63451838619743						+	+		3	3	3	7,1	7,1	7,1	70,311	0	6,8067	836810	29	11	NaN	NaN	NaN	NaN	NaN
O14976;O14976-2	O14976;O14976-2	Cyclin-G-associated kinase	GAK	+			+		+	3,69149081350793	4,76616026213881E-05				+	Silv_PEG	2,05447433799122	0,239397586020537	0,519575929641724	0,453934399909793	3,16151651225718	0,0483731603891245	0,876049137115478	0,760444423055434					+	+	+	+	19	19	19	21,7	21,7	21,7	143,19	0	133,87	23841000	59	196	NaN	11.6047382354736	13.8274421691895	9.41314125061035	14.0639009475708
O14979-2;O14979-3;O14979	O14979-2;O14979-3;O14979	Heterogeneous nuclear ribonucleoprotein D-like	HNRNPDL	+				+	+	5,15078733154965	9,31966449207828E-06			+		dsRNA_PEG	4,99946642041792	0,000773957571324067	-1,89907698631287	-1,62402120177578	2,03243689652394	0,181292587239314	-0,577487516403198	-0,496789133301056		+	+	+	+	+	+	+	11	9	9	33,2	29,9	29,9	33,588	0	137,58	51376000	15	136	11.3499450683594	14.7216329574585	16.4828548431396	14.3985433578491	16.5166549682617
O14980	O14980	Exportin-1	XPO1	+				+	+	1,74996031825861	0,00241862300256461						2,39726701802672	0,0879340529931305	-0,750787115097046	-0,637065202235537	1,30226494215376	0,294844682478959	-0,465997314453125	-0,389333837028436		+	+		+	+	+	+	49	49	49	65,6	65,6	65,6	123,38	0	323,31	152620000	53	880	11.4300870895386	14.9484128952026	16.4187755584717	14.4028120040894	17.5231323242188
O14981;O14981-2	O14981	TATA-binding protein-associated factor 172	BTAF1	+				+	+	6,95413674037705	0			+	+	dsRNA_PEG;Silv_PEG	6,37764197209429	7,90960451977401E-05	-3,1080620765686	-2,64826763836188	5,51881976482829	0,00030188679245283	-2,84080104827881	-2,34377916440287					+	+	+	+	35	35	35	27,4	27,4	27,4	206,89	0	231,57	32272000	85	328	3.76043391227722	11.3088512420654	11.6668453216553	9.464280128479	13.1939716339111
O15013;O15013-7;O15013-4;O15013-5;O15013-6	O15013;O15013-7;O15013-4;O15013-5;O15013-6	Rho guanine nucleotide exchange factor 10	ARHGEF10	+		+			+	5,15687134743091	9,33271115258983E-06			+		dsRNA_PEG	4,64721007779488	0,0322478027867095	-0,879089641571045	-0,807539485730734	1,0008255383415	0,707599407992107	-0,147926378250122	-0,137219735497463					+	+	+	+	32	32	29	32,9	32,9	31,1	151,61	0	292,67	54355000	53	486	NaN	13.4231157302856	14.9303674697876	12.0143690109253	15.2763423919678
O15014	O15014	Zinc finger protein 609	ZNF609				+		+	3,99397917430786	3,1178954205911E-05			+	+	dsRNA_PEG;Silv_PEG	3,44925331372014	0,00120181112548512	1,90719499588013	1,4711487676007	2,68896875260801	0,00620115606936416	1,61726942062378	1,20747875354408						+	+	+	2	2	2	2,5	2,5	2,5	151,19	0,0021745	2,4423	874630	55	2	NaN	NaN	NaN	NaN	NaN
O15020;O15020-2	O15020;O15020-2	Spectrin beta chain, non-erythrocytic 2	SPTBN2					+	+	2,20908414380951	0,000826339573918657			+	+	dsRNA_PEG;Silv_PEG	3,51448423287866	0,00129845572013867	-1,84082169532776	-1,43910524512403	1,83023917198695	0,00994661190965093	-1,67749841213226	-1,10217367793722						+	+	+	7	4	4	4,6	2,9	2,9	271,32	0	7,6914	4142700	127	9	NaN	NaN	NaN	NaN	NaN
O15021;O15021-2;O15021-3;O15021-6	O15021;O15021-2;O15021-3;O15021-6	Microtubule-associated serine/threonine-protein kinase 4	MAST4						+	1,48440653604514	0,00487012252591894				+	Silv_PEG	0,507665105106968	0,451750793385669	-0,39709267616272	-0,291251206647488	1,40822158702755	0,0068201655379985	-2,23839089870453	-1,18828931223703						+		+	8	4	3	4,3	2,5	1,7	284,09	0	15,499	4781600	136	14	NaN	NaN	6.59769487380981	NaN	11.9216918945313
O15027;O15027-5;O15027-2;O15027-4;O15027-3	O15027;O15027-5;O15027-2;O15027-4;O15027-3	Protein transport protein Sec16A	SEC16A	+				+	+	4,1150753394953	2,3082145281738E-05						3,44765947936093	0,182488363502032	-0,549383401870728	-0,506142879563727	2,81282519060493	0,338757070612474	-0,382829427719116	-0,355678958872957		+	+		+	+	+	+	44	44	44	33,5	33,5	33,5	251,89	0	323,31	87638000	86	534	7.21480464935303	14.3551445007324	14.2435455322266	12.3407402038574	15.1723880767822
O15031;O60486	O15031	Plexin-B2	PLXNB2	+			+		+	7,40507725195239	0			+	+	dsRNA_PEG;Silv_PEG	6,23222415253608	0,00017516152189519	2,48155274391174	2,16624158380477	4,92362138233899	0,00197454031117397	1,88538661003113	1,60785278472072					+	+	+	+	39	39	38	35,8	35,8	35,4	205,12	0	307,63	28621000	90	276	NaN	7.97733736038208	9.67793083190918	7.87017965316772	10.1617612838745
O15033;O15033-2	O15033;O15033-2	Apoptosis-resistant E3 ubiquitin protein ligase 1	AREL1			+			+	1,81404084795245	0,00206827710121781				+	Silv_PEG	0,248047445277765	0,57608	-0,314606761932373	-0,206863439101087	3,12531912183944	0,0130389776357827	1,27049555778503	1,0383186781439						+	+	+	2	2	2	3,5	3,5	3,5	94,222	0	13,321	971510	38	8	NaN	NaN	NaN	NaN	NaN
O15037	O15037	Protein KHNYN	KHNYN					+	+	3,26739327169291	9,94594594594595E-05			+	+	dsRNA_PEG;Silv_PEG	4,32065873796649	0,00103002001334223	-1,82783298492432	-1,51476645672249	2,13672753156064	0,017585087191822	-1,30884836912155	-0,969290276529647								+	3	3	3	8,3	8,3	8,3	74,533	0	13,951	487980	39	13	NaN	NaN	10.2971458435059	NaN	10.5870275497437
O15042;O15042-2;O15042-3	O15042;O15042-2;O15042-3	U2 snRNP-associated SURP motif-containing protein	U2SURP					+	+	4,05570632397422	2,65869059488202E-05			+	+	dsRNA_PEG;Silv_PEG	3,52842697556626	0,000388194097048524	-2,6694625377655	-1,90310607817776	3,41163524949339	0,00236588380716934	-1,99618921279907	-1,518388843627						+	+	+	13	13	13	19,6	19,6	19,6	118,29	0	57,441	9115300	39	104	NaN	11.5542049407959	10.8844757080078	NaN	12.1831703186035
O15047	O15047	Histone-lysine N-methyltransferase SETD1A	SETD1A					+	+	3,50441541346717	7,06552706552706E-05			+	+	dsRNA_PEG;Silv_PEG	3,28769552824208	7,77142857142857E-05	-4,28583385944366	-2,50880396095126	3,06073274390109	0,00173148901545972	-2,43614169359207	-1,69202607488602								+	6	6	6	5,7	5,7	5,7	186,03	0	7,3773	1656800	72	14	NaN	NaN	8.44501495361328	NaN	8.10423183441162
O15056;O15056-3;O15056-2	O15056;O15056-3;O15056-2	Synaptojanin-2	SYNJ2					+	+	3,78870228626356	4,52599388379205E-05			+		dsRNA_PEG	3,71101726831748	0,0134822711471611	-1,09889850616455	-0,951521926987792	1,93387075219221	0,275997681607419	-0,459136819839478	-0,404328866767703						+	+	+	19	19	19	19,7	19,7	19,7	165,54	0	76,411	9643800	66	111	NaN	NaN	11.6523971557617	NaN	12.8439016342163
O15063	O15063	Uncharacterized protein KIAA0355	KIAA0355							0,456998869472852	0,123132507149666						0,433853199071641	0,335785664578984	-0,62427225112915	-0,378539511730292	0,30213098487008	0,465532338308458	0,432143068313599	0,269110186367843						+	+	+	8	8	8	10,9	10,9	10,9	116,02	0	21,339	2902600	46	30	NaN	9.41648101806641	11.9422216415405	NaN	12.7530918121338
O15066;O15066-2	O15066	Kinesin-like protein KIF3B;Kinesin-like protein KIF3B, N-terminally processed	KIF3B	+				+	+	5,65083430009949	4,47928331466965E-06			+	+	dsRNA_PEG;Silv_PEG	4,28225332512277	0,000473551637279597	-2,18966770172119	-1,75034657176949	6,96190388865503	0,00140540540540541	-1,93981528282166	-1,78105403373979					+	+	+	+	16	16	14	28	28	24,2	85,124	0	109,14	14107000	41	129	NaN	9.74886417388916	12.3372869491577	8.01569366455078	13.2825813293457
O15067	O15067	Phosphoribosylformylglycinamidine synthase	PFAS	+				+	+	1,34138444089258	0,00725884955752212						1,16948704011436	0,494131309798746	-0,296293544769287	-0,260541061632656	0,187717932194756	0,875892146104405	0,0675897121429443	0,0591745849391662					+	+	+	+	42	42	42	58	58	58	144,73	0	323,31	56921000	58	355	NaN	10.7496175765991	11.4064178466797	8.11493968963623	12.2644424438477
O15075;O15075-2;O15075-3;O15075-4	O15075;O15075-2;O15075-3;O15075-4	Serine/threonine-protein kinase DCLK1	DCLK1						+	0,760627576735878	0,0412446366206553			+	+	dsRNA_PEG;Silv_PEG	0,806082761562815	0,032	-1,64875739812851	-0,808932054631117	0,839393377118075	0,0445676701239565	-1,47348314523697	-0,77642879436369								+	4	4	4	8,6	8,6	8,6	82,223	0	5,735	698230	33	5	NaN	NaN	NaN	NaN	10.3710145950317
O15078;O15078-2	O15078	Centrosomal protein of 290 kDa	CEP290	+			+		+	5,84394964263385	4,86322188449848E-06			+	+	dsRNA_PEG;Silv_PEG	4,57004971651996	0,000855630074126368	1,88801908493042	1,57926710569571	4,62636071379852	0,00246080191502095	1,76673913002014	1,49803467997984					+	+	+	+	38	38	38	20,8	20,8	20,8	290,38	0	149,29	19041000	144	227	NaN	8.15121936798096	11.7713241577148	8.5661678314209	12.6528453826904
O15083	O15083	ERC protein 2	ERC2							0,058634628187404	0,811554425837321						NaN	1	0	NaN	0,194544139239314	0,61362165820643	0,295987462997436	0,184562989488002									8	2	2	7,6	2	2	110,56	0,0017505	2,579	321790	48	4	NaN	NaN	NaN	10.3506078720093	11.3651742935181
O15084;O15084-1;O15084-2	O15084;O15084-1;O15084-2	Serine/threonine-protein phosphatase 6 regulatory ankyrin repeat subunit A	ANKRD28					+	+	5,96969687477303	5,15796260477112E-06			+	+	dsRNA_PEG;Silv_PEG	6,09624848020523	0,00015487714072971	-2,53834838867188	-2,19607926061309	4,01597616739896	0,00178876404494382	-2,07223148345947	-1,64292297558049						+	+	+	19	19	2	23,6	23,6	1,9	112,96	0	96,424	14974000	36	135	NaN	NaN	14.642502784729	NaN	13.5951404571533
O15084-4	O15084-4	Serine/threonine-protein phosphatase 6 regulatory ankyrin repeat subunit A	ANKRD28							0,261099755509012	0,294030172413793						0,586958216467336	0,39620486642845	-0,456607604026795	-0,332905064453963	0,39948474767281	0,41311022480058	-0,457700097560883	-0,303275596947846						+	+	+	18	1	1	23,6	2,5	2,5	116,12	0,0025836	2,2512	91795	37	1	NaN	NaN	NaN	NaN	NaN
O15091;O15091-4;O15091-2	O15091;O15091-4;O15091-2	Mitochondrial ribonuclease P protein 3	KIAA0391		+				+	2,3957386096286	0,000543550902205391			+		dsRNA_PEG	2,57003318795305	0,00621810905452726	1,44241180419922	1,09420329863474	0,42520406459847	0,400504458598726	-0,46453378200531	-0,311545575501994						+	+	+	3	3	3	6	6	6	67,315	0	4,4757	595480	33	6	NaN	NaN	NaN	NaN	NaN
O15111	O15111	Inhibitor of nuclear factor kappa-B kinase subunit alpha	CHUK					+	+	6,73958623534718	0			+	+	dsRNA_PEG;Silv_PEG	5,26380220319839	0,00048158874637981	-2,02371377944946	-1,73738297464207	5,78431117691156	0,00199450549450549	-1,7855598449707	-1,59168446148668						+	+	+	17	17	17	30,2	30,2	30,2	84,639	0	102,68	22111000	39	167	NaN	11.5712308883667	13.4494066238403	NaN	14.1631774902344
O15116	O15116	U6 snRNA-associated Sm-like protein LSm1	LSM1					+	+	3,29804512031327	9,70027247956403E-05			+	+	dsRNA_PEG;Silv_PEG	3,85996704221392	0,000839010397992112	-2,03139576911926	-1,59815862522156	2,17661463821028	0,0130842911877395	-1,42561469078064	-1,03716793454045						+	+	+	4	4	4	48,9	48,9	48,9	15,179	0	78,077	12133000	6	57	NaN	NaN	NaN	NaN	13.8927326202393
O15118;O15118-2	O15118;O15118-2	Niemann-Pick C1 protein	NPC1				+		+	5,40329746428348	6,15069195284469E-06			+	+	dsRNA_PEG;Silv_PEG	5,16552983019605	0,000883461270062805	1,80341854095459	1,56560443629473	3,13252743957365	0,0175672585013542	1,16879191398621	0,969847468623899						+	+	+	11	11	11	12,9	12,9	12,9	142,17	0	82,804	19320000	45	124	NaN	NaN	10.6999197006226	NaN	10.7932777404785
O15119-2;O15119;O15119-3;Q13207	O15119-2;O15119;O15119-3	T-box transcription factor TBX3	TBX3	+				+	+	1,93641844425336	0,00153212318988374			+	+	dsRNA_PEG;Silv_PEG	1,95395117662564	0,022211317418214	-1,16258177757263	-0,867711347356017	2,2690597378506	0,03816875	-1,016095495224	-0,809092069227735					+	+	+	+	4	4	4	12	12	12	77,178	0	29,434	1325600	26	29	NaN	12.0103883743286	12.0213613510132	10.1060390472412	12.0986242294312
O15120;O15120-2	O15120;O15120-2	1-acyl-sn-glycerol-3-phosphate acyltransferase beta	AGPAT2				+		+	3,46683814863334	7,91407574901074E-05			+	+	dsRNA_PEG;Silv_PEG	2,95270856468701	0,00064291247095275	2,45259399414063	1,67738218575035	2,29294467875921	0,00397976080956762	2,00106472969055	1,33543402563904						+	+	+	5	5	5	23	23	23	30,914	0	22,48	5633300	12	46	NaN	NaN	NaN	NaN	12.7575359344482
O15121	O15121	Sphingolipid delta(4)-desaturase DES1	DEGS1				+		+	6,80911444966253	0			+	+	dsRNA_PEG;Silv_PEG	6,0088140505129	0,00146596858638743	1,54394059181213	1,40661081401154	4,35498010800731	0,019774780058651	1,05586819648743	0,944472568218146						+	+	+	5	5	5	34,7	34,7	34,7	37,866	0	54,437	15754000	10	87	NaN	NaN	12.045862197876	NaN	13.7171411514282
O15126;O15126-2	O15126;O15126-2	Secretory carrier-associated membrane protein 1	SCAMP1				+		+	7,15867579756443	0			+	+	dsRNA_PEG;Silv_PEG	6,27329903512377	0,00458179932590096	1,2333655834198	1,15122292985523	5,05225862101371	0,0149413589823146	1,10348944664001	1,00624762224803						+	+	+	7	7	7	30,5	30,5	30,5	37,92	0	213,95	29365000	15	90	NaN	NaN	14.9086742401123	NaN	15.4023790359497
O15127	O15127	Secretory carrier-associated membrane protein 2	SCAMP2	+			+		+	8,77963398572874	0			+	+	dsRNA_PEG;Silv_PEG	7,91008688169917	0,014616693492757	0,968479681015014	0,938012468098243	6,48213300990968	0,0140760289035501	1,07950119972229	1,02010308352644					+	+	+	+	4	4	4	10,6	10,6	10,6	36,648	0	159,83	24307000	8	63	NaN	11.3282260894775	15.0972909927368	12.1369915008545	15.4969787597656
O15143	O15143	Actin-related protein 2/3 complex subunit 1B	ARPC1B	+	+				+	1,02414146125824	0,0180167014613779						3,4987708238765	0,147135053682426	0,595532274246216	0,545938450951711	0,131828162216308	0,832371723590151	0,102781629562378	0,0793375368177194					+	+	+	+	13	13	11	40,9	40,9	34,4	40,949	0	126,46	34466000	18	163	NaN	12.9569931030273	14.2181091308594	11.0969123840332	14.8755569458008
O15144	O15144	Actin-related protein 2/3 complex subunit 2	ARPC2					+	+	1,39454658210131	0,00624353969139245			+		dsRNA_PEG	1,58220529893038	0,0485304689113819	-1,0023530960083	-0,738768689024605	0,236602066184568	0,711767602166421	-0,176033878326416	-0,135057942413843						+	+	+	12	12	12	57,3	57,3	57,3	34,333	0	235,29	17697000	20	93	NaN	NaN	10.7703332901001	7.31070375442505	11.4138927459717
O15145	O15145	Actin-related protein 2/3 complex subunit 3	ARPC3	+			+		+	1,67436115867227	0,00292876605683145						0,236113983011592	0,827128055342045	0,097162675857544	0,0832046225805369	2,35460140174942	0,208694494857834	0,5248131275177	0,465606096637096					+	+	+	+	5	5	5	39,3	39,3	39,3	20,546	0	69,234	11110000	10	52	NaN	12.9700336456299	13.6874847412109	13.4288835525513	13.1329011917114
O15155;O15155-2	O15155;O15155-2	BET1 homolog	BET1				+		+	2,16985520848042	0,000905982905982906			+		dsRNA_PEG	2,37420676768381	0,00267936152338281	1,81882033348084	1,26581492649886	1,15661198799528	0,0571325886352598	1,1025646686554	0,727559324833758						+	+	+	2	2	2	24,6	24,6	24,6	13,289	0	13,973	8022800	3	34	NaN	NaN	14.6641139984131	NaN	14.8864107131958
O15160;O15160-2	O15160;O15160-2	DNA-directed RNA polymerases I and III subunit RPAC1	POLR1C	+				+	+	8,75491026106125	0			+	+	dsRNA_PEG;Silv_PEG	6,81392823688441	0,000499593165174939	-1,87888398170471	-1,72263039794739	5,998758993186	0,00271635150166852	-1,60869755744934	-1,45970272435165					+	+	+	+	15	15	15	62,4	62,4	62,4	39,249	0	192,34	34356000	17	193	NaN	13.6702136993408	14.5437564849854	12.8834829330444	15.8587341308594
O15162;O15162-2	O15162;O15162-2	Phospholipid scramblase 1	PLSCR1						+	1,81389794109757	0,00206786427145709			+	+	dsRNA_PEG;Silv_PEG	1,47836707675306	0,0025731191885038	2,46484637260437	1,27560259481385	1,42906249530758	0,00531600324939074	2,43447232246399	1,24921204933513						+	+		2	2	2	8,5	8,5	8,5	35,049	0	19,418	513990	9	11	NaN	NaN	NaN	NaN	NaN
O15164;O15164-2	O15164;O15164-2	Transcription intermediary factor 1-alpha	TRIM24					+	+	5,32751967936497	7,95624067628046E-06			+	+	dsRNA_PEG;Silv_PEG	4,47301273428054	0,00174661450496539	-1,60897541046143	-1,37239015016818	3,55503171249374	0,043876299112801	-0,881949186325073	-0,779297783843128						+	+	+	12	12	12	21,2	21,2	21,2	116,83	0	31,593	3374600	58	60	NaN	8.96624565124512	8.75401878356934	NaN	10.2708797454834
O15173;O15173-2	O15173;O15173-2	Membrane-associated progesterone receptor component 2	PGRMC2	+			+		+	7,0892262786207	0			+	+	dsRNA_PEG;Silv_PEG	6,01024008484089	0,000472361809045226	1,96573519706726	1,74849472062439	4,688798270172	0,00653878486816966	1,36123156547546	1,19909193706225				+	+	+	+	+	12	11	11	48,4	44,4	44,4	23,818	0	219,59	79318000	9	139	NaN	14.7217931747437	16.919282913208	14.8752689361572	17.1658496856689
O15182	O15182	Centrin-3	CETN3							0,573233264095688	0,079336032388664						0,937317160450688	0,283660764872521	-0,545377731323242	-0,418353046486057	0,602951578748259	0,514368228531615	-0,295105218887329	-0,238952004364156						+	+	+	3	3	3	34,1	34,1	34,1	19,55	0	20,72	1466400	11	27	NaN	NaN	12.2220401763916	10.7584733963013	12.6992683410645
O15211;O15211-2	O15211;O15211-2	Ral guanine nucleotide dissociation stimulator-like 2	RGL2					+	+	3,20355310532935	0,000112735974474874			+	+	dsRNA_PEG;Silv_PEG	2,76986248726728	0,000378600823045268	-3,16275610923767	-1,92635162467318	4,78590657804289	0,00553870710295291	-1,40325417518616	-1,23661257359948						+	+	+	7	7	7	14,2	14,2	14,2	83,548	0	27,339	1829600	33	32	NaN	NaN	10.7142457962036	NaN	12.1955871582031
O15212	O15212	Prefoldin subunit 6	PFDN6	+				+	+	2,74248376907905	0,00026844359828653			+	+	dsRNA_PEG;Silv_PEG	2,78299798647089	0,00270499581356405	-1,69296479225159	-1,26179155780418	2,84392042007736	0,0052681336593317	-1,66215109825134	-1,25232497820972					+	+	+	+	9	9	9	51,9	51,9	51,9	14,582	0	60,858	23739000	8	96	NaN	14.9394416809082	16.2375640869141	13.6333360671997	16.876277923584
O15213	O15213	WD repeat-containing protein 46	WDR46					+	+	4,15073040646157	2,19178082191781E-05			+	+	dsRNA_PEG;Silv_PEG	4,44459288253815	0,00107326732673267	-1,79123311042786	-1,50038497989878	2,87252437812424	0,0150099132589839	-1,24968581199646	-1,00521193859029						+	+	+	5	5	5	13	13	13	68,07	0	26,128	1452900	25	23	NaN	NaN	8.6993989944458	NaN	10.3971395492554
O15228;O15228-2	O15228;O15228-2	Dihydroxyacetone phosphate acyltransferase	GNPAT				+		+	7,47521912233458	0			+	+	dsRNA_PEG;Silv_PEG	7,01399771472022	0,00041981981981982	1,96717371940613	1,80666812271246	5,31910774169683	0,0030096256684492	1,61491646766663	1,43033359250477						+	+	+	23	23	22	45,9	45,9	41,9	77,187	0	164,25	27882000	39	270	NaN	8.56711959838867	10.3248558044434	NaN	12.1110706329346
O15230;O15230-2	O15230	Laminin subunit alpha-5	LAMA5				+		+	7,19702782611252	0			+	+	dsRNA_PEG;Silv_PEG	7,81774150602735	7,08860759493671E-05	2,83801641464233	2,5843903125948	4,52704155013821	0,00174748257164988	2,01818480491638	1,66494746713308						+	+	+	35	35	34	15,9	15,9	15,5	399,73	0	282,34	16513000	180	192	NaN	8.21461009979248	NaN	NaN	NaN
O15231;O15231-3;O15231-5;O15231-4;O15231-7;O15231-8;O15231-6;O15231-2;O15231-9	O15231;O15231-3;O15231-5;O15231-4;O15231-7;O15231-8;O15231-6;O15231-2;O15231-9	Zinc finger protein 185	ZNF185					+	+	8,57468406726866	0			+	+	dsRNA_PEG;Silv_PEG	7,19658221787768	0,000173913043478261	-4,66525058746338	-3,89333319171645	6,82733915449013	8,16326530612245E-05	-4,16018753051758	-3,4669860858403						+	+	+	6	6	6	16	16	16	73,525	0	37,905	4378500	41	54	NaN	7.50684309005737	9.75920581817627	NaN	11.2492914199829
O15240	O15240	Neurosecretory protein VGF;Neuroendocrine regulatory peptide-1;Neuroendocrine regulatory peptide-2;Antimicrobial peptide VGF[554-577]	VGF		+				+	0,706700495159971	0,049498597128239						0,552259835346912	0,371575518601063	0,501879549026489	0,351200368348608	0,625050957966631	0,100518468770987	-1,17605366706848	-0,615834985978275						+	+	+	4	4	4	11,1	11,1	11,1	67,257	0	19,108	490210	37	12	NaN	NaN	NaN	NaN	NaN
O15254;O15254-2	O15254;O15254-2	Peroxisomal acyl-coenzyme A oxidase 3	ACOX3				+		+	7,91632093688349	0			+	+	dsRNA_PEG;Silv_PEG	7,79839569904746	0,000421428571428571	1,91970620155334	1,79948312133573	5,37167598388806	0,00320694941236587	1,57968173027039	1,40542855730033						+	+	+	25	25	25	44,7	44,7	44,7	77,628	0	213,65	54993000	42	335	NaN	11.6671562194824	11.8329296112061	NaN	12.6019096374512
O15258	O15258	Protein RER1	RER1	+			+		+	7,69513806733201	0			+	+	dsRNA_PEG;Silv_PEG	6,37039897805191	0,000593476531424025	1,87786545753479	1,69918684210703	5,75637385505714	0,00289154013015184	1,59897150993347	1,44036798684362					+	+	+	+	5	5	5	29,6	29,6	29,6	22,958	0	99,605	72668000	8	152	NaN	16.3199710845947	17.8931465148926	15.7617073059082	17.8844089508057
O15260;O15260-2;O15260-3	O15260;O15260-2;O15260-3	Surfeit locus protein 4	SURF4	+			+		+	6,92070188060548	0			+	+	dsRNA_PEG;Silv_PEG	6,91998043723159	0,000811006517016655	1,73977284431458	1,60930410724541	4,95763937962632	0,00483622513753703	1,44834856986999	1,28053575506776					+	+	+	+	8	8	8	39,8	39,8	39,8	30,394	0	205,54	68513000	11	220	12.2019090652466	15.9010314941406	16.6195602416992	15.2861242294312	16.463939666748
O15269;O15269-2	O15269	Serine palmitoyltransferase 1	SPTLC1	+			+		+	7,4896882040737	0			+	+	dsRNA_PEG;Silv_PEG	6,58415484495083	0,000390292223873205	2,09795737266541	1,89113584686299	4,88258858668057	0,00332501248127808	1,5969774723053	1,39073311369921					+	+	+	+	11	11	11	39,3	39,3	39,3	52,743	0	128,62	47136000	21	167	11.2632694244385	10.7383460998535	9.74550628662109	NaN	14.1267042160034
O15270	O15270	Serine palmitoyltransferase 2	SPTLC2				+		+	7,52587514186486	0			+	+	dsRNA_PEG;Silv_PEG	8,15803518186302	0,000993261455525606	1,600581407547	1,52516289701485	4,91080308635444	0,00998221614227086	1,225257396698	1,10118287524734						+	+	+	19	19	19	52,5	52,5	52,5	62,924	0	299,82	35161000	34	217	NaN	NaN	12.2486686706543	NaN	12.6884689331055
O15287	O15287	Fanconi anemia group G protein	FANCG					+	+	3,10336956886938	0,000138038401660612			+		dsRNA_PEG	3,49854046339629	0,00901229211858279	-1,21424922943115	-1,02447935965719	1,70603797003163	0,152933135215453	-0,646953201293945	-0,532483530686884						+	+	+	2	2	2	7,1	7,1	7,1	68,553	0	7,911	777380	36	12	NaN	NaN	NaN	NaN	NaN
O15294;O15294-2;O15294-4	O15294;O15294-2;O15294-4	UDP-N-acetylglucosamine--peptide N-acetylglucosaminyltransferase 110 kDa subunit	OGT	+				+	+	9,87644509521448	0			+	+	dsRNA_PEG;Silv_PEG	8,28316498296756	8,58895705521472E-05	-3,46799845695496	-3,14472637758865	7,43834873269877	0,000218181818181818	-2,95080347061157	-2,64474644008229					+	+	+	+	38	38	4	48,3	48,3	2,8	116,92	0	323,31	54613000	50	371	NaN	13.1092262268066	13.0399980545044	10.8468227386475	14.6930513381958
O15294-3	O15294-3	UDP-N-acetylglucosamine--peptide N-acetylglucosaminyltransferase 110 kDa subunit	OGT	+				+	+	7,08320244258176	0			+	+	dsRNA_PEG;Silv_PEG	6,79245546025786	7,42705570291777E-05	-3,58357543945313	-3,05180569417562	5,24303223772223	0,000368098159509202	-2,87425882816315	-2,32593531782351					+	+	+	+	35	1	1	47,8	1,8	1,8	115,7	0	31,147	1698200	49	15	NaN	NaN	8.73805809020996	NaN	9.62592792510986
O15305;O15305-2	O15305	Phosphomannomutase 2	PMM2	+				+	+	3,62602696235741	5,9806508355321E-05			+	+	dsRNA_PEG;Silv_PEG	3,2408178755373	0,0219216640849746	-1,01910533905029	-0,869919707129564	3,64680262868778	0,0331603622802344	-0,950379753112793	-0,83573873558225					+	+	+	+	11	11	10	45,1	45,1	41,9	28,082	0	35,163	14059000	16	90	NaN	11.4731979370117	13.8587579727173	12.4569444656372	14.8225212097168
O15318	O15318	DNA-directed RNA polymerase III subunit RPC7	POLR3G			+			+	3,16976694307337	0,000118081180811808			+		dsRNA_PEG	3,70643083928471	0,000386653581943081	-2,56330523490906	-1,88215474406438	0,587915465039469	0,27166330488751	-0,611299729347229	-0,40839938157685								+	3	3	3	22	22	22	25,914	0	6,7601	505620	8	7	NaN	NaN	11.5851974487305	NaN	13.1034517288208
O15321;O15321-2	O15321;O15321-2	Transmembrane 9 superfamily member 1	TM9SF1				+		+	3,8478144369	3,97762585456805E-05			+	+	dsRNA_PEG;Silv_PEG	3,33983641925533	0,000177960301163587	3,26991600990295	2,13756816127385	2,1416864063963	0,00367521367521367	2,13138384819031	1,358310073466						+	+	+	8	8	8	15,3	15,3	15,3	68,86	0	51,81	9534100	23	48	7.19829750061035	NaN	NaN	NaN	NaN
O15327	O15327	Type II inositol 3,4-bisphosphate 4-phosphatase	INPP4B					+	+	8,81191569208842	0			+	+	dsRNA_PEG;Silv_PEG	7,38277321647971	7,56395995550612E-05	-2,76121096611023	-2,48689462081122	6,69310260491617	0,000264900662251656	-2,70196681022644	-2,37888502877133						+	+	+	16	16	16	28,5	28,5	28,5	104,74	0	79,93	11501000	49	111	NaN	10.5773344039917	10.6947927474976	NaN	12.3508291244507
O15347	O15347	High mobility group protein B3	HMGB3						+	1,22997152776011	0,00997043979812545				+	Silv_PEG	0,651863920214694	0,336050095668812	0,527619934082031	0,378354303806192	2,05698513970667	0,0309892008639309	1,11321959495544	0,850141412788466						+	+	+	6	6	5	26,5	26,5	20,5	22,98	0	6,086	4938200	6	19	NaN	NaN	15.5649528503418	13.4219331741333	14.0002641677856
O15355	O15355	Protein phosphatase 1G	PPM1G	+				+	+	2,82170045948137	0,000219045311364187			+		dsRNA_PEG	2,92612509494392	0,00886418559690672	-1,27885155677795	-1,02837750243387	2,40395931185336	0,0697048406139315	-0,822411584854126	-0,688231789038086					+	+	+	+	17	17	17	41,9	41,9	41,9	59,271	0	323,31	72190000	25	233	8.40296936035156	14.527904510498	15.9142684936523	14.5121850967407	16.9587783813477
O15357;O15357-2;Q92835;Q92835-3;Q92835-2	O15357;O15357-2	Phosphatidylinositol 3,4,5-trisphosphate 5-phosphatase 2	INPPL1	+				+	+	4,89059962042182	8,57632933104631E-06			+		dsRNA_PEG	4,26345723756745	0,0127776484284051	-1,08071556091309	-0,960885150632808	3,25406043224343	0,166065491183879	-0,564559364318848	-0,515805750827349					+	+	+	+	37	37	36	42,8	42,8	41	138,6	0	148,61	33376000	67	292	NaN	12.8205184936523	14.5239295959473	12.1190061569214	15.0005722045898
O15360;O15360-3;O15360-2	O15360;O15360-3	Fanconi anemia group A protein	FANCA					+	+	2,20004370379349	0,000850698174006445			+	+	dsRNA_PEG;Silv_PEG	2,04274385625297	0,000705706825811264	-3,04420056343079	-1,64369794085466	3,71386825399042	0,00637945573016481	-1,44735934734344	-1,2023407422662						+		+	5	5	5	4,9	4,9	4,9	162,77	0	11,356	907880	68	19	NaN	NaN	NaN	NaN	NaN
O15371;O15371-2;O15371-3	O15371;O15371-2;O15371-3	Eukaryotic translation initiation factor 3 subunit D	EIF3D	+				+	+	6,58699124884317	0			+		dsRNA_PEG	6,81192193124643	0,000614291354125543	-1,84591817855835	-1,69478630148655	3,22102415360224	0,0614734311132484	-0,810980319976807	-0,712938344476699		+	+		+	+	+	+	24	24	24	48,5	48,5	48,5	63,972	0	323,31	58124000	25	345	15.3889923095703	15.0189390182495	16.3785495758057	14.3425607681274	16.5959415435791
O15372	O15372	Eukaryotic translation initiation factor 3 subunit H	EIF3H	+				+	+	3,94046929053758	3,82897255902999E-05			+		dsRNA_PEG	3,91082295537456	0,0228767908309456	-0,972906160354614	-0,862927223260677	1,36825299849098	0,515620473537604	-0,263635683059692	-0,238210743804423		+	+		+	+	+	+	15	15	15	59,1	59,1	59,1	39,93	0	173	84294000	20	271	8.42319965362549	15.9445514678955	16.2100429534912	14.1311330795288	16.7703018188477
O15379;O15379-2	O15379;O15379-2	Histone deacetylase 3	HDAC3					+	+	2,87877712360315	0,000198136341343796			+	+	dsRNA_PEG;Silv_PEG	2,60695547246781	0,0018244776119403	-1,9283456325531	-1,35911296257041	3,48201502510582	0,00361804222648752	-1,72504396438599	-1,3638879270789						+	+	+	2	2	2	7,5	7,5	7,5	48,847	0	9,6241	861660	24	11	NaN	NaN	9.80690383911133	NaN	NaN
O15381;O15381-3;O15381-4;O15381-2;O15381-5	O15381;O15381-3;O15381-4;O15381-2;O15381-5	Nuclear valosin-containing protein-like	NVL							0,0786378469860663	0,742536409949056						0,129655892483552	0,834073391678182	-0,104460072517395	-0,0800563887631034	0,276209291003675	0,640902619207522	-0,229919266700745	-0,170622652100692								+	1	1	1	1,8	1,8	1,8	95,05	0,00060441	3,3707	130420	47	3	NaN	NaN	NaN	NaN	NaN
O15382;O15382-2	O15382;O15382-2	Branched-chain-amino-acid aminotransferase, mitochondrial	BCAT2		+				+	2,1380485677169	0,00097643812354065			+		dsRNA_PEG	2,46678912967971	0,000883153121730031	2,45031847953796	1,56556108146824	0,821960776353591	0,0800610687022901	1,1172337770462	0,660133527762552						+			2	2	2	6,9	6,9	6,9	44,287	0,00015427	4,0616	528860	19	8	NaN	NaN	NaN	NaN	NaN
O15397;O15397-2	O15397;O15397-2	Importin-8	IPO8	+				+	+	2,5554403231714	0,000378502526412494						2,44062621570499	0,0659726137736609	-0,818761873245239	-0,687456172719823	3,00426059588843	0,13357207498384	-0,623802232742309	-0,559385910059652			+		+	+	+	+	27	27	27	36,5	36,5	36,5	119,94	0	310,68	51965000	49	443	NaN	14.2230215072632	14.7115592956543	12.9160470962524	15.5902070999146
O15400;O15400-2	O15400;O15400-2	Syntaxin-7	STX7	+			+		+	3,79732830363905	4,5343137254902E-05			+	+	dsRNA_PEG;Silv_PEG	3,16086421999432	0,00291572257529704	1,59059443473816	1,24646024727333	2,91780347199095	0,00722786217117451	1,51508297920227	1,17492010549018					+	+	+	+	9	9	9	56,3	56,3	56,3	29,815	0	195,31	21300000	11	85	NaN	15.4110479354858	15.1361503601074	13.7757129669189	15.8151578903198
O15431	O15431	High affinity copper uptake protein 1	SLC31A1				+		+	6,43609159924431	3,21802091713596E-06			+	+	dsRNA_PEG;Silv_PEG	4,74922240058114	0,000307692307692308	6,97386269569397	4,15528103750436	5,68410668239685	0	6,54103045463562	4,47520737757105						+	+		1	1	1	10	10	10	21,09	0,00015394	3,9743	815810	2	10	NaN	NaN	NaN	NaN	13.8982238769531
O15440;O15440-5;O15440-4;O15440-3;O15440-2	O15440;O15440-5	Multidrug resistance-associated protein 5	ABCC5							0,010275141693629	0,970385871178391						0,0261010934425247	0,954150240384615	0,0329896926879885	0,0229892453941477	0,0861220175237739	0,835520152332593	0,116167974472046	0,077858110013762						+	+	+	8	8	8	9,6	9,6	9,6	160,66	0	12,37	3606500	65	15	NaN	NaN	9.23840427398682	NaN	NaN
O15460	O15460	Prolyl 4-hydroxylase subunit alpha-2	P4HA2	+			+		+	5,74500020875639	4,66472303206997E-06			+	+	dsRNA_PEG;Silv_PEG	5,150589498269	0,000374245472837022	2,27682905197144	1,908873601003	3,61532807197684	0,00373396226415094	1,68910794258118	1,35490084828003					+	+	+	+	22	1	1	51,6	5,4	5,4	60,901	0	19,74	2853500	30	19	NaN	NaN	NaN	NaN	NaN
O15460-2	O15460-2	Prolyl 4-hydroxylase subunit alpha-2	P4HA2	+			+		+	8,72540842671675	0			+	+	dsRNA_PEG;Silv_PEG	8,93995507180874	0,000363258951738454	2,02383046150208	1,93060574371239	5,67823808916412	0,00453926701570681	1,43474011421204	1,30258680994239					+	+	+	+	22	22	1	51,8	51,8	5,4	60,632	0	323,31	192400000	30	471	NaN	11.598424911499	14.7218465805054	11.1776685714722	15.4087944030762
O15479	O15479	Melanoma-associated antigen B2	MAGEB2	+				+	+	8,64842119462713	0			+	+	dsRNA_PEG;Silv_PEG	8,91583857752054	0,00018170504044804	-2,17881207466125	-2,07032472311792	5,40276168279605	0,00526865063187933	-1,38744740486145	-1,25249341979903					+	+	+	+	17	17	17	42	42	42	35,277	0	188,79	148240000	13	305	11.1575365066528	17.0549430847168	17.5180683135986	15.2092628479004	17.4248886108398
O15484	O15484	Calpain-5	CAPN5				+		+	1,84187933947619	0,00193344025661588			+		dsRNA_PEG	2,05230015570568	0,0259266695766041	1,10021462440491	0,842091406889586	1,25572808031824	0,174535996670828	0,647517108917236	0,504968397501712						+	+	+	6	6	6	15,3	15,3	15,3	73,168	0	16,47	3860400	34	40	NaN	NaN	NaN	NaN	8.21882915496826
O15498;O15498-2	O15498;O15498-2	Synaptobrevin homolog YKT6	YKT6	+			+		+	3,1099894947185	0,000135205408216329			+	+	dsRNA_PEG;Silv_PEG	2,49284675374735	0,00133708920187793	2,12176203727722	1,42988778663477	2,37657280371021	0,00273927392739274	2,23107743263245	1,45314973412271					+	+	+	+	10	10	10	58,1	58,1	58,1	22,417	0	61,014	32115000	14	159	10.875825881958	15.4116430282593	17.2251510620117	12.3472061157227	18.1409091949463
O15504;O15504-2;O15504-3	O15504;O15504-2	Nucleoporin-like protein 2	NUPL2			+			+	1,09391198843542	0,0146493323963457				+	Silv_PEG	NaN	1	0	NaN	1,6643928008039	0,00823554757630162	1,87587375640869	1,14546010188636							+		3	3	3	10,2	10,2	10,2	44,871	0,0004609	3,8751	261020	19	3	NaN	NaN	9.92386245727539	NaN	9.3975887298584
O15511;O15511-2	O15511;O15511-2	Actin-related protein 2/3 complex subunit 5	ARPC5			+			+	1,38167517063937	0,00648367952522255						0,283400067056324	0,759433193342666	0,136783075332642	0,113765147876985	1,36270645227575	0,179100351748396	0,626589012145996	0,499444080760028						+	+	+	2	2	2	20,5	20,5	20,5	16,32	0	10,253	1977300	10	14	NaN	NaN	13.4702777862549	NaN	13.0536546707153
O15514	O15514	DNA-directed RNA polymerase II subunit RPB4	POLR2D					+	+	2,13477455030367	0,000983662210906005			+	+	dsRNA_PEG;Silv_PEG	2,11518388091465	0,000501429154757044	-3,23580896854401	-1,72585412124608	2,56998291456753	0,00491000841042893	-1,77523374557495	-1,275616802136							+	+	5	5	5	49,3	49,3	49,3	16,311	0	14,823	5912700	9	26	NaN	NaN	11.3640794754028	NaN	12.2042045593262
O15516	O15516	Circadian locomoter output cycles protein kaput	CLOCK							0,692889495945779	0,0519143327841845						0,491899269315436	0,25899910698339	-0,743086671829224	-0,437711244902157	0,98682156640326	0,0557023664308368	-1,20380268096924	-0,732955879421906						+		+	3	3	3	5,3	5,3	5,3	95,303	0,00045739	3,6632	466090	27	3	NaN	NaN	NaN	NaN	10.3581018447876
O15530;O15530-4;O15530-2;O15530-3;Q6A1A2;O15530-5	O15530;O15530-4;O15530-2;O15530-3;Q6A1A2;O15530-5	3-phosphoinositide-dependent protein kinase 1;Putative 3-phosphoinositide-dependent protein kinase 2	PDPK1;PDPK2P					+	+	1,96443881927964	0,00141938127432903			+		dsRNA_PEG	2,13983562886831	0,0337857601026299	-1,01737875938416	-0,799884696692407	2,13032994406419	0,0655460824005716	-0,862775278091431	-0,700521205177491						+	+	+	9	9	9	28,1	28,1	28,1	63,151	0	51,198	6603900	26	67	NaN	NaN	11.0990190505981	NaN	13.2780427932739
O15533;O15533-2;O15533-3;O15533-4	O15533;O15533-2;O15533-3;O15533-4	Tapasin	TAPBP				+		+	6,69497589771981	0			+	+	dsRNA_PEG;Silv_PEG	5,68741292134456	0,000154302670623145	2,59336304664612	2,19253605749826	4,52936555475248	0,00167495854063018	2,07390236854553	1,70293419221203						+	+	+	9	9	9	39,1	39,1	39,1	47,625	0	33,54	17713000	14	76	NaN	NaN	NaN	10.8591461181641	13.5668869018555
O15541	O15541	RING finger protein 113A	RNF113A					+	+	2,78713962768001	0,000235576923076923			+	+	dsRNA_PEG;Silv_PEG	4,66795129092262	5,81818181818182E-05	-3,88899056911468	-2,79957268713417	1,78428129698694	0,0025830937320299	-2,79449408054352	-1,47807321815393								+	2	2	2	9,3	9,3	9,3	38,787	0	4,7736	692390	17	8	NaN	NaN	9.70423221588135	NaN	10.2707624435425
O15554	O15554	Intermediate conductance calcium-activated potassium channel protein 4	KCNN4				+		+	6,23077138601128	5,8055152394775E-06			+	+	dsRNA_PEG;Silv_PEG	4,96650998436278	0,000153964588144727	2,78359923362732	2,22493270679917	4,23816392172937	0,00124583741429971	2,28717479705811	1,80616507802785						+	+	+	4	4	4	12,9	12,9	12,9	47,695	0	23,789	3463700	17	53	NaN	NaN	NaN	NaN	NaN
O43143	O43143	Pre-mRNA-splicing factor ATP-dependent RNA helicase DHX15	DHX15	+				+	+	6,19232126258378	5,71428571428571E-06			+	+	dsRNA_PEG;Silv_PEG	5,22624017948232	0,00128131937836981	-1,6438157081604	-1,44752808715367	4,46332286101257	0,0385299323269131	-0,884545755386353	-0,807733284833815					+	+	+	+	28	28	27	48,1	48,1	46,9	90,932	0	198,32	68242000	39	336	NaN	12.9350357055664	14.2286682128906	12.4362688064575	15.0100908279419
O43148;O43148-2	O43148;O43148-2	mRNA cap guanine-N7 methyltransferase	RNMT	+		+			+	6,929461541605	0			+		dsRNA_PEG	5,36167377410615	0,00170582905466626	-1,54333486557007	-1,37607620672813	1,33583335387549	0,552312252283302	-0,238949203491211	-0,217468952738616					+	+	+	+	10	10	10	26,3	26,3	26,3	54,843	0	61,579	23847000	25	81	NaN	13.3123159408569	12.9922657012939	12.4280195236206	14.0849742889404
O43149;O43149-3	O43149;O43149-3	Zinc finger ZZ-type and EF-hand domain-containing protein 1	ZZEF1			+			+	1,12070758717764	0,0135302013422819						1,08365113000836	0,304829936753338	-0,501698541641235	-0,402094542959026	0,0618462760115934	0,949366558990924	0,0301849365234377	0,0257088059720656						+	+	+	8	8	8	4,2	4,2	4,2	331,07	0	19,386	2102000	134	34	NaN	NaN	8.02796173095703	5.59123039245605	9.90612411499023
O43156	O43156	TELO2-interacting protein 1 homolog	TTI1	+				+	+	5,59291555408062	4,38837081733407E-06			+		dsRNA_PEG	5,4400445231241	0,0233886078733231	-0,920075178146362	-0,859441927022592	4,13831478607493	0,0714604519774011	-0,744630098342896	-0,683238297718735					+	+	+	+	26	26	26	31,6	31,6	31,6	122,07	0	323,31	52518000	50	501	NaN	14.6667232513428	14.7354497909546	13.1974782943726	15.0697431564331
O43159	O43159	Ribosomal RNA-processing protein 8	RRP8					+	+	5,70469304517899	4,59506031016657E-06			+	+	dsRNA_PEG;Silv_PEG	5,31419148719466	0,00174849578820698	-1,54106287956238	-1,37184037906078	3,98856562569642	0,0141576138147567	-1,17050533294678	-1,01865439759741						+	+	+	4	4	4	13,8	13,8	13,8	50,714	0	22,418	1291400	25	23	NaN	6.74537181854248	8.88850021362305	NaN	10.1164741516113
O43164;O43164-2;Q8NG27;Q8NG27-2;Q8NG27-3	O43164;O43164-2	E3 ubiquitin-protein ligase Praja-2	PJA2					+	+	4,58342105304643	9,37866354044549E-06			+	+	dsRNA_PEG;Silv_PEG	4,59137278490114	5,63380281690141E-05	-3,77005550861359	-2,71719680646174	3,43977450917826	0,000840998685939553	-2,8965624332428	-1,99519137820817							+	+	4	4	4	12,3	12,3	12,3	78,213	0	42,295	1169500	26	22	NaN	NaN	NaN	NaN	NaN
O43169	O43169	Cytochrome b5 type B	CYB5B	+			+		+	6,10205559640634	5,4757015742642E-06			+	+	dsRNA_PEG;Silv_PEG	4,84947628804242	0,000375893769152196	2,34703459739685	1,92306187570079	4,14561242342084	0,0030319829424307	1,72576107978821	1,42896171374987					+	+	+	+	8	8	8	66,7	66,7	66,7	16,694	0	261,37	83594000	6	213	12.2200155258179	16.9102916717529	17.6005954742432	15.9749746322632	17.9624557495117
O43172;O43172-2	O43172;O43172-2	U4/U6 small nuclear ribonucleoprotein Prp4	PRPF4					+	+	5,7913256492822	4,7534165181224E-06			+	+	dsRNA_PEG;Silv_PEG	4,90419767957049	0,00040607210626186	-2,22743897438049	-1,84803276172542	3,50889684892991	0,00889340813464236	-1,35977559089661	-1,12691999202469						+	+	+	7	7	7	19,3	19,3	19,3	58,449	0	33,24	4872800	30	55	NaN	NaN	11.2111587524414	NaN	11.9937524795532
O43175	O43175	D-3-phosphoglycerate dehydrogenase	PHGDH	+		+			+	0,820404749209623	0,0339326294620412						0,412252134421982	0,764608114410073	-0,126936292648315	-0,111580288223161	0,604720694223758	0,665603594608088	0,180318021774292	0,157723859460176					+	+	+	+	24	24	24	55	55	55	56,65	0	323,31	255650000	24	490	13.5116291046143	18.7507457733154	18.549430847168	17.367603302002	19.3838691711426
O43181	O43181	NADH dehydrogenase [ubiquinone] iron-sulfur protein 4, mitochondrial	NDUFS4		+				+	2,97977147130774	0,000170020120724346	+		+		dsRNA_PEG	2,67790635395869	8,43881856540084E-05	5,11011924743652	2,45998584193955	0,0758682056464279	0,748280610587853	-0,268627679347992	-0,11783402909053						+		+	4	4	4	29,7	29,7	29,7	20,108	0	53,392	3364400	9	29	NaN	NaN	NaN	NaN	NaN
O43196;O43196-4;O43196-2;O43196-3	O43196;O43196-4;O43196-2;O43196-3	MutS protein homolog 5	MSH5					+	+	1,12112230743136	0,0135149266913973			+		dsRNA_PEG	2,29046632046788	0,00237091735302471	-1,903777384758	-1,29092785166883	0,581070091903903	0,162535353535354	-0,907109403610229	-0,520060803088686							+	+	5	5	5	8,5	8,5	8,5	92,874	0	12,565	1745100	41	5	NaN	NaN	8.10664176940918	NaN	8.44447612762451
O43237;O43237-2	O43237;O43237-2	Cytoplasmic dynein 1 light intermediate chain 2	DYNC1LI2	+				+	+	7,97039118172809	0			+	+	dsRNA_PEG;Silv_PEG	7,1522197708746	0,000422182468694097	-1,95206513404846	-1,80047679187077	5,77080511767287	0,00388475836431227	-1,47830500602722	-1,34231836196404					+	+	+	+	17	16	16	60	57,3	57,3	54,099	0	304,57	34819000	26	257	NaN	15.9302520751953	15.6901893615723	14.1125211715698	16.3862838745117
O43242;O43242-2	O43242;O43242-2	26S proteasome non-ATPase regulatory subunit 3	PSMD3	+		+			+	5,62778169652846	4,43458980044346E-06				+	Silv_PEG	0,013265101162876	0,991652044165921	0,00474433898925763	0,00423072727353681	4,84810613883587	0,00503814262023217	1,43750052452087	1,26641417223862					+	+	+	+	26	26	26	55,1	55,1	55,1	60,977	0	259,25	99318000	34	351	NaN	15.6069831848145	16.9260177612305	15.1253728866577	17.0433483123779
O43251-6;O43251-8;O43251;O43251-10;O43251-5;O43251-2;O43251-3;Q9NWB1;O43251-9;Q9NWB1-3;O43251-4;Q9NWB1-4;Q9NWB1-5;O43251-7;Q9NWB1-2	O43251-6;O43251-8;O43251;O43251-10;O43251-5;O43251-2;O43251-3	RNA binding protein fox-1 homolog 2	RBFOX2			+			+	0,89348094930782	0,0268357955510273						0,0431727360274377	0,959653713428357	0,0239420413970948	0,0200476945175553	1,05409144890385	0,305003808073115	0,472443866729736	0,381400591804112		+	+			+	+	+	6	6	5	28	28	25,8	47,215	0	59,247	4991700	13	67	NaN	NaN	12.9631128311157	NaN	14.5744752883911
O43252	O43252	Bifunctional 3-phosphoadenosine 5-phosphosulfate synthase 1;Sulfate adenylyltransferase;Adenylyl-sulfate kinase	PAPSS1	+				+	+	1,55226286060109	0,00405265165967188						1,57222859857083	0,0587862068965517	-0,94520058631897	-0,706232237348432	2,64957687642774	0,142080341880342	-0,619046831130981	-0,546831347970165					+	+	+	+	18	18	18	49,5	49,5	49,5	70,832	0	138,24	17340000	33	125	10.0832138061523	11.4613256454468	10.7938470840454	10.788800239563	10.7877397537231
O43255	O43255	E3 ubiquitin-protein ligase SIAH2	SIAH2					+	+	3,25635546112271	0,00010016155088853			+	+	dsRNA_PEG;Silv_PEG	2,9639381723436	0,000190728476821192	-3,50306873321533	-2,11391692875143	2,26268921126991	0,00211968085106383	-2,59789328575134	-1,56874837590197								+	1	1	1	5,2	5,2	5,2	34,614	0	5,6611	227530	12	7	NaN	9.84747982025146	NaN	NaN	NaN
O43264;O43264-2	O43264;O43264-2	Centromere/kinetochore protein zw10 homolog	ZW10	+				+	+	8,3792230311274	0			+	+	dsRNA_PEG;Silv_PEG	6,34531402070714	0,00121549791866795	-1,5915650844574	-1,46031714591879	7,89929449012132	0,00383745913124708	-1,41099448204041	-1,34702298470473					+	+	+	+	32	32	32	60,2	60,2	60,2	88,828	0	323,31	115210000	41	508	9.22544860839844	13.3782949447632	14.9668655395508	11.4007196426392	15.6956357955933
O43286	O43286	Beta-1,4-galactosyltransferase 5	B4GALT5				+		+	4,07079954493455	2,53502334889927E-05			+	+	dsRNA_PEG;Silv_PEG	4,04490371731461	7,79220779220779E-05	3,57256479263306	2,47095850837174	2,56435478607904	0,001729216152019	2,66262979507446	1,6758097489416						+	+		4	4	4	13,1	13,1	13,1	45,118	0	5,1509	765310	18	11	NaN	NaN	NaN	NaN	10.5770511627197
O43290	O43290	U4/U6.U5 tri-snRNP-associated protein 1	SART1	+				+	+	3,91175697285457	3,92405063291139E-05			+	+	dsRNA_PEG;Silv_PEG	3,12062865596556	0,000126984126984127	-3,94077658653259	-2,32514128813305	6,73487850994108	0,000230769230769231	-3,0873703956604	-2,67760613788232					+	+	+	+	18	18	18	30,8	30,8	30,8	90,254	0	72,172	8533900	38	76	NaN	11.119330406189	10.8294849395752	10.2191686630249	13.6810188293457
O43292;O43292-2	O43292;O43292-2	Glycosylphosphatidylinositol anchor attachment 1 protein	GPAA1						+	5,47773442398612	6,29590766002099E-06			+	+	dsRNA_PEG;Silv_PEG	5,22093758672484	0,000292247629670943	2,36961102485657	1,98156168253301	3,3753723369618	0,0044381874175099	1,65341258049011	1,30781584774374						+	+	+	10	10	10	25,9	25,9	25,9	67,622	0	89,397	19757000	19	84	NaN	NaN	13.6404705047607	NaN	13.9285182952881
O43293;O43293-2	O43293;O43293-2	Death-associated protein kinase 3	DAPK3					+	+	8,05804231588019	0			+	+	dsRNA_PEG;Silv_PEG	7,3731244046599	0,000458565908115071	-1,90103254318237	-1,76645316679992	6,21468475496146	0,000388571428571429	-2,62742481231689	-2,27477957204075						+	+	+	10	10	9	26,7	26,7	26,7	52,535	0	35,791	11601000	20	107	NaN	NaN	8.9061393737793	NaN	13.2882890701294
O43294;O43294-2	O43294;O43294-2	Transforming growth factor beta-1-induced transcript 1 protein	TGFB1I1	+				+	+	6,00594091582062	5,22875816993464E-06			+	+	dsRNA_PEG;Silv_PEG	4,80595316316187	0,000787172011661808	-1,91422176361084	-1,61872501440363	4,90973344107138	0,00244783404514948	-1,75285410881042	-1,50945326660013					+	+	+	+	15	15	15	48,6	48,6	48,6	49,814	0	205,49	14776000	25	127	NaN	11.1491756439209	14.270149230957	12.3785390853882	14.4950428009033
O43299;O43299-2;O43299-3	O43299;O43299-2;O43299-3	AP-5 complex subunit zeta-1	AP5Z1			+			+	1,14756169752231	0,0124958266737702						0,300498508406539	0,827794036274208	-0,0938446044921875	-0,0828899849803518	1,06991052015507	0,605696043470878	0,208729314804077	0,189038529305689						+	+	+	10	10	10	20	20	20	88,604	0	61,385	7646300	47	82	NaN	NaN	11.1215982437134	NaN	12.0403928756714
O43301	O43301	Heat shock 70 kDa protein 12A	HSPA12A					+	+	5,25244166251126	9,64320154291225E-06			+	+	dsRNA_PEG;Silv_PEG	4,40898909166128	8,23529411764706E-05	-4,73280863761902	-3,11642141195097	4,95288047093212	9,75609756097561E-05	-5,30585663318634	-3,58292538646868						+	+	+	16	16	15	32	32	30,2	74,977	0	87,402	6135700	38	91	NaN	NaN	NaN	NaN	10.340184211731
O43303;O43303-2	O43303;O43303-2	Centriolar coiled-coil protein of 110 kDa	CCP110					+	+	3,84373456765195	3,97392114250233E-05			+	+	dsRNA_PEG;Silv_PEG	3,7930379940473	0,000414364640883978	-2,43181023597717	-1,82491007209109	3,20851059499526	0,00360961538461538	-1,77874717712402	-1,36502559710076						+	+	+	7	7	7	11,5	11,5	11,5	113,42	0	20,455	1666600	50	28	NaN	NaN	11.3433523178101	NaN	10.2498245239258
O43306;O43306-2	O43306;O43306-2	Adenylate cyclase type 6	ADCY6							0,0506846479525018	0,837981793762125						0,364008675898659	0,539858470569053	0,31748628616333	0,229850038191378	0,065868442490568	0,777782860824742	-0,239511609077454	-0,104040408217191						+	+		2	2	2	2,8	2,8	2,8	130,61	0,00015442	4,1111	687050	44	5	NaN	NaN	NaN	NaN	NaN
O43310;O43310-2	O43310;O43310-2	CBP80/20-dependent translation initiation factor	CTIF							0,334757709024595	0,206616414888647						0,014972668240391	0,977748467175116	-0,0147412776947022	-0,0110436801095538	0,465296286698029	0,496636857794143	-0,330844020843506	-0,249698962522732			+			+	+	+	5	5	5	13,5	13,5	13,5	67,586	0	9,3567	2932400	37	22	NaN	NaN	NaN	NaN	7.93598985671997
O43314;O43314-2	O43314;O43314-2	Inositol hexakisphosphate and diphosphoinositol-pentakisphosphate kinase 2	PPIP5K2					+	+	4,5338290511284	1,0727969348659E-05			+	+	dsRNA_PEG;Silv_PEG	3,30520936498981	7,85169029443839E-05	-4,17078495025635	-2,47570078265953	6,05292995399343	8,98876404494382E-05	-4,53173172473907	-3,5339628229111							+	+	13	10	10	17,4	13,4	13,4	140,41	0	28,689	3171100	63	40	NaN	8.91309928894043	10.4273128509521	NaN	10.9352388381958
O43318;O43318-4;O43318-3;O43318-2	O43318;O43318-4;O43318-3;O43318-2	Mitogen-activated protein kinase kinase kinase 7	MAP3K7	+				+	+	3,58852706517208	6,16458272753707E-05			+	+	dsRNA_PEG;Silv_PEG	5,21041826731935	5,53846153846154E-05	-3,47967672348022	-2,70033850087581	2,90290652160394	0,000457960644007156	-3,91400742530823	-2,2334709509683					+	+		+	4	4	4	11,6	11,6	11,6	67,195	0	26,49	2722500	30	29	NaN	11.3600244522095	11.1107444763184	9.58907032012939	12.1815872192383
O43324;O43324-2	O43324;O43324-2	Eukaryotic translation elongation factor 1 epsilon-1	EEF1E1	+				+	+	10,6127045723777	0			+	+	dsRNA_PEG;Silv_PEG	8,17928721624754	8,37070254110613E-05	-2,91945886611938	-2,67947496071242	7,3847956762271	0,000557993730407524	-2,32009530067444	-2,12342214202679					+	+	+	+	9	9	9	67,2	67,2	67,2	19,81	0	117,03	35546000	12	150	12.4198017120361	15.7917985916138	15.7286911010742	13.4993476867676	16.2775421142578
O43347	O43347	RNA-binding protein Musashi homolog 1	MSI1					+	+	1,32746060736842	0,00753555024802499						1,26067009593333	0,104380767739434	-0,825849151611328	-0,607764783525849	0,0317424261877505	0,968904980140544	0,0193385124206542	0,0159700321727806		+	+			+	+	+	9	8	8	45,3	43,1	43,1	39,124	0	50,388	9245300	13	78	NaN	12.2597141265869	13.0091285705566	NaN	13.9655141830444
O43353;O43353-2	O43353;O43353-2	Receptor-interacting serine/threonine-protein kinase 2	RIPK2					+	+	5,65516029258488	4,49438202247191E-06			+	+	dsRNA_PEG;Silv_PEG	4,76389998777482	7,78032036613272E-05	-3,31540055274963	-2,51009019360363	5,26611494978847	0,000219512195121951	-3,37753076553345	-2,64937773548798						+	+	+	13	13	13	42,8	42,8	42,8	61,194	0	71,293	10094000	28	69	NaN	NaN	11.928258895874	NaN	13.167088508606
O43379-4;O43379;O43379-2;O43379-3	O43379-4;O43379	WD repeat-containing protein 62	WDR62					+	+	8,92605333664122	0			+	+	dsRNA_PEG;Silv_PEG	6,88790854171562	9,88106129917658E-05	-2,65519137382507	-2,36004582438881	8,19192826905184	0,000880290205562273	-2,06594247817993	-1,94329181249568		+	+			+	+	+	25	25	25	26,3	26,3	26,3	166,51	0	194,47	28475000	74	221	NaN	12.0125894546509	12.2836380004883	NaN	12.3198699951172
O43390;O43390-3	O43390;O43390-3	Heterogeneous nuclear ribonucleoprotein R	HNRNPR	+		+			+	7,79161436313323	0			+		dsRNA_PEG	8,32674167012634	0,00222184006878762	-1,35979647636414	-1,30783579954018	0,86907166089177	0,682635067948293	0,163996744155884	0,149477890270696			+		+	+	+	+	22	17	2	40,6	34,3	2,8	70,942	0	230,29	56926000	34	299	NaN	11.048623085022	14.574652671814	9.88623046875	14.6337327957153
O43390-2;O43390-4	O43390-2;O43390-4	Heterogeneous nuclear ribonucleoprotein R	HNRNPR	+		+			+	6,15800311844117	5,621925509487E-06			+		dsRNA_PEG	8,00265979764313	8,64197530864197E-05	-3,50866250991821	-3,14926876730491	0,824622142983766	0,275894106280193	-0,539256381988525	-0,404439839249982					+	+	+	+	21	1	1	40,7	3,1	3,1	71,214	0	16,736	1535500	34	26	NaN	NaN	NaN	NaN	NaN
O43395;O43395-3	O43395;O43395-3	U4/U6 small nuclear ribonucleoprotein Prp3	PRPF3	+				+	+	1,39760777454619	0,00618905842947525			+		dsRNA_PEG	2,54093200061847	0,00040402106270943	-3,17197151184082	-1,85651786074499	0,370768664101579	0,237223697245889	-0,910344731807709	-0,438341806908679					+	+		+	11	11	11	27,4	27,4	27,4	77,528	0	29,542	4081100	33	33	NaN	10.6005630493164	13.0061511993408	10.6008424758911	13.0784177780151
O43396	O43396	Thioredoxin-like protein 1	TXNL1	+		+			+	3,36976162435408	9,17887752280896E-05				+	Silv_PEG	0,920591746656683	0,353237042156185	0,460505628585815	0,365424168322916	2,8654021293731	0,00175646879756469	2,43732061386108	1,6516296471137				+	+	+	+	+	15	15	14	51,2	51,2	50,9	32,251	0	258,61	26630000	15	121	NaN	12.1736145019531	13.4851999282837	11.9627151489258	14.6418256759644
O43399;O43399-5;O43399-7	O43399;O43399-5;O43399-7	Tumor protein D54	TPD52L2	+			+		+	3,6911610787402	4,76474091721263E-05			+	+	dsRNA_PEG;Silv_PEG	3,9070700791198	0,00752492668621701	1,22792563438416	1,05757610810992	2,9141829134248	0,0137526813880126	1,27362904548645	1,0240359172255					+	+	+	+	13	13	2	69,4	69,4	11,7	22,237	0	323,31	49849000	12	209	15.0846424102783	17.5844631195068	18.1256561279297	16.138111114502	18.2992973327637
O43399-2;O43399-4;O43399-3;O43399-6	O43399-2;O43399-4;O43399-3;O43399-6	Tumor protein D54	TPD52L2	+			+		+	1,38461230904778	0,00643297437801708				+	Silv_PEG	1,03852577466879	0,173304412309974	0,700072002410889	0,515471279627035	1,93966793972318	0,0258910505836576	1,19906492233276	0,88623720971345					+	+	+	+	13	2	2	71	7	7	19,901	0	5,4654	1928400	10	18	NaN	NaN	13.5497846603394	NaN	12.9161596298218
O43402;O43402-2	O43402	ER membrane protein complex subunit 8	EMC8				+		+	7,55965989721268	0			+	+	dsRNA_PEG;Silv_PEG	6,45183453987294	8,18833162743091E-05	2,8130434513092	2,43916497739387	5,55021974520206	0,00114880332986472	2,13879046440125	1,84703307869847						+	+	+	6	6	6	41	41	41	23,773	0	74,13	7869000	11	67	NaN	NaN	11.5847749710083	11.8116159439087	12.8254156112671
O43405;O43405-2	O43405;O43405-2	Cochlin	COCH			+			+	3,19316554073863	0,000114467408585056				+	Silv_PEG	0,353377538463101	0,762322861586314	0,130721855163574	0,11260616461059	2,71877256198559	0,0226305278174037	1,1287136554718	0,914723527398172						+	+	+	1	1	1	4	4	4	59,482	0,0090328	1,6415	19516000	26	26	NaN	NaN	13.7221670150757	NaN	14.5361261367798
O43422;O43422-2	O43422	52 kDa repressor of the inhibitor of the protein kinase	PRKRIR					+	+	4,82510719173733	8,39983200335993E-06			+	+	dsRNA_PEG;Silv_PEG	5,03116842586479	0,00012280701754386	-4,70659945011139	-3,32577794066138	3,98894867194892	6,34920634920635E-05	-5,58792731761932	-3,26482705948214								+	7	7	7	16,3	16,3	16,3	87,703	0	25,977	2395700	40	33	NaN	NaN	NaN	NaN	NaN
O43426;O43426-4;O43426-2;O43426-5	O43426;O43426-4;O43426-2;O43426-5	Synaptojanin-1	SYNJ1					+	+	2,86494265954747	0,000201368523949169			+	+	dsRNA_PEG;Silv_PEG	3,60485812185743	0,000128113879003559	-3,55046892166138	-2,33505187851507	2,50920804268395	0,00087041564792176	-3,49617326259613	-1,95132550999174								+	9	9	9	9,1	9,1	9,1	173,1	0	33,9	2725400	87	36	NaN	NaN	NaN	NaN	NaN
O43427;O43427-2	O43427;O43427-2	Acidic fibroblast growth factor intracellular-binding protein	FIBP					+	+	3,78473507945898	4,6412213740458E-05			+	+	dsRNA_PEG;Silv_PEG	3,52934386487911	0,00283430474604496	-1,543439245224	-1,25203235209836	3,34992671369965	0,025286152131513	-1,03989682197571	-0,890460554783509						+	+	+	6	6	6	25,5	25,5	25,5	41,878	0	51,052	8641100	20	75	NaN	NaN	NaN	NaN	12.6061506271362
O43432;O43432-3;O43432-4;O43432-2	O43432;O43432-3;O43432-4	Eukaryotic translation initiation factor 4 gamma 3	EIF4G3		+				+	0,759822604077925	0,041363923524522			+		dsRNA_PEG	1,67959683893977	0,0115055229142186	1,46048846244812	0,978661162236941	0,492874632246669	0,184864197530864	0,91471495628357	0,492464774960809		+	+			+	+	+	9	5	5	6,6	4	4	176,65	0,0014769	2,8275	985740	84	9	NaN	NaN	9.91582012176514	NaN	9.7653694152832
O43447;O43447-2	O43447;O43447-2	Peptidyl-prolyl cis-trans isomerase H	PPIH					+	+	3,91978809399214	3,80589914367269E-05			+	+	dsRNA_PEG;Silv_PEG	4,00358777347351	0,000417009602194787	-2,3671576499939	-1,82111893892419	2,84259102083938	0,00334426229508197	-1,91009039878845	-1,38787380254225						+	+	+	7	7	7	56,5	56,5	56,5	19,208	0	50,072	8365300	11	56	NaN	NaN	13.5133571624756	NaN	14.4382724761963
O43464;O43464-2;O43464-4;O43464-3	O43464;O43464-2;O43464-4;O43464-3	Serine protease HTRA2, mitochondrial	HTRA2							0,317483459745141	0,223636589532536						0,735686340266309	0,229618651726008	-0,672933411598206	-0,462080820460286	0,415105751571582	0,400230152949745	-0,46963210105896	-0,311777800286853								+	1	1	1	5,2	5,2	5,2	48,84	0,0020325	2,476	90404	23	3	NaN	NaN	NaN	NaN	NaN
O43482	O43482	Protein Mis18-beta	OIP5					+	+	5,24251442155372	9,61076405574243E-06			+	+	dsRNA_PEG;Silv_PEG	4,19969843182218	0,000839311334289814	-1,97084465026855	-1,59886284996921	5,43478362078521	0,00170107349298101	-1,95680060386658	-1,701102728821						+	+	+	4	4	4	35,4	35,4	35,4	24,691	0	52,533	6153400	12	48	NaN	13.6343574523926	12.2463846206665	NaN	13.5868396759033
O43488;Q8NHP1;O95154	O43488	Aflatoxin B1 aldehyde reductase member 2	AKR7A2				+		+	2,54836865022538	0,000387155963302752			+	+	dsRNA_PEG;Silv_PEG	2,13847088524299	0,00756825396825397	1,47232837677002	1,05637938933741	1,69494084898337	0,0310024291497976	1,18743271827698	0,85001844324488				+		+	+	+	6	6	6	24,2	24,2	24,2	39,589	0	35,134	8532400	15	44	NaN	NaN	10.4500770568848	NaN	11.2038373947144
O43491;O43491-4;O43491-3;O43491-2	O43491;O43491-4;O43491-3;O43491-2	Band 4.1-like protein 2	EPB41L2	+				+	+	0,839347293329934	0,031936123718272						0,802995793839768	0,209335279095221	-0,689145374298096	-0,480141738460354	1,03456738987364	0,0963850315599639	-0,919336843490601	-0,624643691553007					+	+	+	+	18	18	17	27,9	27,9	26,7	112,59	0	40,558	17203000	55	110	NaN	10.0785512924194	12.7474374771118	9.62512397766113	13.7824859619141
O43493;O43493-5;O43493-3;O43493-7;O43493-4;O43493-6	O43493;O43493-5;O43493-3;O43493-7;O43493-4;O43493-6	Trans-Golgi network integral membrane protein 2	TGOLN2				+		+	6,50452403623755	3,3500837520938E-06			+	+	dsRNA_PEG;Silv_PEG	5,21379798157065	0,000421910366681756	2,133274269104	1,81288218537263	5,20738661604512	0,00397047970479705	1,50470395088196	1,33759622269934						+	+	+	8	8	8	22,9	22,9	22,9	45,879	0	105,96	15556000	23	70	NaN	14.0778169631958	13.4470834732056	NaN	12.6690845489502
O43502;O43502-2	O43502	DNA repair protein RAD51 homolog 3	RAD51C					+	+	2,08431748217892	0,00109777591271507			+		dsRNA_PEG	3,06093309397698	0,0420993502410396	-0,8843581199646	-0,762618481482813	1,72129310757974	0,0927130868677705	-0,79865403175354	-0,63224406186776						+	+	+	9	9	9	35,1	35,1	35,1	42,189	0	47,785	5418600	16	91	NaN	9.66405582427979	12.6491441726685	NaN	12.8273429870605
O43504	O43504	Ragulator complex protein LAMTOR5	LAMTOR5				+		+	3,52883839226129	6,77187948350072E-05			+		dsRNA_PEG	4,6641101094469	0,00179760479041916	1,58046488761902	1,3644038718195	2,01850472084855	0,0569000243249818	0,918079900741577	0,728638461921407						+	+	+	3	3	3	48,4	48,4	48,4	9,6138	0	60,869	11812000	5	71	NaN	NaN	15.1883573532104	NaN	15.7197360992432
O43505	O43505	Beta-1,4-glucuronyltransferase 1	B4GAT1				+		+	5,122474438947	9,25497454881999E-06			+	+	dsRNA_PEG;Silv_PEG	5,04898807413393	6,62525879917184E-05	3,89306154251099	2,90241239402962	3,5175720889198	0,000396887159533074	3,51251735687256	2,29273123636912						+	+	+	7	7	7	34,2	34,2	34,2	47,119	0	34,004	4420300	19	44	NaN	NaN	11.6150779724121	NaN	9.7355899810791
O43513	O43513	Mediator of RNA polymerase II transcription subunit 7	MED7					+	+	1,42349534646173	0,00575322008586896			+	+	dsRNA_PEG;Silv_PEG	1,03099559867448	0,0167752428281003	-1,72244607210159	-0,913061426929336	1,63365713765578	0,00257670126874279	-3,02780501842499	-1,47920452330306								+	2	2	2	16,3	16,3	16,3	27,245	0	10,891	846140	11	6	NaN	NaN	12.2022466659546	NaN	12.6975755691528
O43524;O43524-2	O43524;O43524-2	Forkhead box protein O3	FOXO3					+	+	3,1326154717287	0,000126602144912372			+	+	dsRNA_PEG;Silv_PEG	4,86395005592867	0,000100840336134454	-3,05555925369263	-2,37678451397051	1,50324947597474	0,0158308823529412	-1,57453862428665	-0,992283359206882								+	2	2	2	5,9	5,9	5,9	71,276	0	22,34	647720	24	15	NaN	9.68590545654297	9.67646884918213	NaN	10.2198944091797
O43542	O43542	DNA repair protein XRCC3	XRCC3					+	+	3,41421701824641	8,59135285913529E-05			+	+	dsRNA_PEG;Silv_PEG	3,63169234468961	0,000461139896373057	-2,38881516456604	-1,77378941483494	3,1543424705918	0,00102683780630105	-2,86587953567505	-1,91222596326916						+	+	+	3	3	3	12,4	12,4	12,4	37,849	0	16,08	1020000	21	11	NaN	NaN	NaN	NaN	NaN
O43566;O43566-6;O43566-5	O43566;O43566-6;O43566-5	Regulator of G-protein signaling 14	RGS14					+	+	4,40464489827708	1,32547864506627E-05			+	+	dsRNA_PEG;Silv_PEG	4,05591227182004	0,000328738069989396	-2,56232516765594	-1,94338252625822	3,85725156332121	0,00291440953412784	-1,78253011703491	-1,43971807481264							+	+	2	2	2	5,8	5,8	5,8	61,446	0	6,3802	627100	31	20	NaN	NaN	8.94148826599121	NaN	10.7090835571289
O43567;O43567-2	O43567	E3 ubiquitin-protein ligase RNF13	RNF13				+		+	8,34626559809697	0			+	+	dsRNA_PEG;Silv_PEG	6,26188205291114	0,000238805970149254	5,35392050743103	4,08408117135981	6,41785676507079	8,24742268041237E-05	4,29816823005676	3,47498933188448						+	+	+	3	3	3	13,9	13,9	13,9	42,813	0	7,3383	816720	14	13	NaN	NaN	NaN	NaN	NaN
O43570;O43570-2	O43570;O43570-2	Carbonic anhydrase 12	CA12				+		+	5,06313439788576	9,05387052965143E-06			+	+	dsRNA_PEG;Silv_PEG	3,96428852547948	0,000133768352365416	3,195871925354	2,26560368254642	3,39408570615388	0,00129615384615385	2,50836811065674	1,79418261128998						+	+		1	1	1	4,2	4,2	4,2	39,45	0,0017544	2,6103	262710	12	7	NaN	NaN	NaN	NaN	NaN
O43572	O43572	A-kinase anchor protein 10, mitochondrial	AKAP10					+	+	6,72772144421987	0			+	+	dsRNA_PEG;Silv_PEG	5,53881220052538	0,00688735177865613	-1,16787104606628	-1,07480554538941	5,30292633788315	0,0473502130859865	-0,815450477600098	-0,765304134256545						+	+	+	14	14	14	34	34	34	73,817	0	93,527	11974000	32	134	NaN	NaN	13.3254461288452	10.3994913101196	13.904541015625
O43583	O43583	Density-regulated protein	DENR			+			+	2,77457180899788	0,000243353293413174			+	+	dsRNA_PEG;Silv_PEG	2,48586154773888	0,000271503803393798	-3,76368814706802	-2,02250683024721	4,20671596571588	0,0017556420233463	-2,07398557662964	-1,66690061181685							+	+	4	4	4	28,8	28,8	28,8	22,092	0	64,076	4215100	9	33	NaN	11.523904800415	NaN	NaN	11.3761253356934
O43592	O43592	Exportin-T	XPOT	+			+		+	1,30450835812158	0,00805414304005853						1,3183531002987	0,0506120600946697	1,05504546165466	0,732102041593753	1,50541567396209	0,0643729380827157	0,954548692703247	0,704320683371006					+	+	+	+	26	26	26	41,2	41,2	41,2	109,96	0	179,62	19573000	45	173	5.94965171813965	10.1171236038208	11.4162168502808	8.69960689544678	13.5779008865356
O43598;O43598-2	O43598;O43598-2	2-deoxynucleoside 5-phosphate N-hydrolase 1	DNPH1	+						0,284726004373081	0,261188821985487						NaN	1	0	NaN	0,287519307946606	0,572036998972251	0,295835852622986	0,20654247360009					+				7	7	7	56,3	56,3	56,3	19,108	0	117,27	3090500	8	31	NaN	13.1215982437134	12.0173654556274	9.3535213470459	12.0978012084961
O43615	O43615	Mitochondrial import inner membrane translocase subunit TIM44	TIMM44		+				+	4,47953887028556	1,05223600150319E-05			+		dsRNA_PEG	3,8565090220832	0,000499186991869919	2,23677434921265	1,72209317494665	0,0383883323164505	0,946357362908195	0,0362853050231933	0,0272925608026584						+	+	+	5	5	5	14,4	14,4	14,4	51,355	0	14,68	3093300	29	32	NaN	NaN	NaN	NaN	7.29984903335571
O43617;O43617-2	O43617;O43617-2	Trafficking protein particle complex subunit 3	TRAPPC3	+			+		+	3,03137748661309	0,000155923566878981			+	+	dsRNA_PEG;Silv_PEG	2,46965872438465	0,000228435455086258	3,82378091812134	2,03304747267616	2,66517127500097	0,000365853658536585	4,58153834342957	2,32445338017701			+		+	+	+		5	5	5	32,8	32,8	32,8	20,274	0	24,9	4597300	9	30	NaN	13.2748727798462	13.7900428771973	14.8582239151001	16.3391017913818
O43633	O43633	Charged multivesicular body protein 2a	CHMP2A	+						0,700765771201103	0,0505470141867371						NaN	1	0	NaN	NaN	1	0	NaN					+				4	4	4	14,9	14,9	14,9	25,104	0	5,838	876370	9	8	NaN	13.2208919525146	14.6920156478882	12.6010971069336	15.6556701660156
O43639	O43639	Cytoplasmic protein NCK2	NCK2					+	+	1,59813625947855	0,00357510564733			+	+	dsRNA_PEG;Silv_PEG	1,34407991630631	0,00966355587461115	-1,7325826883316	-1,01179554346822	2,09656044539722	0,0045074365704287	-2,02487134933472	-1,30440161344771								+	7	6	6	28,9	26,8	26,8	42,915	0	18,483	748080	23	14	NaN	7.20417976379395	NaN	NaN	12.837628364563
O43660;O43660-2	O43660;O43660-2	Pleiotropic regulator 1	PLRG1					+	+	6,58483697377976	0			+	+	dsRNA_PEG;Silv_PEG	5,53884743677164	0,00028991825613079	-2,30028014183044	-1,96513571506637	5,28296311723942	0,00364588291289862	-1,52913265228271	-1,36078430707801						+	+	+	16	16	16	50,8	50,8	50,8	57,193	0	100,13	20561000	30	148	NaN	9.99520206451416	11.8846282958984	NaN	13.2018175125122
O43663;O43663-4;O43663-2;O43663-3	O43663;O43663-4;O43663-2;O43663-3	Protein regulator of cytokinesis 1	PRC1					+	+	7,30795235776352	0			+	+	dsRNA_PEG;Silv_PEG	6,75723582980866	6,941431670282E-05	-3,41825494766235	-2,92615033416058	5,54001093325279	0,000198511166253102	-3,02259526252747	-2,46942098457521						+	+	+	11	11	11	27,4	27,4	27,4	71,606	0	66,712	7859600	32	92	NaN	NaN	NaN	NaN	12.6520833969116
O43670;O43670-2;O43670-3;O43670-4	O43670;O43670-2;O43670-3;O43670-4	BUB3-interacting and GLEBS motif-containing protein ZNF207	ZNF207							0,173837473434177	0,461771767208631						0,4883946294288	0,232882554573336	-0,810805821418762	-0,459204764562616	0,287125570337832	0,346806114839672	-0,715391659736633	-0,349542233021371								+	3	3	3	7,1	7,1	7,1	50,75	0	6,8506	1025000	14	14	NaN	NaN	NaN	NaN	12.6525316238403
O43674;O43674-2	O43674;O43674-2	NADH dehydrogenase [ubiquinone] 1 beta subcomplex subunit 5, mitochondrial	NDUFB5				+		+	5,43221571784447	6,19195046439629E-06			+	+	dsRNA_PEG;Silv_PEG	4,6725780817925	6,98254364089775E-05	4,31680731773376	3,01611495052203	2,66634734489839	0,0022975	2,26078681945801	1,52867567633888						+	+	+	4	4	4	17,5	17,5	17,5	21,75	0	6,2707	2658600	8	18	NaN	NaN	NaN	NaN	NaN
O43676	O43676	NADH dehydrogenase [ubiquinone] 1 beta subcomplex subunit 3	NDUFB3				+		+	5,97274444058281	5,16462233699161E-06			+	+	dsRNA_PEG;Silv_PEG	5,05584796762783	0,000207792207792208	6,09194006919861	3,97427746293147	4,77899581929923	0,00011522633744856	3,99749913215637	2,88667850662326						+	+		2	2	2	21,4	21,4	21,4	11,402	0,00045365	3,4193	1227800	6	8	NaN	NaN	NaN	NaN	9.08823204040527
O43678	O43678	NADH dehydrogenase [ubiquinone] 1 alpha subcomplex subunit 2	NDUFA2				+		+	5,81157611119611	4,8048048048048E-06			+	+	dsRNA_PEG;Silv_PEG	4,91442151548291	8,40543881334982E-05	3,3591185092926	2,56712136691772	2,93970592212941	0,00470679277730009	1,70924072265625	1,29119851538125						+	+	+	1	1	1	21,2	21,2	21,2	10,921	0	18,176	1730100	6	16	NaN	NaN	NaN	NaN	NaN
O43681	O43681	ATPase ASNA1	ASNA1	+			+		+	6,41070108068854	3,19233838786911E-06			+	+	dsRNA_PEG;Silv_PEG	4,76608502339529	0,0168012646793135	1,00103936195374	0,912693938123665	5,08709123535448	0,0158653198653199	1,0848530292511	0,991753969434064					+	+	+	+	14	14	14	65,8	65,8	65,8	38,792	0	253,09	59008000	15	313	12.6545686721802	15.8147077560425	16.5318832397461	13.0822153091431	17.293830871582
O43683;O43683-2;O43683-3	O43683;O43683-2;O43683-3	Mitotic checkpoint serine/threonine-protein kinase BUB1	BUB1	+				+	+	4,21556737502827	1,68302945301543E-05			+	+	dsRNA_PEG;Silv_PEG	4,16378388685301	0,00106100795755968	-1,83727293014526	-1,50634492942693	3,64629779887218	0,00510718685831622	-1,53938012123108	-1,25948646658811					+	+	+	+	22	22	22	35,3	35,3	35,3	122,37	0	187,96	21814000	54	217	NaN	12.9116916656494	14.2152299880981	9.43539905548096	14.9453525543213
O43684;O43684-2	O43684;O43684-2	Mitotic checkpoint protein BUB3	BUB3	+		+			+	0,836058198864936	0,032268772047707						0,0580790972472113	0,948194975176771	0,0309699535369874	0,0260352385191213	1,00337229991712	0,389323088181486	0,383886671066284	0,319357182645081				+	+	+	+	+	12	12	12	56,7	56,7	56,7	37,154	0	248,23	40097000	15	206	NaN	16.4649772644043	16.7189350128174	14.8617658615112	16.758508682251
O43688;O43688-3;O43688-2	O43688;O43688-3;O43688-2	Lipid phosphate phosphohydrolase 2	PPAP2C				+		+	3,48265345341317	7,70975056689342E-05			+	+	dsRNA_PEG;Silv_PEG	3,77592951669898	0,00348474210099919	1,44961547851563	1,20852432929432	2,76444545014631	0,012055063913471	1,34991478919983	1,05912424770472						+	+	+	2	2	2	11,1	11,1	11,1	32,573	0	17,615	2662000	12	34	NaN	NaN	NaN	NaN	NaN
O43707;O43707-2;O43707-3;P35609;P35609-2;Q08043;Q9H254;Q9H254-2;Q9H254-4	O43707;O43707-2	Alpha-actinin-4	ACTN4	+			+		+	8,09768645144771	0			+	+	dsRNA_PEG;Silv_PEG	5,32202091998805	7,12468193384224E-05	3,99397130012512	3,0283912130158	9,42005687334673	0	5,34821362495422	4,8229353735736					+	+	+	+	42	27	27	60,4	44,3	44,3	104,85	0	323,31	88550000	55	408	NaN	12.9108486175537	14.994176864624	10.3156023025513	14.29088306427
O43708;O43708-2;O43708-3	O43708;O43708-2;O43708-3	Maleylacetoacetate isomerase	GSTZ1				+		+	2,57218840708449	0,00036480884385076	+		+		dsRNA_PEG	2,26838188230785	0,000915579958819492	2,53317809104919	1,54647382583439	0,686824172629817	0,175423700623701	0,789140462875366	0,504023568467781						+	+	+	4	4	4	22,2	22,2	22,2	24,212	0	64,917	3890500	9	26	NaN	NaN	NaN	NaN	NaN
O43709;O43709-3;O43709-2	O43709;O43709-3	Probable 18S rRNA (guanine-N(7))-methyltransferase	WBSCR22					+	+	5,18529640604897	9,45179584120983E-06			+	+	dsRNA_PEG;Silv_PEG	3,77739311244165	0,00200292825768668	-1,63837895393372	-1,33707221003006	6,17272566276104	0,00246283987915408	-1,65355095863342	-1,50466574192405						+	+	+	4	4	4	23,1	23,1	23,1	31,88	0	28,769	4395400	11	32	NaN	NaN	12.8113346099854	NaN	13.3618068695068
O43719	O43719	HIV Tat-specific factor 1	HTATSF1					+	+	6,18800284787052	5,69395017793594E-06			+	+	dsRNA_PEG;Silv_PEG	4,9729449665884	6,82926829268293E-05	-4,12357451915741	-3,00740653174731	5,97939918329639	7,61904761904762E-05	-3,65775349140167	-2,96509304262682								+	5	5	5	8,6	8,6	8,6	85,852	0	39,842	2326200	51	17	NaN	NaN	9.13440036773682	NaN	10.1199789047241
O43731;O43731-2	O43731;O43731-2	ER lumen protein-retaining receptor 3	KDELR3				+		+	4,19437534686175	1,95326124869201E-05			+	+	dsRNA_PEG;Silv_PEG	3,8101729157176	0,000181691125087351	3,03771324157715	2,15009985627111	2,66923795496937	0,003822263797942	1,8862952709198	1,34821608735972						+	+		2	1	1	13,1	4,2	4,2	25,027	0,0034164	2,0849	334540	8	7	NaN	NaN	NaN	NaN	10.5637683868408
O43739;O43739-2;Q15438;Q15438-3;Q15438-2	O43739;O43739-2;Q15438;Q15438-3;Q15438-2	Cytohesin-3;Cytohesin-1	CYTH3;CYTH1			+			+	1,93237717275699	0,00155075417855687						0,924333214117883	0,408206674572251	-0,39606409072876	-0,323835493283973	2,56700961316217	0,348472429210134	0,377296161651611	0,348268760945474						+	+	+	5	5	1	17,5	17,5	4	46,348	0	17,724	5246000	19	41	NaN	NaN	12.2552356719971	NaN	14.1143932342529
O43741;O43741-2	O43741;O43741-2	5-AMP-activated protein kinase subunit beta-2	PRKAB2	+				+	+	2,44615631557164	0,000481115107913669			+		dsRNA_PEG	4,63988041690718	0,00151914241960184	-1,62789316177368	-1,39793921535987	0,629440013197006	0,315916587677725	-0,523177099227905	-0,373057508377102					+	+	+	+	13	13	11	63,2	63,2	59,2	30,302	0	200,01	29046000	14	202	NaN	11.8579416275024	15.2206802368164	10.2023687362671	15.4680833816528
O43747;O43747-2	O43747;O43747-2	AP-1 complex subunit gamma-1	AP1G1					+	+	4,96060151381813	8,76040297853701E-06			+	+	dsRNA_PEG;Silv_PEG	5,06377385484566	0,0026782316731953	-1,42139086723328	-1,26459899346898	3,87719524780939	0,0121942633637549	-1,22788009643555	-1,0559399727027						+	+	+	18	18	18	29,6	29,6	29,6	91,35	0	309,1	33190000	35	301	NaN	7.75582218170166	10.3632583618164	NaN	12.9647741317749
O43752;O43752-2	O43752	Syntaxin-6	STX6				+		+	1,93066450603964	0,00155940493173018			+		dsRNA_PEG	2,83571102261766	0,0372035623409669	0,926710557937622	0,783313070865932	1,55736050500634	0,0716876029169607	0,905839157104492	0,682588204841051						+	+	+	8	8	8	45,5	45,5	45,5	29,176	0	59,505	6694000	12	53	NaN	11.8482704162598	12.4394674301147	NaN	12.4462566375732
O43759-2;O43759;O43759-3	O43759-2;O43759;O43759-3	Synaptogyrin-1	SYNGR1				+		+	4,00190882784508	3,00065231572081E-05			+	+	dsRNA_PEG;Silv_PEG	3,10011283852924	0,00785881207400195	1,28846497535706	1,04836648099211	3,13783563390293	0,0127217754905114	1,27919716835022	1,04506048811742						+	+	+	3	3	3	22	22	22	21,038	0	6,3294	7038000	6	29	NaN	14.3943290710449	14.52294921875	NaN	13.8745012283325
O43760;O43760-2	O43760;O43760-2	Synaptogyrin-2	SYNGR2	+			+		+	3,94232531035163	3,83264132864899E-05			+	+	dsRNA_PEG;Silv_PEG	3,01212003932548	9,23076923076923E-05	4,28170766830444	2,39475661884478	3,13779745098041	0,000204081632653061	4,42587056159973	2,49321250834388					+	+	+	+	3	3	3	13,4	13,4	13,4	24,81	0	5,3455	2808800	7	11	9.71323204040527	10.2866735458374	14.8779554367065	15.6698818206787	14.9420566558838
O43761	O43761	Synaptogyrin-3	SYNGR3							0,421527255610291	0,142045777426993			+		dsRNA_PEG	2,6060026271776	0,00201287302516091	1,88314018249512	1,33634417601151	0,0984497272987671	0,653882117214894	0,421489810943603	0,163453644194057						+		+	2	2	2	11,8	11,8	11,8	24,555	0,00015547	4,2982	3699500	10	14	NaN	12.593297958374	12.7681016921997	NaN	12.9216547012329
O43765	O43765	Small glutamine-rich tetratricopeptide repeat-containing protein alpha	SGTA	+				+	+	1,73924879842958	0,00248897637795276			+		dsRNA_PEG	2,53470235640655	0,0487197688815518	-0,884173202514648	-0,738019127534838	0,576658683614084	0,461327159394479	-0,350679683685303	-0,271951906853672					+	+	+	+	11	11	11	32,9	32,9	32,9	34,063	0	36,913	21322000	12	125	11.9596757888794	16.6868839263916	16.4317264556885	14.6866645812988	16.5683116912842
O43768;O43768-3;O43768-2;O43768-9;O43768-4;O43768-8;O43768-6;O43768-5;O43768-7	O43768;O43768-3;O43768-2;O43768-9;O43768-4;O43768-8;O43768-6;O43768-5;O43768-7	Alpha-endosulfine	ENSA							0,357120949351231	0,187019080387864						NaN	1	0	NaN	1,09364133822714	0,0574932038834952	1,12797741889954	0,726469786137058							+		5	5	5	49,6	49,6	49,6	13,389	0	28,057	4594000	9	22	NaN	12.8739633560181	NaN	NaN	11.1848134994507
O43776;O43776-2	O43776	Asparagine--tRNA ligase, cytoplasmic	NARS	+		+			+	4,16399490166164	1,92771084337349E-05			+		dsRNA_PEG	3,61173688854952	0,0110961038961039	-1,15076942443848	-0,985015956990847	1,22647876159073	0,567122554067971	-0,230886173248291	-0,209382101602362					+	+	+	+	22	22	22	38,9	38,9	38,9	62,942	0	323,31	62732000	22	211	NaN	12.9952726364136	14.2297954559326	11.003026008606	12.8894090652466
O43795;Q9UBC5	O43795	Unconventional myosin-Ib	MYO1B	+		+			+	3,04058380918138	0,000155379504216713						1,11745643637107	0,485800264550265	0,305349779129028	0,26622999461905	4,07280642884495	0,0577433414043584	0,796704721450806	0,725314344716356				+	+	+	+	+	26	26	1	32,2	32,2	1,4	131,98	0	223,47	49467000	62	336	NaN	11.3085098266602	14.6246814727783	11.7187900543213	15.3161401748657
O43795-2	O43795-2	Unconventional myosin-Ib	MYO1B	+						0,436674440742142	0,13356821779044						0,186363714248121	0,828774431468961	0,0997898101806642	0,0823834185002263	1,09494774807298	0,48848546767659	0,291388583183289	0,255015402963735					+	+	+	+	26	1	1	34	1,5	1,5	124,95	0,0032768	2,1121	231160	60	3	NaN	NaN	NaN	NaN	NaN
O43805	O43805	Sjoegren syndrome nuclear autoantigen 1	SSNA1							0,0741730327333999	0,757881683390744						0,306055470063057	0,36254132231405	-0,711874055862427	-0,35821739734806	0,133877911641509	0,613704330175913	-0,386633563041687	-0,184434197125989								+	2	2	2	24,4	24,4	24,4	13,596	0	13,928	2259700	8	27	NaN	13.6527328491211	13.941047668457	NaN	14.5064315795898
O43808	O43808	Peroxisomal membrane protein PMP34	SLC25A17				+		+	3,90614125286432	3,91414141414141E-05			+	+	dsRNA_PEG;Silv_PEG	4,55341543119539	0,00263858466722831	1,46485648155212	1,27094468525214	2,78866804163021	0,0194986729578295	1,17153868675232	0,947908921585732						+	+	+	13	13	13	60,6	60,6	60,6	34,566	0	133,94	28262000	13	151	NaN	NaN	NaN	NaN	10.6200361251831
O43809	O43809	Cleavage and polyadenylation specificity factor subunit 5	NUDT21					+	+	1,52980954152792	0,00429108873266198						2,18093213764793	0,115595773294909	-0,697280597686768	-0,589508308403477	0,503671891784247	0,603316111488783	-0,230812501907349	-0,190347257280876			+	+		+	+	+	8	8	8	46,7	46,7	46,7	26,227	0	59,235	12252000	14	94	NaN	NaN	12.9385871887207	NaN	14.1783533096313
O43813	O43813	LanC-like protein 1	LANCL1							0,373978579589863	0,173589598997494						0,612749574525308	0,263445890533072	-0,658813810348511	-0,434046226964575	0,618703284291532	0,111302809113028	-1,11535964012146	-0,596487057110392								+	8	8	8	41,9	41,9	41,9	45,283	0	121,37	4871000	17	54	NaN	8.49629497528076	NaN	NaN	NaN
O43815;O43815-2	O43815;O43815-2	Striatin	STRN	+				+	+	7,47012589280422	0			+	+	dsRNA_PEG;Silv_PEG	6,16104974844484	0,00199296600234467	-1,45480518341064	-1,33787675258426	6,12256133957356	0,00224778761061947	-1,69408159255981	-1,53574683275208					+	+	+	+	17	17	17	39,9	39,9	39,9	86,131	0	199,2	29630000	38	253	NaN	11.3619441986084	13.2867746353149	9.42191791534424	13.3499727249146
O43818	O43818	U3 small nucleolar RNA-interacting protein 2	RRP9							0,0509574609969335	0,837230034333483						0,137175955597381	0,808802834257548	-0,122225379943848	-0,0912730689305944	0,155476007288247	0,788635297896258	-0,131411170959473	-0,0990884655946525						+	+	+	3	3	3	11,4	11,4	11,4	51,84	0	46,778	3643700	23	29	NaN	NaN	NaN	NaN	9.06764984130859
O43819	O43819	Protein SCO2 homolog, mitochondrial	SCO2		+				+	4,4812552915766	1,05342362678706E-05	+		+		dsRNA_PEG	3,7349397960999	0,00020631067961165	2,86483521461487	2,04595999678215	NaN	1	0	NaN						+			1	1	1	6,8	6,8	6,8	29,81	0	17,274	170660	14	4	NaN	NaN	NaN	NaN	NaN
O43822;O43822-4;O43822-2;O43822-3	O43822;O43822-4;O43822-2;O43822-3	Protein C21orf2	C21orf2	+						0,122214438360069	0,602212842930359						0,0175747718015777	0,955935706774824	-0,038917064666748	-0,022172616089097	0,257782242669811	0,476526725663717	0,452690601348877	0,262374910084718					+	+	+	+	4	4	4	22,3	22,3	22,3	28,34	0	20,968	962620	15	15	NaN	11.2316408157349	11.4302959442139	10.1617612838745	12.6498174667358
O43823	O43823	A-kinase anchor protein 8	AKAP8					+	+	3,96751398542978	3,48050273928456E-05			+	+	dsRNA_PEG;Silv_PEG	3,54195190471682	0,000192682926829268	-2,959379529953	-2,04919795755964	4,03988286773848	0,000559748427672956	-2,89616951942444	-2,12630202229289						+	+	+	6	6	6	17,8	17,8	17,8	76,107	0	29,584	2895500	27	49	NaN	11.5148620605469	10.952449798584	NaN	9.70127201080322
O43826;O43826-2	O43826;O43826-2	Glucose-6-phosphate translocase	SLC37A4				+		+	3,96596240783303	3,47826086956522E-05			+	+	dsRNA_PEG;Silv_PEG	3,4347870486817	0,000693293142426526	2,22449727058411	1,65070329963411	2,76570254969975	0,00315539494062984	1,9796847820282	1,41160288762928						+	+	+	4	4	4	18,4	18,4	18,4	46,36	0	38,909	2780800	12	41	NaN	NaN	11.4664840698242	NaN	11.696141242981
O43837;O43837-2;O43837-3	O43837;O43837-2	Isocitrate dehydrogenase [NAD] subunit beta, mitochondrial	IDH3B				+		+	6,1630424772052	5,64971751412429E-06	+		+		dsRNA_PEG	5,83085825344278	0,000126760563380282	2,7538321018219	2,32406059898625	1,85309213266621	0,0953149819494585	0,7763671875	0,626728985944439						+	+	+	13	13	13	39	39	39	42,183	0	53,247	10176000	21	101	NaN	NaN	NaN	NaN	9.79069042205811
O43847;O43847-2	O43847;O43847-2	Nardilysin	NRD1					+	+	2,83483342955374	0,000214563106796117			+	+	dsRNA_PEG;Silv_PEG	2,60654828403234	0,0217755147221607	-1,07429285049438	-0,871021673797825	2,27189044608388	0,0311866415297603	-1,07877798080444	-0,848575599052869						+	+	+	34	34	34	43,8	43,8	43,8	131,7	0	323,31	31635000	50	197	NaN	NaN	10.9583349227905	9.19583988189697	9.97642135620117
O43852;O43852-3;O43852-15;O43852-6;O43852-5;O43852-10;O43852-9;O43852-13;O43852-14;O43852-11;O43852-12	O43852;O43852-3;O43852-15;O43852-6;O43852-5;O43852-10	Calumenin	CALU	+			+		+	7,4271501613585	0			+	+	dsRNA_PEG;Silv_PEG	5,80516857389876	0,00094661679700782	1,71055617332459	1,53293771924968	6,01651758534738	0,0156876729173071	1,06141819953918	0,994819858746539					+	+	+	+	22	22	5	66,3	66,3	12,7	37,106	0	323,31	172680000	16	400	NaN	16.1722717285156	16.9871520996094	15.0223245620728	17.2129516601563
O43852-4;O43852-2;O43852-8;O43852-7	O43852-4;O43852-2;O43852-8	Calumenin	CALU				+		+	0,761166275868139	0,0411811678589253			+		dsRNA_PEG	1,25723336746262	0,0113825882352941	1,71086094379425	0,98037705965631	0,506346226865765	0,22420695165801	0,768221592903137	0,45069454796131					+	+	+	+	21	4	4	59,8	7,4	7,4	38,078	0	4,4334	770950	17	7	NaN	NaN	NaN	9.26380920410156	NaN
O43854;O43854-2	O43854;O43854-2	EGF-like repeat and discoidin I-like domain-containing protein 3	EDIL3				+		+	3,98565643031653	3,23834196891192E-05			+	+	dsRNA_PEG;Silv_PEG	3,57153323861501	9,24092409240924E-05	6,03564720153809	3,18351201420044	2,23309537186073	0,000876923076923077	3,98217873573303	1,97209321694508				+		+	+		10	10	10	29	29	29	53,764	0	43,869	4820900	26	43	NaN	NaN	9.94399452209473	NaN	10.3564519882202
O43865;O43865-2;Q96HN2;Q96HN2-2;Q96HN2-4;Q96HN2-3	O43865;O43865-2	Putative adenosylhomocysteinase 2	AHCYL1	+			+		+	1,25999489645225	0,00918069666182874						1,34042940974383	0,348883116883117	0,435025024414063	0,368886922333934	1,51937859620936	0,356357765819261	0,392017650604248	0,342460407132378					+	+	+	+	13	13	13	38,5	38,5	38,5	58,951	0	53,578	9303700	26	57	NaN	12.0886888504028	12.5560026168823	9.73848056793213	13.9320297241211
O43896	O43896	Kinesin-like protein KIF1C	KIF1C					+	+	6,56623048325779	3,46320346320346E-06			+	+	dsRNA_PEG;Silv_PEG	4,76880843418666	9,79020979020979E-05	-4,65464198589325	-3,2108548817733	7,37007570694039	0,000111111111111111	-4,37481808662415	-3,72165347677645							+	+	11	8	8	15,2	13	13	122,95	0	17,751	3283800	61	32	NaN	11.1707391738892	10.5492067337036	NaN	9.43702411651611
O43900;O43900-2	O43900;O43900-2	Prickle-like protein 3	PRICKLE3					+	+	2,41975093780926	0,000515320957280251			+	+	dsRNA_PEG;Silv_PEG	2,52181643432063	0,0051190597853858	-1,51617059707642	-1,13022877263541	2,34392431599096	0,0237384441939121	-1,15868482589722	-0,90374986752984								+	2	2	2	6,3	6,3	6,3	68,608	0	12,76	241070	28	6	NaN	10.0943412780762	NaN	NaN	NaN
O43909	O43909	Exostosin-like 3	EXTL3				+		+	5,9625917385023	5,12163892445583E-06			+	+	dsRNA_PEG;Silv_PEG	4,77990269156485	6,3716814159292E-05	3,8083701133728	2,78697739806722	4,25033705158732	0,000710743801652893	2,65388417243958	2,02946445639302						+	+	+	2	2	2	4,2	4,2	4,2	104,75	0	11,59	717390	51	14	NaN	NaN	NaN	NaN	NaN
O43913;O43913-2	O43913;O43913-2	Origin recognition complex subunit 5	ORC5					+	+	2,02353030590226	0,00123669496790226			+	+	dsRNA_PEG;Silv_PEG	2,10080981177459	0,00394809322033898	-1,73900318145752	-1,18026247685709	2,13655642646182	0,00573878835562549	-1,82853496074677	-1,22765716394583								+	3	3	3	8	8	8	50,282	0,00015463	4,1575	545560	25	4	NaN	NaN	NaN	NaN	NaN
O43920	O43920	NADH dehydrogenase [ubiquinone] iron-sulfur protein 5	NDUFS5				+		+	5,00755794343828	8,88494002665482E-06			+	+	dsRNA_PEG;Silv_PEG	4,04643279713985	0,000183356840620592	2,95077037811279	2,15695708477903	2,69061291835646	0,00456048738033072	1,78900361061096	1,30094430063835						+	+	+	3	3	3	25,5	25,5	25,5	12,517	0	14,353	3268600	6	15	NaN	NaN	10.6067752838135	NaN	NaN
O43933;O43933-2	O43933;O43933-2	Peroxisome biogenesis factor 1	PEX1	+						0,122512155854159	0,6015695973458						0,305589732930358	0,43910499832271	0,51609148979187	0,300637510989449	0,164555869339341	0,607741475826972	0,337557220458984	0,187845869185096					+	+	+	+	19	19	19	22,2	22,2	22,2	142,87	0	80,113	28310000	57	117	NaN	9.41333198547363	11.8636445999146	10.5121479034424	14.0619621276855
O60216;Q9H4I0	O60216	Double-strand-break repair protein rad21 homolog	RAD21					+	+	2,23198859236216	0,000802247676680355			+	+	dsRNA_PEG;Silv_PEG	2,61589777013745	0,000184693232131562	-3,79729363918304	-2,08454372498809	1,77351404577029	0,00405807622504537	-2,31344363689423	-1,32841459133204								+	4	4	4	10,1	10,1	10,1	71,689	0	20,61	2331400	26	20	NaN	NaN	NaN	NaN	9.91762542724609
O60229;O60229-2	O60229;O60229-2	Kalirin	KALRN					+	+	2,43812840938267	0,000491133557800224			+		dsRNA_PEG	8,98868316131643	0,000156424581005587	-3,75532879829407	-3,45104647836446	0,703449309969551	0,0634700527072353	-1,40584900379181	-0,707000272543649						+	+	+	8	3	3	3,2	1,4	1,4	340,26	0	5,4298	3870500	151	8	NaN	NaN	NaN	NaN	7.53760671615601
O60231	O60231	Putative pre-mRNA-splicing factor ATP-dependent RNA helicase DHX16	DHX16					+	+	5,2574130423522	9,67585873246251E-06			+	+	dsRNA_PEG;Silv_PEG	4,10256792887534	6,25E-05	-4,38514842987061	-2,85494152261433	6,20239537599191	7,04845814977974E-05	-3,52619280815125	-2,91682609208732						+	+	+	14	13	13	17,1	16,2	16,2	119,26	0	42,662	3997400	50	61	NaN	NaN	10.0022525787354	NaN	11.7048978805542
O60232	O60232	Sjoegren syndrome/scleroderma autoantigen 1	SSSCA1					+	+	4,22888604171231	1,68776371308017E-05			+	+	dsRNA_PEG;Silv_PEG	4,08351798210464	6E-05	-4,14738435745239	-2,74587191317869	3,86602532399918	0,000220689655172414	-4,33393759727478	-2,74808233743384						+	+	+	9	9	9	69,8	69,8	69,8	21,474	0	121,63	20140000	12	71	NaN	NaN	13.6921796798706	11.4003458023071	14.2966299057007
O60244	O60244	Mediator of RNA polymerase II transcription subunit 14	MED14					+	+	3,58294145409975	6,26813697040047E-05			+	+	dsRNA_PEG;Silv_PEG	3,41689213172363	0,00027943661971831	-2,89492938518524	-1,98903572514947	3,17596441203879	0,00165471226021685	-2,41946289539337	-1,70685151816094								+	5	5	5	7,2	7,2	7,2	160,6	0	16,962	1056100	69	16	NaN	6.72955274581909	NaN	NaN	NaN
O60256;O60256-2;O60256-4;O60256-3	O60256;O60256-2;O60256-4;O60256-3	Phosphoribosyl pyrophosphate synthase-associated protein 2	PRPSAP2			+			+	3,39724358891904	8,88888888888889E-05			+		dsRNA_PEG	3,71811508354646	0,0104292845257903	-1,15980401039124	-0,997216012392341	0,804030236959275	0,470511264857194	-0,31974663734436	-0,266066290239755						+	+	+	14	14	13	60,2	60,2	56,9	40,925	0	130,48	24855000	23	175	NaN	NaN	NaN	NaN	11.2132253646851
O60264	O60264	SWI/SNF-related matrix-associated actin-dependent regulator of chromatin subfamily A member 5	SMARCA5	+				+	+	6,90440637437248	0			+	+	dsRNA_PEG;Silv_PEG	5,43140573598931	0,00229207073588135	-1,44375095367432	-1,29947006941454	5,38099410900819	0,00590877192982456	-1,34706625938416	-1,21863169241427					+	+	+	+	15	15	12	16,5	16,5	14,2	121,9	0	38,594	8184700	55	101	NaN	10.8469009399414	12.3944625854492	8.22414684295654	13.068341255188
O60268;O60268-3;O60268-2	O60268;O60268-3;O60268-2	Uncharacterized protein KIAA0513	KIAA0513							0,199343636661568	0,403784657617813						0,465132018990338	0,216789665211063	0,885929441452026	0,473644027087547	0,105350465480496	0,697445966012209	0,284537351131439	0,142142733017489						+			2	2	2	6,3	6,3	6,3	46,638	0,00045802	3,7208	533480	21	5	NaN	NaN	11.195556640625	NaN	12.4194860458374
O60271;O60271-3;Q9UPT6;Q9UPT6-2	O60271;O60271-3	C-Jun-amino-terminal kinase-interacting protein 4	SPAG9	+			+		+	6,41429081757401	3,2E-06			+	+	dsRNA_PEG;Silv_PEG	3,99360011087532	0,023768115942029	0,961314916610718	0,856629758580546	5,41405422611228	0,00669855732725892	1,31511378288269	1,19367183860508					+	+	+	+	39	39	1	40,5	40,5	1,3	146,2	0	323,31	83910000	67	564	9.06396102905273	15.8332109451294	16.6242809295654	14.0872144699097	16.0151309967041
O60271-4;O60271-2;O60271-9;O60271-5	O60271-4;O60271-2;O60271-9;O60271-5	C-Jun-amino-terminal kinase-interacting protein 4	SPAG9	+			+		+	5,52413971317924	4,27578834847675E-06			+	+	dsRNA_PEG;Silv_PEG	3,48844791950649	0,0121075268817204	1,13954243659973	0,970236336247831	5,44442525388431	0,00222506393861893	1,74953780174255	1,54286905365803					+	+	+	+	39	1	1	41	1,4	1,4	144,68	0	14,078	1457400	66	26	NaN	NaN	10.4427366256714	NaN	9.80379199981689
O60282;O60282-2	O60282;O60282-2	Kinesin heavy chain isoform 5C	KIF5C					+	+	3,14763061962911	0,000123689727463312			+	+	dsRNA_PEG;Silv_PEG	2,77157164715449	0,000308189655172414	-3,23917286396027	-1,95497938344406	3,47763268925277	0,00200953029271613	-2,0991361618042	-1,58694224665674				+		+	+	+	17	8	7	23,2	11,2	9,4	109,49	0	14,157	3489600	58	21	NaN	8.42592906951904	NaN	NaN	9.6994686126709
O60285;O60285-2	O60285	NUAK family SNF1-like kinase 1	NUAK1							0,269471814314197	0,28179907550077						0,627957639136982	0,53133387755102	-0,287185764312744	-0,235145540356454	0,0253032603335127	0,967839828824698	-0,0213621616363525	-0,0165557104055364						+	+	+	9	9	9	21,3	21,3	21,3	74,304	0	49,144	4709100	33	62	NaN	10.688775062561	12.1790075302124	NaN	12.315149307251
O60287	O60287	Nucleolar pre-ribosomal-associated protein 1	URB1					+	+	2,87050478330598	0,000199511002444988			+	+	dsRNA_PEG;Silv_PEG	2,78239438133812	0,000855932203389831	-2,31865754127502	-1,57933415045587	1,95201939686583	0,0136417061611374	-1,46677556037903	-1,02632528547699						+	+	+	5	5	5	3,9	3,9	3,9	254,39	0	9,7407	619770	112	14	NaN	NaN	NaN	NaN	NaN
O60291;O60291-3;O60291-2;O60291-4	O60291;O60291-3;O60291-2;O60291-4	E3 ubiquitin-protein ligase MGRN1	MGRN1				+		+	5,07427840249422	9,08677873693776E-06			+	+	dsRNA_PEG;Silv_PEG	4,24579218039886	0,000187012987012987	2,77689065933228	2,09979259570724	3,12982836105707	0,00258457997698504	1,99659576416016	1,47810167107487						+	+	+	6	6	6	17,6	17,6	17,6	60,752	0	15,018	2528300	27	41	NaN	NaN	NaN	NaN	7.19967222213745
O60293;O60293-2;O60293-4	O60293;O60293-2	Zinc finger C3H1 domain-containing protein	ZFC3H1	+				+	+	4,16601934378109	1,92903892524974E-05			+	+	dsRNA_PEG;Silv_PEG	4,38163789217973	0,000632724446171784	-2,06698694229126	-1,68222506933989	2,92645257206837	0,009840768702814	-1,39901413917541	-1,10470628013329					+	+	+	+	5	5	5	3,9	3,9	3,9	226,35	0	15,267	10154000	90	19	NaN	8.6218318939209	10.9190120697021	7.10800170898438	10.6361713409424
O60294	O60294	tRNA wybutosine-synthesizing protein 4	LCMT2					+	+	6,41280049497339	3,19488817891374E-06			+	+	dsRNA_PEG;Silv_PEG	5,69578218801788	0,000197183098591549	-4,81576333045959	-3,59783671541896	4,23241508695835	0,00110736842105263	-2,36917171478271	-1,85609353079744						+	+	+	12	12	12	33,7	33,7	33,7	75,601	0	56,785	4540900	30	76	NaN	9.37084007263184	9.0615062713623	NaN	NaN
O60296;O60296-2	O60296	Trafficking kinesin-binding protein 2	TRAK2					+	+	4,75280418021678	8,2203041512536E-06			+	+	dsRNA_PEG;Silv_PEG	4,48880552047805	0,000127772848269743	-3,10071787834167	-2,33070895569011	4,15295157274382	0,000387096774193548	-3,12459764480591	-2,27231664749101								+	3	3	3	5,6	5,6	5,6	101,42	0	19,987	696820	42	20	NaN	NaN	7.81966829299927	NaN	7.1310338973999
O60306	O60306	Intron-binding protein aquarius	AQR					+	+	6,10774216972189	5,49073438572409E-06			+	+	dsRNA_PEG;Silv_PEG	5,30712260244832	0,000463340563991323	-2,07103176116943	-1,77591543134271	4,65094992255534	0,00421457308895843	-1,51924438476563	-1,31773245512925		+	+			+	+	+	41	41	41	37,5	37,5	37,5	171,29	0	323,31	36018000	68	359	NaN	NaN	11.7441606521606	10.2580947875977	12.524468421936
O60307	O60307	Microtubule-associated serine/threonine-protein kinase 3	MAST3					+	+	3,53561045476425	6,78550891316849E-05			+		dsRNA_PEG	3,31007122835082	0,0120411792232101	-1,15529055595398	-0,971401310495253	2,79190481444436	0,131664722402247	-0,634281349182129	-0,562525922340291						+	+	+	17	16	13	21,2	20,6	17,1	143,14	0	74,062	6654400	57	93	NaN	NaN	12.2395391464233	NaN	11.2660255432129
O60313;O60313-2;O60313-13;O60313-9;O60313-11;O60313-10	O60313;O60313-2;O60313-13;O60313-9;O60313-11;O60313-10	Dynamin-like 120 kDa protein, mitochondrial;Dynamin-like 120 kDa protein, form S1	OPA1		+				+	3,99658119040903	2,99479166666667E-05			+		dsRNA_PEG	3,64129508873835	0,0157340013664313	1,06705746650696	0,924396232850774	0,036678407559302	0,976323583180987	0,0139082431793214	0,0122869432227956						+	+	+	9	9	9	13,3	13,3	13,3	111,63	0	10,657	2978800	54	34	NaN	8.75905609130859	NaN	NaN	8.48087120056152
O60318;O60318-2	O60318;O60318-2	Germinal-center associated nuclear protein	MCM3AP							0,357445497203031	0,186791803535117						0,518400213891261	0,139191053828658	-1,11416156291962	-0,556387093278693	0,0448015517559851	0,878990443365189	-0,10575122833252	-0,0578453855818767								+	2	2	2	2,2	2,2	2,2	218,4	0,00015468	4,1664	380810	78	5	NaN	NaN	NaN	NaN	NaN
O60333;O60333-2;O60333-4	O60333;O60333-2;O60333-4	Kinesin-like protein KIF1B	KIF1B					+	+	3,66668288900881	5,21018354055654E-05						4,20136642342698	0,109218230977211	-0,645492315292358	-0,5998143000864	1,99879734786123	0,357600445186422	-0,378634691238403	-0,341647616121727		+	+			+	+	+	26	16	10	20,8	13,9	10	204,47	0	78,274	10288000	96	138	NaN	NaN	11.811053276062	NaN	12.1422348022461
O60333-3	O60333-3	Kinesin-like protein KIF1B	KIF1B			+			+	2,00005667370255	0,00131270627062706						2,22467706375042	0,512309660488765	-0,264696455001831	-0,247840156929166	0,317937323364427	0,886641651031895	0,0586334705352782	0,0543520051124939						+	+	+	22	7	7	21,2	5	5	130,36	0	31,733	3264600	65	46	NaN	11.0099687576294	11.6204948425293	NaN	9.0630989074707
O60336;O60336-6;O60336-2;O60336-3;O60336-4;O60336-5	O60336;O60336-6;O60336-2;O60336-3;O60336-4	Mitogen-activated protein kinase-binding protein 1	MAPKBP1					+	+	2,08354431993967	0,00109876284336339			+		dsRNA_PEG	2,49912879903294	0,00686576019777503	-1,42379894256592	-1,07552589761594	1,1618719113048	0,138513623685904	-0,742856884002685	-0,551921832138968						+	+	+	7	7	7	7,8	7,8	7,8	163,82	0	21,191	1868100	76	27	NaN	7.73138666152954	10.5611925125122	NaN	10.5439014434814
O60337;O60337-6;O60337-5	O60337;O60337-6;O60337-5	E3 ubiquitin-protein ligase MARCH6	MARCH6				+		+	3,7511058052308	4,71584038694075E-05			+	+	dsRNA_PEG;Silv_PEG	3,27779638761898	0,00048318804483188	2,44567637443542	1,73978412226032	2,93088910927508	0,00246578631452581	2,09864692687988	1,50017793541817						+	+		2	2	2	3,7	3,7	3,7	102,54	0	6,7292	642960	26	11	NaN	NaN	NaN	NaN	NaN
O60341;O60341-2	O60341;O60341-2	Lysine-specific histone demethylase 1A	KDM1A					+	+	3,67147152464222	5,21636040308239E-05			+		dsRNA_PEG	3,3768631887439	0,0211683300066534	-1,01836943626404	-0,875890494045818	3,60010594480144	0,0509866666666667	-0,84252405166626	-0,749753049703382						+	+	+	19	19	19	39,1	39,1	39,1	92,902	0	127,07	13087000	37	153	NaN	11.2652635574341	13.1770610809326	NaN	14.0906915664673
O60343;O60343-2;O60343-3;O60343-5;O60343-4	O60343;O60343-2;O60343-3	TBC1 domain family member 4	TBC1D4	+				+	+	6,495424201398	3,32778702163062E-06			+	+	dsRNA_PEG;Silv_PEG	7,04761979408659	0,000242424242424242	-4,99689083099365	-4,08524920728372	4,59507281074398	0,000112903225806452	-4,05474452972412	-2,8631164728356					+	+	+	+	21	20	20	23,3	22,5	22,5	146,56	0	155,29	12830000	63	127	NaN	10.0197296142578	11.7928714752197	8.10569858551025	13.3164234161377
O60347	O60347	TBC1 domain family member 12	TBC1D12					+	+	3,0126671557199	0,000162230671736375			+	+	dsRNA_PEG;Silv_PEG	2,48220588937882	0,000697865967802321	-2,64370330572128	-1,64647370952624	5,24919548008639	0,00116785350966429	-2,15527012348175	-1,83208990718808								+	3	3	3	6,8	6,8	6,8	85,625	0	6,9551	1684600	39	3	NaN	7.36658430099487	NaN	NaN	NaN
O60427;O60427-2	O60427;O60427-2	Fatty acid desaturase 1	FADS1	+			+		+	7,02499558258695	0			+	+	dsRNA_PEG;Silv_PEG	7,74126462509151	0,000654629273914714	1,77639088630676	1,67110462522656	4,5736022383475	0,00654517727792604	1,36753878593445	1,19809091570252					+	+	+	+	14	13	13	37,8	36,3	36,3	51,964	0	234,82	37113000	22	199	NaN	12.8161039352417	12.4945058822632	10.7583065032959	13.1495723724365
O60443;O60443-3;O60443-2	O60443	Non-syndromic hearing impairment protein 5	DFNA5	+			+		+	6,52521691557454	3,38123415046492E-06				+	Silv_PEG	4,96266418812417	0,0622728926622195	0,743650960922241	0,696843955932652	5,6548897462878	0,0270146045742629	0,935758638381958	0,877249357465553					+	+	+	+	18	18	18	47,6	47,6	47,6	54,554	0	157,53	36272000	24	222	NaN	14.2051057815552	15.5673913955688	10.7883920669556	16.6380672454834
O60447;O60447-2	O60447;O60447-2	Ecotropic viral integration site 5 protein homolog	EVI5					+	+	1,92342753935726	0,00158111133726847			+	+	dsRNA_PEG;Silv_PEG	1,87447883229622	0,000585794094173982	-3,52987613677979	-1,70214868830452	2,84034648971454	0,0052785016286645	-1,66168441772461	-1,25161142224701						+	+	+	5	5	5	7,9	7,9	7,9	92,948	0	12,23	1136300	39	23	NaN	NaN	10.0928888320923	NaN	9.8100414276123
O60476	O60476	Mannosyl-oligosaccharide 1,2-alpha-mannosidase IB	MAN1A2				+		+	9,1063525620559	0			+	+	dsRNA_PEG;Silv_PEG	7,82241280531199	6,0952380952381E-05	3,14580755233765	2,83760722891897	4,96496186160871	0,00372400756143667	1,54447822570801	1,35552638231711						+	+	+	14	14	14	34,3	34,3	34,3	73,003	0	70,316	8830000	28	83	NaN	NaN	9.8892297744751	NaN	8.57542610168457
O60488;O60488-2	O60488;O60488-2	Long-chain-fatty-acid--CoA ligase 4	ACSL4				+		+	8,02894445637586	0			+	+	dsRNA_PEG;Silv_PEG	8,24409287854898	7,12468193384224E-05	2,80510368347168	2,5871845373396	5,17844499917136	0,00129740134744947	2,11369171142578	1,79545551191271						+	+	+	20	17	17	37,6	33,5	33,5	79,187	0	91,98	11231000	35	123	NaN	9.17876434326172	9.79326152801514	NaN	10.5518045425415
O60493;O60493-2;O60493-4;O60493-3	O60493;O60493-2;O60493-4	Sorting nexin-3	SNX3					+	+	2,20699644479691	0,000832867283286728			+		dsRNA_PEG	3,21152096507977	0,0461148662658097	-0,855855703353882	-0,74704006499692	1,90975876601557	0,0570886998784933	-0,93008828163147	-0,727809435601842						+	+	+	8	7	7	56,8	51,2	51,2	18,762	0	43,988	11946000	10	57	NaN	10.4869356155396	14.3090496063232	NaN	15.9557857513428
O60499;O60499-2	O60499;O60499-2	Syntaxin-10	STX10				+		+	4,21793594748356	1,68421052631579E-05			+	+	dsRNA_PEG;Silv_PEG	3,46874744081593	0,00410332103321033	1,43071985244751	1,1720297267182	3,47671927516626	0,0245646926747123	1,04022550582886	0,896749085168301						+	+	+	6	6	6	39,4	39,4	39,4	28,114	0	69,888	9727900	11	71	NaN	13.4010124206543	14.0813999176025	NaN	13.014386177063
O60502;O60502-4;O60502-2;O60502-3	O60502;O60502-4;O60502-2;O60502-3	Protein O-GlcNAcase	MGEA5	+				+	+	3,95414437043652	3,46487006737247E-05			+		dsRNA_PEG	3,92028874920538	0,00811453530696433	-1,20563139915466	-1,04167885234299	3,25201737321528	0,0650648854961832	-0,795845174789429	-0,70220818792065					+	+	+	+	24	24	24	44,7	44,7	44,7	102,91	0	323,31	49104000	46	354	8.62241840362549	13.2756881713867	14.5350322723389	11.564245223999	14.8109731674194
O60506;O60506-2;O60506-3;O60506-4;O60506-5	O60506;O60506-2;O60506-3;O60506-4;O60506-5	Heterogeneous nuclear ribonucleoprotein Q	SYNCRIP	+		+			+	5,88160769290709	4,93827160493827E-06			+		dsRNA_PEG	4,92520614509638	0,0108399621212121	-1,08834633827209	-0,989778295252213	1,94292762299321	0,31859572050748	0,416375303268433	0,370976935736703	+	+	+		+	+	+	+	22	22	17	48,3	48,3	42,1	69,602	0	323,31	226650000	32	523	10.96116065979	14.8081092834473	17.3501796722412	14.8004446029663	17.3733921051025
O60507	O60507	Protein-tyrosine sulfotransferase 1	TPST1				+		+	5,07680995156155	9,09918107370337E-06			+	+	dsRNA_PEG;Silv_PEG	5,87743034574101	0,000132045088566828	2,6524658203125	2,25677624952504	2,44022562252623	0,0122033235581623	1,40103483200073	1,05587611675986						+	+	+	7	7	7	30	30	30	42,188	0	32,12	5718800	19	61	NaN	NaN	NaN	NaN	8.86437225341797
O60508	O60508	Pre-mRNA-processing factor 17	CDC40					+	+	4,38812898102143	1,32061628760088E-05			+		dsRNA_PEG	3,92431554181759	0,00265244244806289	-1,52183647155762	-1,26990933693916	2,05703141776988	0,221416466826539	-0,518385601043701	-0,453095696363194						+	+	+	9	9	9	24,2	24,2	24,2	65,521	0	21,246	3889700	35	31	NaN	NaN	NaN	NaN	10.134298324585
O60512;O60512-2	O60512	Beta-1,4-galactosyltransferase 3;N-acetyllactosamine synthase;Beta-N-acetylglucosaminylglycopeptide beta-1,4-galactosyltransferase;Beta-N-acetylglucosaminyl-glycolipid beta-1,4-galactosyltransferase	B4GALT3				+		+	4,63971405191407	7,98403193612774E-06			+	+	dsRNA_PEG;Silv_PEG	5,73502290491963	0,000152322924600152	2,61529741287231	2,21370930853885	2,18189361011421	0,0153625694873379	1,35477337837219	0,999800093988521						+	+	+	6	6	6	29,3	29,3	29,3	43,927	0	23,786	4167100	20	60	NaN	NaN	NaN	NaN	NaN
O60513	O60513	Beta-1,4-galactosyltransferase 4;N-acetyllactosamine synthase;Lactotriaosylceramide beta-1,4-galactosyltransferase	B4GALT4				+		+	6,88268633926483	0			+	+	dsRNA_PEG;Silv_PEG	5,33454167732381	0,000181818181818182	4,94783987998962	3,55115685949643	4,17674711988726	0,000266666666666667	3,32430734634399	2,38188909847078						+	+		5	5	5	24,1	24,1	24,1	40,041	0	21,445	1757000	19	19	NaN	NaN	NaN	NaN	NaN
O60518	O60518	Ran-binding protein 6	RANBP6	+					+	0,961391119850879	0,0216799037304452						0,0240562784135822	0,992525059665871	0,00395002365112296	0,00373917106164481	0,960787931334078	0,523132127955494	-0,268310403823853	-0,23405200457234					+	+	+	+	9	7	7	11,7	10	10	124,71	0	50,337	4022700	55	86	NaN	10.6088094711304	9.17539978027344	8.72321701049805	10.8365240097046
O60524;O60524-4;O60524-5;O60524-3;O60524-2	O60524;O60524-4;O60524-5;O60524-3	Nuclear export mediator factor NEMF	NEMF	+				+	+	6,15763296790383	5,61797752808989E-06			+	+	dsRNA_PEG;Silv_PEG	5,09015403728086	0,000194103194103194	-2,49911193847656	-2,05515325617368	4,91446855603063	0,00445189761694616	-1,48700313568115	-1,30832466397272					+	+	+	+	19	19	19	22,4	22,4	22,4	122,95	0	70,101	21184000	50	177	NaN	12.145486831665	13.8763246536255	10.293701171875	13.9334144592285
O60547;O60547-2	O60547;O60547-2	GDP-mannose 4,6 dehydratase	GMDS					+	+	4,45465040242876	1,04594695554725E-05			+	+	dsRNA_PEG;Silv_PEG	2,98663072705502	0,0281952701236711	-0,980703163146973	-0,82947768304487	4,03213383567469	0,00773624772313297	-1,35658054351807	-1,15940163599353						+	+	+	7	7	7	27,4	27,4	27,4	41,949	0	48,659	5998100	26	64	NaN	NaN	NaN	9.9243221282959	8.31456089019775
O60551	O60551	Glycylpeptide N-tetradecanoyltransferase 2	NMT2					+	+	4,20721725299075	1,81945416375087E-05			+	+	dsRNA_PEG;Silv_PEG	3,99635870368264	0,000461937716262976	-2,29085426330566	-1,77457487297719	2,5268851242526	0,0265559246954596	-1,09901504516602	-0,88133977531984						+	+	+	12	7	7	36,7	26,1	26,1	56,98	0	75,767	4738700	24	87	NaN	NaN	NaN	NaN	NaN
O60563;O60563-2	O60563;O60563-2	Cyclin-T1	CCNT1			+			+	1,36979693697184	0,00669282013323464			+		dsRNA_PEG	1,39377607005376	0,0273013252226809	-1,24892454147339	-0,833983701974423	0,318315047386398	0,601422932970398	-0,257592725753784	-0,191415065229943						+	+	+	5	5	4	13,4	13,4	11	80,684	0	34,073	2739500	26	40	NaN	NaN	11.5659112930298	NaN	14.8466167449951
O60566;O60566-3;O60566-2	O60566;O60566-3;O60566-2	Mitotic checkpoint serine/threonine-protein kinase BUB1 beta	BUB1B	+				+	+	4,4768390512713	1,05105105105105E-05			+	+	dsRNA_PEG;Silv_PEG	3,94106371944836	0,000710085597320432	-2,08357977867126	-1,64066282555318	4,4301872659924	0,00287513572204126	-1,71133852005005	-1,44277158773294					+	+	+	+	25	25	25	39,5	39,5	39,5	119,54	0	167,07	16856000	57	171	NaN	13.8648633956909	13.3230543136597	11.9517221450806	14.8566198348999
O60568	O60568	Procollagen-lysine,2-oxoglutarate 5-dioxygenase 3	PLOD3	+			+		+	8,04740270390582	0			+	+	dsRNA_PEG;Silv_PEG	6,66529987467286	0,000388943731490622	2,08615365028381	1,88649185522918	5,12525196633854	0,00422152746761947	1,48453679084778	1,31750039332733					+	+	+	+	32	32	32	60,8	60,8	60,8	84,784	0	323,31	122940000	43	478	NaN	10.8819551467896	11.6577653884888	9.55107402801514	12.2658491134644
O60573;O60573-2	O60573;O60573-2	Eukaryotic translation initiation factor 4E type 2	EIF4E2	+				+	+	3,41757939998238	8,49636668529905E-05			+		dsRNA_PEG	3,27196838835069	0,00523319755600815	-1,38398952484131	-1,12508711895466	1,33628910520571	0,386350183150183	-0,37054295539856	-0,321337999767717			+		+	+	+	+	8	8	8	42,4	42,4	42,4	28,362	0	34,52	17597000	13	107	10.3351669311523	11.2135906219482	14.4654388427734	6.75595569610596	15.5281791687012
O60610;O60610-2;O60610-3	O60610;O60610-2;O60610-3	Protein diaphanous homolog 1	DIAPH1	+						0,612518635415153	0,0687438527927048						0,130266838602026	0,865865974660357	0,0808314800262451	0,0654566017293697	0,887354442543098	0,338838202247191	0,448397827148437	0,355562133517504					+	+	+	+	48	48	48	50,9	50,9	50,9	141,35	0	323,31	71769000	60	580	9.9392557144165	15.68603515625	17.0222587585449	15.1491918563843	17.2446975708008
O60613	O60613	15 kDa selenoprotein	SEP15				+		+	9,6318826251933	0			+	+	dsRNA_PEG;Silv_PEG	7,62570480679667	0,000272140762463343	2,18689885139465	2,02379386915437	7,73302803303354	0,00186764705882353	1,73256220817566	1,63200226841935									4	4	4	24,8	24,8	24,8	18,092	0	33,522	13150000	9	50	NaN	NaN	10.7364015579224	NaN	12.6920919418335
O60645	O60645	Exocyst complex component 3	EXOC3	+				+	+	7,70516975827539	0			+	+	dsRNA_PEG;Silv_PEG	6,1650596179318	0,00012489158716392	-2,68473134040833	-2,31229090766163	6,77946113597722	0,00212250332889481	-1,69923315048218	-1,5690309303275					+	+	+	+	16	16	16	37,3	37,3	37,3	85,566	0	172,47	17382000	35	150	NaN	12.0976696014404	13.3137331008911	10.622875213623	13.6991386413574
O60658;O60658-6;O60658-2	O60658;O60658-6;O60658-2	High affinity cAMP-specific and IBMX-insensitive 3,5-cyclic phosphodiesterase 8A	PDE8A					+	+	0,939323758904798	0,0232197294057202						1,06118076021863	0,0768687710939051	-0,98959629535675	-0,660954346574404	1,71929410748514	0,0967273546642632	-0,785672116279602	-0,623942636517632								+	2	2	2	5,7	5,7	5,7	93,303	0	6,1524	134750	43	3	NaN	NaN	NaN	NaN	NaN
O60664;O60664-4;O60664-3	O60664;O60664-4;O60664-3	Perilipin-3	PLIN3	+			+		+	7,89446272512533	0			+	+	dsRNA_PEG;Silv_PEG	6,0851122827575	7,50670241286863E-05	3,12471537590027	2,6201344931039	5,42317658581212	0,00039458413926499	2,7734570980072	2,28476804315674					+	+	+	+	21	21	10	73,7	73,7	35,3	47,074	0	323,31	432000000	26	622	16.3620471954346	19.7216739654541	20.279914855957	17.6765899658203	20.2961406707764
O60669	O60669	Monocarboxylate transporter 2	SLC16A7				+		+	2,42861811844614	0,000504035874439462			+	+	dsRNA_PEG;Silv_PEG	2,34871121469982	0,00243237125070741	1,86982493400574	1,2857704252993	1,53662606060047	0,022304347826087	1,38153390884399	0,918049950691629						+	+	+	1	1	1	3,1	3,1	3,1	52,2	0	6,3685	309540	14	9	NaN	NaN	NaN	NaN	NaN
O60671;O60671-2;O60671-3	O60671;O60671-2	Cell cycle checkpoint protein RAD1	RAD1					+	+	5,63766802260607	4,4543429844098E-06			+	+	dsRNA_PEG;Silv_PEG	4,43652851642813	8,97435897435897E-05	-4,83645342588425	-3,17165906756742	5,68945989605271	0,00010126582278481	-4,82248740196228	-3,59963292229104								+	4	4	4	26,6	26,6	26,6	31,827	0	21,883	1894000	16	27	NaN	NaN	NaN	NaN	NaN
O60674	O60674	Tyrosine-protein kinase JAK2	JAK2					+	+	1,90862586846278	0,00164596021112464			+		dsRNA_PEG	2,03473757971191	0,0195927662424648	-1,18510863780975	-0,889063445837785	1,21366556250923	0,166352348993289	-0,670325970649719	-0,515298525789261								+	3	3	3	4	4	4	130,67	0,00045746	3,6684	319360	63	6	NaN	NaN	NaN	NaN	NaN
O60678;O60678-2	O60678;O60678-2	Protein arginine N-methyltransferase 3	PRMT3					+	+	7,39589242208575	0			+	+	dsRNA_PEG;Silv_PEG	5,76181104263315	0,000137931034482759	-2,71718091964722	-2,28955109288797	7,04310377670428	0,000880098887515451	-2,14384860992432	-1,95627059938637						+	+	+	15	15	15	35,4	35,4	35,4	59,902	0	171,33	21290000	23	195	NaN	NaN	13.3976745605469	NaN	13.977011680603
O60683;O60683-2	O60683;O60683-2	Peroxisome biogenesis factor 10	PEX10				+		+	5,17981503127171	9,42951438000943E-06			+	+	dsRNA_PEG;Silv_PEG	4,17511113007235	0,000329787234042553	2,53311290740967	1,94605101245314	3,68528711585931	0,00148487626031164	2,36193814277649	1,76780505314786						+	+	+	2	2	2	12,9	12,9	12,9	37,069	0	7,3878	1274000	15	8	NaN	NaN	NaN	NaN	NaN
O60684	O60684	Importin subunit alpha-7	KPNA6	+				+	+	4,2115183894568	1,82072829131653E-05			+	+	dsRNA_PEG;Silv_PEG	4,20142415074035	0,0484942148760331	-0,809570550918579	-0,738990208036738	3,55198382855025	0,0381234696535556	-0,920676946640015	-0,809269683138571					+	+	+	+	16	16	9	46,3	46,3	28,9	60,029	0	200,67	64813000	23	255	NaN	14.8057947158813	15.854284286499	12.6449375152588	16.9342212677002
O60701;O60701-3;O60701-2	O60701;O60701-3;O60701-2	UDP-glucose 6-dehydrogenase	UGDH	+		+			+	6,7030822067374	0			+	+	dsRNA_PEG;Silv_PEG	4,52340719519033	0,00945201535508637	1,13760318756104	1,01595013226446	6,1451248561722	0,00176579352850539	1,84482326507568	1,65987297182663					+	+	+	+	29	29	29	61,5	61,5	61,5	55,023	0	323,31	44854000	28	210	NaN	12.0818500518799	14.1250905990601	12.0650453567505	14.0545196533203
O60704	O60704	Protein-tyrosine sulfotransferase 2	TPST2		+				+	2,52896894061963	0,00039917789449646			+		dsRNA_PEG	6,71871215236998	0,000142414860681115	2,5060585975647	2,22782141816295	0,0355197785752963	0,913753067246467	0,0714229583740233	0,0420409497328657						+	+	+	6	6	6	28,4	28,4	28,4	41,911	0	61,573	1612800	18	26	NaN	NaN	10.1957416534424	NaN	10.322491645813
O60711;O60711-2	O60711;O60711-2	Leupaxin	LPXN					+	+	3,14589534590673	0,000123657322504585			+	+	dsRNA_PEG;Silv_PEG	2,63772342337886	0,000128916741271262	-4,68780372142792	-2,33800561042702	4,05763345250287	7,88177339901478E-05	-4,75999913215637	-2,9912962344934								+	3	3	3	17,1	17,1	17,1	43,332	0	30,363	1347900	16	26	NaN	NaN	NaN	NaN	NaN
O60716;O60716-21;O60716-13;O60716-11;O60716-18;O60716-10;O60716-17;O60716-9;O60716-19;O60716-5;O60716-2;O60716-3;O60716-8;O60716-7;O60716-12;O60716-14;O60716-6;O60716-16;O60716-23;O60716-20;O60716-24;O60716-22;O60716-4;O60716-15;O60716-29;O60716-27;O60716-25;O60716-26;O60716-31;O60716-32;O60716-30;O60716-28	O60716;O60716-21;O60716-13;O60716-11;O60716-18;O60716-10;O60716-17;O60716-9;O60716-19;O60716-5;O60716-2;O60716-3;O60716-8;O60716-7;O60716-12;O60716-14;O60716-6;O60716-16;O60716-23;O60716-20;O60716-24;O60716-22;O60716-4;O60716-15;O60716-29;O60716-27;O60716-25;O60716-26;O60716-31;O60716-32;O60716-30;O60716-28	Catenin delta-1	CTNND1				+		+	2,55873725613496	0,000376838235294118			+		dsRNA_PEG	3,62519664810919	0,00535096642929807	1,34085774421692	1,12197020844092	1,25944962726462	0,130856031128405	0,746952533721924	0,563814819055696						+	+	+	13	13	13	16,6	16,6	16,6	108,17	0	50,618	4920300	48	70	NaN	10.2218284606934	9.57514190673828	NaN	11.7259197235107
O60725	O60725	Protein-S-isoprenylcysteine O-methyltransferase	ICMT				+		+	6,888494713379	0			+	+	dsRNA_PEG;Silv_PEG	5,83649149127831	0,000842030021443888	1,78526148796082	1,59447601012991	4,63642848270363	0,00441025641025641	1,5096405506134	1,30962191202201						+	+	+	3	3	3	16,9	16,9	16,9	31,938	0	31,443	5153400	9	40	NaN	NaN	10.5230722427368	NaN	11.1124391555786
O60733-2;O60733	O60733-2;O60733	85/88 kDa calcium-independent phospholipase A2	PLA2G6					+	+	1,79196057744601	0,00216872264226025						2,50346082913235	0,0578301503453881	-0,845038437843323	-0,709026341025352	1,81116952943358	0,0526820866141732	-0,97096552848816	-0,743956022276626								+	4	4	4	9,7	9,7	9,7	84,092	0	11,49	463010	41	13	NaN	NaN	11.8788938522339	NaN	10.496054649353
O60739	O60739	Eukaryotic translation initiation factor 1b	EIF1B							0,217411628848139	0,367662687480869						0,221552729706934	0,356667356797792	-1,07060554027557	-0,36267775698199	0,207586266627928	0,362882102535628	0,970532989501953	0,337990359609544								+	8	3	3	76,1	40,7	40,7	12,823	0	35,52	1908900	5	20	NaN	NaN	NaN	NaN	NaN
O60749;O60749-2	O60749;O60749-2	Sorting nexin-2	SNX2	+		+			+	1,03381408397118	0,0175158702476456						0,876646844845104	0,71508632304559	0,145104742050171	0,133695864028532	1,15877324058978	0,486970925110132	0,290612316131592	0,25590126671045					+	+	+	+	20	18	18	43,7	39,7	39,7	58,47	0	178,62	45767000	27	299	NaN	15.7711544036865	16.6857891082764	14.9490966796875	17.210765838623
O60762	O60762	Dolichol-phosphate mannosyltransferase subunit 1	DPM1	+			+		+	8,27609288469218	0			+	+	dsRNA_PEG;Silv_PEG	7,42713710382646	0,000414173953060285	1,96505579948425	1,8239686916619	6,09295230485663	0,00353009708737864	1,49706826210022	1,37091392281764					+	+	+	+	16	16	16	66,2	66,2	66,2	29,634	0	180,62	83900000	16	266	11.9037685394287	13.4385318756104	15.4005460739136	12.0024280548096	16.1666526794434
O60763;O60763-2	O60763;O60763-2	General vesicular transport factor p115	USO1	+		+			+	0,89781822515302	0,0264722080571137						0,276273380740863	0,815149276700523	0,102003717422485	0,0883798007221618	1,13379864901554	0,370373917848591	0,394372606277466	0,332108860270049					+	+	+	+	38	38	37	50,6	50,6	49,9	107,89	0	323,31	110140000	43	625	11.2274951934814	16.9764518737793	17.4502449035645	15.9076890945435	17.7339687347412
O60779	O60779	Thiamine transporter 1	SLC19A2				+		+	3,05781835497007	0,000150051387461459			+	+	dsRNA_PEG;Silv_PEG	2,63131384869905	0,000892275718739176	2,34048447608948	1,55705925558802	2,12612843769498	0,00397231195200738	2,08973202705383	1,33775722532289						+	+		1	1	1	5	5	5	55,399	0	12,689	276860	13	8	NaN	NaN	NaN	NaN	NaN
O60783	O60783	28S ribosomal protein S14, mitochondrial	MRPS14		+				+	4,55486997222974	1,08275328692962E-05	+		+		dsRNA_PEG	4,20268040509057	7,53880266075388E-05	3,51477398872375	2,48487025268708	1,01768215130913	0,0925400499205809	0,942950868606567	0,632622149684782						+	+	+	2	2	2	21,9	21,9	21,9	15,139	0	7,6506	1356700	6	15	NaN	NaN	NaN	NaN	NaN
O60784;O60784-2;O60784-4;O60784-3	O60784;O60784-2;O60784-4;O60784-3	Target of Myb protein 1	TOM1	+		+			+	2,84883831897467	0,000203654080389769						1,16562837026088	0,419430210970464	-0,369814920425415	-0,315608263835525	2,32856461210508	0,169058307210031	0,585152816772461	0,511748378903686					+	+	+	+	10	10	10	43,9	43,9	43,9	53,818	0	216,97	16679000	18	165	11.5694761276245	14.2030420303345	13.6121778488159	9.733642578125	14.5844345092773
O95521;O60811;Q5SWL7;Q5VWM6	O95521;O60811;Q5SWL7;Q5VWM6	PRAME family member 1;PRAME family member 2;PRAME family member 14;PRAME family member 13	PRAMEF1;PRAMEF2;PRAMEF14;PRAMEF13							0,559916814976744	0,0832504446240905						0,605298658680325	0,244667744833783	0,698877716064453	0,449500743068143	0,92171370743438	0,166223248006714	0,727090740203858	0,515517074225048						+	+		3	2	2	8	6,5	6,5	55,148	0,00060341	3,3356	329000	34	9	NaN	NaN	NaN	NaN	NaN
Q93079;Q99877;P62807;P58876;O60814;Q5QNW6;Q99879;P57053;Q5QNW6-2;Q99880;Q96A08	Q93079;Q99877;P62807;P58876;O60814;Q5QNW6;Q99879;P57053;Q5QNW6-2;Q99880	Histone H2B type 1-H;Histone H2B type 1-N;Histone H2B type 1-C/E/F/G/I;Histone H2B type 1-D;Histone H2B type 1-K;Histone H2B type 2-F;Histone H2B type 1-M;Histone H2B type F-S;Histone H2B type 1-L	HIST1H2BH;HIST1H2BN;HIST1H2BC;HIST1H2BD;HIST1H2BK;HIST2H2BF;HIST1H2BM;H2BFS;HIST1H2BL	+			+		+	2,10030563171672	0,0010653181626633						3,1590315649342	0,188637467795363	0,547249269485474	0,499744904483542	1,5692004798692	0,31915351126254	0,427339506149292	0,370552822993317					+	+	+	+	6	6	2	41,3	41,3	7,9	13,892	0	77,099	184470000	7	128	16.9199810028076	17.9871520996094	17.7662963867188	17.7171936035156	18.1178150177002
O60825;O60825-2;P16118;P16118-2	O60825;O60825-2	6-phosphofructo-2-kinase/fructose-2,6-bisphosphatase 2;6-phosphofructo-2-kinase;Fructose-2,6-bisphosphatase	PFKFB2			+			+	1,78416252458334	0,00221065182829889						0,24532060053163	0,962337280767501	0,0191608428955079	0,018566329254105	1,90061097823501	0,675286425489545	0,160279130935669	0,152921244950345						+	+	+	19	19	16	48,1	48,1	41,6	58,476	0	93,099	20449000	35	186	NaN	11.0806179046631	13.2484760284424	NaN	13.7072515487671
O60826	O60826	Coiled-coil domain-containing protein 22	CCDC22					+	+	5,73133081566387	4,63768115942029E-06			+	+	dsRNA_PEG;Silv_PEG	4,97768771951053	0,000621283255086072	-1,9897937297821	-1,68798679110764	5,10903628019184	0,00218489583333333	-1,79651041030884	-1,55638509235486						+	+	+	19	19	19	44,2	44,2	44,2	70,755	0	148,93	20442000	36	203	NaN	10.6531133651733	13.5004682540894	NaN	14.4396362304688
O60828;O60828-5;O60828-4;O60828-2;O60828-3;O60828-10;O60828-9;O60828-8;O60828-7;O60828-6	O60828;O60828-5;O60828-4;O60828-2;O60828-3;O60828-10;O60828-9;O60828-8;O60828-7;O60828-6	Polyglutamine-binding protein 1	PQBP1	+					+	3,01760807618457	0,000159512319024638			+	+	dsRNA_PEG;Silv_PEG	3,89410838430474	0,000127886323268206	-3,36827816963196	-2,33271665036591	2,37026563630284	0,00120197044334975	-3,20698430538177	-1,81015993032825		+	+		+			+	3	3	3	22,6	22,6	22,6	30,472	0	18,833	1614700	10	12	11.4934549331665	13.8723859786987	13.0673332214355	12.8697671890259	14.2455530166626
O60830;O60830-2	O60830;O60830-2	Mitochondrial import inner membrane translocase subunit Tim17-B	TIMM17B				+		+	3,43514593011017	8,43170320404722E-05			+	+	dsRNA_PEG;Silv_PEG	2,91911136986842	5,92592592592593E-05	6,09633159637451	2,81670722510866	1,83839331222333	0,00146630727762803	3,84235548973083	1,75400608330931						+	+		4	4	4	30,2	30,2	30,2	18,273	0	31,624	2424900	9	22	NaN	NaN	NaN	NaN	NaN
O60831	O60831	PRA1 family protein 2	PRAF2	+			+		+	6,6478534463518	0			+	+	dsRNA_PEG;Silv_PEG	5,58565487265565	0,00108314163654289	1,67956156730652	1,49619064379756	4,91654270857381	0,00673858921161826	1,33662695884705	1,19057720482171					+	+	+	+	4	4	4	21,9	21,9	21,9	19,258	0	49,668	20064000	6	61	NaN	13.8499917984009	16.3438282012939	15.0974969863892	16.3189144134521
O60832;O60832-2	O60832;O60832-2	H/ACA ribonucleoprotein complex subunit 4	DKC1	+				+	+	6,45715300183951	3,2626427406199E-06			+		dsRNA_PEG	6,50886258429993	0,00244570135746606	-1,37889213562012	-1,28422687541152	2,87973510836179	0,154242000423819	-0,59171576499939	-0,530772103919062			+		+	+	+	+	12	12	12	33,3	33,3	33,3	57,673	0	69,952	19186000	31	147	8.15951824188232	9.00629806518555	12.8426446914673	NaN	13.171724319458
O60841	O60841	Eukaryotic translation initiation factor 5B	EIF5B	+				+	+	7,09542161388175	0			+	+	dsRNA_PEG;Silv_PEG	5,70386692641796	0,00042124051762606	-2,0590874671936	-1,79936039286457	6,51429095624084	0,0034838076545633	-1,4872953414917	-1,37793606055707				+	+	+	+	+	41	41	41	41,1	41,1	41,1	138,83	0	323,31	114400000	50	506	9.57179069519043	14.4823036193848	14.841269493103	12.9225845336914	15.5742387771606
O60858;O60858-3	O60858;O60858-3	E3 ubiquitin-protein ligase TRIM13	TRIM13				+		+	2,43934412545357	0,000489557601616887			+	+	dsRNA_PEG;Silv_PEG	3,42390519322778	0,000498578968737312	2,35894994735718	1,72168968166935	1,20892044477832	0,0389199584199584	1,26425294876099	0,805614483264882						+	+		2	2	2	7,1	7,1	7,1	46,987	0	8,2262	383100	22	12	NaN	NaN	NaN	NaN	NaN
O60869;O60869-2;O60869-3	O60869;O60869-2;O60869-3	Endothelial differentiation-related factor 1	EDF1	+				+	+	3,61765357798836	6,08721100380451E-05			+	+	dsRNA_PEG;Silv_PEG	3,55421837191952	0,000136942675159236	-3,38420748710632	-2,24774690865185	2,58098909993999	0,00253411764705882	-2,21031594276428	-1,48804619207322					+	+	+	+	6	6	6	31,8	31,8	31,8	16,368	0	31,223	7649800	9	41	NaN	12.463677406311	13.0108423233032	12.1441802978516	13.7896356582642
O60870;O60870-2	O60870;O60870-2	DNA/RNA-binding protein KIN17	KIN					+	+	4,95968876423396	8,75656742556918E-06			+	+	dsRNA_PEG;Silv_PEG	4,37473625415625	0,000282898550724638	-2,5922331571579	-2,01331552964718	4,57319369726551	0,00174883720930233	-2,01201448440552	-1,66541858635186								+	1	1	1	3,3	3,3	3,3	45,373	0,00089673	3,0787	258470	24	4	NaN	NaN	NaN	NaN	NaN
O60879;O60879-2;O60879-3	O60879;O60879-2;O60879-3	Protein diaphanous homolog 2	DIAPH2	+				+	+	0,730092038685324	0,0457299983435481			+		dsRNA_PEG	1,02375367034795	0,0450095634095634	-1,2296763420105	-0,751379094616127	0,282987236373253	0,537949090909091	-0,338778114318848	-0,225591518294844					+	+	+	+	19	19	19	25,4	25,4	25,4	125,57	0	70,813	7354500	54	96	NaN	11.7736749649048	13.5497846603394	10.5035276412964	14.2459983825684
O60884	O60884	DnaJ homolog subfamily A member 2	DNAJA2	+				+	+	2,37958959970502	0,000566733288918499						4,35741498933672	0,328495550514744	-0,4013343334198	-0,38412843904297	0,652813592363516	0,72882990532158	-0,140113878250122	-0,126840856027068				+	+	+	+	+	18	18	18	58,7	58,7	58,7	45,745	0	323,31	153530000	22	409	15.6931600570679	17.573335647583	19.0035228729248	16.4506320953369	18.2728023529053
O60888;O60888-3;O60888-2	O60888;O60888-3;O60888-2	Protein CutA	CUTA	+			+		+	2,8759202319149	0,000199853049228508			+	+	dsRNA_PEG;Silv_PEG	2,29678656459028	0,00384570364458633	1,68345675468445	1,18670310565241	2,18500704486905	0,00825528863391897	1,63365635871887	1,14440723374157					+	+	+	+	5	5	5	41,3	41,3	41,3	19,116	0	75,893	18379000	6	56	NaN	16.4669055938721	15.9421482086182	9.66748428344727	15.6543560028076
O60906	O60906	Sphingomyelin phosphodiesterase 2	SMPD2				+		+	6,14360834393708	5,59049615653389E-06			+	+	dsRNA_PEG;Silv_PEG	6,30500814070498	9,89010989010989E-05	2,73064141273499	2,36153358353954	4,08982418416488	0,00180838323353293	2,05635528564453	1,64180491753739						+	+	+	4	4	4	15,1	15,1	15,1	47,645	0	11,89	2659800	22	29	NaN	NaN	NaN	NaN	NaN
O60907;O60907-2	O60907;O60907-2	F-box-like/WD repeat-containing protein TBL1X	TBL1X				+		+	1,2413055512425	0,00966998011928429						1,37265984793416	0,0576894308943089	0,994217300415039	0,709454108249731	1,17710422158478	0,0556534895070766	1,10710420608521	0,733213844279009								+	4	2	2	13,5	9	9	62,495	0	34,539	59144	27	5	NaN	NaN	NaN	NaN	NaN
O60909;O60909-3;O60909-2	O60909;O60909-3;O60909-2	Beta-1,4-galactosyltransferase 2;Lactose synthase A protein;N-acetyllactosamine synthase;Beta-N-acetylglucosaminylglycopeptide beta-1,4-galactosyltransferase;Beta-N-acetylglucosaminyl-glycolipid beta-1,4-galactosyltransferase	B4GALT2				+		+	2,84421968542106	0,000204280155642023			+	+	dsRNA_PEG;Silv_PEG	4,16846301993734	6,16438356164384E-05	4,11220569610596	2,75822464731077	1,53667109543402	0,00402194787379973	2,5950309753418	1,33195788087187						+			4	4	4	14,8	14,8	14,8	41,972	0	8,7617	594030	19	14	NaN	NaN	NaN	NaN	NaN
O60911	O60911	Cathepsin L2	CTSV				+		+	5,82943283180396	4,83675937122128E-06			+	+	dsRNA_PEG;Silv_PEG	4,53426416853365	6,32411067193676E-05	4,10479068756104	2,86963693788239	4,14601640288348	0,00027027027027027	3,36439847946167	2,39482607449112						+	+		4	4	4	19,2	19,2	19,2	37,329	0	39,87	1495300	18	17	NaN	NaN	NaN	NaN	NaN
O60921;O60921-2	O60921;O60921-2	Checkpoint protein HUS1	HUS1					+	+	3,80936042290722	4,3010752688172E-05			+		dsRNA_PEG	3,11686292961381	0,000642166344294004	-2,38209948539734	-1,67677715980912	1,01667892009097	0,339821789591913	-0,435261344909668	-0,354846849274503						+	+	+	4	4	4	21,1	21,1	21,1	31,691	0	19,735	2830200	13	33	NaN	NaN	10.6489868164063	NaN	12.2978048324585
O60925	O60925	Prefoldin subunit 1	PFDN1	+			+		+	1,38365641821834	0,006452858203415			+	+	dsRNA_PEG;Silv_PEG	1,17207979586715	0,00742423500611995	2,07713932991028	1,05965769803314	1,18059748589516	0,0105275908479139	2,17457957267761	1,08777549326584					+	+	+	+	4	4	4	42,6	42,6	42,6	14,21	0	30,141	7006600	8	36	NaN	14.0704565048218	15.596305847168	14.5087232589722	15.9858198165894
O60942;O60942-2;O60942-4;O60942-3	O60942;O60942-2;O60942-4;O60942-3	mRNA-capping enzyme;Polynucleotide 5-triphosphatase;mRNA guanylyltransferase	RNGTT					+	+	6,23251422928438	5,81395348837209E-06			+	+	dsRNA_PEG;Silv_PEG	4,40494918663484	9,55631399317406E-05	-4,92927124500275	-3,19881112691816	7,03854888327188	0	-6,00099017620087	-4,72963193095162								+	10	10	10	27,6	27,6	27,6	68,556	0	26,946	2610300	30	36	NaN	NaN	NaN	NaN	NaN
O75027;O75027-2;O75027-3	O75027;O75027-2;O75027-3	ATP-binding cassette sub-family B member 7, mitochondrial	ABCB7				+		+	7,29617537667858	0			+	+	dsRNA_PEG;Silv_PEG	6,81837198838324	0,000149732620320856	4,11396512985229	3,43312631782069	3,44227847965613	0,00274115044247788	1,88226947784424	1,45540438894086						+	+	+	16	16	16	38,8	38,8	38,8	82,64	0	92,521	6589600	34	70	NaN	NaN	8.16057777404785	NaN	NaN
O75044;P0DJJ0;P0DMP2;Q7Z6B7;Q7Z6B7-2	O75044;P0DJJ0;P0DMP2	SLIT-ROBO Rho GTPase-activating protein 2;SLIT-ROBO Rho GTPase-activating protein 2C;SLIT-ROBO Rho GTPase-activating protein 2B	SRGAP2;SRGAP2C;SRGAP2B	+				+	+	6,23661522670043	5,83515681983953E-06			+	+	dsRNA_PEG;Silv_PEG	5,07277803485544	0,00260287081339713	-1,43263611793518	-1,27393056601364	4,7715195840398	0,0136248022777602	-1,13986406326294	-1,02689356422362					+	+	+	+	16	16	16	21,6	21,6	21,6	120,87	0	73,16	11556000	50	122	NaN	12.3760442733765	12.1344585418701	9.11982345581055	12.6613101959229
O75054;O75054-2	O75054;O75054-2	Immunoglobulin superfamily member 3	IGSF3				+		+	5,94625906705293	5,07936507936508E-06			+	+	dsRNA_PEG;Silv_PEG	4,31649301646148	0,000122270742358079	5,33424758911133	3,32549614425749	4,18038947232367	5,40540540540541E-05	5,12174677848816	3,18358563393894						+	+	+	8	8	8	10,8	10,8	10,8	135,19	0	26,082	5047100	60	25	NaN	NaN	NaN	NaN	NaN
O75061;O75061-4;O75061-2;O75061-3	O75061;O75061-4;O75061-2;O75061-3	Putative tyrosine-protein phosphatase auxilin	DNAJC6							0,142183771656661	0,544706914813134						0,0390679230207192	0,914371761854264	0,0692941188812255	0,0428080173829714	0,317566735821614	0,404907868435399	0,527761602401733	0,308681879402185						+	+	+	2	2	2	3,4	3,4	3,4	99,995	0,009574	1,6135	1233700	41	4	NaN	NaN	NaN	NaN	8.02663421630859
O75063	O75063	Glycosaminoglycan xylosylkinase	FAM20B				+		+	5,75027592402434	4,67836257309942E-06			+	+	dsRNA_PEG;Silv_PEG	6,97780746290116	0,000136724960254372	2,50453519821167	2,24726638794651	3,12876845478826	0,00914125874125874	1,39841461181641	1,1225117669369						+	+	+	8	8	8	28,4	28,4	28,4	46,432	0	55,263	8115900	19	88	NaN	NaN	NaN	NaN	9.95833492279053
O75064	O75064	DENN domain-containing protein 4B	DENND4B							0,169124529553332	0,473132361870067						0,352271689783266	0,375281068127354	-0,61147174835205	-0,348520717608374	0,318139044224101	0,36450332594235	-0,614222621917724	-0,33660460303586							+	+	2	2	2	2,9	2,9	2,9	163,84	0,0042559	2,0094	413040	58	2	NaN	NaN	NaN	NaN	7.34171915054321
O75071	O75071	EF-hand calcium-binding domain-containing protein 14	EFCAB14				+		+	5,33793924597422	7,9960019990005E-06			+	+	dsRNA_PEG;Silv_PEG	4,22501476582893	0,000567762630312751	2,1324179649353	1,70666790286372	5,30023808916614	0,00260183066361556	1,67413954734802	1,47547089838277						+	+	+	7	7	7	20,8	20,8	20,8	55,031	0	38,534	3425700	29	42	NaN	NaN	NaN	NaN	NaN
O75083;O75083-3	O75083;O75083-3	WD repeat-containing protein 1	WDR1	+				+	+	8,44402799403836	0			+	+	dsRNA_PEG;Silv_PEG	7,04107931946259	8,08561236623068E-05	-2,85877342224121	-2,53449181415931	6,76227514875191	0,000191489361702128	-2,88038320541382	-2,52338975684685					+	+	+	+	15	15	15	47,2	47,2	47,2	66,193	0	281,04	51380000	30	235	NaN	11.2778100967407	13.6039743423462	11.7695074081421	13.7984714508057
O75110;O75110-2	O75110;O75110-2	Probable phospholipid-transporting ATPase IIA	ATP9A				+		+	4,15718117813479	1,92175703500343E-05			+	+	dsRNA_PEG;Silv_PEG	3,26875859329792	0,000193272171253823	3,11397457122803	2,05082078802103	2,87658351387504	0,00129490874159462	2,7537989616394	1,79394937637691						+	+	+	9	9	8	11,7	11,7	10,5	118,58	0	19,784	4042200	53	45	NaN	NaN	NaN	NaN	7.56985569000244
O75113	O75113	NEDD4-binding protein 1	N4BP1	+						0,456957231718381	0,123139634630659						0,71425725734876	0,158395954298558	-0,844592475891113	-0,532338777187559	0,77271858362569	0,194098187003463	-0,701451683044434	-0,481401657235222					+	+	+	+	18	18	18	30,9	30,9	30,9	100,38	0	51,641	9736800	49	119	8.65846157073975	13.2212247848511	13.7405185699463	11.2339792251587	14.0449914932251
O75116	O75116	Rho-associated protein kinase 2	ROCK2	+				+	+	2,26895389273616	0,000729806226866972			+	+	dsRNA_PEG;Silv_PEG	2,56304912442163	0,00338636980722237	-1,66182241439819	-1,21502250636523	1,87021818117869	0,046212144116906	-1,00647721290588	-0,770165934256059					+	+	+	+	27	24	24	28,2	25,5	25,5	160,9	0	107,53	15280000	80	159	NaN	12.5657920837402	12.8711156845093	11.1136770248413	13.848427772522
O75122;O75122-2	O75122	CLIP-associating protein 2	CLASP2	+					+	0,774344967295685	0,0393896385140763						0,511342035331072	0,44012204526404	-0,412257099151612	-0,299805780836408	1,56876540018825	0,0979126912691269	-0,799842500686646	-0,621524702570551					+	+	+	+	33	1	1	38,6	1,3	1,3	141,06	0	6,8654	532330	76	10	NaN	NaN	9.45501899719238	NaN	10.0663585662842
O75122-3	O75122-3	CLIP-associating protein 2	CLASP2	+						0,607273080624375	0,0700370972990563						0,915065163467255	0,137462488129155	-0,818797969818115	-0,558934738000438	0,224186702416163	0,696578217821782	-0,191925668716431	-0,142548050725481					+	+	+	+	35	29	3	35,2	31,9	3,4	165,85	0	198,42	13916000	87	170	NaN	13.6023511886597	13.7366132736206	11.7248544692993	14.1012372970581
O75131;Q96A23;Q9UBL6;Q8IYJ1;Q9HCH3;Q9HCH3-2;Q9UBL6-2;Q96A23-2	O75131	Copine-3	CPNE3	+			+		+	3,32443480780659	9,74808324205914E-05			+	+	dsRNA_PEG;Silv_PEG	2,27815997093173	0,00423991618648507	1,64300770759583	1,16360681503565	2,7186763404766	0,00226054122089364	2,24534006118774	1,53224461314999					+	+	+	+	18	18	17	54,2	54,2	54,2	60,13	0	166,05	19451000	24	112	NaN	12.2257795333862	13.6926155090332	13.6083707809448	14.363450050354
O75140;O75140-1;O75140-8;O75140-4;O75140-9;O75140-6;O75140-5;O75140-2	O75140;O75140-1;O75140-8;O75140-4;O75140-9;O75140-6;O75140-5	DEP domain-containing protein 5	DEPDC5					+	+	2,27489871870958	0,000718552430782647			+	+	dsRNA_PEG;Silv_PEG	2,03802177513604	0,0155111719106247	-1,2524631023407	-0,926821904281921	2,00663107420933	0,0305574479589078	-1,1262731552124	-0,852720207078193						+	+	+	4	4	4	4,2	4,2	4,2	181,26	0	13,396	778110	75	16	NaN	NaN	NaN	NaN	NaN
O75143;O75143-2;O75143-5;O75143-4;O75143-3	O75143;O75143-2;O75143-5;O75143-4;O75143-3	Autophagy-related protein 13	ATG13					+	+	4,16804826836187	1,93303417328271E-05			+	+	dsRNA_PEG;Silv_PEG	3,21702207797327	0,000189848384970336	-3,29279537200928	-2,11181486747955	4,8793419987932	0,000181132075471698	-3,81483383178711	-2,8160965937894						+	+	+	7	7	7	20,3	20,3	20,3	56,571	0	35,436	4245500	24	38	NaN	12.5533895492554	12.0603923797607	NaN	12.5268173217773
O75145;O75145-2	O75145;O75145-2	Liprin-alpha-3	PPFIA3							0,0987288756508019	0,676173102930128						0,132530396553456	0,607337066069429	0,407890319824219	0,188217659447274	0,234857165731503	0,388608234217749	0,718118369579315	0,31979958457818								+	6	3	3	7,8	4,8	4,8	133,49	0	16,954	414330	62	5	NaN	NaN	8.56285285949707	NaN	9.32158946990967
O75146;O75146-2	O75146;O75146-2	Huntingtin-interacting protein 1-related protein	HIP1R	+		+			+	4,69268042799806	8,09061488673139E-06			+		dsRNA_PEG	5,19700088637518	0,00598845671267252	-1,21077723503113	-1,09982047852383	0,497312110050383	0,653716098864395	0,192921447753906	0,163558202510262					+	+	+	+	28	28	28	36,7	36,7	36,7	119,39	0	161	35722000	63	299	NaN	8.69929504394531	11.2660255432129	7.22149038314819	12.6356954574585
O75147;O75147-1;O75147-2;O75147-4	O75147;O75147-1;O75147-2;O75147-4	Obscurin-like protein 1	OBSL1	+				+	+	4,66305910039301	8,05152979066022E-06			+		dsRNA_PEG	4,82466532116076	0,0200960640426951	-0,965072059631348	-0,88422106330568	2,77744396753656	0,199753496857896	-0,525333309173584	-0,474865767091812					+	+	+	+	13	13	13	10,4	10,4	10,4	206,94	0	102,22	9091900	92	78	NaN	11.0084285736084	11.5933446884155	8.99734878540039	12.2260808944702
O75150;O75150-3;O75150-4	O75150;O75150-3;O75150-4	E3 ubiquitin-protein ligase BRE1B	RNF40	+					+	0,739988439045291	0,0442481340189086						0,810491931442486	0,408182249322493	-0,406267881393433	-0,323799980524396	0,897355584518418	0,0611803751803752	-1,21339654922485	-0,713721669570681					+	+	+	+	17	14	14	21,3	18,3	18,3	113,68	0	46,58	27169000	50	73	NaN	12.6079778671265	12.4150018692017	9.40792655944824	12.8327512741089
O75152;A0A1B0GTU1	O75152	Zinc finger CCCH domain-containing protein 11A	ZC3H11A	+				+	+	4,84940541304876	8,47098686997035E-06			+	+	dsRNA_PEG;Silv_PEG	4,18899508359621	0,0175848886890038	-1,01397261619568	-0,905206648132839	3,83454934637136	0,0415959079283887	-0,884932374954224	-0,790687273985033		+	+		+	+	+	+	12	12	12	20,6	20,6	20,6	89,13	0	66,915	12268000	42	101	NaN	13.9063272476196	14.2450323104858	11.8779363632202	14.0738906860352
O75153	O75153	Clustered mitochondria protein homolog	CLUH	+				+	+	5,18905555444866	9,46521533364884E-06			+		dsRNA_PEG	4,52762124046013	0,00575498863349331	-1,25540609359741	-1,10906749898109	2,78138177963157	0,109474151320169	-0,68257851600647	-0,599876057394042					+	+	+	+	34	34	34	42,7	42,7	42,7	146,67	0	323,31	48125000	68	417	NaN	12.0103883743286	13.1493339538574	9.36571025848389	13.6958808898926
O75161;O75161-2	O75161;O75161-2	Nephrocystin-4	NPHP4			+			+	2,68650538884753	0,000295112781954887						1,34683101780505	0,0800989315393748	-0,893550443649292	-0,653777922067433	1,72955154556538	0,0820950184501845	0,835123014450073	0,655509592353262						+	+	+	7	7	7	7,8	7,8	7,8	157,6	0	5,5357	4587400	69	8	NaN	NaN	9.29411506652832	NaN	9.63446617126465
O75164;O75164-2	O75164	Lysine-specific demethylase 4A	KDM4A					+	+	2,57137996891046	0,000364724844577481			+	+	dsRNA_PEG;Silv_PEG	2,81826101302539	0,000193390452876377	-3,4659886598587	-2,05140483851097	2,04877474900023	0,00158412424503883	-3,33809276819229	-1,72815702867967								+	5	5	5	7,8	7,8	7,8	120,66	0	10,215	1240000	46	17	NaN	NaN	NaN	NaN	NaN
O75165	O75165	DnaJ homolog subfamily C member 13	DNAJC13	+					+	3,77822071590345	4,63132236441194E-05						0,622575170612649	0,855104997707474	0,074177312850952	0,0701399825416145	3,11175342778864	0,210097806399678	-0,505383920669556	-0,463901093385715				+	+	+	+	+	76	76	76	42,5	42,5	42,5	254,41	0	323,31	155030000	112	1166	6.4359450340271	11.3472337722778	14.5110731124878	11.2149257659912	14.8367404937744
O75170;O75170-2;O75170-6;O75170-4;O75170-3;O75170-5	O75170;O75170-2;O75170-6;O75170-4;O75170-3;O75170-5	Serine/threonine-protein phosphatase 6 regulatory subunit 2	PPP6R2					+	+	6,65805461179328	0			+	+	dsRNA_PEG;Silv_PEG	5,7238788764463	0,000454545454545455	-2,03266477584839	-1,78065143084057	4,66087149645282	0,00502700457000415	-1,45165634155273	-1,26714236990029						+	+	+	16	16	16	25,5	25,5	25,5	104,94	0	87,987	10208000	49	123	NaN	11.6748104095459	11.6297206878662	NaN	12.837628364563
O75175	O75175	CCR4-NOT transcription complex subunit 3	CNOT3	+				+	+	3,53620288630317	6,78746045441473E-05			+		dsRNA_PEG	4,40736162251584	0,0363834218916047	-0,861465883255005	-0,787113408591063	2,28313476524374	0,185081636849681	-0,561236572265625	-0,49213259342596					+	+	+	+	12	12	12	28,2	28,2	28,2	81,871	0	105,69	21230000	19	181	11.1008596420288	13.3535604476929	15.225396156311	10.3929615020752	15.2969875335693
O75179;O75179-7;O75179-2;O75179-6;O75179-4;O75179-3;O75179-5	O75179;O75179-7;O75179-2;O75179-6;O75179-4	Ankyrin repeat domain-containing protein 17	ANKRD17	+				+	+	8,60085490382539	0			+	+	dsRNA_PEG;Silv_PEG	7,51303777252046	0,000408007626310772	-1,99297261238098	-1,85178380781028	6,12098644741511	0,00637480798771121	-1,29820895195007	-1,20310458537748				+	+	+	+	+	45	45	35	24,2	24,2	19,3	274,25	0	323,31	73682000	88	447	9.55443572998047	13.5849628448486	14.8893136978149	12.4872369766235	15.1096267700195
O75190;O75190-3;O75190-2;O75190-4;Q8WWF6	O75190;O75190-3;O75190-2;O75190-4	DnaJ homolog subfamily B member 6	DNAJB6	+						0,375160339325229	0,17276802507837						0,158936298604439	0,875909146341463	0,0714717864990235	0,0608790330171538	0,543219226177825	0,435754896675651	0,38410530090332	0,288200453528068					+	+	+	+	10	10	10	35	35	35	36,087	0	115,68	14051000	13	113	NaN	15.7245674133301	16.6264228820801	14.0068521499634	16.8119010925293
O75191;O75191-2	O75191;O75191-2	Xylulose kinase	XYLB					+	+	2,29643863426913	0,000678203723986856			+	+	dsRNA_PEG;Silv_PEG	2,16654625057344	0,000840966462315182	-2,77949063777924	-1,60327384623932	2,87149053375563	0,00120792079207921	-2,80341963768005	-1,81355687402621						+		+	7	7	7	22,4	22,4	22,4	58,382	0	121,23	12374000	25	38	NaN	NaN	NaN	NaN	NaN
O75204	O75204	Transmembrane protein 127	TMEM127				+		+	4,45982007888512	1,04751215862327E-05			+	+	dsRNA_PEG;Silv_PEG	3,40964439297931	0,00224334383051818	1,64544830322266	1,30634523028209	3,21176939657605	0,00612064965197216	1,52570328712463	1,21121963079909						+	+	+	1	1	1	7,6	7,6	7,6	25,841	0	5,2856	875000	5	15	NaN	NaN	NaN	NaN	NaN
O75223;O75223-3;O75223-2;O75223-4	O75223	Gamma-glutamylcyclotransferase	GGCT							0,525177523749483	0,0946433049348979				+	Silv_PEG	0,319154975222883	0,156782592384168	1,88129892349243	0,534542993787931	0,677371992209179	0,0161427699816962	3,47699036598206	0,987647898516777						+	+	+	7	7	7	53,2	53,2	53,2	21,007	0	92,014	38357000	13	39	NaN	NaN	14.1432237625122	11.2952527999878	14.6255378723145
O75251;O75251-2	O75251;O75251-2	NADH dehydrogenase [ubiquinone] iron-sulfur protein 7, mitochondrial	NDUFS7				+		+	8,63485243527754	0			+	+	dsRNA_PEG;Silv_PEG	6,92586542942057	0,000253968253968254	5,06736016273499	4,10089864677737	3,29644831148017	0,00592130892091936	1,5230085849762	1,21756640726353						+	+	+	4	4	4	26,8	26,8	26,8	23,563	0	11,819	2081700	10	12	NaN	NaN	NaN	NaN	NaN
O75293	O75293	Growth arrest and DNA damage-inducible protein GADD45 beta	GADD45B						+	3,35803301222931	9,48442238764819E-05			+	+	dsRNA_PEG;Silv_PEG	3,86504640747417	0,00436657963446475	-1,36984529495239	-1,15846656361512	2,9805243135379	0,00375176304654443	-1,80871691703796	-1,35275474555993						+	+	+	1	1	1	11,2	11,2	11,2	17,818	0,00045468	3,4975	533990	7	11	NaN	NaN	NaN	NaN	NaN
O75306;O75306-2	O75306;O75306-2	NADH dehydrogenase [ubiquinone] iron-sulfur protein 2, mitochondrial	NDUFS2				+		+	6,85713891267832	0			+	+	dsRNA_PEG;Silv_PEG	5,3265853535238	7,3490813648294E-05	3,29210591316223	2,60781073951851	3,8410123176094	0,00222193548387097	1,95448803901672	1,54794509719548						+	+	+	17	17	17	55,3	55,3	55,3	52,545	0	135,67	24531000	25	117	NaN	NaN	13.3698701858521	NaN	12.4264478683472
O75312	O75312	Zinc finger protein ZPR1	ZPR1			+			+	1,34904148516388	0,00710258302583026			+		dsRNA_PEG	3,63560795083328	0,000415850815850816	-2,49697349071503	-1,8334457951372	0,139966419018568	0,583768482158101	0,440399789810181	0,200169414305258								+	13	13	13	40,1	40,1	40,1	50,925	0	78,871	5611900	26	50	NaN	9.91335296630859	12.3049783706665	NaN	12.8948554992676
O75319;O75319-2	O75319;O75319-2	RNA/RNP complex-1-interacting phosphatase	DUSP11							0,507220928157748	0,101274387313791						0,125537958541927	0,823700307692308	0,113823366165161	0,0848208967151954	0,611918465577185	0,0696728817559594	1,50113124847412	0,688208236598138						+	+	+	8	8	8	33,4	33,4	33,4	43,71	0	21,101	13583000	23	45	NaN	NaN	12.0468511581421	NaN	12.2535524368286
O75323;O75323-2	O75323;O75323-2	Protein NipSnap homolog 2	GBAS				+		+	1,98939075660921	0,00134623301770276	+		+		dsRNA_PEG	1,95951671669851	0,0004997964997965	3,46062622070312	1,722761634414	0,29720968259436	0,322235738571968	0,772507524490356	0,368217087604536				+		+	+	+	4	4	4	26,6	26,6	26,6	33,742	0	16,128	723900	16	13	NaN	NaN	NaN	NaN	NaN
O75326;O75326-2	O75326;O75326-2	Semaphorin-7A	SEMA7A						+	3,33440094732458	9,76412506856829E-05			+	+	dsRNA_PEG;Silv_PEG	2,60679437776082	0,000414498141263941	3,03790240287781	1,83021440337137	2,29687074678204	0,001955871886121	2,68812351226807	1,61120839749002						+	+		3	3	3	7,4	7,4	7,4	74,823	0	5,4169	789480	33	11	NaN	NaN	NaN	NaN	NaN
O75330;O75330-4;O75330-2;O75330-3	O75330;O75330-4;O75330-2;O75330-3	Hyaluronan mediated motility receptor	HMMR	+				+	+	5,80366839522192	4,79041916167665E-06			+	+	dsRNA_PEG;Silv_PEG	4,34800359861447	0,000183206106870229	-2,72682981491089	-2,08896134308208	6,17527816579379	0,000274089935760171	-2,7526424407959	-2,3636399810704					+	+	+	+	21	21	21	31,5	31,5	31,5	84,099	0	95,977	12448000	45	126	NaN	13.8079586029053	14.1309728622437	12.5254230499268	15.2642593383789
O75340;O75340-2;O75340-3	O75340;O75340-2	Programmed cell death protein 6	PDCD6	+			+		+	8,36115280037509	0			+	+	dsRNA_PEG;Silv_PEG	5,95373149739781	0,00120489690721649	1,62115712165833	1,46785878092601	6,20434239072022	0,0025369284876905	1,63094563484192	1,48732305310518					+	+	+	+	9	9	9	64,9	64,9	64,9	21,868	0	163,91	31831000	11	201	10.5646257400513	11.3112945556641	15.6874847412109	12.7642288208008	17.1336040496826
O75347;O75347-2	O75347;O75347-2	Tubulin-specific chaperone A	TBCA					+	+	0,735363599757598	0,0449073736536868						0,494188060783787	0,477209487477194	-0,366048526763916	-0,272685982667098	1,01679597420083	0,0641435406698565	-1,11392612457275	-0,70505808418712						+	+	+	4	4	4	22,2	22,2	22,2	12,855	0	5,4447	5748900	6	14	NaN	NaN	12.632586479187	13.5289421081543	11.506010055542
O75348;O95670;O95670-2	O75348;O95670;O95670-2	V-type proton ATPase subunit G 1;V-type proton ATPase subunit G 2	ATP6V1G1;ATP6V1G2	+		+			+	1,1420546132872	0,0127184397163121				+	Silv_PEG	0,572568225101479	0,147444925626059	0,997039222717285	0,545480394246514	2,52506180301912	0,00343675889328063	2,00556817054749	1,38213497968285					+	+	+	+	4	4	4	30,5	30,5	30,5	13,757	0	113,46	14932000	7	57	NaN	15.162036895752	15.357964515686	13.4287528991699	15.9484586715698
O75351	O75351	Vacuolar protein sorting-associated protein 4B	VPS4B	+			+		+	3,93456558414637	3,81922342457034E-05			+	+	dsRNA_PEG;Silv_PEG	3,25898331642813	0,0197351761034329	1,04216203689575	0,887588748552339	3,49131297801103	0,00961328260117606	1,33748779296875	1,11032533738618					+	+	+	+	13	10	10	42,3	36	36	49,301	0	121,71	11260000	25	110	NaN	11.9852018356323	14.2205295562744	7.6666145324707	14.6851320266724
O75352;O75352-2	O75352;O75352-2	Mannose-P-dolichol utilization defect 1 protein	MPDU1				+		+	6,04879264447563	5,3226879574185E-06			+	+	dsRNA_PEG;Silv_PEG	7,83586379465586	0,000412009237875289	1,948495054245	1,82618636484693	3,75772673174986	0,00721335807050093	1,40446486473083	1,17570159637976						+	+	+	4	4	4	13,8	13,8	13,8	26,638	0	8,9641	9884200	4	53	NaN	NaN	13.3509387969971	NaN	13.0725517272949
O75354;O75354-2;O75354-3	O75354;O75354-2;O75354-3	Ectonucleoside triphosphate diphosphohydrolase 6	ENTPD6				+		+	3,10940133416993	0,000136174636174636			+	+	dsRNA_PEG;Silv_PEG	3,05042617630554	0,000133659331703341	3,84216117858887	2,26486141136847	1,47097593670309	0,00705478941483414	2,1399929523468	1,18034027451544						+	+	+	8	8	8	23,1	23,1	23,1	53,245	0	19,053	2082100	22	22	NaN	NaN	NaN	NaN	NaN
O75356	O75356	Ectonucleoside triphosphate diphosphohydrolase 5	ENTPD5				+		+	7,67414430159914	0			+	+	dsRNA_PEG;Silv_PEG	6,24857770926692	0,000106870229007634	4,01969428062439	3,25616952646549	5,33077558457751	0,000196185286103542	3,18621797561646	2,54165713462357						+	+	+	4	4	4	15,9	15,9	15,9	47,517	0	23,078	1655900	21	19	NaN	NaN	NaN	NaN	NaN
O75367;O75367-2;O75367-3	O75367;O75367-2;O75367-3	Core histone macro-H2A.1	H2AFY				+		+	5,30980544217186	7,88954635108481E-06			+	+	dsRNA_PEG;Silv_PEG	4,48415115995629	0,00418677859391396	1,33196330070496	1,16618864126427	3,15121155232078	0,0495021097046413	0,870155334472656	0,755600683335351						+	+	+	8	8	6	39,2	39,2	32,3	39,617	0	108,79	12366000	18	86	NaN	NaN	NaN	NaN	12.6556425094604
O75368	O75368	SH3 domain-binding glutamic acid-rich-like protein	SH3BGRL	+		+			+	1,87841260080717	0,00176245210727969		+		+	Silv_PEG	NaN	1	0	NaN	2,25293473396857	0,00108398656215006	3,619331407547	1,88700107401641				+	+		+		6	6	6	71,1	71,1	71,1	12,774	0	59,506	9243400	8	37	NaN	14.3774137496948	13.501091003418	12.8064889907837	8.04674243927002
O75369;O75369-2;O75369-9;O75369-6;O75369-3;O75369-7;O75369-5;O75369-4	O75369;O75369-2;O75369-9;O75369-6;O75369-3;O75369-7;O75369-5;O75369-4	Filamin-B	FLNB	+		+			+	5,27450394176502	9,7323600973236E-06			+	+	dsRNA_PEG;Silv_PEG	2,82074951328975	0,000956846755011893	2,2036199092865	1,5324502125804	7,76078174849642	6,77966101694915E-05	3,71880550384522	3,28793533035196					+	+	+	+	90	79	1	54,5	50,6	1,3	278,16	0	323,31	99247000	142	760	NaN	11.281060218811	12.7777070999146	8.8757495880127	13.4218015670776
O75376;O75376-2	O75376;O75376-2	Nuclear receptor corepressor 1	NCOR1							0,516880244394463	0,0976590690208668				+	Silv_PEG	0,375781105270615	0,328106108202443	-0,698722660541534	-0,384465492748372	0,863874691478535	0,0358070637849236	-1,60715472698212	-0,82142700680111								+	4	4	4	3	3	3	270,21	0	16,267	381210	130	5	NaN	NaN	NaN	NaN	4.23519086837769
O75379;O75379-2	O75379;O75379-2	Vesicle-associated membrane protein 4	VAMP4				+		+	2,4793762533103	0,000435294117647059			+	+	dsRNA_PEG;Silv_PEG	2,27720789584548	0,00348568341437061	1,73453788757324	1,20862344933791	1,96428176469807	0,0133464968152866	1,47708015441895	1,03324565231271						+	+	+	3	3	3	31,9	31,9	31,9	16,397	0	11,854	4024800	6	33	NaN	NaN	NaN	11.8534269332886	13.6713199615479
O75380	O75380	NADH dehydrogenase [ubiquinone] iron-sulfur protein 6, mitochondrial	NDUFS6		+				+	3,19664825830304	0,000114588859416446	+		+		dsRNA_PEG	2,71950604591487	0,000292901062045836	3,36446671485901	1,98246269966805	NaN	1	0	NaN						+			1	1	1	17,7	17,7	17,7	13,711	0	19,584	176940	8	6	NaN	NaN	NaN	NaN	NaN
O75381;O75381-2	O75381;O75381-2	Peroxisomal membrane protein PEX14	PEX14	+			+		+	8,7796490824411	0			+	+	dsRNA_PEG;Silv_PEG	7,31997298107875	0,000392042697719554	2,02654213905334	1,87181199989534	6,87292967129531	0,00224937027707809	1,65226168632507	1,53241022598243					+	+	+	+	14	14	14	57,8	57,8	57,8	41,236	0	323,31	64594000	15	245	NaN	10.461275100708	16.0978889465332	12.6992683410645	16.2077007293701
O75382;O75382-4;O75382-2;O75382-3	O75382;O75382-4;O75382-2;O75382-3	Tripartite motif-containing protein 3	TRIM3	+				+	+	5,59479332691804	4,39077936333699E-06			+	+	dsRNA_PEG;Silv_PEG	6,88530759914727	7,76699029126214E-05	-3,01141152381897	-2,63705458191956	4,20058196398387	0,000358333333333333	-3,23601970672607	-2,34174375656554					+	+	+	+	17	17	17	36,3	36,3	36,3	80,829	0	108,29	11187000	37	111	NaN	10.997673034668	11.8605442047119	8.7727108001709	13.2683372497559
O75385	O75385	Serine/threonine-protein kinase ULK1	ULK1					+	+	0,988462753544927	0,0199993083174823						1,27895610164722	0,08348463356974	-0,894155836105347	-0,646186210609279	0,576881495399082	0,396790231456169	-0,4238844871521	-0,314031761342967			+			+	+	+	7	7	7	11,6	11,6	11,6	112,63	0	32,542	2132800	52	27	NaN	NaN	9.70839405059814	NaN	10.4367113113403
O75386;O75386-2	O75386;O75386-2	Tubby-related protein 3	TULP3				+		+	6,27255734557859	5,95238095238095E-06						5,93391082457095	0,0669853148259907	0,716625785827637	0,684799295766401	4,69393970296308	0,0598476006751869	0,77296838760376	0,71794134785325						+	+	+	4	4	4	11,8	11,8	11,8	49,642	0	6,2695	2054900	19	27	NaN	10.2672548294067	12.5473527908325	NaN	13.1017951965332
O75390	O75390	Citrate synthase, mitochondrial	CS				+		+	4,86749882980146	8,52151682999574E-06			+		dsRNA_PEG	4,02157278605462	0,000651376146788991	2,11020340919495	1,667408457718	1,34357285612713	0,157845373891001	0,671185636520386	0,525982409522944						+	+	+	14	14	14	46,8	46,8	46,8	51,712	0	323,31	37007000	19	137	NaN	8.17756938934326	10.3373985290527	NaN	12.6294250488281
O75391	O75391	Sperm-associated antigen 7	SPAG7					+	+	3,88011339988631	3,8871473354232E-05			+	+	dsRNA_PEG;Silv_PEG	6,69394974446995	0,00014070351758794	-4,09948437213898	-3,39924331091099	1,80498920824129	0,00486148648648649	-2,14374821186066	-1,27918412496516								+	5	5	5	30,8	30,8	30,8	26,034	0	41,378	990180	12	13	NaN	NaN	NaN	NaN	11.909068107605
O75394	O75394	39S ribosomal protein L33, mitochondrial	MRPL33				+		+	5,33164028349171	7,97607178464606E-06			+	+	dsRNA_PEG;Silv_PEG	5,10961799714537	0,000166666666666667	5,75382828712463	3,85119039538593	2,67272366014887	0,00109933774834437	3,11612772941589	1,87904857469262						+	+		1	1	1	16,9	16,9	16,9	7,6191	0,0014782	2,843	755940	3	8	NaN	NaN	NaN	NaN	NaN
O75396	O75396	Vesicle-trafficking protein SEC22b	SEC22B	+			+		+	7,12139362884926	0			+	+	dsRNA_PEG;Silv_PEG	7,29666953015307	0,00109639344262295	1,5907742023468	1,49313411293728	4,45243196340995	0,0184261515601783	1,07057776451111	0,959695410119985					+	+	+	+	12	12	12	43,7	43,7	43,7	24,593	0	315,41	148010000	14	240	NaN	15.7160692214966	17.1606388092041	14.5349712371826	17.3587036132813
O75400;O75400-2;O75400-3	O75400;O75400-2;O75400-3	Pre-mRNA-processing factor 40 homolog A	PRPF40A	+				+	+	3,62045722165975	6,09077598828697E-05			+		dsRNA_PEG	4,69685514082286	0,0197092530657748	-0,973481416702271	-0,88786478121936	2,06411619167464	0,185550852681323	-0,569002866744995	-0,491523496443812					+	+	+	+	9	9	9	12,6	12,6	12,6	108,8	0	40,64	9774500	33	67	8.16077899932861	12.6115322113037	14.2696380615234	11.2554416656494	14.0564680099487
O75410;O75410-10;O75410-6;O75410-9;O75410-2;O75410-7;O75410-5;O75410-4;O75410-3	O75410;O75410-10;O75410-6;O75410-9;O75410-2;O75410-7;O75410-5;O75410-4;O75410-3	Transforming acidic coiled-coil-containing protein 1	TACC1						+	2,15193559372763	0,000944231587909749				+	Silv_PEG	0,678344713140913	0,39724783126382	-0,437262034416198	-0,33211336173774	2,11881078510153	0,019901552886024	-1,26590893268585	-0,943516204681356								+	2	2	2	4,1	4,1	4,1	87,793	0,00015499	4,2134	223420	43	5	NaN	10.0573148727417	NaN	NaN	NaN
O75419;O75419-2;O75419-3	O75419;O75419-2;O75419-3	Cell division control protein 45 homolog	CDC45	+				+	+	5,28299458641353	9,765625E-06			+	+	dsRNA_PEG;Silv_PEG	4,90084869235578	0,000694077706525839	-1,94879822731018	-1,6517634526296	4,29773141476633	0,00152264808362369	-2,15936713218689	-1,73281741968977					+	+	+	+	11	11	11	24,9	24,9	24,9	65,568	0	44,318	7331200	26	79	NaN	11.0285272598267	10.5620517730713	8.62153911590576	13.4042100906372
O75420	O75420	PERQ amino acid-rich with GYF domain-containing protein 1	GIGYF1					+	+	4,16229314201398	1,92704748795595E-05			+	+	dsRNA_PEG;Silv_PEG	4,31553309993285	0,000288659793814433	-2,5204562664032	-1,96066398085174	3,49721435606358	0,00141372912801484	-2,43915672302246	-1,77744527116744						+	+	+	12	12	12	25,3	25,3	25,3	114,6	0	58,545	9068400	47	50	NaN	11.2297801971436	12.7412347793579	NaN	12.4818248748779
O75427	O75427	Leucine-rich repeat and calponin homology domain-containing protein 4	LRCH4							0,333392196267109	0,20787297633873						1,98913239105201	0,0611574261432618	-0,876309025287628	-0,700069517270986	0,158704654169475	0,623086215623418	-0,319447684288025	-0,1795970252553								+	3	3	3	7	7	7	73,449	0	5,7958	503270	34	8	NaN	NaN	10.267840385437	NaN	NaN
O75431;O75431-2	O75431;O75431-2	Metaxin-2	MTX2				+		+	4,0557723272877	2,65957446808511E-05			+	+	dsRNA_PEG;Silv_PEG	3,58832178362571	7,00218818380744E-05	5,17635927200317	2,93517531028884	2,10352117944292	0,00171932638331997	3,10812149047852	1,68459304710355						+	+	+	6	6	6	45,2	45,2	45,2	29,763	0	89,07	3489800	11	34	NaN	NaN	9.83966064453125	NaN	NaN
O75436	O75436	Vacuolar protein sorting-associated protein 26A	VPS26A	+		+			+	2,12459457434056	0,00101419190849396						1,81661752929923	0,0528476386036961	-0,937823820114136	-0,724809464274351	0,175733234560389	0,822570792236717	0,102506828308105	0,0834434565269695					+	+	+	+	12	12	2	51,1	51,1	8,3	38,169	0	109,64	24690000	19	139	NaN	13.6055955886841	13.9380178451538	11.8631792068481	14.5050048828125
O75438	O75438	NADH dehydrogenase [ubiquinone] 1 beta subcomplex subunit 1	NDUFB1		+				+	3,80958166407972	4,30239704978488E-05	+		+		dsRNA_PEG	5,31195806598008	0,0002	5,07845015525818	3,60989161767568	NaN	1	0	NaN						+			1	1	1	15,5	15,5	15,5	6,9611	0,0034159	2,0848	196280	3	3	NaN	NaN	NaN	NaN	NaN
O75439	O75439	Mitochondrial-processing peptidase subunit beta	PMPCB				+		+	5,62421111772317	4,42477876106195E-06			+	+	dsRNA_PEG;Silv_PEG	5,14922392414884	0,000154761904761905	2,69686541557312	2,19537806146566	2,26638772706091	0,0269701986754967	1,12766680717468	0,878050796091157						+	+	+	7	7	7	25,2	25,2	25,2	54,366	0	46,919	4306600	26	53	NaN	NaN	NaN	NaN	9.58345890045166
O75446	O75446	Histone deacetylase complex subunit SAP30	SAP30							0,584836370891566	0,076024659312135			+	+	dsRNA_PEG;Silv_PEG	0,816844572885588	0,0304431499460626	-1,66740276813507	-0,81788459209474	0,773019565957798	0,0295	-1,95881237983704	-0,860614633614281								+	1	1	1	5	5	5	23,306	0,0052142	1,8837	289250	8	5	NaN	NaN	NaN	NaN	11.6455230712891
O75448;O75448-2	O75448;O75448-2	Mediator of RNA polymerase II transcription subunit 24	MED24					+	+	2,58915508536437	0,000352532963219986			+	+	dsRNA_PEG;Silv_PEG	2,93833216847568	0,000568218298555377	-2,52499577999115	-1,70775599868441	2,43503424851346	0,0019750346740638	-2,55137989521027	-1,59796121022199						+		+	5	5	5	8,4	8,4	8,4	110,3	0	11,186	1360400	51	11	NaN	NaN	10.4501800537109	NaN	10.6994857788086
O75449;O75449-2	O75449;O75449-2	Katanin p60 ATPase-containing subunit A1	KATNA1					+	+	1,65491843075548	0,00307352085354025			+	+	dsRNA_PEG;Silv_PEG	2,1822975691692	0,00379391350774159	-1,73332133293152	-1,19197030247342	1,42457001971175	0,0235471485036702	-1,40072884559631	-0,905196795787681						+		+	5	4	4	17,5	15,1	15,1	55,964	0	15,104	801120	29	16	NaN	NaN	NaN	NaN	10.7709112167358
O75460	O75460	Serine/threonine-protein kinase/endoribonuclease IRE1;Serine/threonine-protein kinase;Endoribonuclease	ERN1	+				+	+	1,88760953703916	0,00172479288745201						2,35149225086085	0,0932057042391092	-0,739645481109619	-0,627103657502332	0,0573633117072858	0,937601605929586	-0,0389719009399414	-0,0313954649611555					+	+	+	+	5	5	5	7,9	7,9	7,9	109,73	0,00089713	3,0798	3539900	41	6	NaN	12.2120094299316	13.1171560287476	11.0957927703857	13.6461086273193
O75477	O75477	Erlin-1	ERLIN1	+			+		+	4,95437016063001	8,74508089199825E-06			+	+	dsRNA_PEG;Silv_PEG	5,42707085369223	0,000649980747015787	1,92167925834656	1,67393095949824	3,59830180867399	0,00567655199683669	1,50379395484924	1,23160866226659					+	+	+	+	15	15	12	48,3	48,3	42,8	39,171	0	120,05	118740000	20	257	NaN	15.8618621826172	16.2353782653809	15.3731374740601	16.3397464752197
O75487;O75487-2	O75487;O75487-2	Glypican-4;Secreted glypican-4	GPC4				+		+	4,10397802584093	2,30118443316413E-05			+	+	dsRNA_PEG;Silv_PEG	4,82100567773554	0,000134757600657354	2,89400243759155	2,2706138656203	2,69917936862356	0,0026283135927806	2,11799883842468	1,46821456817829						+	+	+	3	3	2	9	9	5,9	62,411	0	12,14	782720	28	16	NaN	NaN	NaN	NaN	NaN
O75489;O75489-2	O75489	NADH dehydrogenase [ubiquinone] iron-sulfur protein 3, mitochondrial	NDUFS3				+		+	7,1964103249028	0			+	+	dsRNA_PEG;Silv_PEG	8,15681628464869	0,000224	4,13526768684387	3,66663706251291	3,24801842252411	0,00353524550315994	1,78212566375732	1,37185606331466						+	+	+	16	16	16	54,9	54,9	54,9	30,241	0	69,755	12019000	17	96	NaN	9.89684677124023	NaN	NaN	7.8833155632019
O75494;O75494-3;O75494-4;O75494-5;O75494-6;O75494-2;Q8WXF0	O75494;O75494-3;O75494-4;O75494-5;O75494-6;O75494-2	Serine/arginine-rich splicing factor 10	SRSF10					+	+	5,71273018250189	4,61095100864553E-06			+	+	dsRNA_PEG;Silv_PEG	5,56004680766099	0,000193746167995095	-2,41819005012512	-2,05279420938055	3,57330294105988	0,0110898203592814	-1,27987461090088	-1,07565667393205						+	+	+	5	5	5	24,4	24,4	24,4	31,3	0	29,248	5419500	9	54	NaN	NaN	NaN	NaN	NaN
O75506	O75506	Heat shock factor-binding protein 1	HSBP1	+				+	+	1,87973411240618	0,00175948345439871			+	+	dsRNA_PEG;Silv_PEG	1,96259254801537	0,00588525415198792	-1,6255871295929	-1,10348746271101	2,10694256482809	0,039460103626943	-1,02581944465637	-0,80239585699724					+	+	+	+	4	4	4	72,4	72,4	72,4	8,5435	0	212,42	37052000	5	119	NaN	17.5216770172119	17.3665790557861	14.7691659927368	17.7521190643311
O75521;O75521-2	O75521;O75521-2	Enoyl-CoA delta isomerase 2, mitochondrial	ECI2	+			+		+	6,25703472925882	5,89101620029455E-06			+	+	dsRNA_PEG;Silv_PEG	4,83352692999551	0,000768436578171091	1,92760901451111	1,63070094196392	4,54725909374609	0,00327162367223065	1,64014296531677	1,40039575588652				+	+	+	+	+	12	12	12	41,1	41,1	41,1	43,585	0	119,71	31949000	19	135	NaN	7.48952674865723	12.5616455078125	10.2114019393921	14.6229667663574
O75525;O75525-2	O75525;O75525-2	KH domain-containing, RNA-binding, signal transduction-associated protein 3	KHDRBS3							0,117318460121611	0,617280892103677						0,160884565986282	0,514355562837949	-0,605609512329102	-0,246324667360863	0,339071311915814	0,225472466081405	-1,05080661773682	-0,44940554034481								+	1	1	1	3,5	3,5	3,5	38,799	0,0018895	2,5074	928050	12	4	NaN	NaN	NaN	NaN	NaN
O75529;O75529-2	O75529;O75529-2	TAF5-like RNA polymerase II p300/CBP-associated factor-associated factor 65 kDa subunit 5L	TAF5L						+	1,1430165732091	0,0126820440028389			+	+	dsRNA_PEG;Silv_PEG	2,02205532552881	0,0162169276151577	-1,24106850624084	-0,91872701570259	1,14297240613976	0,0437129817444219	-1,23497524261475	-0,780086203536893						+	+	+	4	4	4	9,7	9,7	9,7	66,155	0	23,903	1252100	22	27	NaN	NaN	NaN	NaN	11.365119934082
O75530;O75530-2;O75530-3	O75530;O75530-2;O75530-3	Polycomb protein EED	EED					+	+	7,01498016689109	0			+	+	dsRNA_PEG;Silv_PEG	5,68103023755941	0,000275862068965517	-5,79073975086212	-4,10955424812518	6,27062550721429	5,0314465408805E-05	-3,8403085231781	-3,14169434581891							+	+	5	5	5	14,5	14,5	14,5	50,197	0	10,459	2384600	25	15	NaN	NaN	8.583083152771	NaN	8.79879570007324
O75531	O75531	Barrier-to-autointegration factor;Barrier-to-autointegration factor, N-terminally processed	BANF1				+		+	7,64858162931477	0			+	+	dsRNA_PEG;Silv_PEG	5,88586122887205	7,78210116731518E-05	2,86125636100769	2,40725408169591	7,90721480256469	0,00198205659075224	1,68300032615662	1,59299947728542						+	+	+	10	10	10	56,2	56,2	56,2	10,058	0	79,472	66357000	6	120	NaN	NaN	13.7493457794189	NaN	14.7701988220215
O75533	O75533	Splicing factor 3B subunit 1	SF3B1	+				+	+	5,92684441450561	5,0314465408805E-06			+		dsRNA_PEG	5,96239144319423	0,00143985194324491	-1,55186381340027	-1,41119441767982	3,20345583067057	0,0899185067152288	-0,716016674041748	-0,63802239957942					+	+	+	+	34	34	34	38,7	38,7	38,7	145,83	0	323,31	80270000	62	575	NaN	11.9224729537964	14.0195903778076	8.30906677246094	14.4916648864746
O75534;O75534-2;O75534-4;O75534-3	O75534;O75534-2;O75534-4;O75534-3	Cold shock domain-containing protein E1	CSDE1	+				+	+	10,1592196475592	0			+	+	dsRNA_PEG;Silv_PEG	8,12640797418819	8,00942285041225E-05	-2,74598445892334	-2,52916214641079	7,23309478587611	0,00164489112227806	-1,84221210479736	-1,70995340208334	+	+	+		+	+	+	+	34	34	34	53,5	53,5	53,5	88,884	0	323,31	96582000	46	361	NaN	14.2718276977539	14.9967823028564	13.6445322036743	15.7571296691895
O75569;O75569-3;O75569-2	O75569;O75569-3;O75569-2	Interferon-inducible double-stranded RNA-dependent protein kinase activator A	PRKRA	+		+			+	9,24572006726002	0			+		dsRNA_PEG	6,9831703722523	7,14285714285714E-05	-3,41025266647339	-2,95106088147437	1,84073884767326	0,400423006916636	-0,344874238967895	-0,311613827085022		+	+	+	+	+	+	+	13	13	13	49,8	49,8	49,8	34,404	0	145,79	60986000	14	267	10.1110048294067	15.0515489578247	16.4834842681885	13.5870742797852	16.6871566772461
O75575	O75575	DNA-directed RNA polymerase III subunit RPC9	CRCP					+	+	2,97676085451776	0,000170854271356784			+	+	dsRNA_PEG;Silv_PEG	2,85534644236397	0,000180555555555556	-3,70539743900299	-2,14661407220426	2,68260175988031	0,00276486633933442	-2,08148546218872	-1,44753478726886							+	+	2	2	2	25	25	25	16,871	0	32,651	1300900	8	35	NaN	9.14116191864014	10.8174629211426	NaN	12.1079034805298
O75581	O75581	Low-density lipoprotein receptor-related protein 6	LRP6				+		+	3,26176281442508	0,00010035068788778			+	+	dsRNA_PEG;Silv_PEG	4,26912348041636	0,000193154034229829	2,68471174240112	2,05068794492135	2,07614194554138	0,00507260726072607	1,93680422306061	1,26301569011128						+	+	+	4	4	4	5,2	5,2	5,2	180,43	0	14,133	645540	75	14	NaN	NaN	NaN	NaN	NaN
O75582;O75582-2;O75582-3	O75582;O75582-2;O75582-3	Ribosomal protein S6 kinase alpha-5	RPS6KA5							0,551431591774455	0,0858347320852163			+		dsRNA_PEG	2,97422332089643	0,0205216618529216	-1,05418047904968	-0,880725847296228	0,673554115770161	0,0660803804994055	-1,4224231004715	-0,698692938674558						+		+	4	4	4	7,5	7,5	7,5	89,864	0	7,6969	7453300	42	18	NaN	NaN	NaN	NaN	NaN
O75592;O75592-2	O75592;O75592-2	E3 ubiquitin-protein ligase MYCBP2	MYCBP2	+				+	+	3,2914747282449	9,68707482993197E-05						3,42843082085667	0,110554848660112	-0,65926775932312	-0,597559624477108	0,00822973482841107	0,994383184636322	0,00300612449645987	0,00267616637627627					+	+	+	+	39	39	39	13,3	13,3	13,3	513,63	0	171,29	21825000	218	216	NaN	11.8637218475342	10.904935836792	7.23783159255981	11.1774816513062
O75607	O75607	Nucleoplasmin-3	NPM3	+				+	+	6,73250126332019	0			+	+	dsRNA_PEG;Silv_PEG	5,22025575871476	0,000175919250180245	-2,64598507881165	-2,17111568774262	7,51367378638521	0,00101851851851852	-2,05913991928101	-1,90880355090243					+	+	+	+	5	5	5	45,5	45,5	45,5	19,343	0	147,96	18882000	8	65	10.1554508209229	12.4727926254272	14.4911012649536	9.41928577423096	14.9135437011719
O75608;O75608-2	O75608;O75608-2	Acyl-protein thioesterase 1	LYPLA1	+			+		+	3,51862144640021	7,09788208357184E-05			+	+	dsRNA_PEG;Silv_PEG	3,44575574937115	0,000419928825622776	2,49434247016907	1,796869724541	2,88788693716864	0,00109642470205851	2,93115725517273	1,87065785425923					+	+	+		8	8	8	74,3	74,3	74,3	24,669	0	106,55	5833800	12	55	NaN	13.8082599639893	13.0943250656128	11.3414630889893	14.631404876709
O75616;O75616-2	O75616;O75616-2	GTPase Era, mitochondrial	ERAL1		+				+	1,91678479727448	0,00160699044909571			+		dsRNA_PEG	1,75180512797993	0,0021705069124424	2,28934845924377	1,31400511414173	NaN	1	0	NaN						+			2	2	2	6,2	6,2	6,2	48,349	0	7,2582	295580	22	4	NaN	NaN	NaN	NaN	NaN
O75629	O75629	Protein CREG1	CREG1				+		+	6,56851600902543	3,46921075455334E-06			+	+	dsRNA_PEG;Silv_PEG	7,35438193803928	0,000289342904472667	2,14405336380005	1,97342636879461	3,95785052938908	0,00701494768310912	1,39402070045471	1,18185228353571						+	+	+	2	2	2	15	15	15	24,074	0	12,593	3776000	9	42	NaN	NaN	NaN	NaN	NaN
O75635;O75635-2	O75635;O75635-2	Serpin B7	SERPINB7							0,273294300549807	0,276423551171393						0,16352619321355	0,665531309297913	0,251537895202637	0,157488243759548	0,838587853862969	0,18826846736239	0,694723463058472	0,487999558465128						+	+	+	4	4	4	15,3	15,3	15,3	42,904	0,0071189	1,7293	862060	23	8	NaN	NaN	NaN	NaN	10.8999614715576
O75643;O75643-2	O75643	U5 small nuclear ribonucleoprotein 200 kDa helicase	SNRNP200	+				+	+	9,7230616577145	0			+	+	dsRNA_PEG;Silv_PEG	8,93695334289224	0,000101313320825516	-2,5223940372467	-2,37907161485857	6,49018115537504	0,00201086956521739	-1,73306403160095	-1,58527125112033		+	+		+	+	+	+	90	90	90	54,4	54,4	54,4	244,5	0	323,31	205110000	118	1236	9.12316417694092	12.4595851898193	14.6253662109375	11.7084808349609	15.2690172195435
O75663;O75663-2	O75663;O75663-2	TIP41-like protein	TIPRL	+			+		+	3,59780397282034	6,06237248615564E-05			+	+	dsRNA_PEG;Silv_PEG	2,41051070385678	0,0130594795539033	1,23694906234741	0,957101538407175	4,45665673977888	0,00302765957446808	1,68851885795593	1,42857838958094					+	+	+	+	12	12	12	56,6	56,6	56,6	31,444	0	131,4	34823000	16	161	11.3043508529663	14.973518371582	15.6280755996704	14.5538692474365	15.7526159286499
O75665-3;O75665;O75665-2	O75665-3;O75665;O75665-2	Oral-facial-digital syndrome 1 protein	OFD1							0,189857036776238	0,424608867895779						0,592175744655472	0,548664497233973	0,273958539962769	0,22430643189569	0,063038618034872	0,92041511771995	0,0496047496795655	0,0387225586243461						+	+	+	10	10	10	14	14	14	111,74	0	43,429	4075500	56	55	NaN	NaN	12.054162979126	NaN	11.9386978149414
O75676;O75676-2	O75676;O75676-2	Ribosomal protein S6 kinase alpha-4	RPS6KA4					+	+	4,51943810022398	1,06788710907704E-05			+	+	dsRNA_PEG;Silv_PEG	6,50223720055061	0,00645235133117691	-1,15401682853699	-1,08681957855531	2,92541755336157	0,0462628398791541	-0,902019596099853	-0,769745040191266						+	+	+	8	8	8	18,1	18,1	18,1	85,605	0	18,214	2863600	38	35	NaN	NaN	8.71836185455322	NaN	10.2232780456543
O75688;O75688-2;O75688-4;O75688-5;O75688-3	O75688;O75688-2;O75688-4;O75688-5	Protein phosphatase 1B	PPM1B	+			+		+	1,02556824993901	0,0179366515837104						0,524601877272162	0,326020611353712	0,588585948944092	0,38607978628986	1,21711841304144	0,0553393598827266	1,09396538734436	0,734303821953655					+	+	+	+	11	11	9	36,1	36,1	31,5	52,642	0	37,227	10649000	22	48	7.99186182022095	12.5491352081299	13.5760116577148	12.1225366592407	14.0282516479492
O75691	O75691	Small subunit processome component 20 homolog	UTP20					+	+	5,13667662655225	9,28936367858802E-06			+	+	dsRNA_PEG;Silv_PEG	4,2409604524916	9,13415794481446E-05	-3,30513739585876	-2,38730773591281	2,96533264269255	0,0022382762991128	-2,16266942024231	-1,53874902629152							+	+	8	8	8	4,6	4,6	4,6	318,38	0	13,184	1121700	138	24	NaN	NaN	NaN	NaN	NaN
O75694;O75694-2	O75694;O75694-2	Nuclear pore complex protein Nup155	NUP155				+		+	4,30205500601935	1,28893662728249E-05						4,86669111319149	0,0683063352044908	0,727343511581421	0,681086829644996	2,12929049383325	0,414896576707118	0,328658294677734	0,301999539232706						+	+	+	21	21	21	22,3	22,3	22,3	155,2	0	204,24	41030000	57	271	NaN	7.8429160118103	13.4613513946533	NaN	13.6081390380859
O75695	O75695	Protein XRP2	RP2				+		+	3,25445811391758	0,000100080710250202			+	+	dsRNA_PEG;Silv_PEG	2,51097683735542	0,000422939068100358	3,04077920913696	1,80136104441243	2,31675010019066	0,00177358490566038	2,83740696907043	1,66982241037275						+	+		1	1	1	2,9	2,9	2,9	39,641	0,0024404	2,2576	739960	16	8	NaN	NaN	NaN	NaN	NaN
O75716	O75716	Serine/threonine-protein kinase 16	STK16		+				+	2,97872755042438	0,0001709831531305			+		dsRNA_PEG	3,32772898197538	0,00292282249173098	1,56133880615234	1,24497319390106	1,58419842762896	0,100889783143304	0,786995315551758	0,614929624120513						+		+	2	2	2	11,5	11,5	11,5	34,656	0	6,462	181490	16	6	NaN	NaN	NaN	NaN	NaN
O75717;O75717-2	O75717;O75717-2	WD repeat and HMG-box DNA-binding protein 1	WDHD1					+	+	7,29975181049247	0			+	+	dsRNA_PEG;Silv_PEG	9,45772966461316	0	-7,63410248756409	-6,61795755692747	4,71867145833385	0,000108108108108108	-5,70518090724945	-3,65516943709744								+	24	24	24	33,4	33,4	33,4	125,97	0	231,02	17948000	59	151	NaN	6.98902559280396	11.4442901611328	NaN	12.5591144561768
O75718	O75718	Cartilage-associated protein	CRTAP	+			+		+	7,60592375534273	0			+	+	dsRNA_PEG;Silv_PEG	6,60793889001921	0,000464957264957265	1,93945927619934	1,76266352801505	5,21209121169592	0,00544943820224719	1,38335938453674	1,24104692577039					+	+	+	+	15	15	14	48,4	48,4	44,6	46,561	0	238,47	58216000	25	249	NaN	9.07951164245605	12.4337682723999	11.601770401001	13.8181829452515
O75746;O75746-2	O75746;O75746-2	Calcium-binding mitochondrial carrier protein Aralar1	SLC25A12				+		+	5,3898640727626	6,12870275791624E-06			+	+	dsRNA_PEG;Silv_PEG	6,77633671622867	6,94789081885856E-05	3,53600597381592	3,01485219194091	1,72453989355357	0,0318345420359925	1,16976857185364	0,84469720875204						+	+	+	14	11	11	36,4	32,2	32,2	74,761	0	71,641	3251200	37	58	NaN	NaN	NaN	NaN	NaN
O75752	O75752	UDP-GalNAc:beta-1,3-N-acetylgalactosaminyltransferase 1	B3GALNT1		+				+	1,9970318380211	0,00131959612610756			+		dsRNA_PEG	1,78922410116926	0,0119419067697353	1,40834307670593	0,972820678712433	NaN	1	0	NaN						+			1	1	1	4,2	4,2	4,2	39,511	0,0067133	1,7591	186510	20	4	NaN	NaN	NaN	NaN	NaN
O75787;O75787-2	O75787;O75787-2	Renin receptor	ATP6AP2				+		+	9,44713154227035	0			+	+	dsRNA_PEG;Silv_PEG	9,23592275263829	0,000475594493116396	1,812761926651	1,74433653308518	6,40155157930319	0,00409407507914971	1,43245902061462	1,3271123683926						+	+	+	12	12	12	48,3	48,3	48,3	39,008	0	214,29	36775000	15	190	NaN	10.3870477676392	NaN	11.0235462188721	12.0474309921265
O75792	O75792	Ribonuclease H2 subunit A	RNASEH2A	+		+			+	1,06739367203322	0,0158227360308285						0,418419534302903	0,577306254029658	-0,264271116256714	-0,205969401868189	0,735122900739486	0,316268334280841	0,499002361297607	0,372784984108515					+	+	+	+	7	7	6	39,5	39,5	35,1	33,395	0	37,625	6699300	15	62	NaN	14.3132371902466	14.5853729248047	11.3740072250366	15.7016859054565
O75794	O75794	Cell division cycle protein 123 homolog	CDC123	+					+	1,24286853637692	0,00963948653046465						0,669733369098054	0,642725483973342	0,192689561843872	0,168882802922492	1,03628168681677	0,351498698400893	-0,42040286064148	-0,345884548188423					+	+	+	+	7	7	7	26,5	26,5	26,5	39,134	0	19,503	2660200	16	37	NaN	11.8503036499023	12.9877262115479	10.7436561584473	14.6144800186157
O75808	O75808	Calpain-15	CAPN15						+	3,15997554796701	0,000120988953182536			+	+	dsRNA_PEG;Silv_PEG	3,01994069234013	0,000855328158080452	-2,22314858436584	-1,57910570292868	2,99147399069967	0,000558421851289833	-3,44264435768127	-2,10076207385076							+	+	3	3	3	4,9	4,9	4,9	117,31	0	12,196	400920	56	10	NaN	NaN	NaN	NaN	NaN
O75815;O75815-3;O75815-2	O75815;O75815-3	Breast cancer anti-estrogen resistance protein 3	BCAR3					+	+	5,63826055585318	4,46179587283882E-06			+	+	dsRNA_PEG;Silv_PEG	5,76892755744497	0,000225806451612903	-4,90760579109192	-3,67190393113023	4,29961478388959	0,000113821138211382	-4,26249995231628	-2,8692424744219								+	6	6	6	13,9	13,9	13,9	92,565	0	33,709	2144200	49	33	NaN	NaN	8.28609561920166	NaN	NaN
O75817	O75817	Ribonuclease P protein subunit p20	POP7					+	+	2,38258418999145	0,000559875583203733			+	+	dsRNA_PEG;Silv_PEG	2,72167453311394	0,00010046511627907	-4,65977013111115	-2,37182707314464	1,89649182368793	0,0024653937947494	-2,72294390201569	-1,49684394406679								+	2	2	2	11,4	11,4	11,4	15,651	0	7,8694	919530	5	15	NaN	NaN	13.1997489929199	NaN	14.9296741485596
O75818;O75818-2	O75818;O75818-2	Ribonuclease P protein subunit p40	RPP40					+	+	3,21471179501452	0,000105571847507331			+	+	dsRNA_PEG;Silv_PEG	3,97818745766245	0,000128456735057984	-3,33223567008972	-2,33681200561858	2,35430998473662	0,00196590909090909	-2,63727072477341	-1,60898621797224								+	7	7	7	30,6	30,6	30,6	41,833	0	13,53	2318200	19	31	NaN	NaN	8.07873821258545	NaN	NaN
O75821	O75821	Eukaryotic translation initiation factor 3 subunit G	EIF3G	+		+			+	4,91181436827335	8,63930885529158E-06			+		dsRNA_PEG	5,2017825320545	0,00439248434237996	-1,28114142417908	-1,15775457886778	0,73010640666846	0,627418267610381	-0,201777601242066	-0,177360508997163		+	+		+	+	+	+	13	13	13	55,6	55,6	55,6	35,611	0	286,59	95765000	19	261	6.93557786941528	15.9763402938843	16.3867378234863	15.0290279388428	16.8171577453613
O75822;O75822-3;O75822-2	O75822;O75822-3;O75822-2	Eukaryotic translation initiation factor 3 subunit J	EIF3J	+		+			+	4,90169649875474	8,6095566078347E-06			+	+	dsRNA_PEG;Silv_PEG	2,80546655629357	0,021410773664376	1,05895652770996	0,873880604289354	4,51629113885351	0,00146105640107431	2,14825477600098	1,75126163902127		+	+		+	+	+	+	13	13	13	60,1	60,1	60,1	29,062	0	170,55	25442000	14	123	10.7661972045898	16.2828350067139	16.0594711303711	14.9873971939087	16.2403259277344
O75832;O75832-2	O75832;O75832-2	26S proteasome non-ATPase regulatory subunit 10	PSMD10					+	+	3,20469333582698	0,000112795956371375			+	+	dsRNA_PEG;Silv_PEG	4,11116066017353	0,010378506894912	-1,13606424331665	-0,99792161158532	2,84572966260983	0,00407434270172257	-1,79801840782166	-1,32818372869846						+	+	+	7	7	7	55,3	55,3	55,3	24,428	0	68,359	8739400	12	67	NaN	11.690390586853	8.71063423156738	NaN	13.204402923584
O75843	O75843	AP-1 complex subunit gamma-like 2	AP1G2	+				+	+	2,25689968442896	0,000761573570962834						2,10027703362443	0,182757984124054	-0,586612892150879	-0,505817511990358	0,564180452029723	0,697524249422633	-0,161320877075195	-0,142064365842581					+	+	+	+	18	18	18	30,3	30,3	30,3	87,116	0	78,928	13960000	37	143	NaN	12.1446580886841	13.3601608276367	10.8522176742554	14.3177661895752
O75844	O75844	CAAX prenyl protease 1 homolog	ZMPSTE24	+			+		+	7,7715061623279	0			+	+	dsRNA_PEG;Silv_PEG	7,12731236353884	0,000481252575195715	1,87539620399475	1,73397349898809	5,2096876489805	0,00376503759398496	1,52369446754456	1,35270174245845					+	+	+	+	18	18	18	44,2	44,2	44,2	54,812	0	323,31	145010000	19	372	NaN	15.130087852478	15.8739004135132	14.5468940734863	16.6025676727295
O75864	O75864	Protein phosphatase 1 regulatory subunit 37	PPP1R37			+			+	2,78417535003482	0,000238118098895823				+	Silv_PEG	0,0284125255787545	0,958243170219153	-0,0278592586517332	-0,0208170057266935	2,23922153123743	0,00579607843137255	1,78280110359192	1,22525725111997						+	+	+	4	4	4	10,1	10,1	10,1	74,766	0	16,025	1100500	30	14	NaN	NaN	NaN	NaN	10.2206201553345
O75874	O75874	Isocitrate dehydrogenase [NADP] cytoplasmic	IDH1	+			+		+	1,88682277325668	0,00172686868686869						1,60505062060484	0,219649237472767	0,564076375961304	0,470771320409884	1,77942256157065	0,12714335360556	0,696644258499145	0,569807752407133					+	+	+	+	16	16	16	51,9	51,9	51,9	46,659	0	243,16	32390000	25	192	NaN	14.9032697677612	14.8413190841675	12.6553068161011	14.6807441711426
O75880	O75880	Protein SCO1 homolog, mitochondrial	SCO1		+				+	4,71221077639019	8,1366965012205E-06	+		+		dsRNA_PEG	6,08750333181956	9,80926430517711E-05	2,75071363449097	2,3522599773664	0,68953238491028	0,324841350688549	0,49607925415039	0,366251492189703						+	+	+	4	4	4	25,2	25,2	25,2	33,814	0	22,873	1515000	16	15	NaN	NaN	NaN	NaN	NaN
O75881	O75881	25-hydroxycholesterol 7-alpha-hydroxylase	CYP7B1				+		+	2,06687431018876	0,00112484342379958			+	+	dsRNA_PEG;Silv_PEG	2,26736572406449	0,000842632331902718	2,66619968414307	1,59476092544939	1,2034014761382	0,0158283261802575	1,80028223991394	0,992527390524515						+		+	2	2	2	5,1	5,1	5,1	58,255	0	5,0569	545520	26	10	NaN	NaN	NaN	NaN	NaN
O75882;O75882-3;O75882-2	O75882;O75882-3;O75882-2	Attractin	ATRN				+		+	4,77197805375673	8,26787928896238E-06			+	+	dsRNA_PEG;Silv_PEG	4,62259152113548	9,80036297640653E-05	3,08924388885498	2,35092452439805	3,34552762236445	0,00176969696969697	2,2495265007019	1,64964901282216						+	+	+	8	8	8	9,2	9,2	9,2	158,54	0	45,831	5405800	64	61	NaN	NaN	NaN	NaN	NaN
O75886;O75886-2	O75886;O75886-2	Signal transducing adapter molecule 2	STAM2	+						0,343048383856947	0,199183520599251						1,08015621636822	0,426478275513641	0,366369295120239	0,310119048613071	0,06319126752524	0,896053058676654	-0,0701145648956298	-0,0502137004576794					+	+	+	+	11	9	9	26,3	22,7	22,7	58,164	0	14,92	4796700	24	41	NaN	12.2400455474854	13.3990106582642	10.6813259124756	14.2569456100464
O75891;O75891-3;O75891-2;O75891-4	O75891;O75891-3;O75891-2	Cytosolic 10-formyltetrahydrofolate dehydrogenase	ALDH1L1					+	+	2,96907588768778	0,000172517552657974						2,24273180571581	0,227127193776009	-0,526553964614868	-0,464258703540131	3,93774794129069	0,141969217614365	-0,588809823989868	-0,547026860798499						+	+	+	20	20	18	38,4	38,4	35,5	98,828	0	91,148	11073000	56	144	NaN	9.0822286605835	11.5534372329712	NaN	12.2027359008789
O75896	O75896	Tumor suppressor candidate 2	TUSC2					+	+	7,05817476756532	0			+	+	dsRNA_PEG;Silv_PEG	7,3084981390359	8,48356309650053E-05	-2,73797988891602	-2,46196902884608	5,44629625167831	0,000194070080862534	-3,15065050125122	-2,53865374796342						+	+	+	2	2	2	35,5	35,5	35,5	12,074	0	12,942	2209300	6	19	NaN	NaN	NaN	NaN	11.3904914855957
O75907	O75907	Diacylglycerol O-acyltransferase 1	DGAT1	+			+		+	7,66435765106192	0			+	+	dsRNA_PEG;Silv_PEG	7,49108594941374	9,19540229885057E-05	2,63375186920166	2,39106838692012	4,81649702746713	0,00314876033057851	1,63076448440552	1,41198002532295					+	+	+	+	10	10	10	35,9	35,9	35,9	55,278	0	92,839	8250000	15	81	NaN	10.1669158935547	9.54563999176025	8.8151912689209	12.041898727417
O75915	O75915	PRA1 family protein 3	ARL6IP5	+			+		+	3,8200390367189	4,18977202711029E-05			+	+	dsRNA_PEG;Silv_PEG	5,1476933558294	0,00228016009148085	1,46435179710388	1,30269037484694	2,50632924335653	0,0284890829694323	1,07939114570618	0,867171523561355					+	+	+	+	5	5	5	21,3	21,3	21,3	21,614	0	76,773	70095000	5	114	NaN	14.2328701019287	15.9219570159912	12.4649286270142	16.4480514526367
O75923;O75923-10;O75923-14;O75923-4;O75923-2;O75923-8;O75923-11;O75923-15;O75923-3;O75923-9;O75923-6;O75923-12;O75923-5;O75923-7;O75923-13	O75923;O75923-10;O75923-14;O75923-4;O75923-2;O75923-8;O75923-11;O75923-15;O75923-3;O75923-9;O75923-6;O75923-12;O75923-5;O75923-7;O75923-13	Dysferlin	DYSF						+	0,707153393132011	0,049427533839551						2,16995942152481	0,13804555808656	-0,654274463653564	-0,558055320994851	0,728871660623657	0,230552327894946	-0,638775706291199	-0,44469904994172								+	3	2	2	2,2	1,5	1,5	237,29	0,0032778	2,1129	867510	105	7	NaN	NaN	NaN	NaN	NaN
O75925;O75925-2;O75925-3	O75925;O75925-2;O75925-3	E3 SUMO-protein ligase PIAS1	PIAS1	+				+	+	1,65102201023117	0,00310042652190772						1,92184875450229	0,105367686943045	-0,739298820495605	-0,606190742602802	1,21371829332851	0,32650810403317	-0,436397314071655	-0,364925626533148					+	+	+	+	8	8	7	21,4	21,4	19	71,835	0	42,637	5462300	28	59	6.3566370010376	12.8908910751343	13.4724369049072	11.1431922912598	13.6512756347656
O75928;O75928-3;O75928-2	O75928;O75928-3;O75928-2	E3 SUMO-protein ligase PIAS2	PIAS2					+	+	4,59014700450085	9,38967136150235E-06			+	+	dsRNA_PEG;Silv_PEG	4,19283530500813	0,000388751850024667	-2,42820239067078	-1,88620539421388	3,6569076091182	0,000560386473429952	-3,09143543243408	-2,14009197639297								+	3	2	2	6,4	4	4	68,24	0,000897	3,0796	378610	30	6	NaN	NaN	NaN	NaN	8.34748840332031
O75934	O75934	Pre-mRNA-splicing factor SPF27	BCAS2					+	+	7,60367978685256	0			+	+	dsRNA_PEG;Silv_PEG	5,88687316839183	0,00013618368962787	-2,6348461151123	-2,24506939489049	6,71259442614551	0,000872448979591837	-2,18612780570984	-1,97095682571502				+		+	+	+	12	12	12	73,8	73,8	73,8	26,131	0	135,74	23212000	13	145	NaN	NaN	13.2843761444092	10.3273277282715	14.611888885498
O75935;O75935-3;O75935-2	O75935;O75935-3;O75935-2	Dynactin subunit 3	DCTN3	+						0,651843499259162	0,0598146692861821			+		dsRNA_PEG	0,858607085372871	0,0163380920009064	2,03331308364868	0,917464532491899	0,512049730318156	0,106438764169816	1,34467821121216	0,605152765654812					+	+	+	+	7	7	7	48,4	48,4	48,4	21,119	0	38,314	3297700	11	17	NaN	14.6259937286377	13.2931842803955	13.5168085098267	14.8313074111938
O75937	O75937	DnaJ homolog subfamily C member 8	DNAJC8							0,639532865663818	0,0623789611238157			+	+	dsRNA_PEG;Silv_PEG	0,773981230890637	0,0389308521886234	-1,56758191585541	-0,775966272422483	0,694275753790811	0,0492813121272366	-1,63597490787506	-0,756505845341146								+	7	7	7	37,2	37,2	37,2	29,841	0	92,751	3856000	13	27	NaN	NaN	12.0906085968018	15.8998289108276	12.6125001907349
O75940	O75940	Survival of motor neuron-related-splicing factor 30	SMNDC1			+			+	2,60714959114303	0,000345163535142658			+		dsRNA_PEG	1,99214604403847	0,00109484739087627	-2,61664659976959	-1,49471366684782	0,745275797782769	0,24921021611002	0,598710346221924	0,427116933938426							+	+	5	5	5	38,2	38,2	38,2	26,711	0	16,598	3115100	9	25	NaN	14.4080638885498	12.7714071273804	NaN	14.9418725967407
O75943-2;O75943;O75943-3	O75943-2;O75943;O75943-3	Cell cycle checkpoint protein RAD17	RAD17	+						0,310745365127592	0,230728287841191						0,372711744879134	0,769461777501554	-0,125806665420532	-0,109571486228988	0,225824752594533	0,849604797979798	0,0812059879302979	0,0708819482184331					+	+	+	+	15	15	2	27,8	27,8	7,3	75,835	0	62,801	10359000	30	101	NaN	12.9198503494263	13.8836936950684	12.1632719039917	13.3845138549805
O75947;O75947-2	O75947;O75947-2	ATP synthase subunit d, mitochondrial	ATP5H				+		+	2,82812216735484	0,000216399805919457			+	+	dsRNA_PEG;Silv_PEG	2,51039713360802	0,0004001924001924	3,21488575935364	1,86087275924047	1,06159622158177	0,0318625134264232	1,46677355766296	0,844555021865502				+		+	+	+	8	8	8	59	59	59	18,491	0	94,735	44457000	10	85	NaN	NaN	7.788489818573	NaN	NaN
O75953-5;O75953-4;O75953	O75953-5;O75953-4;O75953	DnaJ homolog subfamily B member 5	DNAJB5	+				+	+	4,0500811673036	2,78699402786994E-05						4,12770471458662	0,247583482944345	-0,472598695755005	-0,44700935834003	0,0899815955321835	0,969034208918754	-0,0169278621673583	-0,0158373110340901					+	+	+	+	18	18	18	46,5	46,5	46,5	51,688	0	123,94	57612000	24	211	NaN	14.8734922409058	16.2164421081543	14.3157863616943	16.2521114349365
O75954	O75954	Tetraspanin-9	TSPAN9				+		+	5,34991506533172	8,02809834420472E-06			+	+	dsRNA_PEG;Silv_PEG	4,12882912359772	0,000134646962233169	3,13122062683105	2,27043142517064	3,55630784330878	0,00111558854718982	2,57107930183411	1,85795967546716						+	+		1	1	1	4,6	4,6	4,6	26,779	0,004117	2,0401	265510	9	1	NaN	NaN	NaN	NaN	NaN
O75955;O75955-2	O75955;O75955-2	Flotillin-1	FLOT1				+		+	3,82884309350028	4,07407407407407E-05			+	+	dsRNA_PEG;Silv_PEG	3,17717685876662	0,00129889763779528	1,91302447319031	1,43841363017924	2,24956029221448	0,0153288009888752	1,34091382026672	1,00020215809582						+	+	+	13	13	13	43,8	43,8	43,8	47,355	0	68,533	11628000	27	109	NaN	NaN	NaN	NaN	10.8503427505493
O75962;O75962-4;O75962-2;O75962-5;O75962-3	O75962;O75962-4;O75962-2;O75962-5	Triple functional domain protein	TRIO	+				+	+	8,57955298112045	0			+	+	dsRNA_PEG;Silv_PEG	8,33197172538936	0,000768046903627702	-1,70738625526428	-1,62639211543188	6,23232559246033	0,0025385975250442	-1,63096141815186	-1,48856303434184					+	+	+	+	58	58	53	29,1	29,1	27,3	346,9	0	323,31	62594000	145	549	NaN	10.0248622894287	11.5352754592896	9.08440971374512	13.1083450317383
O75964	O75964	ATP synthase subunit g, mitochondrial	ATP5L				+		+	6,82643763942489	0			+	+	dsRNA_PEG;Silv_PEG	5,35449498652712	0,000127272727272727	4,54933590888977	3,34714477299745	6,34458349553737	0,00047887323943662	2,53799958229065	2,21977877581086						+	+	+	5	5	5	68	68	68	11,428	0	45,044	9671600	6	35	NaN	NaN	NaN	NaN	NaN
O75976;O75976-2	O75976;O75976-2	Carboxypeptidase D	CPD				+		+	5,87475019937837	4,92004920049201E-06			+	+	dsRNA_PEG;Silv_PEG	4,67113937748506	0,00104324683965403	1,78036327362061	1,51141192413627	3,83828096510572	0,00929198606271777	1,31629676818848	1,11829787770081						+	+	+	32	32	32	32,4	32,4	32,4	152,93	0	208,12	32939000	71	262	NaN	NaN	11.2385244369507	7.18556928634644	11.2409706115723
O76003	O76003	Glutaredoxin-3	GLRX3	+				+	+	3,06877300272278	0,00014853017019082			+		dsRNA_PEG	4,30000913490854	0,0105713607219188	-1,12224473953247	-0,995049421216687	1,35376929115834	0,257088775909269	-0,507601642608642	-0,420404302398426					+	+	+	+	19	19	19	79,1	79,1	79,1	37,432	0	182,98	56473000	18	245	12.6996593475342	15.8723859786987	15.9959440231323	14.3210821151733	17.4039115905762
O76021;O76021-2	O76021	Ribosomal L1 domain-containing protein 1	RSL1D1					+	+	5,94634108537506	5,08259212198221E-06			+		dsRNA_PEG	5,92503107590296	0,00419407290847102	-1,26131262779236	-1,1656737412288	1,65180960854813	0,409721748594232	-0,341058158874512	-0,305404341560101						+	+	+	8	8	8	17,6	17,6	17,6	54,972	0	43,401	10470000	22	110	NaN	8.83437633514404	10.8348655700684	NaN	11.4154777526855
O76024	O76024	Wolframin	WFS1				+		+	8,41562621649769	0			+	+	dsRNA_PEG;Silv_PEG	7,92058875653252	0,00024070796460177	2,17730269432068	2,02961149944848	6,03343312523749	0,00219016393442623	1,72827253341675	1,55927107466357				+		+	+	+	19	19	19	27,3	27,3	27,3	100,29	0	196,54	35795000	37	225	NaN	5.73625326156616	11.2583303451538	NaN	12.4890699386597
O76031	O76031	ATP-dependent Clp protease ATP-binding subunit clpX-like, mitochondrial	CLPX		+				+	3,26104293120775	0,000100323624595469			+		dsRNA_PEG	3,496265066235	8,42627013630731E-05	4,22933030128479	2,56986165545806	0,838121229607537	0,0506884272997033	1,38604474067688	0,751024598275417						+	+	+	10	10	10	23,4	23,4	23,4	69,223	0	83,85	2646700	39	30	NaN	NaN	NaN	NaN	NaN
O76054;O76054-5;O76054-4;Q9UDX4	O76054;O76054-5;O76054-4	SEC14-like protein 2	SEC14L2					+	+	0,885725735109928	0,0275068678989317						0,953719801788597	0,453311070295542	-0,345108556747437	-0,290150128804586	0,047736107433451	0,966914704983186	0,0193695545196533	0,0169494992790221						+	+	+	6	6	6	24,3	24,3	24,3	46,145	0	20,139	3601200	19	34	NaN	NaN	11.855297088623	NaN	9.97727966308594
O76071	O76071	Probable cytosolic iron-sulfur protein assembly protein CIAO1	CIAO1					+	+	5,95765447866959	5,10204081632653E-06			+	+	dsRNA_PEG;Silv_PEG	4,63235560761344	0,000171779141104294	-5,46384658813477	-3,51697453458783	6,20845476121252	0,000112676056338028	-4,81117477416992	-3,74566440030293						+	+	+	8	8	8	35,4	35,4	35,4	37,84	0	138,64	16117000	16	83	NaN	NaN	10.8141822814941	11.2961702346802	13.9755792617798
O76094;O76094-2	O76094;O76094-2	Signal recognition particle subunit SRP72	SRP72	+						0,232937667256536	0,339254871873561						0,538094410826187	0,756347907266221	0,128009366989136	0,115141693335131	0,314262244963195	0,832355089725266	0,0888014316558836	0,0792541120859637					+	+	+	+	23	23	23	56,2	56,2	56,2	74,605	0	190,45	85544000	33	394	9.68742847442627	14.8360013961792	15.9871311187744	13.7911624908447	16.7410984039307
O94760;O94760-2	O94760;O94760-2	N(G),N(G)-dimethylarginine dimethylaminohydrolase 1	DDAH1					+	+	0,988362676057031	0,02			+	+	dsRNA_PEG;Silv_PEG	1,47211499097612	0,00284368070953437	-2,38257685899735	-1,250976810726	0,755373980800335	0,0395752395752396	-1,71455321311951	-0,80192961892716								+	9	9	9	58,6	58,6	58,6	31,121	0	59,67	5265300	17	33	NaN	NaN	8.40964508056641	NaN	11.0750112533569
O94761	O94761	ATP-dependent DNA helicase Q4	RECQL4	+				+	+	5,55971210882261	4,31965442764579E-06			+	+	dsRNA_PEG;Silv_PEG	4,65196969630168	0,00102443923669233	-1,79018907546997	-1,51694017094803	4,89854644639257	0,0352040169133192	-0,892857837677002	-0,824844627814739					+	+	+	+	20	20	20	22,2	22,2	22,2	133,07	0	82,621	23573000	47	161	NaN	11.944052696228	14.644024848938	9.84816932678223	14.7730875015259
O94762;O94762-3;O94762-2;O94762-4	O94762;O94762-3;O94762-2;O94762-4	ATP-dependent DNA helicase Q5	RECQL5							0,376618626801042	0,171675811255683						0,188181251779601	0,569324931329779	-0,37901132106781	-0,2110626348948	0,671656835625975	0,226049461507778	0,667639267444611	0,448894725675254								+	1	1	1	2,4	2,4	2,4	108,86	0,00045998	3,8216	83095	55	4	NaN	NaN	NaN	NaN	NaN
O94763;O94763-3;O94763-2;O94763-4	O94763;O94763-3;O94763-2;O94763-4	Unconventional prefoldin RPB5 interactor 1	URI1	+				+	+	3,50218890716655	7,1753986332574E-05			+	+	dsRNA_PEG;Silv_PEG	3,55040283394835	6,88172043010753E-05	-5,19779417514801	-2,92395544894171	3,23907740257734	0,000199445983379501	-4,47934637069702	-2,55337526651724					+		+	+	13	13	13	37,8	37,8	37,8	59,832	0	115,62	13483000	21	90	8.21407604217529	9.35398483276367	12.0800180435181	NaN	13.6934871673584
O94766-2;O94766	O94766-2;O94766	Galactosylgalactosylxylosylprotein 3-beta-glucuronosyltransferase 3	B3GAT3				+		+	9,27643952197449	0			+	+	dsRNA_PEG;Silv_PEG	8,2847474595169	6,21359223300971E-05	3,11230387687683	2,84955649326557	6,50678779886816	0,000697095435684647	2,28274669647217	2,03432052294424						+	+	+	9	9	9	47,6	47,6	47,6	34,624	0	70,528	10671000	15	70	NaN	NaN	10.9747734069824	9.43804359436035	12.4865589141846
O94768	O94768	Serine/threonine-protein kinase 17B	STK17B					+	+	5,85191062209871	4,8750761730652E-06			+	+	dsRNA_PEG;Silv_PEG	7,62101564427074	0,000615384615384615	-5,5596851348877	-4,61304359934128	4,09871817387723	8,69565217391304E-05	-4,91913249492645	-3,07045651825113								+	3	3	3	11,3	11,3	11,3	42,344	0	7,3821	970090	11	16	NaN	NaN	NaN	NaN	12.2778100967407
O94776;O94776-2	O94776;O94776-2	Metastasis-associated protein MTA2	MTA2	+				+	+	3,15874735203473	0,000121912769311613						3,22984348057136	0,194964567651918	-0,53863000869751	-0,493691815702885	1,34747801274686	0,515632247954031	-0,264050722122192	-0,238241554309281					+	+	+	+	24	24	23	50,6	50,6	48,7	75,022	0	83,297	35191000	45	275	9.9902458190918	13.7481927871704	15.2378444671631	13.3188247680664	15.7437295913696
O94782	O94782	Ubiquitin carboxyl-terminal hydrolase 1	USP1					+	+	4,3255410298701	1,29963898916968E-05			+	+	dsRNA_PEG;Silv_PEG	3,18272717192249	0,000698650674662669	-2,2997058391571	-1,64759719128547	7,15296887189104	0,00083989501312336	-2,18206176757813	-1,99440820573769						+	+	+	8	8	8	14,8	14,8	14,8	88,206	0	19,698	1622100	41	27	NaN	11.2675476074219	NaN	NaN	11.7722730636597
O94804	O94804	Serine/threonine-protein kinase 10	STK10					+	+	5,60337136203473	4,40286186020914E-06			+	+	dsRNA_PEG;Silv_PEG	4,80064280565602	0,00477528957528957	-1,2831015586853	-1,14298475120947	4,37592433443947	0,0236536943034405	-1,00522541999817	-0,904420419662175						+	+	+	18	18	18	30,3	30,3	30,3	112,13	0	122,9	13301000	46	127	NaN	10.5806350708008	12.3329591751099	NaN	13.0642547607422
O94806;O94806-2	O94806;O94806-2	Serine/threonine-protein kinase D3	PRKD3				+		+	1,33915451709437	0,00729624170965365						1,57012751537167	0,241018535180853	0,540225696563721	0,452591454654902	1,07886864509465	0,423657163478888	0,346950721740723	0,296048186425985						+	+	+	14	11	11	23	18,2	18,2	100,47	0	58,325	5194900	36	63	NaN	10.6215944290161	12.4461269378662	NaN	13.1737394332886
O94808	O94808	Glutamine--fructose-6-phosphate aminotransferase [isomerizing] 2	GFPT2					+	+	4,01081904899357	2,87769784172662E-05			+	+	dsRNA_PEG;Silv_PEG	8,04310016172846	8,52130325814536E-05	-2,80968420505524	-2,57728999997374	2,37153101797367	0,0039741935483871	-1,97181539535522	-1,33756027388414							+	+	12	6	6	25,4	13,3	13,3	76,93	0	21,829	1340800	41	25	NaN	NaN	11.3020105361938	NaN	10.2042045593262
O94817	O94817	Ubiquitin-like protein ATG12	ATG12							0,668321867676764	0,056496062992126			+	+	dsRNA_PEG;Silv_PEG	2,57561326247398	0,00375916510569976	-1,62157092094421	-1,19504806081432	0,773477380457437	0,021861613551536	-2,3118307352066	-0,922771523720387						+		+	3	3	3	18,6	18,6	18,6	15,113	0,0072575	1,7282	970370	3	10	NaN	NaN	NaN	NaN	12.0765819549561
O94822;O94822-3;O94822-2	O94822;O94822-3	E3 ubiquitin-protein ligase listerin	LTN1	+				+	+	8,29519965780359	0			+	+	dsRNA_PEG;Silv_PEG	7,04787139876596	0,00267488789237668	-1,34345359802246	-1,26741883959423	6,00020748146177	0,00801009009009009	-1,24137825965881	-1,15078060377653					+	+	+	+	54	54	54	40,5	40,5	40,5	200,55	0	323,31	106250000	91	711	NaN	13.3447122573853	14.945855140686	12.0167036056519	15.1503419876099
O94826	O94826	Mitochondrial import receptor subunit TOM70	TOMM70A		+				+	6,58975579441546	0			+		dsRNA_PEG	6,05940250035287	0,000289662797125484	2,25162792205811	1,97515381474068	0,427499202987633	0,670354308484144	0,18540358543396	0,155132374822397						+	+	+	11	11	11	32,6	32,6	32,6	67,454	0	87,823	11473000	31	108	NaN	9.13717079162598	8.92157363891602	NaN	9.8926944732666
O94829	O94829	Importin-13	IPO13						+	1,25498191795226	0,00930072463768116			+	+	dsRNA_PEG;Silv_PEG	1,30608157911962	0,00129733124018838	3,63573069572449	1,4356711078627	0,93629863847334	0,00893235191026989	3,02270359992981	1,12604881970911						+		+	6	6	6	11,3	11,3	11,3	108,19	0	27,271	2720200	40	14	NaN	NaN	8.44323348999023	NaN	11.0760135650635
O94830;O94830-2	O94830;O94830-2	Phospholipase DDHD2	DDHD2							0,467467183272202	0,118069711921057						0,9482970892631	0,419056043214045	-0,38252968788147	-0,315895040529941	0,652545895372201	0,286028796314072	-0,562872123718262	-0,396244688913714						+	+	+	4	4	4	7,9	7,9	7,9	81,031	0	4,5902	1106000	33	22	NaN	NaN	NaN	NaN	8.89451503753662
O94842;O94842-3;O94842-2;O15405;O15405-2;O94900	O94842;O94842-3;O94842-2;O15405;O15405-2	TOX high mobility group box family member 4;TOX high mobility group box family member 3	TOX4;TOX3							0,557855514943826	0,083842300856358						0,137459103326796	0,624292496415485	0,353557562828064	0,178641096285854	0,782883705921766	0,0535096932515337	1,41794142723084	0,740723676077399							+		3	3	2	8,1	8,1	5,8	66,194	0	5,4358	1181700	17	5	NaN	13.4845714569092	12.7417621612549	NaN	13.9473628997803
O94851;O94851-5;O94851-6;O94851-4;O94851-3;O94851-2	O94851;O94851-5;O94851-6;O94851-4;O94851-3;O94851-2	Protein-methionine sulfoxide oxidase MICAL2	MICAL2					+	+	1,16727805714189	0,0118381750133666			+		dsRNA_PEG	1,56758872966645	0,0416903063365506	-1,05340886116028	-0,764384632562645	0,915364180278794	0,127811631944444	-0,839815378189087	-0,568698475220901						+	+	+	5	4	4	5,6	4,3	4,3	126,69	0	7,6722	1331600	60	22	NaN	NaN	NaN	NaN	8.84448623657227
O94855;O94855-2	O94855;O94855-2	Protein transport protein Sec24D	SEC24D			+			+	3,30345995706005	9,70556161395856E-05			+	+	dsRNA_PEG;Silv_PEG	2,16139194086979	0,0233875934887813	1,11260809898376	0,859572046017804	3,09243887171163	0,00510509031198686	1,62358775138855	1,25912275475628			+			+	+	+	12	10	10	18,7	17,2	17,2	113,01	0	80,706	13692000	40	68	NaN	NaN	12.2572402954102	NaN	13.6626682281494
O94864;O94864-2;O94864-4	O94864;O94864-2	STAGA complex 65 subunit gamma	SUPT7L	+				+	+	1,07295511417751	0,0155708274894811						1,39738837056608	0,0703988797759552	-0,92458004951477	-0,676111139993794	0,639216869902518	0,417582926388135	-0,38866753578186	-0,300071843104718					+	+	+	+	5	5	5	18,8	18,8	18,8	46,192	0	57,453	2032700	13	55	NaN	11.6932258605957	14.025918006897	11.3908672332764	14.0321321487427
O94868;O94868-3;O94868-2	O94868;O94868-3;O94868-2	F-BAR and double SH3 domains protein 2	FCHSD2					+	+	0,910383616519801	0,0254375745188213				+	Silv_PEG	0,776761933917058	0,257192342100555	-0,614510536193848	-0,439326279511243	1,33146025675293	0,0414375	-1,17913687229156	-0,792003476719095								+	1	1	1	2,2	2,2	2,2	84,275	0	7,3726	137050	42	5	NaN	NaN	NaN	NaN	8.25894260406494
O94874;O94874-2;O94874-3	O94874;O94874-2;O94874-3	E3 UFM1-protein ligase 1	UFL1	+				+	+	3,48898447652387	7,60931289040318E-05						1,90495791918896	0,269521267129382	-0,492650604248047	-0,429299182662077	4,3990136168436	0,0508673091178651	-0,81781849861145	-0,750332724219834					+	+	+	+	22	22	22	39	39	39	89,594	0	97,25	23762000	47	202	10.4945554733276	10.6980972290039	11.7931966781616	NaN	12.4515714645386
O94876;O94876-2	O94876;O94876-2	Transmembrane and coiled-coil domains protein 1	TMCC1				+		+	2,70771167810364	0,000285714285714286			+	+	dsRNA_PEG;Silv_PEG	2,61257216423984	0,000281430219146482	3,5604808807373	2,00988533580806	1,49358932826315	0,00559650516282764	2,29482560157776	1,23368938751229						+	+		5	5	5	13,2	13,2	13,2	72,082	0	32,552	938400	31	22	NaN	NaN	NaN	NaN	NaN
O94885	O94885	SAM and SH3 domain-containing protein 1	SASH1							0,300802840824068	0,241804953560372						0,8195793548944	0,0785590800951626	1,11130948066711	0,657427456518764	0,232517135638394	0,435583033788641	0,581703734397888	0,288315730130709						+		+	4	4	3	5,1	5,1	3,8	136,65	0	4,5224	2985900	64	11	NaN	NaN	NaN	NaN	NaN
O94886	O94886	CSC1-like protein 1	TMEM63A	+						0,278847150728435	0,269020830118809						0,287330620883733	0,258182338219521	-1,2220374584198	-0,43850463582685	1,64450836974937	0,191312512757706	0,581170892715454	0,484414185706219					+		+	+	4	4	4	8,8	8,8	8,8	92,125	0,00089246	2,9791	42431000	31	27	NaN	15.3765325546265	15.143383026123	14.3121032714844	15.3144769668579
O94888	O94888	UBX domain-containing protein 7	UBXN7	+		+			+	1,57741860680212	0,00379237693928366						0,140875694337981	0,875866443055344	0,0729983329772949	0,060944545145614	1,75023403319492	0,176375259443753	0,60066180229187	0,502682330821158					+	+	+	+	10	10	10	26,4	26,4	26,4	54,862	0	34,86	8525400	23	47	NaN	11.6229667663574	13.9300909042358	8.93899154663086	14.6976194381714
O94889;O94889-2	O94889;O94889-2	Kelch-like protein 18	KLHL18					+	+	6,37716407327631	3,12744331508991E-06			+	+	dsRNA_PEG;Silv_PEG	5,13484105922881	0,00460248447204969	-1,27425413131714	-1,14956530307237	5,88156015573749	0,00701680986178558	-1,2817373752594	-1,18175215458091						+	+	+	5	5	5	15	15	15	63,638	0	38,405	2155400	19	30	NaN	NaN	9.42806720733643	NaN	10.6695938110352
O94898	O94898	Leucine-rich repeats and immunoglobulin-like domains protein 2	LRIG2		+				+	2,34280762039257	0,000613686534216336			+		dsRNA_PEG	4,78563295146793	0,00121783766442092	1,70116777420044	1,4622617898894	0,236203216059833	0,5716881425634	-0,321550893783569	-0,206786058308985						+	+	+	3	3	3	3,3	3,3	3,3	118,96	0	5,6738	911660	49	11	NaN	NaN	NaN	NaN	NaN
O94901;O94901-9;O94901-6;O94901-5;O94901-8	O94901;O94901-9;O94901-6;O94901-5;O94901-8	SUN domain-containing protein 1	SUN1				+		+	5,03898578720525	8,98069151324652E-06			+	+	dsRNA_PEG;Silv_PEG	5,07641679923674	9,92647058823529E-05	2,97225632667542	2,3624240057075	2,20970447112322	0,0134849540703199	1,40254654884338	1,02911352026425						+	+	+	3	3	3	7,3	7,3	7,3	90,063	0	14,068	535690	40	11	NaN	NaN	NaN	NaN	NaN
O94903	O94903	Proline synthase co-transcribed bacterial homolog protein	PROSC	+				+	+	8,63490503990733	0			+	+	dsRNA_PEG;Silv_PEG	6,90048148187082	0,000100746268656716	-2,67494745254517	-2,37675365163346	6,71814037733938	0,000550898203592814	-2,33750529289246	-2,09357404542462					+	+	+	+	10	10	10	42,2	42,2	42,2	30,344	0	70,952	24619000	14	130	10.826150894165	14.8551120758057	13.3974075317383	12.0980978012085	14.7548351287842
O94905;O94905-2;O94905-3	O94905	Erlin-2	ERLIN2	+			+		+	7,96268469859606	0			+	+	dsRNA_PEG;Silv_PEG	6,61647442055997	0,000856234546096786	1,71947979927063	1,57943084664159	5,80632135910095	0,0124660194174757	1,13038611412048	1,05001857666089					+	+	+	+	15	12	12	53,7	48,1	48,1	37,839	0	162,89	54180000	21	206	NaN	12.9121599197388	14.9553318023682	12.0989208221436	15.3602294921875
O94906;O94906-2	O94906;O94906-2	Pre-mRNA-processing factor 6	PRPF6	+		+			+	2,2395529669285	0,000786502271252433						1,11726223005774	0,489618890356671	0,301876878738403	0,263581224959545	2,07928545967502	0,0922824063564132	0,76679310798645	0,633247598890589					+	+	+	+	27	27	27	33,4	33,4	33,4	106,92	0	184,72	39230000	56	287	5.7100625038147	13.7078981399536	14.4895973205566	12.2319107055664	14.7730360031128
O94915;O94915-2	O94915	Protein furry homolog-like	FRYL	+				+	+	8,15144081495821	0			+	+	dsRNA_PEG;Silv_PEG	7,2482967667297	9,31134820562561E-05	-2,67439699172974	-2,40563905036286	5,95615162028245	0,00171704180064309	-1,89263033866882	-1,68709825911969					+	+	+	+	73	73	72	37,4	37,4	37,1	339,59	0	323,31	130820000	135	836	NaN	11.2114629745483	13.4557123184204	9.85706329345703	13.8430376052856
O94916-4	O94916-4	Nuclear factor of activated T-cells 5	NFAT5			+			+	1,2890692661351	0,00842888402625821						0,984471792408951	0,140695059625213	-0,78755784034729	-0,554189571479161	0,488235788928684	0,547128302538422	0,278532266616821	0,220515214326777						+	+	+	7	7	1	8,3	8,3	1,5	167,73	0	19,917	3927000	34	36	NaN	NaN	10.7052869796753	9.29252910614014	11.4615306854248
O94919	O94919	Endonuclease domain-containing 1 protein	ENDOD1	+			+		+	6,66092482777072	0			+	+	dsRNA_PEG;Silv_PEG	5,09672419347797	0,00063174233604967	1,96627993583679	1,68118384674355	4,71146550868068	0,00219235836627141	1,84618706703186	1,56198733115602					+	+	+	+	10	10	10	39,2	39,2	39,2	55,016	0	114,59	13709000	24	111	NaN	9.76987075805664	12.5004682540894	6.71355819702148	12.9556503295898
O94921;O94921-3;O94921-2;Q96Q40-6	O94921;O94921-3;O94921-2	Cyclin-dependent kinase 14	CDK14					+	+	4,63802047986975	7,97448165869218E-06			+	+	dsRNA_PEG;Silv_PEG	5,15186512632111	8,39506172839506E-05	-3,27929539680481	-2,56694402745839	3,54118504104051	0,000387832699619772	-3,45410068035126	-2,27458213503322						+		+	5	3	2	12,8	9,4	6,4	53,056	0	12,92	1218800	26	17	NaN	NaN	NaN	NaN	9.57078552246094
O94923	O94923	D-glucuronyl C5-epimerase	GLCE				+		+	5,11049220687313	9,21234454168586E-06			+		dsRNA_PEG	6,49047594429961	0,000414690841469084	2,03010220527649	1,83024521594506	1,77863427468273	0,114297553449416	0,728813123703003	0,591103388829666						+	+	+	12	12	12	31,3	31,3	31,3	70,1	0	71,166	8906200	30	74	NaN	NaN	9.6295747756958	NaN	9.6255989074707
O94925-3;O94925;O94925-2	O94925-3;O94925	Glutaminase kidney isoform, mitochondrial	GLS		+				+	6,07647545693218	5,3835800807537E-06			+		dsRNA_PEG	5,41519852258508	0,000870116156282999	1,79518494606018	1,57635173716805	0,0784354473041429	0,932601206123396	0,0399733543395997	0,033743411824159						+	+	+	16	16	16	39	39	39	65,459	0	154,44	24811000	31	195	NaN	NaN	NaN	NaN	NaN
O94927;O94927-2	O94927	HAUS augmin-like complex subunit 5	HAUS5	+				+	+	10,5284672386778	0			+	+	dsRNA_PEG;Silv_PEG	7,77060911278306	0,000976005407232173	-1,61451559066772	-1,52787242288978	7,21991934902304	0,00529703372612759	-1,31925849914551	-1,24973204580888					+	+	+	+	16	16	16	31,9	31,9	31,9	71,682	0	67,781	23715000	34	121	18.0650787353516	NaN	11.9865884780884	9.1482982635498	13.6880321502686
O94941;O94941-2	O94941;O94941-2	RING finger protein 37	UBOX5					+	+	5,38311580719966	6,10066090493137E-06			+	+	dsRNA_PEG;Silv_PEG	4,06879271996966	0,000503898235535495	-2,19875712394714	-1,72853857828354	5,54554287014817	0,00147005444646098	-2,02624936103821	-1,76212983980819								+	4	4	4	12,2	12,2	12,2	58,965	0,0017521	2,5884	391750	26	8	NaN	10.8271045684814	NaN	10.6973152160645	9.17090129852295
O94952;O94952-1	O94952;O94952-1	F-box only protein 21	FBXO21					+	+	5,56773577318	4,33134813210612E-06			+	+	dsRNA_PEG;Silv_PEG	6,34546070181477	0,00067752936718454	-1,82862210273743	-1,6574746664429	3,40522451591304	0,0172744860943168	-1,15072154998779	-0,973670110706658						+	+	+	5	5	5	14,2	14,2	14,2	72,269	0	26,772	2157000	23	44	NaN	NaN	9.05327415466309	NaN	NaN
O94953	O94953	Lysine-specific demethylase 4B	KDM4B						+	1,56856688624826	0,00387299158377965						1,78485558458685	0,331584451804079	-0,434703588485718	-0,381820468479757	1,49825733177322	0,242595618709295	-0,516853332519531	-0,433170477306739						+	+	+	2	2	2	2,5	2,5	2,5	121,9	0	5,8238	1604200	47	14	NaN	NaN	10.5047197341919	NaN	9.09526538848877
O94964;O94964-2;O94964-4;O94964-3	O94964;O94964-2;O94964-4	Protein SOGA1;N-terminal form;C-terminal 80 kDa form	SOGA1	+				+	+	2,45230074670242	0,000475354490209318						3,4938067818942	0,122628637059724	-0,635244703292847	-0,579032201753467	1,92284100666019	0,187850122850123	-0,571482753753662	-0,48859154039943					+	+	+	+	19	19	18	19	19	18,1	159,76	0	100,31	17463000	81	124	NaN	11.9646654129028	12.6605749130249	8.33962726593018	13.3920488357544
O94966-7;O94966-6;O94966-3;O94966-4	O94966-7;O94966-6;O94966-3;O94966-4	Ubiquitin carboxyl-terminal hydrolase 19	USP19					+	+	11,4375313832049	0			+	+	dsRNA_PEG;Silv_PEG	8,15754756375937	0,000378017462763225	-2,04718017578125	-1,92538563569307	8,93009533875243	0,00116904276985743	-1,91738724708557	-1,83324627265717						+	+	+	36	36	2	46,1	46,1	3,9	150,66	0	323,31	39744000	64	326	NaN	10.6879005432129	12.3026390075684	NaN	13.9113922119141
O94967;O94967-2;O94967-3;O94967-4	O94967;O94967-2;O94967-3;O94967-4	WD repeat-containing protein 47	WDR47					+	+	1,13772259867518	0,0128767705382436			+		dsRNA_PEG	1,97435971213413	0,00217261219792865	-2,11782126426697	-1,31310318321765	0,58257678189626	0,119322820849759	-1,11307697296143	-0,582361889174515							+	+	5	5	5	8,1	8,1	8,1	101,95	0	9,6115	559090	43	10	NaN	NaN	8.79720783233643	NaN	10.2878274917603
O94972;O94972-2;O94972-3	O94972;O94972-2;O94972-3	E3 ubiquitin-protein ligase TRIM37	TRIM37							0,649641061150744	0,0602959567850712						1,1843712372598	0,233594516594517	-0,580726146697998	-0,458675341787957	0,721202674147896	0,37032044198895	-0,430649757385254	-0,332097964887936						+	+	+	5	5	5	9,1	9,1	9,1	107,9	0	43,738	2422300	41	43	NaN	NaN	NaN	NaN	7.94427299499512
O94973;O94973-2;O94973-3	O94973;O94973-2;O94973-3	AP-2 complex subunit alpha-2	AP2A2	+		+			+	2,54950504565172	0,000386415787058284						0,145998595819845	0,920708692365835	0,0439889907836915	0,039435922199667	2,85124179945715	0,233572534232983	0,483653831481934	0,441716680561397					+	+	+	+	25	18	18	44,4	33,5	33,5	103,96	0	228,41	27059000	49	310	NaN	11.0272150039673	10.844313621521	12.4752264022827	12.8386325836182
O94979;O94979-4;O94979-9;O94979-3;O94979-2;O94979-8;O94979-6;O94979-10;O94979-7;O94979-5	O94979;O94979-4;O94979-9;O94979-3;O94979-2;O94979-8;O94979-6;O94979-10;O94979-7;O94979-5	Protein transport protein Sec31A	SEC31A	+				+	+	3,56019013873057	6,47211788500433E-05						3,20622617187405	0,0919311693390692	-0,70534462928772	-0,629607518105822	2,29576234626654	0,440911701363963	-0,30665225982666	-0,284917124180892					+	+	+	+	28	28	28	35	35	35	133,01	0	302,69	75630000	47	418	12.2483129501343	13.1844100952148	15.2213230133057	10.8718280792236	16.251407623291
O94985;O94985-2	O94985;O94985-2	Calsyntenin-1;Soluble Alc-alpha;CTF1-alpha	CLSTN1				+		+	3,31817562966482	9,74274767378216E-05			+	+	dsRNA_PEG;Silv_PEG	3,43488107359508	0,000391852570320078	2,6451849937439	1,8715991279677	1,89386587532422	0,00750918442321822	1,79950332641602	1,1669553364021						+	+	+	3	3	3	4,3	4,3	4,3	109,79	0	13,579	845840	37	12	NaN	NaN	NaN	NaN	NaN
O94986;O94986-1;O94986-2;O94986-3	O94986;O94986-1;O94986-2;O94986-3	Centrosomal protein of 152 kDa	CEP152					+	+	2,5245405534136	0,000403284671532847			+	+	dsRNA_PEG;Silv_PEG	2,53693133305439	0,0272629291612342	-1,02547292709351	-0,834081004882246	2,29966989272512	0,0423428571428571	-0,978325653076172	-0,78710009415279								+	2	2	2	1,7	1,7	1,7	195,62	0	5,2423	373610	96	5	NaN	7.34686803817749	NaN	NaN	8.3674144744873
O94992	O94992	Protein HEXIM1	HEXIM1	+		+			+	4,72450761338758	8,16326530612245E-06			+		dsRNA_PEG	5,84330833521911	0,00360290556900726	-1,30858874320984	-1,20329560185686	0,699980816785774	0,560107940873152	-0,250831365585327	-0,213098337728415					+	+	+	+	7	7	7	29	29	29	40,623	0	44,574	10144000	13	72	NaN	12.3003234863281	13.3268508911133	11.6466484069824	14.2432479858398
O95059	O95059	Ribonuclease P protein subunit p14	RPP14					+	+	2,21053826900675	0,00082497308934338			+	+	dsRNA_PEG;Silv_PEG	2,16146931699131	0,00087644382219111	-2,6861163854599	-1,57021445858117	1,56063890106433	0,00503188405797101	-2,32888268232346	-1,26618867893559								+	2	2	2	29	29	29	13,693	0	31,009	836130	9	14	NaN	NaN	NaN	NaN	NaN
O95067	O95067	G2/mitotic-specific cyclin-B2	CCNB2	+				+	+	4,28464526953792	1,42551674982181E-05			+		dsRNA_PEG	4,72799500527913	0,0352063018948265	-0,859205389022827	-0,792485347865026	2,67321652120074	0,197519707436002	-0,531123781204224	-0,477548104742939					+	+	+	+	13	13	12	43	43	43	45,281	0	68,883	15306000	22	129	NaN	10.1413412094116	13.5959568023682	13.1423149108887	14.3818807601929
O95070	O95070	Protein YIF1A	YIF1A	+			+		+	6,09518115606146	5,44959128065395E-06			+	+	dsRNA_PEG;Silv_PEG	5,46852650433032	0,0010547263681592	1,70125937461853	1,50662046337667	4,40223673722308	0,00729437869822485	1,34662985801697	1,1730945406848					+	+	+	+	8	8	8	34,1	34,1	34,1	32,011	0	110,07	19767000	8	105	NaN	14.6747989654541	15.4585027694702	13.7299394607544	15.8748369216919
O95071;O95071-2	O95071;O95071-2	E3 ubiquitin-protein ligase UBR5	UBR5	+				+	+	8,93513991482042	0			+	+	dsRNA_PEG;Silv_PEG	8,03975236173308	0,00120116241524056	-1,54388875961304	-1,47092737694594	6,13506301805601	0,00997880341880342	-1,17992300987244	-1,10118077066791					+	+	+	+	75	75	75	37,3	37,3	37,3	309,35	0	323,31	154020000	131	1087	8.02619171142578	13.0466976165771	14.637134552002	11.4333248138428	15.0191125869751
O95081;O95081-2	O95081	Arf-GAP domain and FG repeat-containing protein 2	AGFG2	+				+	+	1,41036573450271	0,00598359433258762			+		dsRNA_PEG	1,69740125124268	0,0434501775642365	-1,01371512413025	-0,757394552146117	1,32267181849899	0,212125376732972	-0,572036838531494	-0,461880351227358					+	+	+	+	5	5	5	15	15	15	48,962	0	22,372	1692000	15	25	9.02189636230469	13.7072515487671	13.0193128585815	11.7406244277954	14.0702886581421
O95139;O95139-2	O95139;O95139-2	NADH dehydrogenase [ubiquinone] 1 beta subcomplex subunit 6	NDUFB6		+				+	2,98287161808571	0,000169141706519003			+	+	dsRNA_PEG;Silv_PEG	2,58442585778604	0,000176271186440678	3,99883399009705	2,13060272802597	1,24074573806693	0,0121254901960784	1,97936520576477	1,05745432347569						+	+	+	2	2	2	29,7	29,7	29,7	15,489	0	23,674	5865200	8	19	NaN	NaN	NaN	NaN	NaN
O95140;O95140-2	O95140	Mitofusin-2	MFN2				+		+	7,66765233518996	0			+	+	dsRNA_PEG;Silv_PEG	6,67295060937851	8,58369098712446E-05	2,81605606079102	2,46481238356325	4,59016262395773	0,00273473917869034	1,71429781913757	1,45740500663285						+	+	+	18	17	17	32,4	32,4	32,4	86,401	0	64,453	11319000	41	115	NaN	NaN	8.67443943023682	NaN	12.2902784347534
O95149	O95149	Snurportin-1	SNUPN							0,547903324483198	0,086973382803678						0,711872792733648	0,14155156102176	-0,899756550788879	-0,553161028398681	0,0256860163932344	0,94935835127653	-0,0390844345092773	-0,0256548858927448								+	2	2	2	10,3	10,3	10,3	41,142	0	46,334	549050	19	17	9.62159442901611	NaN	9.54488754272461	NaN	12.0056247711182
O95155;O95155-2;O95155-4;O95155-3	O95155;O95155-2;O95155-4;O95155-3	Ubiquitin conjugation factor E4 B	UBE4B	+		+			+	2,74162032176582	0,000269331429931002				+	Silv_PEG	2,34447164731813	0,138656552247298	0,6445472240448	0,557143208341399	2,83675938699508	0,0479630184907546	0,897429466247559	0,762338853846785					+	+	+	+	36	36	36	42,2	42,2	42,2	146,18	0	288,38	31669000	63	406	NaN	9.8162317276001	13.9235134124756	9.9590311050415	14.7480878829956
O95159	O95159	Zinc finger protein-like 1	ZFPL1	+			+		+	4,75720565935934	8,23384108686702E-06			+	+	dsRNA_PEG;Silv_PEG	4,04000268622004	0,000271028037383178	2,70446915626526	2,0211438015833	2,52603496224985	0,00669852104664391	1,63126130104065	1,19355223600456				+	+	+	+	+	6	6	6	20	20	20	34,114	0	23,454	16265000	13	59	NaN	10.5389652252197	13.393256187439	11.9057626724243	14.3283948898315
O95163	O95163	Elongator complex protein 1	IKBKAP	+				+	+	6,337468215925	6,15384615384615E-06			+		dsRNA_PEG	6,69813648146764	0,0194326557962922	-0,931854677200318	-0,890227422518202	4,343410602478	0,0600289296046287	-0,780031633377075	-0,71727659574777					+	+	+	+	51	51	51	54,6	54,6	54,6	150,25	0	323,31	113000000	63	712	NaN	12.9933805465698	14.8527250289917	11.5988903045654	15.3589944839478
O95166;Q9H0R8;Q9H0R8-2	O95166;Q9H0R8;Q9H0R8-2	Gamma-aminobutyric acid receptor-associated protein;Gamma-aminobutyric acid receptor-associated protein-like 1	GABARAP;GABARAPL1				+		+	6,93626024587272	0			+	+	dsRNA_PEG;Silv_PEG	5,65540154680095	0,00102899033655448	1,69728283882141	1,51414272733997	5,64024215275945	0,00149732620320856	1,9994264125824	1,7489436363243						+	+	+	4	4	3	34,2	34,2	34,2	13,918	0	11,81	6515500	3	24	NaN	NaN	15.7302579879761	13.8109731674194	15.973069190979
O95167	O95167	NADH dehydrogenase [ubiquinone] 1 alpha subcomplex subunit 3	NDUFA3				+		+	8,1962207044018	0			+	+	dsRNA_PEG;Silv_PEG	6,77021769740795	0	8,12928280830383	5,814010513294	5,133182539205	0,000131147540983607	5,75615606307983	3,86254281468127						+	+		1	1	1	41,7	41,7	41,7	9,2787	0	11,667	1993500	4	7	NaN	NaN	NaN	NaN	NaN
O95168;O95168-2	O95168;O95168-2	NADH dehydrogenase [ubiquinone] 1 beta subcomplex subunit 4	NDUFB4				+		+	9,09421045190541	0			+	+	dsRNA_PEG;Silv_PEG	9,369838288263	7,82122905027933E-05	2,79679589271545	2,64370948442714	5,17715392968467	0,00468620689655172	1,45009927749634	1,29282321082343						+	+	+	5	5	5	34,9	34,9	34,9	15,208	0	18,876	5284500	5	27	NaN	NaN	NaN	NaN	11.7049407958984
O95169;O95169-3;O95169-2	O95169;O95169-3;O95169-2	NADH dehydrogenase [ubiquinone] 1 beta subcomplex subunit 8, mitochondrial	NDUFB8				+		+	4,37133008052293	1,3133892739876E-05			+	+	dsRNA_PEG;Silv_PEG	3,76199886400234	7,52688172043011E-05	5,32656035423279	3,06690182207743	2,12992600614595	0,00177677224736048	2,95811448097229	1,64863509531454						+	+	+	5	5	5	38,7	38,7	38,7	21,766	0	20,134	3873400	8	30	NaN	NaN	NaN	NaN	NaN
O95182	O95182	NADH dehydrogenase [ubiquinone] 1 alpha subcomplex subunit 7	NDUFA7				+		+	7,24089709889534	0			+	+	dsRNA_PEG;Silv_PEG	5,6658133428896	0,000285714285714286	5,251979637146	3,82532290647316	4,0108096502685	0,000555023923444976	2,92580895423889	2,13619953849627						+	+	+	2	2	2	25,7	25,7	25,7	12,551	0	5,0848	1843400	7	21	NaN	NaN	NaN	NaN	NaN
O95197;O95197-7;O95197-2;O95197-4	O95197;O95197-7;O95197-2;O95197-4	Reticulon-3	RTN3	+			+		+	5,95981242971248	5,10855683269476E-06			+	+	dsRNA_PEG;Silv_PEG	4,17923760856692	0,00951330616159195	1,15404944419861	1,01478715832063	6,28422268438617	0,00456448111159357	1,40529232025146	1,29999148396569					+	+	+	+	3	3	1	6,2	6,2	1,4	112,61	0	70,068	11846000	46	49	NaN	11.0627880096436	12.4525241851807	11.4584064483643	12.4119348526001
O95202;O95202-2;O95202-3	O95202	LETM1 and EF-hand domain-containing protein 1, mitochondrial	LETM1				+		+	8,33496109523936	0			+	+	dsRNA_PEG;Silv_PEG	7,06362879556134	0,000261682242990654	4,5515124797821	3,78603722914127	4,40309562259992	0,00118518518518519	2,27797532081604	1,82214204420063						+	+	+	16	16	16	35,3	35,3	35,3	83,353	0	80,256	14057000	39	91	NaN	NaN	8.68954372406006	NaN	NaN
O95208;O95208-2;O95208-3	O95208;O95208-2;O95208-3	Epsin-2	EPN2				+		+	0,992899792438163	0,0197465812705556				+	Silv_PEG	0,849498763181157	0,0548736196319018	1,26661405563354	0,717936472336041	0,948065860466833	0,0400837209302326	1,43034753799438	0,799569140371757						+	+		2	2	2	4,5	4,5	4,5	68,481	0	7,9613	397340	24	13	NaN	NaN	NaN	7.87713098526001	9.6467924118042
O95210	O95210	Starch-binding domain-containing protein 1	STBD1					+	+	3,18171258241411	0,000115282919090428			+	+	dsRNA_PEG;Silv_PEG	1,88071652442127	0,00591299974855419	-1,65613117218018	-1,10247366478668	3,50851163576389	0,000451730418943534	-3,40028538703918	-2,24178089991054						+		+	6	6	6	25,1	25,1	25,1	39,007	0	11,142	2140100	26	20	NaN	NaN	NaN	NaN	NaN
O95219;O95219-2	O95219	Sorting nexin-4	SNX4	+				+	+	3,03007563381015	0,000157841140529532						3,12701204357113	0,0850358126721763	-0,724893999099732	-0,642922859853499	1,16634421917871	0,471245965596737	-0,302945804595947	-0,265596537776515					+	+	+	+	17	17	17	54	54	54	51,908	0	123,72	21400000	26	163	NaN	13.3040657043457	15.3122091293335	12.2903356552124	15.8462495803833
O95229;O95229-2	O95229;O95229-2	ZW10 interactor	ZWINT	+				+	+	4,78096339985865	8,28843762950684E-06			+	+	dsRNA_PEG;Silv_PEG	4,32074284620854	0,000476351351351351	-2,18896160125732	-1,7546750923596	4,27393705037766	0,00175837879968823	-2,06237707138062	-1,66710545572348					+	+	+	+	11	11	11	57,8	57,8	57,8	31,293	0	126,05	12707000	15	75	NaN	15.9405660629272	15.198637008667	13.5327215194702	15.5523691177368
O95232;O95232-2	O95232	Luc7-like protein 3	LUC7L3	+				+	+	8,42368949755673	0			+	+	dsRNA_PEG;Silv_PEG	7,80694382132353	6,4E-05	-3,19492774009705	-2,87604455112675	5,9650978428572	0,000437037037037037	-2,63496046066284	-2,25384182650676					+	+	+	+	12	12	12	25,9	25,9	25,9	51,466	0	298,44	13197000	19	144	8.37482261657715	13.425085067749	13.9197015762329	11.0571794509888	14.6432361602783
O95235;O95235-2	O95235;O95235-2	Kinesin-like protein KIF20A	KIF20A					+	+	1,98475174326883	0,0013538967715402						2,20808593369502	0,0965983638488508	-0,73959755897522	-0,620732092559374	1,92656077353497	0,130784864864865	-0,677063703536987	-0,563926907677586						+	+	+	10	10	10	18,3	18,3	18,3	100,28	0	29,844	2774900	49	45	NaN	NaN	11.7163906097412	10.1670417785645	11.8096075057983
O95239;O95239-2;Q2VIQ3;Q6ZMV9;Q6ZMV9-3	O95239;O95239-2	Chromosome-associated kinesin KIF4A	KIF4A	+				+	+	3,70728620641498	4,77897252090801E-05			+	+	dsRNA_PEG;Silv_PEG	2,72987229195893	0,0163767262848087	-1,13095326423645	-0,91699266028513	5,40830924866516	0,0105401950891356	-1,18777222633362	-1,08763659743606					+	+	+	+	28	28	27	29,1	29,1	28,2	139,88	0	182,74	20932000	60	207	NaN	12.6513433456421	13.8481340408325	11.0930213928223	14.2287435531616
O95248;O95248-4;O95248-5	O95248;O95248-4;O95248-5	Myotubularin-related protein 5	SBF1						+	1,17533499060453	0,0115781584582441						1,83029031946121	0,146100659754948	-0,659664821624756	-0,547319784461338	0,721258971441993	0,413330192098586	-0,383037519454956	-0,303052904339709						+	+	+	26	26	26	22,6	22,6	22,6	208,44	0	127,88	19293000	87	210	NaN	9.08730411529541	12.2996950149536	NaN	13.2961988449097
O95249;O95249-2	O95249;O95249-2	Golgi SNAP receptor complex member 1	GOSR1				+		+	5,92974319170419	5,03461296412838E-06			+	+	dsRNA_PEG;Silv_PEG	5,88951019072064	0,00109675303378157	1,65692057609558	1,49395928160779	3,77823194624857	0,0216057471264368	1,05985369682312	0,925045886572967						+	+	+	10	10	10	49,6	49,6	49,6	28,612	0	109,6	21568000	16	142	NaN	NaN	13.4906005859375	NaN	13.4322805404663
O95251;O95251-2;O95251-4;O95251-3;O95251-5	O95251;O95251-2;O95251-4;O95251-3;O95251-5	Histone acetyltransferase KAT7	KAT7						+	1,36952698423644	0,00669824236817761	+		+		dsRNA_PEG	7,79076378319174	8,27250608272506E-05	2,80297784805298	2,55327627120283	0,16652319829837	0,496552885458691	-0,600162696838379	-0,249830644541912						+		+	4	4	4	10,3	10,3	10,3	70,642	0	6,3389	3872800	28	16	NaN	NaN	9.25339794158936	NaN	NaN
O95260-2;O95260	O95260-2;O95260	Arginyl-tRNA--protein transferase 1	ATE1					+	+	9,25091302984974	0			+	+	dsRNA_PEG;Silv_PEG	8,50367342248537	8,20265379975875E-05	-2,74023456573486	-2,54783499382466	6,2498461674347	0,00118875502008032	-2,04192824363709	-1,82467599061999						+	+	+	8	8	8	25,1	25,1	25,1	59,031	0	52,455	4022100	20	49	NaN	13.8797750473022	NaN	NaN	9.93694686889648
O95271;O95271-2;Q9H2K2	O95271	Tankyrase-1	TNKS						+	2,23431848337464	0,000799827064418504			+	+	dsRNA_PEG;Silv_PEG	3,20580987564845	0,0112437529467232	-1,18097348213196	-0,982964272343385	1,87521041952174	0,0411685047448064	-1,04559893608093	-0,793352853331378		+	+			+	+	+	8	8	8	9,3	9,3	9,3	142,04	0	18,628	2792100	61	44	NaN	NaN	NaN	NaN	8.0910120010376
O95273;O95273-2	O95273;O95273-2	Cyclin-D1-binding protein 1	CCNDBP1					+	+	1,03372708990745	0,0175190932868352			+	+	dsRNA_PEG;Silv_PEG	1,11377529283557	0,00364797424201771	-2,85260260105133	-1,20032419529399	2,87828213048928	0,0323023318145269	-1,00608682632446	-0,841672062717926							+	+	4	4	4	16,9	16,9	16,9	40,262	0	32,533	5724400	12	35	NaN	12.3274402618408	11.5834589004517	NaN	12.2360744476318
O95292	O95292	Vesicle-associated membrane protein-associated protein B/C	VAPB	+			+		+	4,65325844032533	8,02568218298555E-06			+		dsRNA_PEG	4,26183058053975	0,00386291179596174	1,37227864265442	1,18458700922237	2,69578278769714	0,0726328638497653	0,792670679092407	0,679897909373867				+	+	+	+	+	9	8	6	46,9	46,9	35,4	27,228	0	50,168	45625000	15	130	NaN	13.2675323486328	14.5332078933716	12.2958841323853	15.1105241775513
O95295	O95295	SNARE-associated protein Snapin	SNAPIN	+						0,348560321020724	0,194278575890069						0,0555262516273865	0,885944004869142	-0,0875483512878419	-0,056154517650401	0,410138097690263	0,365878138847858	0,528681421279907	0,335541242427146					+	+	+	+	4	4	4	52,2	52,2	52,2	14,874	0	130,07	8746000	9	45	12.8477029800415	16.2781410217285	15.6096696853638	13.7959384918213	16.3715553283691
O95297;O95297-2;O95297-3;O95297-4	O95297;O95297-2;O95297-3;O95297-4	Myelin protein zero-like protein 1	MPZL1				+		+	5,90366133724411	4,99375780274657E-06			+	+	dsRNA_PEG;Silv_PEG	5,24176938736197	9,72972972972973E-05	2,90278720855713	2,3443867680182	4,03390102311908	0,00163404255319149	2,19417262077332	1,72105457826531						+	+	+	5	5	5	24,5	24,5	24,5	29,082	0	8,6198	1299500	10	16	NaN	NaN	NaN	NaN	NaN
O95299;O95299-2	O95299;O95299-2	NADH dehydrogenase [ubiquinone] 1 alpha subcomplex subunit 10, mitochondrial	NDUFA10				+		+	5,86975192898315	4,9079754601227E-06	+		+		dsRNA_PEG	6,44282265506271	8,27300930713547E-05	2,82321391105652	2,44582191448541	1,79196467405295	0,073552224824356	0,862787342071533	0,67729458116237						+	+	+	11	11	11	28,5	28,5	28,5	40,75	0	64,886	8595200	20	84	NaN	NaN	NaN	NaN	NaN
O95302;O95302-3;O95302-2;Q75LS8	O95302;O95302-3	Peptidyl-prolyl cis-trans isomerase FKBP9	FKBP9				+		+	9,60027768921561	0			+	+	dsRNA_PEG;Silv_PEG	8,64531775759797	7,82013685239492E-05	2,57488436698914	2,41158685774118	6,32657639541935	0,00172213247172859	1,86840982437134	1,68907220344204						+	+	+	9	9	9	22,6	22,6	22,6	63,083	0	59,03	11439000	25	87	NaN	NaN	NaN	NaN	NaN
O95319;O95319-5;O95319-2;O95319-4;O95319-3	O95319;O95319-5;O95319-2;O95319-4;O95319-3	CUGBP Elav-like family member 2	CELF2				+		+	3,91537580858223	3,80228136882129E-05			+	+	dsRNA_PEG;Silv_PEG	3,57023835482581	0,00122605363984674	1,85846166610718	1,45647879116417	3,70205059185123	0,00195448079658606	2,08553318977356	1,61054744117077		+	+			+	+	+	3	3	3	7,5	7,5	7,5	54,284	0	7,9089	505880	17	8	NaN	NaN	NaN	NaN	NaN
O95336	O95336	6-phosphogluconolactonase	PGLS	+			+		+	5,25352809823655	9,65250965250965E-06			+	+	dsRNA_PEG;Silv_PEG	3,92950039114315	7,25388601036269E-05	3,92537403106689	2,59831741463122	4,04117515834635	0,000177121771217712	4,29868006706238	2,79651660063829					+	+	+		11	11	11	75,6	75,6	75,6	27,547	0	142,64	8861900	13	80	11.2693023681641	13.4580221176147	14.7950248718262	11.5746412277222	15.6290721893311
O95340;O95340-2	O95340;O95340-2	Bifunctional 3-phosphoadenosine 5-phosphosulfate synthase 2;Sulfate adenylyltransferase;Adenylyl-sulfate kinase	PAPSS2	+				+	+	1,83823127883521	0,00195075075075075						2,88072433978818	0,170925362049759	-0,575964641571045	-0,518084442360372	0,976498932925535	0,483141143260409	-0,299895715713501	-0,258212473262482					+	+	+	+	27	27	27	59,3	59,3	59,3	69,5	0	202,97	20940000	32	203	8.6547794342041	14.1770305633545	14.5290031433105	12.2163820266724	14.7142992019653
O95342	O95342	Bile salt export pump	ABCB11					+	+	3,07537241277621	0,000148760330578512			+	+	dsRNA_PEG;Silv_PEG	3,82469361347186	0,000173217854763491	-2,96942715644836	-2,11889359923436	2,1356079937495	0,00413513513513513	-2,05145983695984	-1,32406355605409						+	+	+	2	2	2	2,6	2,6	2,6	146,41	0,00089339	3,0009	3849800	66	27	NaN	NaN	NaN	NaN	NaN
O95347;O95347-2	O95347;O95347-2	Structural maintenance of chromosomes protein 2	SMC2	+				+	+	8,2907452313251	0			+	+	dsRNA_PEG;Silv_PEG	6,74317263094914	0,00175615615615616	-1,46753697395325	-1,3682802699193	6,04019699345355	0,00723054114158636	-1,26815848350525	-1,17492926277971					+	+	+	+	51	51	51	48,1	48,1	48,1	135,65	0	323,31	232090000	65	789	9.81114959716797	15.5738544464111	16.262077331543	14.9321689605713	16.6214218139648
O95352;O95352-3;O95352-2	O95352;O95352-3;O95352-2	Ubiquitin-like modifier-activating enzyme ATG7	ATG7			+			+	2,54235599119885	0,000393127147766323			+		dsRNA_PEG	4,86362628926508	0,000883769633507853	-1,83421330451965	-1,56575990252511	0,107178041121858	0,800311929543635	-0,13874773979187	-0,0936915174505332						+	+	+	16	16	16	34,9	34,9	34,9	77,959	0	70,646	7579300	38	107	NaN	NaN	10.5696659088135	8.58995056152344	12.2538766860962
O95361;O95361-2;Q309B1	O95361;O95361-2;Q309B1	Tripartite motif-containing protein 16;Tripartite motif-containing protein 16-like protein	TRIM16;TRIM16L					+	+	7,39678814612322	0			+	+	dsRNA_PEG;Silv_PEG	5,68773832121868	9,86301369863014E-05	-2,82671065330505	-2,35708160675709	7,33213640272042	0,000563552833078101	-2,3036114692688	-2,10647496352865						+	+	+	16	16	16	38,8	38,8	38,8	63,954	0	62,217	10547000	26	82	NaN	NaN	12.3875598907471	NaN	13.2944774627686
O95372	O95372	Acyl-protein thioesterase 2	LYPLA2							0,209479525580902	0,3830294881589						0,535387422883868	0,418220570849519	-0,438109159469604	-0,316542964993469	0,204514471959666	0,708916557161629	-0,185876369476318	-0,136365961893696						+	+	+	7	7	7	57,6	57,6	57,6	24,737	0	127,12	12275000	12	97	NaN	15.0602312088013	13.5338163375854	NaN	14.6606645584106
O95373	O95373	Importin-7	IPO7	+		+			+	3,31465626096285	9,73209404045927E-05				+	Silv_PEG	2,70198541605802	0,101741697416974	0,701638460159302	0,612014842231561	3,35140169765886	0,0430564885496183	0,897154569625854	0,78374519793683			+		+	+	+	+	44	44	44	56,6	56,6	56,6	119,52	0	323,31	214960000	42	728	12.9609613418579	16.1326007843018	16.3407192230225	14.5102701187134	17.4416790008545
O95376	O95376	E3 ubiquitin-protein ligase ARIH2	ARIH2	+				+	+	8,77385626817362	0			+	+	dsRNA_PEG;Silv_PEG	7,31014089568717	0,000380952380952381	-5,1330397605896	-4,24195860061078	7,09441000117323	0	-5,31042699813843	-4,30520285872036					+	+	+	+	17	17	17	38,9	38,9	38,9	57,818	0	270,92	39168000	25	170	NaN	12.7554302215576	13.2290143966675	11.5190467834473	14.0379762649536
O95382;O95382-3;O95382-2	O95382;O95382-3;O95382-2	Mitogen-activated protein kinase kinase kinase 6	MAP3K6							0,0414347410048019	0,869132300357568						0,110778976720287	0,963055297467406	-0,0193675994873046	-0,0181831169055891	0,108008840399815	0,883326862867877	0,0694342613220216	0,0560417167067664						+	+	+	11	11	11	14,8	14,8	14,8	142,59	0	36,099	3348900	51	50	NaN	NaN	8.1383228302002	NaN	10.0625858306885
O95391	O95391	Pre-mRNA-splicing factor SLU7	SLU7					+	+	8,35672147381777	0			+	+	dsRNA_PEG;Silv_PEG	6,42358829957706	0,000481848184818482	-1,91785774230957	-1,73483780401639	7,92221565596104	0,00304142632406922	-1,49392685890198	-1,42292025392314						+	+	+	7	7	7	19,5	19,5	19,5	68,386	0	21,056	2131000	32	39	NaN	9.89642333984375	11.6414194107056	NaN	11.5629577636719
O95394;O95394-3;O95394-4	O95394;O95394-3;O95394-4	Phosphoacetylglucosamine mutase	PGM3	+				+	+	1,21821199502693	0,0102927004674577						1,19959713768702	0,346397086873591	-0,445742511749267	-0,370820268661982	0,0522735591667554	0,950422379342146	0,0301722049713136	0,0250596754487763					+	+	+	+	10	10	10	30,6	30,6	30,6	59,851	0	45,064	8413900	29	53	NaN	11.3609571456909	12.908392906189	10.070255279541	13.2891540527344
O95396	O95396	Adenylyltransferase and sulfurtransferase MOCS3;Molybdopterin-synthase adenylyltransferase;Molybdopterin-synthase sulfurtransferase	MOCS3	+				+	+	9,80643418924238	0			+	+	dsRNA_PEG;Silv_PEG	7,73891380967555	0,000128138528138528	-2,51623044013977	-2,30992255965569	6,74169281120744	0,00176201733648542	-1,82222065925598	-1,67158118641136					+	+	+	+	16	16	16	47,4	47,4	47,4	49,669	0	163,8	29696000	28	160	NaN	13.1199789047241	13.5155763626099	11.7590560913086	14.5385522842407
Q96JA3;O95397;Q96JA3-3;Q96JA3-2	Q96JA3;O95397;Q96JA3-3;Q96JA3-2	Pleckstrin homology domain-containing family A member 8;Putative protein PLEKHA9	PLEKHA8;PLEKHA8P1			+			+	1,59936863853168	0,00357101672112243			+		dsRNA_PEG	1,58157719506184	0,0126019100861868	-1,46549167633057	-0,962979495968399	2,02707890522169	0,116207563764292	-0,704666519165039	-0,587844999422079								+	2	2	2	6,4	6,4	6,4	58,261	0,0021758	2,4521	293200	31	6	NaN	NaN	8.55047702789307	NaN	8.74075889587402
O95400	O95400	CD2 antigen cytoplasmic tail-binding protein 2	CD2BP2					+	+	3,68161605272846	4,99108734402852E-05			+	+	dsRNA_PEG;Silv_PEG	3,4531391678219	7,48898678414097E-05	-4,04019317626953	-2,48326440490196	3,65610020088936	0,000536502546689304	-3,18825922012329	-2,18584423523547						+	+	+	5	5	5	23,5	23,5	23,5	37,646	0	25,543	7560700	13	39	NaN	NaN	14.128155708313	NaN	14.810320854187
O95425;O95425-4;O95425-3;O95425-2	O95425;O95425-4;O95425-3;O95425-2	Supervillin	SVIL					+	+	2,99920266453919	0,000166624589750063			+	+	dsRNA_PEG;Silv_PEG	3,30372807163538	0,000128801431127013	-3,79533143043518	-2,33788065854447	2,69325913261291	0,00103181818181818	-3,15262205600739	-1,89873173805598							+	+	9	9	9	7,4	7,4	7,4	247,74	0	49,767	1752800	120	29	NaN	NaN	NaN	NaN	5.30972194671631
O95427	O95427	GPI ethanolamine phosphate transferase 1	PIGN				+		+	2,33980408889265	0,000617692477388043			+	+	dsRNA_PEG;Silv_PEG	2,43588514768283	0,000177717019822283	4,26782159805298	2,13639955274561	2,55918665870311	0,0004	4,67622785568237	2,29624637443838						+	+	+	3	3	3	4,4	4,4	4,4	105,81	0	5,5268	2911800	29	16	NaN	NaN	13.715425491333	NaN	14.3159275054932
O95433;O95433-2	O95433;O95433-2	Activator of 90 kDa heat shock protein ATPase homolog 1	AHSA1	+		+			+	2,12616666711816	0,00101186440677966				+	Silv_PEG	1,74995906256444	0,181023651145602	0,607678270339966	0,507574873609906	2,13007947031652	0,0214066820276498	1,23527226448059	0,927619747801499		+	+		+	+	+	+	14	14	14	61,2	61,2	61,2	38,274	0	296,72	98859000	20	290	14.3743600845337	17.3874282836914	17.2966117858887	14.295768737793	18.5613021850586
O95453;O95453-2;O95453-3;O95453-4	O95453;O95453-2;O95453-3;O95453-4	Poly(A)-specific ribonuclease PARN	PARN					+	+	5,57888226599531	4,35729847494553E-06			+	+	dsRNA_PEG;Silv_PEG	6,40413673458436	0,000124444444444444	-4,09162080287933	-3,33589785083444	3,98823533435047	0,0002	-3,62265336513519	-2,47885943011026		+	+					+	4	4	4	7,5	7,5	7,5	73,45	0,00015485	4,1814	1839700	29	18	NaN	NaN	8.99684047698975	NaN	11.0093383789063
O95456;O95456-2	O95456;O95456-2	Proteasome assembly chaperone 1	PSMG1					+	+	0,716060541370905	0,0479510824657081			+		dsRNA_PEG	1,36806527299635	0,015316716213126	-1,4913302898407	-0,929851225179347	0,113183091156223	0,69755500577272	-0,267138385772705	-0,142006036325823						+	+	+	6	6	6	29,5	29,5	29,5	32,854	0	16,715	4358400	15	25	NaN	NaN	10.7202444076538	NaN	11.0655508041382
O95466-2;O95466;O95466-3	O95466-2;O95466;O95466-3	Formin-like protein 1	FMNL1	+				+	+	1,49663839336445	0,00471442071442071						2,26806137486949	0,117466334164589	-0,688495206832886	-0,586733633676387	1,17318198499119	0,307754325917475	-0,459737348556519	-0,379210522744413					+	+	+	+	22	22	22	28,5	28,5	28,5	122,41	0	79,308	18033000	58	173	NaN	13.0207023620605	14.6227951049805	10.7698373794556	14.5123081207275
O95470	O95470	Sphingosine-1-phosphate lyase 1	SGPL1	+			+		+	7,70345404571473	0			+	+	dsRNA_PEG;Silv_PEG	8,08632479548709	0,000458960034379029	1,87291331291199	1,76814587328221	5,10702190163456	0,00503113325031133	1,42178196907043	1,26697416950839					+	+	+	+	18	18	18	41,2	41,2	41,2	63,523	0	267,58	101640000	27	279	NaN	13.525276184082	14.4642267227173	13.229208946228	14.9803628921509
O95476	O95476	CTD nuclear envelope phosphatase 1	CTDNEP1				+		+	2,00665811795911	0,00129232039636664			+		dsRNA_PEG	2,87091550771639	0,000276744186046512	3,31982789039612	2,01628692402951	0,666045449454384	0,0706396417629036	1,38086519241333	0,685389575010052						+	+		2	2	2	13,5	13,5	13,5	28,377	0	13,186	474180	11	10	NaN	NaN	NaN	NaN	NaN
O95478	O95478	Ribosome biogenesis protein NSA2 homolog	NSA2					+	+	5,02037926192719	8,92060660124889E-06			+	+	dsRNA_PEG;Silv_PEG	7,6498100201997	0,000172043010752688	-4,53151705265045	-3,88747905737209	2,64152734696686	0,00172019077901431	-2,61592795848846	-1,67693376368835								+	1	1	1	3,8	3,8	3,8	30,065	0,0014686	2,7138	421830	11	7	NaN	NaN	NaN	NaN	NaN
O95479	O95479	GDH/6PGL endoplasmic bifunctional protein;Glucose 1-dehydrogenase;6-phosphogluconolactonase	H6PD				+		+	4,27083412143494	1,56139105748758E-05			+	+	dsRNA_PEG;Silv_PEG	5,95560685181771	0,000775137111517367	1,81261305809021	1,62319199732949	2,36418850668562	0,0240877390326209	1,15074687004089	0,900683010187105						+	+	+	11	11	11	22,5	22,5	22,5	88,892	0	65,655	7618800	42	83	NaN	NaN	NaN	NaN	NaN
O95486;O95486-2	O95486	Protein transport protein Sec24A	SEC24A			+			+	4,89853344627471	8,60585197934595E-06						2,37362280925362	0,48152582781457	0,287962865829468	0,269329065218028	4,29509670845852	0,0903083219645293	0,687078905105591	0,637129396263724			+			+	+	+	27	27	26	31,2	31,2	30,5	119,75	0	118,08	37482000	37	403	NaN	12.1666650772095	13.6289014816284	NaN	14.4000787734985
O95487;O95487-3;O95487-2	O95487;O95487-3;O95487-2	Protein transport protein Sec24B	SEC24B	+						0,0726108724323453	0,763317759808326						0,18643770908272	0,915925533525049	0,0458967685699463	0,0418329595387995	0,0161218073794536	0,991635151515151	-0,00499773025512695	-0,00452056604170298			+		+	+	+	+	21	20	20	23,7	23,1	23,1	137,42	0	122,63	22439000	35	290	8.93271636962891	11.4719295501709	12.7790422439575	9.36968421936035	13.9966497421265
O95490;O95490-2;O95490-5;O95490-7;O95490-6;O95490-3;O95490-4	O95490;O95490-2;O95490-5;O95490-7;O95490-6;O95490-3;O95490-4	Latrophilin-2	LPHN2						+	0,807555716010901	0,0354090680943617						0,812230659408709	0,178223866790009	0,749990606307984	0,510423979760616	0,858770798383569	0,159541121889498	0,76260461807251	0,523737147472312						+			3	3	3	4,2	4,2	4,2	163,35	0	5,2026	720960	60	3	NaN	NaN	NaN	NaN	9.88446044921875
O95503	O95503	Chromobox protein homolog 6	CBX6							0,357683747441873	0,186640801001252						0,420122420968999	0,427835773178529	0,460938119888306	0,30892470983385	0,544272479159656	0,248389303971687	0,679359340667725	0,427903918186217						+	+	+	2	2	2	8,7	8,7	8,7	43,898	0	17,513	1357900	21	20	NaN	NaN	10.4761390686035	NaN	11.0633955001831
O95551;O95551-2;O95551-3	O95551;O95551-2;O95551-3	Tyrosyl-DNA phosphodiesterase 2	TDP2	+		+			+	1,61772490197757	0,00339475713184271						0,58344885200021	0,625559095253265	-0,208305025100708	-0,177986659874656	1,38489137169732	0,303471798780488	0,451893663406372	0,38262617770203					+	+	+	+	4	4	4	16,6	16,6	16,6	40,929	0	31,237	2463900	16	25	NaN	12.5652685165405	12.9311618804932	11.5231695175171	13.6119470596313
O95563	O95563	Mitochondrial pyruvate carrier 2	MPC2				+		+	6,24282345095581	5,86080586080586E-06			+	+	dsRNA_PEG;Silv_PEG	6,32151405834892	8,55614973262032E-05	2,86518416404724	2,46341318142212	2,30061718185032	0,0352088724584104	1,03685412406921	0,824618651660719						+	+	+	3	3	3	31,5	31,5	31,5	14,279	0	7,9816	1107400	8	13	NaN	NaN	NaN	NaN	NaN
O95571	O95571	Persulfide dioxygenase ETHE1, mitochondrial	ETHE1					+	+	7,36167838216071	0				+	Silv_PEG	3,51021951751996	0,369297854077253	-0,372983980178833	-0,352987212176503	5,86043623713243	0,0098786424408639	-1,19104270935059	-1,10365116818114						+	+	+	5	5	5	40,2	40,2	40,2	27,873	0	39,748	3517500	15	35	NaN	NaN	10.9124402999878	NaN	11.5974473953247
O95573	O95573	Long-chain-fatty-acid--CoA ligase 3	ACSL3	+			+		+	7,83911664020391	0			+	+	dsRNA_PEG;Silv_PEG	7,82854109769689	0,000768153335790638	1,72771773338318	1,63064464832767	5,36467188049894	0,00610909090909091	1,33945593833923	1,21175756121887					+	+	+	+	30	30	27	52,8	52,8	51,2	80,419	0	323,31	235990000	33	577	NaN	14.5397043228149	15.6913070678711	13.6509399414063	16.1441402435303
O95602	O95602	DNA-directed RNA polymerase I subunit RPA1	POLR1A					+	+	5,94420824342322	5,07292327203551E-06			+	+	dsRNA_PEG;Silv_PEG	7,10475130851949	0,000786598689002185	-1,7403838634491	-1,61706820806204	3,69212385717455	0,013423944109241	-1,20758843421936	-1,03089641206496						+	+	+	28	28	28	26,8	26,8	26,8	194,81	0	176	16084000	94	188	NaN	9.06619644165039	9.76329517364502	NaN	10.1979541778564
O95613-2;O95613	O95613-2;O95613	Pericentrin	PCNT							0,520235409103346	0,0964581526104418						0,81426967714026	0,0837518219420918	-1,08194742202759	-0,645664852137594	0,198856428155479	0,638879032258065	-0,261474704742432	-0,171651996338349						+	+	+	19	19	19	8,9	8,9	8,9	355,88	0	46,257	11901000	176	70	NaN	11.4596881866455	11.5439987182617	NaN	7.14506578445435
O95628-4;O95628-8;O95628-9;O95628-10;O95628-6;O95628;O95628-2;O95628-3;O95628-7;O95628-5	O95628-4;O95628-8;O95628-9;O95628-10;O95628-6;O95628;O95628-2;O95628-3;O95628-7;O95628-5	CCR4-NOT transcription complex subunit 4	CNOT4					+	+	4,61355506583213	9,48241801659423E-06			+	+	dsRNA_PEG;Silv_PEG	4,56226282005388	7,28218465539662E-05	-3,56074776649475	-2,59961342281352	3,35871852218612	0,00201084010840108	-2,12285914421082	-1,58252053266113						+	+	+	7	7	7	21,3	21,3	21,3	70,786	0	50,578	6522200	27	70	NaN	10.1660375595093	12.8532514572144	NaN	13.1962490081787
O95630;O95630-2	O95630;O95630-2	STAM-binding protein	STAMBP			+			+	4,30095128009198	1,28801431127013E-05						4,37912541619027	0,0892010198078055	-0,68253664970398	-0,634567698833461	0,445600194735715	0,800056383149127	0,10382194519043	0,0939026225746457						+	+	+	10	10	10	30,2	30,2	30,2	48,076	0	73,598	15758000	23	147	NaN	NaN	12.8958024978638	NaN	14.1462507247925
O95639;O95639-2;O95639-3	O95639;O95639-2;O95639-3	Cleavage and polyadenylation specificity factor subunit 4	CPSF4						+	3,80155649225556	4,29184549356223E-05			+	+	dsRNA_PEG;Silv_PEG	5,1932680738674	0,000136099585062241	-2,81102356910706	-2,27700894336319	2,91965924253163	0,000774193548387097	-3,26327619552612	-2,01049538781069						+		+	3	3	3	19,3	19,3	19,3	30,255	0	19,074	911430	16	12	NaN	NaN	NaN	NaN	10.1326284408569
O95644;O95644-17;O95644-5;O95644-4;O95644-6;O95644-8;O95644-11;O95644-3;O95644-10;O95644-2	O95644;O95644-17;O95644-5;O95644-4;O95644-6;O95644-8;O95644-11;O95644-3;O95644-10;O95644-2	Nuclear factor of activated T-cells, cytoplasmic 1	NFATC1					+	+	5,9739618679922	5,17129928894635E-06			+	+	dsRNA_PEG;Silv_PEG	6,52837301046454	5,74162679425837E-05	-3,18475632667541	-2,72400523237253	4,31355955645043	0,000736698499317872	-2,62402300834656	-2,02244365459692						+	+	+	3	3	3	4	4	4	101,24	0,00045823	3,7441	481440	43	3	NaN	NaN	9.02837562561035	NaN	10.6489868164063
O95671;O95671-2;O95671-3	O95671;O95671-2;O95671-3	N-acetylserotonin O-methyltransferase-like protein	ASMTL					+	+	3,43358538193082	8,41987089531294E-05			+	+	dsRNA_PEG;Silv_PEG	3,38828096672201	0,00408337730870712	-1,44314956665039	-1,17374968102637	2,31081525717554	0,0381105318039625	-1,01202845573425	-0,809582931030111						+	+	+	13	13	13	38,3	38,3	38,3	68,856	0	87,795	8020800	28	88	NaN	NaN	12.3965511322021	NaN	12.9047479629517
O95674;O95674-2	O95674	Phosphatidate cytidylyltransferase 2	CDS2				+		+	6,93489797626358	0			+	+	dsRNA_PEG;Silv_PEG	6,50050569619721	0,000309189189189189	2,18537468910217	1,95619707725269	4,63165776625929	0,00246135410425404	1,76767058372498	1,49912663795813						+	+	+	9	9	9	31,7	31,7	31,7	51,417	0	133,84	13025000	17	73	NaN	NaN	11.3724298477173	NaN	12.6526880264282
O95684;O95684-2;Q8N103-3;O95684-3	O95684;O95684-2	FGFR1 oncogene partner	FGFR1OP	+				+	+	1,39526103935923	0,00623428783934548			+	+	dsRNA_PEG;Silv_PEG	2,42261384687211	0,00250225733634312	-1,82902331352234	-1,2789886443953	1,14758980384371	0,0321008042895442	-1,39685792922974	-0,842836751495966					+	+	+	+	11	11	10	42,4	42,4	42,4	43,064	0	323,31	9956500	16	100	NaN	15.6977281570435	15.3290958404541	13.5358829498291	15.3910083770752
O95685	O95685	Protein phosphatase 1 regulatory subunit 3D	PPP1R3D				+		+	4,22063558318674	1,68539325842697E-05			+	+	dsRNA_PEG;Silv_PEG	3,20204190060239	0,000413983440662374	2,6493727684021	1,82392225143326	3,01220439250219	0,00165079365079365	2,49148030281067	1,70826594228574						+	+		1	1	1	5,7	5,7	5,7	32,559	0	5,667	419430	18	9	NaN	NaN	10.6021423339844	NaN	11.1281881332397
O95707	O95707	Ribonuclease P protein subunit p29	POP4					+	+	1,80520461922185	0,00211000398565165			+	+	dsRNA_PEG;Silv_PEG	2,16402571707203	0,00121627683434797	-2,37942507266998	-1,46086617953002	1,45788821440257	0,0270220507166483	-1,32105835676193	-0,87726505475353								+	1	1	1	5,5	5,5	5,5	25,424	0,0014699	2,7301	687380	9	5	NaN	NaN	NaN	NaN	NaN
O95714;Q9BVR0	O95714	E3 ubiquitin-protein ligase HERC2	HERC2	+	+				+	1,21173861009365	0,0104764980265518						2,21899826612196	0,587967866323907	0,210119962692261	0,19933011628098	0,348664934539897	0,871618150416078	0,0662598609924316	0,0612125752025441					+	+	+	+	110	110	110	37,5	37,5	37,5	527,22	0	323,31	153440000	226	1304	6.31809997558594	12.5050668716431	14.1530771255493	10.9143848419189	14.1482381820679
O95716	O95716	Ras-related protein Rab-3D	RAB3D	+			+		+	2,34554934544816	0,000612190812720848			+	+	dsRNA_PEG;Silv_PEG	1,90397194500668	0,000484798000832986	3,64248013496399	1,74146661367553	1,854224685394	0,00175924468922109	3,43499159812927	1,67090279658029					+	+	+	+	1	1	1	5	5	5	24,267	0,00089392	3,008	3986400	14	11	NaN	14.548942565918	15.2544746398926	13.5319910049438	15.0784845352173
O95721	O95721	Synaptosomal-associated protein 29	SNAP29	+		+			+	1,78878219470319	0,00219208590176974						2,41846068247755	0,0631042003231018	-0,830806827545166	-0,694827645432188	0,745983691960606	0,209318282604314	0,675540113449097	0,464942423023741					+	+	+	+	8	8	8	39,5	39,5	39,5	28,97	0	35,81	11377000	13	68	NaN	16.4914302825928	16.6991386413574	15.065037727356	16.9802513122559
O95747	O95747	Serine/threonine-protein kinase OSR1	OXSR1	+				+	+	4,62195519904056	9,51625693893735E-06						3,98233831305995	0,182734859675037	-0,540813779830933	-0,505891616926904	4,14789992418665	0,177038357868547	-0,534048414230347	-0,501820319729518					+	+	+	+	17	17	13	40,4	40,4	33,6	58,022	0	219,92	70073000	25	271	NaN	15.0151538848877	16.5552940368652	13.5118761062622	16.8975849151611
O95758;O95758-4;O95758-1;O95758-6;O95758-5;O95758-2;O95758-7	O95758;O95758-4;O95758-1;O95758-6;O95758-5;O95758-2;O95758-7	Polypyrimidine tract-binding protein 3	PTBP3					+	+	0,942177962871194	0,0229996571820363						1,10622879912285	0,304529442784321	-0,500091171264649	-0,40242369828079	0,224855961867899	0,770137508069722	-0,133325910568237	-0,10751948853759	+	+	+			+	+	+	10	9	9	45,3	43,8	43,8	59,689	0	205,79	17059000	17	130	NaN	10.5850563049316	11.2669038772583	NaN	13.5784902572632
O95772	O95772	MLN64 N-terminal domain homolog	STARD3NL				+		+	5,18038846498552	9,43841434638981E-06			+	+	dsRNA_PEG;Silv_PEG	4,09956257625024	5,61622464898596E-05	4,06648426055908	2,71538330788918	3,25758697281796	0,000698060941828255	3,08742575645447	2,03629268936766						+	+	+	2	1	1	15,4	9,8	9,8	26,654	0	21,309	532330	10	7	NaN	NaN	NaN	NaN	NaN
O95772-2	O95772-2	MLN64 N-terminal domain homolog	STARD3NL				+		+	3,54374985725796	6,79723502304147E-05			+	+	dsRNA_PEG;Silv_PEG	5,7162597026796	6,86695278969957E-05	3,67305212020874	2,92346086627899	1,68241438851622	0,00614445731942835	2,04198842048645	1,21021212974802						+	+	+	2	2	1	12,8	12,8	7	25,817	0	6,9198	332080	10	10	NaN	NaN	NaN	NaN	8.11144828796387
O95777	O95777	U6 snRNA-associated Sm-like protein LSm8	LSM8					+	+	3,42897197396872	8,52256798430053E-05			+	+	dsRNA_PEG;Silv_PEG	2,912245991479	0,000888580354043735	-2,22322559356689	-1,5592928202497	4,7733451026737	0,00262649232518476	-1,71462631225586	-1,47130365736646						+	+	+	2	2	2	36,5	36,5	36,5	10,403	0	23,693	3791400	7	28	NaN	NaN	NaN	NaN	NaN
O95782;O95782-2	O95782;O95782-2	AP-2 complex subunit alpha-1	AP2A1	+			+		+	3,85931907064298	3,99251403618216E-05						2,44887941967711	0,401132959755476	0,356441068649292	0,32916868904439	3,15978841944304	0,208502017756255	0,506910848617554	0,465900221346305					+	+	+	+	34	34	27	53,3	53,3	42,9	107,54	0	323,31	104540000	53	590	8.07900428771973	14.090856552124	15.581259727478	12.9113540649414	16.0437107086182
O95786;O95786-2	O95786;O95786-2	Probable ATP-dependent RNA helicase DDX58	DDX58	+				+	+	7,29827670923946	0			+	+	dsRNA_PEG;Silv_PEG	7,33975961153422	0,000365726227795193	-2,09815349578857	-1,93374027173711	5,19278986746736	0,00170529801324503	-1,98326983451843	-1,70165890448066		+	+		+	+	+	+	25	25	25	35,6	35,6	35,6	106,6	0	177,22	26312000	51	205	NaN	11.4515714645386	12.6303129196167	9.4308500289917	13.8569116592407
O95793;O95793-2	O95793;O95793-2	Double-stranded RNA-binding protein Staufen homolog 1	STAU1	+				+	+	6,31518232614897	6,06520090978014E-06			+		dsRNA_PEG	6,25532197398011	0,00358200915701589	-1,29500031471252	-1,20423489980988	2,86080688609253	0,204213549039434	-0,518119096755981	-0,47045584395547			+		+	+	+	+	29	29	2	55,6	55,6	5,7	63,182	0	323,31	101100000	32	435	12.6965980529785	15.7223272323608	16.8819026947021	14.5822591781616	17.2553424835205
O95793-3	O95793-3	Double-stranded RNA-binding protein Staufen homolog 1	STAU1	+				+	+	2,20915003140027	0,000826517434352131			+	+	dsRNA_PEG;Silv_PEG	2,23190638628773	0,0063904263275991	-1,51023595333099	-1,08903489292956	2,21618754324137	0,0408137860082304	-1,00078468322754	-0,795439686658956					+	+	+	+	28	1	1	60	2,4	2,4	55,634	0,0024439	2,2847	707810	30	10	NaN	NaN	10.0796184539795	NaN	10.658390045166
O95801	O95801	Tetratricopeptide repeat protein 4	TTC4	+				+	+	2,92452731600356	0,000180421313506815			+	+	dsRNA_PEG;Silv_PEG	8,40175923993443	0,000184576485461441	-2,21559038162231	-2,08398905451055	1,53631402625789	0,0225447270648757	-1,37677278518677	-0,915889330533626					+	+	+	+	12	12	12	51,9	51,9	51,9	44,678	0	78,159	10445000	21	100	NaN	11.9999294281006	14.0812339782715	13.0587024688721	14.8610868453979
O95810	O95810	Serum deprivation-response protein	SDPR	+				+	+	8,84835176307213	0			+	+	dsRNA_PEG;Silv_PEG	6,69962310138486	0,000478777589134126	-1,92950530052185	-1,75925507125251	6,94445873342845	0,0055364978061428	-1,31131381988525	-1,236377912978					+	+	+	+	3	3	3	11,5	11,5	11,5	47,173	0	19,074	3198100	18	39	NaN	11.2047548294067	12.2566213607788	9.95199871063232	12.1750507354736
O95816;O95816-2	O95816;O95816-2	BAG family molecular chaperone regulator 2	BAG2	+						0,435651680222835	0,134101566207878						0,574546555908027	0,799674124363524	-0,103556489944458	-0,0953786050866883	0,22828200112764	0,897940396317678	0,054190301895142	0,0494302161790191					+	+	+	+	13	13	13	67,3	67,3	67,3	23,772	0	149,45	78944000	14	240	NaN	14.1027956008911	16.1902103424072	14	16.9162521362305
O95817	O95817	BAG family molecular chaperone regulator 3	BAG3					+	+	4,22817044785098	1,6871704745167E-05			+	+	dsRNA_PEG;Silv_PEG	4,93525279926048	0,000182614133833646	-2,56014838218689	-2,07560598659728	3,19105973288248	0,0021114842175957	-2,15587558746338	-1,57381432785795			+			+	+	+	17	17	16	55,5	55,5	50,6	61,594	0	134,33	21855000	34	177	NaN	13.2255535125732	13.5122470855713	NaN	14.7940092086792
O95819;Q9UKE5;Q9UKE5-8;Q9UKE5-5;Q9UKE5-7;Q9UKE5-3;Q9UKE5-6;Q9UKE5-2;Q9UKE5-4	O95819	Mitogen-activated protein kinase kinase kinase kinase 4	MAP4K4	+						0,058008205240701	0,813506128550075						0,171596862600494	0,659362585141771	-0,253287482261658	-0,160673509954774	0,202736668195867	0,551940010343044	-0,380988645553589	-0,217730398014537					+	+	+	+	22	1	0	27	1,4	0	142,1	0	4,5943	132990	56	4	NaN	NaN	NaN	NaN	7.76566743850708
O95819-3	O95819-3	Mitogen-activated protein kinase kinase kinase kinase 4	MAP4K4	+				+	+	1,07688150779313	0,0154008068759867			+	+	dsRNA_PEG;Silv_PEG	0,942581308980531	0,0249352580927384	-1,60103440284729	-0,848338264192726	4,10261967477464	0,00346600985221675	-1,65937089920044	-1,37957070965033					+	+	+	+	22	1	0	25,5	1,4	0	151	0,0014738	2,7792	482070	63	7	NaN	NaN	NaN	NaN	7.52309131622314
O95819-6	O95819-6	Mitogen-activated protein kinase kinase kinase kinase 4	MAP4K4	+		+			+	4,50209399058764	1,06100795755968E-05						4,16822237052186	0,281871767623096	-0,441863441467285	-0,419722511704152	1,05560999927773	0,780675349734684	-0,107998752593994	-0,102416800907532					+	+	+	+	23	23	1	27,7	27,7	1,2	145	0	109,35	20156000	57	174	NaN	12.1715211868286	14.14537525177	10.7629632949829	14.036431312561
O95825;O95825-2	O95825;O95825-2	Quinone oxidoreductase-like protein 1	CRYZL1					+	+	6,1609137663195	5,62983814215341E-06			+	+	dsRNA_PEG;Silv_PEG	5,33086370479625	5,84415584415584E-05	-3,48895826339722	-2,73068496952256	4,4332619294716	0,00045632798573975	-2,94220938682556	-2,22947972239348						+	+	+	4	4	4	22,3	22,3	22,3	38,696	0	33,7	2838000	19	28	NaN	NaN	NaN	NaN	NaN
O95831;O95831-3;O95831-4;O95831-6;O95831-2;O95831-5	O95831;O95831-3;O95831-4	Apoptosis-inducing factor 1, mitochondrial	AIFM1				+		+	5,9580497947616	5,10529674537333E-06			+	+	dsRNA_PEG;Silv_PEG	5,00149649308427	0,000125435540069686	2,91962685585022	2,31679389970947	2,44183701104348	0,0211986143187067	1,1868959903717	0,929633838594007						+	+	+	11	11	11	28,9	28,9	28,9	66,9	0	33,138	5097800	31	49	NaN	NaN	NaN	NaN	7.19031858444214
O95833	O95833	Chloride intracellular channel protein 3	CLIC3					+	+	5,19978050188182	9,49667616334283E-06			+	+	dsRNA_PEG;Silv_PEG	5,46294821656236	0,000228571428571429	-5,86412658691406	-4,05498284976524	3,99432954538514	8,51063829787234E-05	-4,9933256149292	-3,05476498007052								+	6	6	6	41,9	41,9	41,9	26,648	0	17,939	3144800	13	26	NaN	NaN	NaN	NaN	NaN
O95834-3;O95834;O95834-2	O95834-3;O95834;O95834-2	Echinoderm microtubule-associated protein-like 2	EML2					+	+	4,05655687879613	2,66045892916528E-05			+	+	dsRNA_PEG;Silv_PEG	2,79540145138897	0,00129644765796919	-2,02108497619629	-1,43759883676619	4,42908068744356	0,00056441717791411	-2,73644526004791	-2,10858104274205								+	2	2	2	4,4	4,4	4,4	92,069	0	4,3479	755860	40	4	NaN	NaN	NaN	NaN	NaN
O95835;O95835-2;Q9NRM7	O95835	Serine/threonine-protein kinase LATS1	LATS1	+			+		+	1,49971309597943	0,00467360454115421						1,75082905481797	0,352028358983227	0,415847301483154	0,36641797906462	1,07643522620686	0,458179029957204	0,316956758499146	0,273859017878673					+	+	+	+	7	7	7	9,4	9,4	9,4	126,87	0	18,328	4521300	55	61	NaN	11.3122024536133	10.7955522537231	9.78294944763184	12.4453773498535
O95861;O95861-4;O95861-2;O95861-3	O95861;O95861-4;O95861-2;O95861-3	3(2),5-bisphosphate nucleotidase 1	BPNT1				+		+	3,27898818570882	9,76403580146461E-05			+	+	dsRNA_PEG;Silv_PEG	2,52045841529042	0,0235109938434477	1,06459703445435	0,858609173315699	3,19258854027856	0,0055084067253803	1,57283034324646	1,23878121669678						+	+	+	10	10	10	55,5	55,5	55,5	33,392	0	101,2	12819000	20	69	NaN	12.0869655609131	13.7577028274536	NaN	15.1546993255615
O95864;O95864-3;O95864-4;O95864-2	O95864;O95864-3;O95864-4;O95864-2	Fatty acid desaturase 2	FADS2	+			+		+	9,34266169004315	0			+	+	dsRNA_PEG;Silv_PEG	8,07435734135031	0,000501019991840065	1,82461934089661	1,724667992257	6,62776295889976	0,00412093862815884	1,42191843986511	1,325119060738					+	+	+	+	16	16	15	34,5	34,5	34,5	52,259	0	167,38	131700000	18	269	NaN	11.691481590271	15.9454441070557	14.2404184341431	17.0883541107178
O95865	O95865	N(G),N(G)-dimethylarginine dimethylaminohydrolase 2	DDAH2					+	+	1,37465592319531	0,00659851851851852						0,864159348041984	0,381029039972668	-0,43292179107666	-0,344245680092851	1,99084457231904	0,144262742589038	-0,643926048278809	-0,543474676060573						+	+	+	7	7	7	57,9	57,9	57,9	29,644	0	110,26	11114000	17	56	NaN	NaN	11.909143447876	NaN	NaN
O95870;O95870-2	O95870;O95870-2	Abhydrolase domain-containing protein 16A	ABHD16A				+		+	8,10473347644623	0			+	+	dsRNA_PEG;Silv_PEG	6,58447458202668	8,24742268041237E-05	3,10277166366577	2,6708292558425	5,52913250706241	0,000692737430167598	2,40589418411255	2,04068155205992						+	+	+	18	18	18	33,3	33,3	33,3	63,243	0	92,945	12330000	28	122	NaN	8.82435417175293	10.2590370178223	NaN	12.1836042404175
O95881	O95881	Thioredoxin domain-containing protein 12	TXNDC12	+			+		+	7,77907995897514	0			+	+	dsRNA_PEG;Silv_PEG	6,44150143039866	0,000308855291576674	2,18936200141907	1,95529211565706	6,05809678534357	0,00197366597366597	1,77400059700012	1,59772078785798					+	+	+	+	6	6	6	58,7	58,7	58,7	19,206	0	102,49	52603000	10	149	NaN	12.2340087890625	15.9605674743652	13.4014129638672	16.2955360412598
O95897	O95897	Noelin-2	OLFM2				+		+	4,0090577554098	2,87581699346405E-05			+	+	dsRNA_PEG;Silv_PEG	3,41064036377607	0,000291111111111111	2,87692546844482	1,9790573669083	3,8373191440834	0,000689847009735744	2,80686235427856	2,03738175698129						+	+		2	2	2	5,7	5,7	5,7	51,386	0	4,5307	678300	18	4	NaN	NaN	NaN	NaN	NaN
O95905;O95905-3;O95905-2	O95905;O95905-3;O95905-2	Protein SGT1	ECD	+				+	+	3,08074793628304	0,000145811789038263			+	+	dsRNA_PEG;Silv_PEG	3,22467894443509	0,0034424898511502	-1,52406873703003	-1,21143223621796	2,37811567812247	0,0477017763322492	-0,934931182861328	-0,763720244398021					+	+	+	+	17	17	17	40,4	40,4	40,4	72,757	0	159,92	25729000	27	210	11.7905931472778	13.9910793304443	14.7746839523315	11.5458812713623	14.8358039855957
O95926;O95926-2	O95926;O95926-2	Pre-mRNA-splicing factor SYF2	SYF2					+	+	2,2924064794997	0,000684739833843463			+	+	dsRNA_PEG;Silv_PEG	2,29026846745405	0,000533976678729393	-2,98609495162964	-1,711528839959	1,5875260786265	0,0211430222479052	-1,38852024078369	-0,930176786246901						+	+	+	3	3	3	22,6	22,6	22,6	28,722	0	54,826	1076200	9	32	NaN	9.68438053131104	NaN	NaN	NaN
O95983;O95983-2	O95983;O95983-2	Methyl-CpG-binding domain protein 3	MBD3					+	+	5,9563972318069	5,09878903760357E-06			+	+	dsRNA_PEG;Silv_PEG	5,81358351750344	0,000120689655172414	-4,28034892082214	-3,32038040277234	4,56984358486575	0,000178438661710037	-3,95974352359772	-2,80821144298053								+	3	3	3	12	12	12	32,844	0	12,317	914790	15	23	NaN	NaN	NaN	NaN	NaN
O95985;O95985-3;O95985-2;Q13472;Q13472-3;Q13472-2	O95985;O95985-3;O95985-2	DNA topoisomerase 3-beta-1	TOP3B					+	+	6,44059784114838	3,22061191626409E-06			+	+	dsRNA_PEG;Silv_PEG	5,29678892086811	6,15384615384615E-05	-3,68708963394165	-2,84301268402976	5,84338268779255	0,000874841972187105	-2,26454300880432	-1,96673279411215		+	+			+	+	+	9	9	9	16,8	16,8	16,8	96,661	0	40,802	5996400	46	83	NaN	10.7465982437134	7.85468149185181	NaN	NaN
O95989	O95989	Diphosphoinositol polyphosphate phosphohydrolase 1	NUDT3							0,41022628076623	0,148932198044781						0,0504040157469389	0,850377468238175	-0,147341513633728	-0,0725343589698336	0,616011935605571	0,0838071625344353	1,32804355621338	0,651191101216504									3	3	3	23,8	23,8	23,8	19,471	0	19,671	2473300	9	11	NaN	NaN	11.0828809738159	NaN	11.4552755355835
O95999	O95999	B-cell lymphoma/leukemia 10	BCL10	+				+	+	0,910855554187661	0,0254023850085179			+	+	dsRNA_PEG;Silv_PEG	1,78747826027575	0,00721533923303835	-1,60974678993225	-1,06451912507714	0,846672624564313	0,039013755515183	-1,56959757804871	-0,80507473797033					+	+		+	5	5	5	20,2	20,2	20,2	26,251	0	11,562	3849300	10	24	NaN	13.2534484863281	14.9510116577148	12.2425489425659	16.0292224884033
O96000;O96000-2	O96000;O96000-2	NADH dehydrogenase [ubiquinone] 1 beta subcomplex subunit 10	NDUFB10		+				+	4,08107357229624	2,41610738255034E-05	+		+		dsRNA_PEG	3,73968769396309	0,000177972283005106	3,13707146644592	2,18229867740368	0,769942782800564	0,162677602523659	0,78724536895752	0,519802357138229						+	+	+	7	7	7	37,2	37,2	37,2	20,776	0	16,938	8979800	11	43	NaN	10.5456399917603	NaN	NaN	NaN
O96005;O96005-4;O96005-3	O96005;O96005-4;O96005-3	Cleft lip and palate transmembrane protein 1	CLPTM1	+			+		+	7,34367491712625	0			+	+	dsRNA_PEG;Silv_PEG	6,41229986665957	0,000180305131761442	2,43470511436462	2,14618288222214	4,78135767938367	0,00197660013764625	1,88029084205627	1,59231591837906					+	+	+	+	18	18	18	44,4	44,4	44,4	76,096	0	323,31	108520000	27	286	11.3377895355225	12.994441986084	14.5871324539185	11.6119003295898	14.9279165267944
O96007	O96007	Molybdopterin synthase catalytic subunit	MOCS2	+				+	+	2,85679601839734	0,000202976335691632			+		dsRNA_PEG	3,98110171537604	0,00134706616729089	-1,74245538711548	-1,42530827040622	1,4210303714937	0,0823278764122665	-0,881176137924194	-0,65508478024745					+	+	+	+	7	7	7	57,4	57,4	57,4	20,944	0	59,983	8906100	11	71	12.5895109176636	13.7896356582642	14.3735446929932	NaN	15.3750057220459
O96008;O96008-2	O96008;O96008-2	Mitochondrial import receptor subunit TOM40 homolog	TOMM40				+		+	6,41982877493501	3,21285140562249E-06			+	+	dsRNA_PEG;Silv_PEG	7,08984279391647	8,06642941874259E-05	2,84948744773865	2,53180244176552	2,8081244526919	0,01809472743521	1,19186844825745	0,96265212051586						+	+	+	9	9	9	39,9	39,9	39,9	37,893	0	124,21	19941000	10	100	NaN	NaN	NaN	NaN	NaN
O96011;O96011-2	O96011;O96011-2	Peroxisomal membrane protein 11B	PEX11B				+		+	5,94689423913436	5,08582326764145E-06			+	+	dsRNA_PEG;Silv_PEG	4,86876203742923	0,000282138794084187	2,4562924861908	1,99829738881497	4,1104627913008	0,00229396984924623	1,88188729286194	1,53077752178786						+	+	+	9	9	9	38,6	38,6	38,6	28,431	0	40,237	9333600	14	79	NaN	12.4767208099365	NaN	NaN	9.79368495941162
O96013;O96013-4;O96013-2;O96013-3	O96013;O96013-4;O96013-2;O96013-3	Serine/threonine-protein kinase PAK 4	PAK4					+	+	1,59887153450277	0,00357417371252882			+	+	dsRNA_PEG;Silv_PEG	5,52271628377552	0,0211659272404614	-0,937149381637573	-0,875952205410413	1,5516128907268	0,00492100840336134	-2,36907086372375	-1,27490634676195		+	+			+	+	+	10	10	10	34	34	34	64,071	0	85,627	10250000	24	82	NaN	10.6493463516235	11.3604078292847	NaN	13.5061836242676
O96017;O96017-12;O96017-9;O96017-13;O96017-7;O96017-4;O96017-5;O96017-11;O96017-2;O96017-8	O96017;O96017-12;O96017-9;O96017-13;O96017-7;O96017-4	Serine/threonine-protein kinase Chk2	CHEK2					+	+	2,89082964507485	0,000192865928659287			+	+	dsRNA_PEG;Silv_PEG	2,86786723619293	0,00121472	-2,0413063287735	-1,46014476322568	2,07317845772952	0,0116528052805281	-1,51019425392151	-1,06610030463022							+	+	3	3	3	9,8	9,8	9,8	60,914	0,00045537	3,5404	487930	25	5	NaN	NaN	NaN	NaN	NaN
O96018	O96018	Amyloid beta A4 precursor protein-binding family A member 3	APBA3					+	+	2,70033277119316	0,000289077212806026			+	+	dsRNA_PEG;Silv_PEG	1,24687392585082	0,0299654128837008	-1,28148515224457	-0,820377836252504	2,62240850200122	0,00218443427076521	-2,34799380302429	-1,55841437877269								+	3	3	3	5,9	5,9	5,9	61,453	0	5,784	184120	17	5	NaN	NaN	NaN	NaN	NaN
O96019;O96019-2;O94805	O96019;O96019-2	Actin-like protein 6A	ACTL6A	+						0,0404888392718838	0,872219276031581						0,140756288772072	0,825952329693987	-0,108419609069824	-0,0837879604467793	0,0123782900135866	0,984657850737194	-0,0109018802642822	-0,00839474444314372					+	+	+	+	13	13	13	52,7	52,7	52,7	47,46	0	201,46	20052000	20	137	NaN	11.1780424118042	13.0140552520752	9.72936534881592	13.360710144043
P00167;P00167-2;P00167-3	P00167;P00167-2;P00167-3	Cytochrome b5	CYB5A	+			+		+	6,30019977309238	6,02409638554217E-06			+	+	dsRNA_PEG;Silv_PEG	5,00726469840738	0,000172872340425532	2,60831551551819	2,11714848373798	5,27900127003522	0,0010365296803653	2,24491171836853	1,89945634889445					+	+	+	+	7	7	7	76,9	76,9	76,9	15,33	0	93,023	43047000	6	155	NaN	15.3635187149048	17.236780166626	15.2410898208618	17.5908355712891
P00338;P00338-3;P00338-4;P00338-2;P00338-5;Q6ZMR3	P00338;P00338-3;P00338-4;P00338-2;P00338-5	L-lactate dehydrogenase A chain	LDHA	+			+		+	1,15471136031656	0,0122547589396904						1,28578886858957	0,682755835962145	0,159325838088989	0,149172358563567	1,34919092127816	0,51934052173913	0,261335611343384	0,236054232276781					+	+	+	+	25	25	24	76,8	76,8	76,8	36,688	0	323,31	705940000	18	796	13.0452651977539	18.2948627471924	18.4293899536133	17.5109024047852	17.7378673553467
P00367;P00367-3;P00367-2	P00367;P00367-3;P00367-2	Glutamate dehydrogenase 1, mitochondrial	GLUD1				+		+	6,92509061522031	0			+	+	dsRNA_PEG;Silv_PEG	6,18882047999731	0,000186649384316267	2,39828104972839	2,09871209509303	2,94759339908485	0,0377313120752744	0,958665323257446	0,811728812927966						+	+	+	19	19	7	50	50	24,4	61,397	0	144,34	25406000	33	132	NaN	NaN	11.1517772674561	NaN	11.460916519165
P00374;P00374-2;Q86XF0	P00374;P00374-2	Dihydrofolate reductase	DHFR	+			+		+	2,45626530090903	0,000466080685147622						1,70947104305956	0,559620684065489	0,234148836135864	0,217275260247996	2,52378239972977	0,421730706669076	0,318932390213012	0,297575572106246					+	+	+	+	14	14	14	71,7	71,7	71,7	21,452	0	107,8	82353000	13	165	14.0869655609131	16.9793586730957	18.2061939239502	16.5262851715088	18.3037624359131
P00387;P00387-2;P00387-3	P00387;P00387-2;P00387-3	NADH-cytochrome b5 reductase 3;NADH-cytochrome b5 reductase 3 membrane-bound form;NADH-cytochrome b5 reductase 3 soluble form	CYB5R3	+			+		+	8,68147531445516	0			+	+	dsRNA_PEG;Silv_PEG	7,94401483594203	0,000431424766977364	1,90735068321228	1,7938815971092	6,12688870585083	0,00439982308712959	1,42334570884705	1,31003205431739					+	+	+	+	19	19	19	63,1	63,1	63,1	34,234	0	261,29	261650000	14	468	11.6091327667236	15.0428562164307	17.7504844665527	15.3311967849731	17.7483901977539
P00390;P00390-2;P00390-3;P00390-4;P00390-5	P00390;P00390-2;P00390-3;P00390-4;P00390-5	Glutathione reductase, mitochondrial	GSR						+	2,72689362336147	0,000274881516587678			+		dsRNA_PEG	2,64478718941892	0,0450592392434005	0,894841623306274	0,751158903241799	1,57330973617409	0,196335977221883	0,577829790115356	0,478840058006948						+	+	+	18	18	18	60,2	60,2	60,2	56,256	0	316,61	32337000	23	157	NaN	NaN	13.3488664627075	10.7404556274414	11.7857389450073
P00395	P00395	Cytochrome c oxidase subunit 1	MT-CO1		+				+	4,23253903224421	1,54820548909219E-05	+		+		dsRNA_PEG	5,23275268688821	0,000274509803921569	5,55975017547607	3,81428356869318	0,416644823700632	0,245186527476856	0,802251434326172	0,430789521273734						+		+	3	3	3	7,6	7,6	7,6	57,041	0	7,5032	618110	5	12	NaN	9.61627292633057	8.94699382781982	NaN	NaN
P00403	P00403	Cytochrome c oxidase subunit 2	MT-CO2				+		+	6,73870025596784	0	+		+	+	dsRNA_PEG;Silv_PEG	7,95323481661898	7,48074807480748E-05	2,70432705879211	2,48237756227178	2,51729257653767	0,0416384556379443	0,962095928192139	0,790478832108303						+	+	+	5	5	5	27,8	27,8	27,8	25,565	0	35,614	15563000	8	61	NaN	NaN	NaN	NaN	NaN
P00441	P00441	Superoxide dismutase [Cu-Zn]	SOD1	+			+		+	4,72501454279317	8,16659861167824E-06			+	+	dsRNA_PEG;Silv_PEG	3,82626935411659	0,000476150274377374	2,29720139503479	1,75311419532132	3,45075696929976	0,00165333333333333	2,32238483428955	1,7067342042287			+		+	+	+	+	7	7	7	59,7	59,7	59,7	15,936	0	323,31	87099000	8	115	NaN	17.3056335449219	17.6534748077393	16.337272644043	16.2918891906738
P00491	P00491	Purine nucleoside phosphorylase	PNP	+		+			+	5,31466017016936	7,91295746785361E-06						5,00544463156999	0,134492202358311	-0,592156887054443	-0,562511397301602	1,58420799316865	0,6615424095984	-0,169364452362061	-0,159745134958537					+	+	+	+	17	17	17	73	73	73	32,118	0	204,29	79898000	18	255	NaN	13.23779296875	15.0498485565186	11.0115070343018	14.5180997848511
P00492	P00492	Hypoxanthine-guanine phosphoribosyltransferase	HPRT1	+			+		+	5,03345159260173	8,96458987001345E-06			+	+	dsRNA_PEG;Silv_PEG	3,85635353179403	0,000870729129975343	1,9982711315155	1,57714655811612	4,16580611078845	0,00111087645195354	2,38623013496399	1,85680961660317					+	+	+	+	11	11	11	70,6	70,6	70,6	24,579	0	31,426	12978000	13	82	NaN	13.6126384735107	14.6953372955322	11.5886678695679	14.0248804092407
P00505;P00505-2	P00505;P00505-2	Aspartate aminotransferase, mitochondrial	GOT2				+		+	6,39995693552549	3,17460317460317E-06			+	+	dsRNA_PEG;Silv_PEG	5,50112604604916	0,000181818181818182	2,45223002433777	2,07086079702554	3,29624864683047	0,0311323093505794	0,987072992324829	0,849023110502335						+	+	+	17	17	17	42,1	42,1	42,1	47,517	0	109,32	28476000	26	150	NaN	NaN	5.6844539642334	NaN	8.09976863861084
P00519;P00519-2	P00519;P00519-2	Tyrosine-protein kinase ABL1	ABL1							0,296568419916813	0,246749381188119						0,615921799386865	0,279320808224034	-0,629213905334472	-0,421578533902366	0,075198844571353	0,836053299492386	-0,12360463142395	-0,0775574851951553						+		+	5	3	3	6,6	4	4	122,87	0,0043878	1,968	441980	60	4	NaN	NaN	8.49577522277832	NaN	9.64740467071533
P00533;P00533-2;P00533-4;P00533-3	P00533;P00533-2;P00533-4;P00533-3	Epidermal growth factor receptor	EGFR				+		+	6,59925882764793	0			+	+	dsRNA_PEG;Silv_PEG	5,56040834917974	7,49665327978581E-05	3,24580030441284	2,61992824327409	4,39603608431894	0,000623376623376623	2,68265180587769	2,07100138430473						+	+	+	7	7	7	8,5	8,5	8,5	134,28	0	25,545	2556800	60	49	NaN	NaN	NaN	NaN	NaN
P00558;P00558-2	P00558;P00558-2	Phosphoglycerate kinase 1	PGK1	+			+		+	6,34905478929441	3,08641975308642E-06			+	+	dsRNA_PEG;Silv_PEG	4,54312537674771	0,00298211829436039	1,4242928981781	1,23971763106767	4,83258636002552	0,00325661914460285	1,61830220222473	1,40366987845708					+	+	+	+	21	21	16	62,1	62,1	52,3	44,614	0	323,31	445420000	27	650	12.5732688903809	15.8602628707886	17.013126373291	15.1737937927246	16.4359149932861
P00568	P00568	Adenylate kinase isoenzyme 1	AK1	+			+		+	1,28858821685432	0,00843755697356427						0,926538845288587	0,180697098503049	0,710796785354614	0,507893728887737	1,50265689522581	0,0672555713608345	0,938017320632935	0,694985360898914					+	+	+	+	9	9	9	51	51	51	21,635	0	71,575	12420000	11	100	NaN	11.8764019012451	14.9385690689087	12.812518119812	14.3054208755493
P00749;P00749-2	P00749;P00749-2	Urokinase-type plasminogen activator;Urokinase-type plasminogen activator long chain A;Urokinase-type plasminogen activator short chain A;Urokinase-type plasminogen activator chain B	PLAU				+		+	5,4971381989538	4,22832980972516E-06			+	+	dsRNA_PEG;Silv_PEG	5,13021634216269	0,000871650211565585	1,82240343093872	1,57733045224004	3,21250239546393	0,023479932165065	1,07082867622375	0,905808117758159						+	+	+	4	4	4	13	13	13	48,507	0	15,505	2756900	25	47	NaN	NaN	5.6708402633667	NaN	10.2223119735718
P00750;P00750-4;P00750-3;P00750-2	P00750;P00750-4;P00750-3;P00750-2	Tissue-type plasminogen activator;Tissue-type plasminogen activator chain A;Tissue-type plasminogen activator chain B	PLAT				+		+	4,60440503936003	9,44881889763779E-06			+	+	dsRNA_PEG;Silv_PEG	4,83092540373221	0,00448658504818963	1,29631185531616	1,15478712320106	3,52371696491762	0,0232787071165296	1,05270457267761	0,908223717014017						+	+	+	4	4	4	11,7	11,7	11,7	62,916	0	24,086	2815700	32	34	NaN	NaN	8.75274848937988	NaN	9.01814460754395
P00846	P00846	ATP synthase subunit a	MT-ATP6				+		+	5,36023789816811	8,06045340050378E-06			+	+	dsRNA_PEG;Silv_PEG	4,41161507696849	8,18713450292398E-05	3,76567664146423	2,66634861162031	3,02931540513208	0,00212109115103127	2,19948163032532	1,56880018128382						+	+	+	1	1	1	4,4	4,4	4,4	24,817	0,00075064	3,1975	3343600	2	11	NaN	NaN	NaN	NaN	NaN
P00973;P00973-2;P00973-4;P00973-3	P00973;P00973-2;P00973-4;P00973-3	2-5-oligoadenylate synthase 1	OAS1		+				+	2,15130360562127	0,000946584379655246			+		dsRNA_PEG	1,62505345624987	0,0166976954360596	1,33856210708618	0,913656079056027	NaN	1	0	NaN						+			1	1	1	5,2	5,2	5,2	46,028	0,0007503	3,1857	197750	19	2	NaN	NaN	9.57646560668945	NaN	7.83016681671143
P01009;P01009-3;P01009-2	P01009;P01009-3;P01009-2	Alpha-1-antitrypsin;Short peptide from AAT	SERPINA1				+		+	5,93918196735042	5,06008855154965E-06			+	+	dsRNA_PEG;Silv_PEG	5,42729183301025	0,000183322724379376	2,49073505401611	2,08986371543355	3,78093249172466	0,00334592445328032	1,71479606628418	1,3878779362025						+	+	+	4	4	4	13,2	13,2	13,2	46,736	0	5,9453	1523100	22	22	NaN	NaN	NaN	NaN	NaN
P01033	P01033	Metalloproteinase inhibitor 1	TIMP1				+		+	2,54045403958734	0,000393772893772894			+	+	dsRNA_PEG;Silv_PEG	3,11460641941903	0,000375	2,8847873210907	1,91063378230517	1,18759185860527	0,0220360721442886	1,58951640129089	0,92057362968726						+	+	+	4	4	4	34,8	34,8	34,8	23,171	0	19,252	2588700	11	29	NaN	NaN	12.4716243743896	NaN	12.8709230422974
P01034	P01034	Cystatin-C	CST3				+		+	6,76103563051147	0			+	+	dsRNA_PEG;Silv_PEG	5,37793132946012	0,000175665946724262	2,61423573493958	2,16994425836787	5,03885561172879	0,00119234642497482	2,17605695724487	1,8263931777481						+	+	+	3	3	3	32,9	32,9	32,9	15,799	0	10,181	3684700	7	27	NaN	NaN	12.6844854354858	NaN	13.214714050293
P01040	P01040	Cystatin-A;Cystatin-A, N-terminally processed	CSTA	+			+		+	3,23125540778861	0,000102591504141063			+	+	dsRNA_PEG;Silv_PEG	2,70636792579855	0,000143974960876369	4,17204365730286	2,23202965375452	2,36254901647981	0,000690807799442897	4,0112811088562	2,03773753131639					+	+	+		4	4	4	52	52	52	11,006	0	18,394	5343700	7	21	14.2276163101196	16.5008735656738	17.7567520141602	14.6864461898804	16.8494052886963
P01111;P01112;P01112-2;P01116	P01111;P01112;P01112-2	GTPase NRas;GTPase HRas;GTPase HRas, N-terminally processed	NRAS;HRAS	+			+		+	7,08464958273019	0			+	+	dsRNA_PEG;Silv_PEG	5,42136892290083	7,58807588075881E-05	4,02596673965454	3,07167317328612	5,27414554825313	7,54716981132075E-05	4,62946972846985	3,36522605867929					+	+	+	+	8	8	5	46	46	20,1	21,229	0	64,449	7226400	10	70	NaN	14.6523971557617	15.3993444442749	13.4958553314209	15.5849628448486
P01130;P01130-2;P01130-3;P01130-6;P01130-4;P01130-5	P01130;P01130-2;P01130-3;P01130-6;P01130-4;P01130-5	Low-density lipoprotein receptor	LDLR				+		+	6,22305837710802	5,78452639190166E-06			+	+	dsRNA_PEG;Silv_PEG	6,58663224599992	0,00179706674648309	1,46865873336792	1,36429588376619	4,27335093097149	0,00934168406402227	1,27978734970093	1,11561263059309						+	+	+	13	13	13	24,4	24,4	24,4	95,375	0	144,23	19670000	46	149	NaN	8.86882209777832	11.5544929504395	NaN	11.7003965377808
P01137	P01137	Transforming growth factor beta-1;Latency-associated peptide	TGFB1				+		+	5,38926164683706	6,12557427258806E-06			+	+	dsRNA_PEG;Silv_PEG	4,35710853120064	0,000583300039952058	2,10301032066345	1,70320397000229	3,42117085316639	0,00496863237139272	1,58762612342834	1,27074317109653						+	+	+	6	6	6	19,7	19,7	19,7	44,341	0	37,941	7771200	22	70	NaN	NaN	9.74827671051025	NaN	11.9119539260864
P01892;Q09160	P01892	HLA class I histocompatibility antigen, A-2 alpha chain	HLA-A				+		+	3,05849488220739	0,000150089951169365			+	+	dsRNA_PEG;Silv_PEG	3,7733663204018	0,0106400948991696	1,15058393478394	0,993176059996393	2,60151316969896	0,00840457469621158	1,51733536720276	1,14058191299988						+	+	+	10	7	1	36,7	23	4,9	40,921	0	33,212	7181300	21	76	NaN	NaN	NaN	NaN	8.9285774230957
P02452;CON__Q862S4	P02452	Collagen alpha-1(I) chain	COL1A1	+			+		+	6,15471232579638	5,61009817671809E-06			+	+	dsRNA_PEG;Silv_PEG	4,79960328564409	0,000186770428015564	2,62547678947449	2,09881869468051	3,84682914543218	0,00303036760788492	1,76744289398193	1,42881914962624					+	+	+	+	35	35	34	38,1	38,1	37,2	138,94	0	269,95	45123000	74	275	NaN	9.76178359985352	10.8847808837891	8.97856712341309	12.850323677063
P02462	P02462	Collagen alpha-1(IV) chain;Arresten	COL4A1				+		+	6,07881787249589	5,40175557056043E-06			+	+	dsRNA_PEG;Silv_PEG	6,23907678170487	0,000155997056659308	2,51126279830933	2,18949327167593	3,44053603157804	0,00566613924050633	1,5247444152832	1,23187455217802						+	+	+	5	5	5	7,4	7,4	7,4	160,61	0	47,981	3799400	78	34	NaN	NaN	NaN	NaN	6.55386734008789
P02511	P02511	Alpha-crystallin B chain	CRYAB	+				+	+	3,03266671631825	0,000156003058883508						3,83759919301204	0,133085507522377	-0,610941171646118	-0,564537546844987	1,63467780598931	0,425290764790765	-0,328601598739624	-0,295092421741867				+	+	+	+	+	12	12	12	81,7	81,7	81,7	20,159	0	218,3	66419000	11	224	11.39381980896	15.6732540130615	16.1401710510254	13.7497644424438	16.5843753814697
P02545-2;P02545;P02545-6;P02545-3;P02545-5;P02545-4	P02545-2;P02545;P02545-6;P02545-3;P02545-5;P02545-4	Prelamin-A/C;Lamin-A/C	LMNA	+				+	+	5,36916331653352	8,10126582278481E-06				+	Silv_PEG	5,19801332558488	0,204685442574982	-0,50489993095398	-0,484523099672154	4,2906876282319	0,00886186291739894	-1,29531545639038	-1,12829296719813					+	+	+	+	19	19	19	39,7	39,7	39,7	65,134	0	156,49	29279000	37	176	NaN	11.6235618591309	13.1382236480713	10.1410856246948	13.2686882019043
P02656	P02656	Apolipoprotein C-III	APOC3				+		+	2,29806890593839	0,000676019289785182			+	+	dsRNA_PEG;Silv_PEG	1,90479126098926	0,000890420399724328	2,90371613502502	1,55290810826351	1,68853277302982	0,00361135161135161	2,51877956390381	1,36522848911371						+	+	+	1	1	1	16,2	16,2	16,2	10,852	0	18,999	1165700	7	13	NaN	13.086633682251	13.3690519332886	NaN	13.4946060180664
P02751;P02751-3;P02751-17;P02751-5;P02751-6;P02751-7;P02751-15;P02751-10;P02751-4;P02751-14;P02751-8;P02751-9;P02751-13;P02751-11;P02751-12;P02751-16;P02751-2	P02751;P02751-3;P02751-17;P02751-5;P02751-6;P02751-7;P02751-15;P02751-10;P02751-4;P02751-14;P02751-8;P02751-9;P02751-13;P02751-11;P02751-12	Fibronectin;Anastellin;Ugl-Y1;Ugl-Y2;Ugl-Y3	FN1				+		+	8,40222164522244	0			+	+	dsRNA_PEG;Silv_PEG	6,82112408262402	7,99059929494712E-05	2,87789845466614	2,52757118084445	6,36517028693706	0,000687323943661972	2,31776905059814	2,0510930042781						+	+	+	26	26	26	18,2	18,2	18,2	262,62	0	198,65	21237000	101	190	NaN	7.30259323120117	9.93550395965576	NaN	8.75224685668945
P02786	P02786	Transferrin receptor protein 1;Transferrin receptor protein 1, serum form	TFRC	+			+		+	8,19088138476387	0			+	+	dsRNA_PEG;Silv_PEG	6,85030584344559	0,00347891891891892	1,2838577747345	1,20977965334495	6,29023073145272	0,00955709342560554	1,18700547218323	1,11113574580278					+	+	+	+	33	33	33	55,3	55,3	55,3	84,87	0	323,31	224320000	39	532	8.34828567504883	15.4312362670898	16.6008415222168	14.8349647521973	17.064868927002
P02787	P02787	Serotransferrin	TF							0,207650252045551	0,386726134107225						0,3680833976535	0,314407712532866	-0,744937205314637	-0,394891411309947	0,266392174881918	0,465265777777778	-0,464306259155274	-0,269385824877305						+			1	1	1	2,4	2,4	2,4	77,063	0	8,0996	161290	41	10	NaN	NaN	NaN	NaN	NaN
P02792	P02792	Ferritin light chain	FTL				+		+	7,95864293587385	0			+	+	dsRNA_PEG;Silv_PEG	6,56358784625723	0,000388972431077694	2,11637377738953	1,90478055610423	6,18144960729257	0,00222336991607489	1,70622658729553	1,54857807724229						+	+	+	6	6	6	34,9	34,9	34,9	20,019	0	117,43	37111000	8	132	NaN	NaN	11.1618251800537	NaN	13.5620040893555
P02794	P02794	Ferritin heavy chain;Ferritin heavy chain, N-terminally processed	FTH1	+			+		+	8,56273675058649	0			+	+	dsRNA_PEG;Silv_PEG	6,16898455322297	0,000272300469483568	2,30336909294128	2,02403618165354	7,63229400580476	0,000553383458646617	2,26951079368591	2,09469671176211					+	+	+	+	11	11	11	79,2	79,2	79,2	21,225	0	149,32	80005000	11	238	NaN	15.5604820251465	15.9423542022705	14.5777826309204	15.5630474090576
P03886	P03886	NADH-ubiquinone oxidoreductase chain 1	MT-ND1		+				+	1,42194420005038	0,00577902202314296	+		+		dsRNA_PEG	5,76057476902979	0,000137123745819398	2,70982151031494	2,28417345884065	0,165818788784378	0,509272156315422	-0,560180377960205	-0,242109493800662						+		+	2	2	2	6,3	6,3	6,3	35,66	0	13,029	2596700	6	17	NaN	NaN	NaN	NaN	NaN
P03905	P03905	NADH-ubiquinone oxidoreductase chain 4	MT-ND4						+	1,46041657293983	0,00518062335711603			+		dsRNA_PEG	0,962656151318288	0,0315298667812634	1,45387585163116	0,811376719776947	NaN	1	0	NaN						+			2	2	2	9,4	9,4	9,4	51,58	0	11,041	92835	9	6	NaN	NaN	NaN	NaN	NaN
P03915	P03915	NADH-ubiquinone oxidoreductase chain 5	MT-ND5		+				+	5,13546504145898	9,28505106778087E-06			+		dsRNA_PEG	4,17973345720904	0,00088780487804878	1,92054896354675	1,56353170929004	0,126494284303557	0,855381852551985	-0,0854751586914063	-0,0681065179082163						+	+	+	7	7	7	18,2	18,2	18,2	67,026	0	50,261	4667000	12	44	NaN	NaN	NaN	NaN	NaN
P04035;P04035-2;P04035-3	P04035;P04035-2;P04035-3	3-hydroxy-3-methylglutaryl-coenzyme A reductase	HMGCR				+		+	6,23644374134453	5,83090379008746E-06			+	+	dsRNA_PEG;Silv_PEG	6,1213389149637	0,00014230471771075	2,57701086997986	2,22751791861579	3,97466539151017	0,00244254278728606	1,87185859680176	1,51005818550508						+	+	+	6	6	6	8,9	8,9	8,9	97,475	0	39,241	2287100	41	32	NaN	NaN	7.3025016784668	NaN	6.55744075775146
P04040	P04040	Catalase	CAT	+			+		+	7,44921276299695	0			+	+	dsRNA_PEG;Silv_PEG	7,60389085760665	0,000871957671957672	1,67561459541321	1,57749469932814	5,06684159146493	0,00616737369841882	1,35116314888	1,2088401780605					+	+	+	+	27	27	27	59,8	59,8	59,8	59,755	0	323,31	146710000	29	544	NaN	15.1495885848999	15.8918075561523	14.5025215148926	16.2150783538818
P04049;P04049-2	P04049;P04049-2	RAF proto-oncogene serine/threonine-protein kinase	RAF1	+		+			+	3,96061965674302	3,47490347490347E-05						1,07331757996452	0,630535560859188	0,192098951339722	0,17533516578053	3,96247895346529	0,131384615384615	0,606877660751343	0,562954447857052					+	+	+	+	22	22	17	54,2	54,2	45,7	73,051	0	323,31	47224000	37	339	NaN	14.4418420791626	15.8298463821411	13.1858358383179	16.2388896942139
P04062;P04062-4;P04062-2;P04062-5;P04062-3	P04062;P04062-4;P04062-2;P04062-5;P04062-3	Glucosylceramidase	GBA				+		+	7,94696978524735	0			+	+	dsRNA_PEG;Silv_PEG	6,87360704913669	9,78260869565217E-05	2,64301953315735	2,34918133297984	4,67844071382977	0,00367992424242424	1,56944451332092	1,35710350308134						+	+	+	16	16	16	44,6	44,6	44,6	59,716	0	113,78	16455000	27	125	NaN	8.53028964996338	NaN	11.2012662887573	10.098690032959
P04066	P04066	Tissue alpha-L-fucosidase	FUCA1		+				+	3,18950456087609	0,000114346214928534			+	+	dsRNA_PEG;Silv_PEG	3,15564360037617	0,000228163992869875	3,14331011772156	2,03224989318298	1,51133407527924	0,0122482131254061	1,7309515953064	1,05417416638622						+	+	+	4	4	4	17,6	17,6	17,6	53,688	0	30,305	779130	23	18	NaN	NaN	NaN	NaN	NaN
P04075	P04075	Fructose-bisphosphate aldolase A	ALDOA	+			+		+	6,84341104793319	0			+	+	dsRNA_PEG;Silv_PEG	4,64540523932892	0,00153404580152672	1,62299942970276	1,39470811590744	5,64974466794945	0,00130493707647628	2,06292796134949	1,79808398337242					+	+	+	+	26	26	2	76,4	76,4	3,6	39,42	0	323,31	552710000	23	954	12.6785564422607	17.9152603149414	17.8083229064941	17.2337875366211	16.7642230987549
P04080	P04080	Cystatin-B	CSTB	+			+		+	4,54093503448231	1,0752688172043E-05			+	+	dsRNA_PEG;Silv_PEG	3,30202131924907	0,000137270550678372	3,57305207252502	2,25105324810639	3,50597760367859	0,000222737819025522	3,83440914154053	2,42176457522449					+	+	+	+	8	8	8	79,6	79,6	79,6	11,139	0	150,14	26016000	6	83	NaN	15.4706592559814	15.7296476364136	12.9389734268188	16.2262420654297
P04083	P04083	Annexin A1	ANXA1	+			+		+	7,46775363731704	0			+	+	dsRNA_PEG;Silv_PEG	5,33593332177981	0,00302690829214717	1,37158951759338	1,23680747562435	5,72700192208271	0,00213101604278075	1,76230750083923	1,56987987399261					+	+	+	+	23	23	23	66,5	66,5	66,5	38,714	0	323,31	452870000	20	491	16.4103355407715	18.4461708068848	18.854284286499	17.6582260131836	18.7754554748535
P04114	P04114	Apolipoprotein B-100;Apolipoprotein B-48	APOB					+	+	2,19752591771499	0,000854752199098906				+	Silv_PEG	1,39864280343918	0,0593019862180786	-0,978873825073242	-0,704848344945549	2,80593096444386	0,0123553826199741	-1,33313021659851	-1,0525522967537						+	+	+	5	4	4	1,9	1,5	1,5	515,6	0,0032881	2,1609	10872000	251	10	NaN	NaN	NaN	NaN	7.70970439910889
P04150;P04150-8;P04150-3;P04150-12;P04150-11;P04150-9;P04150-2;P04150-6;P04150-10;P04150-13;P04150-5;P04150-7;P04150-16;P04150-15;P04150-14	P04150;P04150-8;P04150-3;P04150-12;P04150-11;P04150-9;P04150-2;P04150-6;P04150-10;P04150-13;P04150-5;P04150-7;P04150-16;P04150-15;P04150-14	Glucocorticoid receptor	NR3C1	+		+			+	2,86267720448546	0,000203174603174603						1,95755053510906	0,549594664931685	0,23929238319397	0,223675117034686	2,50042576580474	0,374100036778227	0,356137275695801	0,329466482552335					+	+	+	+	18	18	18	40,7	40,7	40,7	85,658	0	319,66	29250000	41	253	NaN	14.6121778488159	15.4970102310181	13.2349815368652	15.5515584945679
P04156	P04156	Major prion protein	PRNP				+		+	3,49747202628451	7,28100113765643E-05			+	+	dsRNA_PEG;Silv_PEG	2,95973073894823	0,000279751833051325	3,17819027900696	1,98984547522966	2,38094672596057	0,00176587605202754	2,74349527359009	1,65568161371777						+	+	+	2	2	2	5,9	5,9	5,9	27,661	0	6,0287	998850	12	13	NaN	NaN	NaN	NaN	10.6979236602783
P04179;P04179-3;P04179-4;P04179-2	P04179;P04179-3;P04179-4;P04179-2	Superoxide dismutase [Mn], mitochondrial	SOD2				+		+	7,32870114575702	0			+	+	dsRNA_PEG;Silv_PEG	6,95824132844237	0,00015220700152207	2,46387581825256	2,21301112433291	3,29113205477607	0,0465737292400604	0,880431461334229	0,76872318788103						+	+	+	6	6	6	47,3	47,3	47,3	24,75	0	29,765	7393700	11	54	NaN	NaN	NaN	NaN	NaN
P04181;P04181-2	P04181;P04181-2	Ornithine aminotransferase, mitochondrial;Ornithine aminotransferase, hepatic form;Ornithine aminotransferase, renal form	OAT				+		+	7,65501744423817	0			+		dsRNA_PEG	7,42552421318124	0,000364014560582423	2,09096236228943	1,93186916023889	3,04671443879766	0,093283805209513	0,712668371200561	0,631033856210595						+	+	+	17	17	17	61,5	61,5	61,5	48,534	0	129,65	15427000	20	152	NaN	NaN	8.20486450195313	NaN	11.9299983978271
P04183	P04183	Thymidine kinase, cytosolic	TK1				+		+	5,30302329649645	9,83284169124877E-06			+		dsRNA_PEG	4,68137816233013	0,000652157311951126	1,99723787307739	1,66587633733276	2,10148118599248	0,118783866725121	0,693528127670288	0,583415926792077						+	+	+	10	10	10	56,4	56,4	56,4	25,468	0	35,66	21551000	13	88	NaN	12.7081356048584	12.2847080230713	NaN	12.9002437591553
P04216	P04216	Thy-1 membrane glycoprotein	THY1				+		+	7,08732351117088	0			+	+	dsRNA_PEG;Silv_PEG	8,0343310332073	0,000482587064676617	1,84173798561096	1,73867302621678	5,01835113975521	0,00264952487423141	1,67994236946106	1,46228074999526						+	+	+	4	4	4	24,8	24,8	24,8	17,935	0	15,577	26906000	6	52	NaN	NaN	15.9177913665771	12.6784019470215	16.7760982513428
P04350	P04350	Tubulin beta-4A chain	TUBB4A	+						0,425513135507793	0,13968667087808						1,05622900536974	0,485155143896791	0,308205366134644	0,266737759127495	0,39344058973102	0,666558696375125	0,190906286239624	0,157117390749004					+	+	+	+	38	7	4	78,6	16,4	10,4	49,585	0	323,31	104040000	20	206	NaN	14.7468290328979	16.3416404724121	13.3799200057983	16.3271141052246
P04406	P04406	Glyceraldehyde-3-phosphate dehydrogenase	GAPDH	+			+		+	4,65905623089472	8,03535556448373E-06				+	Silv_PEG	3,15233763394207	0,210256746900073	0,523014879226684	0,479353001214106	4,05017803148194	0,0391607883817427	0,893505907058715	0,804026520217939					+	+	+	+	28	28	4	83,6	83,6	14,6	36,053	0	323,31	3298700000	17	2147	18.8442649841309	20.6726264953613	21.1271057128906	19.947208404541	20.1721878051758
P04406-2	P04406-2	Glyceraldehyde-3-phosphate dehydrogenase	GAPDH	+			+		+	3,04546152082328	0,000153570514461223			+	+	dsRNA_PEG;Silv_PEG	2,18869329317525	0,00185565785565786	2,09613990783691	1,35444136339852	2,55376730042527	0,00229109159347553	2,31891202926636	1,53046610314484					+	+	+	+	26	2	2	83,3	4,4	4,4	31,548	0	26,972	6575700	15	28	NaN	NaN	NaN	NaN	9.77514934539795
P04424;P04424-2;P04424-3	P04424;P04424-2;P04424-3	Argininosuccinate lyase	ASL					+	+	1,28286878145892	0,00858142076502732			+		dsRNA_PEG	2,31505189691873	0,00188652482269504	-2,02054920196533	-1,34855490351481	0,306249615999534	0,399798215261337	-0,55010666847229	-0,312114475695073								+	7	7	7	20	20	20	51,657	0	68,866	5289200	24	49	NaN	NaN	10.8165035247803	NaN	11.0962543487549
P04632;Q96L46	P04632	Calpain small subunit 1	CAPNS1	+		+			+	1,28488811364036	0,00853279883381924						0,404217165767448	0,68240795078088	0,178776025772095	0,149356326980705	2,2409160561593	0,19784440381881	0,543265104293823	0,477152878818509					+	+	+	+	17	17	17	87,3	87,3	87,3	28,315	0	323,31	107500000	11	331	15.7549657821655	19.3556957244873	18.8142185211182	17.0317649841309	19.4656505584717
P04792	P04792	Heat shock protein beta-1	HSPB1	+		+			+	0,923948720945477	0,0243407306247866						0,611837066221207	0,772538879404004	-0,118032312393188	-0,108000398342025	0,396605424737237	0,845363938578439	0,079977655410767	0,0734073913222685		+	+		+	+	+	+	25	25	25	94,1	94,1	94,1	22,782	0	323,31	3085100000	14	1036	21.2091960906982	22.9241199493408	22.7765159606934	20.7311534881592	23.0709552764893
P04818;P04818-2;P04818-3	P04818;P04818-2;P04818-3	Thymidylate synthase	TYMS	+				+	+	9,77682961269667	0			+	+	dsRNA_PEG;Silv_PEG	7,36656784644914	0,000182728410513141	-2,26467604637146	-2,07586075629197	7,18129992558651	0,0019706498951782	-1,71976847648621	-1,60207940978235					+	+	+	+	18	18	18	72,8	72,8	72,8	35,716	0	323,31	102970000	16	313	NaN	15.2304706573486	16.6915245056152	14.0168085098267	17.5185298919678
P04843	P04843	Dolichyl-diphosphooligosaccharide--protein glycosyltransferase subunit 1	RPN1	+			+		+	8,93302364536633	0			+	+	dsRNA_PEG;Silv_PEG	8,3004225369989	0,000484394506866417	1,83509430885315	1,74093389726829	6,23841131246158	0,00466695464362851	1,39972052574158	1,29372455088409					+	+	+	+	37	37	37	67,9	67,9	67,9	68,569	0	323,31	590320000	37	935	9.38653087615967	15.6658353805542	16.6671943664551	14.0827312469482	17.5184535980225
P04844;P04844-2	P04844;P04844-2	Dolichyl-diphosphooligosaccharide--protein glycosyltransferase subunit 2	RPN2	+			+		+	9,06906819510377	0			+	+	dsRNA_PEG;Silv_PEG	7,85841379230561	0,00043956043956044	1,89986023902893	1,78421273080105	6,4952323510927	0,00469879518072289	1,38812909126282	1,29182721145233					+	+	+	+	32	32	32	71,2	71,2	71,2	69,283	0	323,31	577890000	23	968	9.2242431640625	16.1870231628418	17.3737316131592	15.0013637542725	17.7056999206543
P04899;P04899-6;P04899-3;P04899-5;P04899-2;P04899-4;P19087;A8MTJ3;P11488;P38405-3	P04899;P04899-6;P04899-3;P04899-5;P04899-2;P04899-4	Guanine nucleotide-binding protein G(i) subunit alpha-2	GNAI2	+			+		+	5,879093438754	4,93218249075216E-06			+	+	dsRNA_PEG;Silv_PEG	4,53232242904871	0,000642414860681114	2,03516840934753	1,67703707637841	4,31418681570358	0,00225255102040816	1,8667094707489	1,54075158448519					+	+	+	+	15	15	8	48,2	48,2	27,6	40,45	0	138,48	35282000	17	184	NaN	15.0197649002075	15.8554525375366	14.619704246521	16.7153186798096
P0C0S8;Q99878;Q9BTM1;Q93077;Q7L7L0;P04908;Q96KK5;P20671;Q9BTM1-2;Q71UI9-5	P0C0S8;Q99878;Q9BTM1;Q93077;Q7L7L0;P04908;Q96KK5;P20671;Q9BTM1-2	Histone H2A type 1;Histone H2A type 1-J;Histone H2A.J;Histone H2A type 1-C;Histone H2A type 3;Histone H2A type 1-B/E;Histone H2A type 1-H;Histone H2A type 1-D	HIST1H2AG;HIST1H2AJ;H2AFJ;HIST1H2AC;HIST3H2A;HIST1H2AB;HIST1H2AH;HIST1H2AD	+			+		+	3,74746779241618	4,71014492753623E-05			+		dsRNA_PEG	5,54124753234936	0,0149201101928375	1,00416150093079	0,93463508807432	1,90604437883576	0,196284784377543	0,559103631973267	0,478937493065602					+	+	+	+	5	5	0	54,6	54,6	0	14,091	0	197,22	308040000	5	226	17.6378555297852	19.171724319458	19.6490955352783	18.8438053131104	19.94606590271
P04920;P04920-2;P04920-3	P04920;P04920-2;P04920-3	Anion exchange protein 2	SLC4A2				+		+	4,88654848896245	8,5726532361766E-06			+	+	dsRNA_PEG;Silv_PEG	4,30089544045684	9,84503190519599E-05	3,21487216949463	2,35337044627341	3,372954373984	0,00111440677966102	2,64278869628906	1,8574958986391						+	+		3	3	3	3,5	3,5	3,5	137,01	0	6,7198	987310	50	10	NaN	NaN	NaN	NaN	NaN
P05023;P05023-4;P05023-3;P05023-2;P54707;P54707-2	P05023;P05023-4;P05023-3;P05023-2	Sodium/potassium-transporting ATPase subunit alpha-1	ATP1A1	+			+		+	6,27591605163421	5,96125186289121E-06			+	+	dsRNA_PEG;Silv_PEG	4,92120194998347	0,000475949367088608	2,08855185508728	1,75306462811151	4,43485230266609	0,00291165311653117	1,70673356056213	1,43986807492978					+	+	+	+	26	26	16	33,6	33,6	19,5	112,89	0	221,17	65543000	45	267	NaN	12.9162712097168	14.3539733886719	11.795431137085	14.7860651016235
P05026;P05026-2	P05026;P05026-2	Sodium/potassium-transporting ATPase subunit beta-1	ATP1B1				+		+	8,66095801696687	0			+	+	dsRNA_PEG;Silv_PEG	6,96747753073963	0,000133333333333333	2,57359848022461	2,30187738862484	6,24079724808124	0,000874692874692875	2,20668039321899	1,95443728718495				+		+	+	+	4	4	4	20,1	20,1	20,1	35,061	0	59,065	6891900	12	33	NaN	NaN	11.5765790939331	NaN	12.4902744293213
P05067;P05067-8;P05067-6;P05067-11;P05067-9;P05067-4;P05067-5;P05067-7;P05067-3;P05067-10;P05067-2	P05067;P05067-8;P05067-6;P05067-11;P05067-9;P05067-4;P05067-5;P05067-7;P05067-3;P05067-10	Amyloid beta A4 protein;N-APP;Soluble APP-alpha;Soluble APP-beta;C99;Beta-amyloid protein 42;Beta-amyloid protein 40;C83;P3(42);P3(40);C80;Gamma-secretase C-terminal fragment 59;Gamma-secretase C-terminal fragment 57;Gamma-secretase C-terminal fragment 50;C31	APP				+		+	7,594557322716	0			+	+	dsRNA_PEG;Silv_PEG	6,08785592354877	0,000125984251968504	2,70716414451599	2,32037954034559	5,14968864187683	0,0011988011988012	2,15257105827332	1,8206686103034						+	+	+	20	20	20	37,5	37,5	37,5	86,942	0	97,656	24821000	35	161	NaN	11.1640901565552	12.3360042572021	NaN	13.1967706680298
P05089;P05089-2;P05089-3	P05089;P05089-2;P05089-3	Arginase-1	ARG1				+		+	1,14141736295217	0,0127337823466856				+	Silv_PEG	0,588242845011896	0,103788901823826	1,20453329086304	0,608807047547432	1,46868867555719	0,00409592760180995	2,68088431358337	1,32721552626891							+		4	4	4	18	18	18	34,735	0	18,927	814260	17	11	NaN	11.6243839263916	14.0383186340332	NaN	10.5727949142456
P05091;P05091-2	P05091;P05091-2	Aldehyde dehydrogenase, mitochondrial	ALDH2				+		+	8,33164089100751	0			+	+	dsRNA_PEG;Silv_PEG	7,10261526225168	6,01001669449082E-05	3,12178092002869	2,74590724779098	4,75748835488257	0,00326443768996961	1,62144951820374	1,40111423327116						+	+	+	12	12	12	33,8	33,8	33,8	56,381	0	40,512	11769000	23	84	NaN	NaN	NaN	NaN	8.85483741760254
P05109	P05109	Protein S100-A8;Protein S100-A8, N-terminally processed	S100A8							0,0502237696293455	0,839345367745785						0,115272813649407	0,607514395393474	-0,482497525215149	-0,188079018088314	0,180570118146663	0,45846800926751	-0,676165056228638	-0,273570956982476							+	+	3	3	3	36,6	36,6	36,6	10,834	0,0001548	4,1763	2003200	8	17	NaN	NaN	16.6640033721924	11.3871555328369	14.5208024978638
P05121;P05121-2	P05121;P05121-2	Plasminogen activator inhibitor 1	SERPINE1				+		+	7,10052314782474	0			+	+	dsRNA_PEG;Silv_PEG	5,90473051651891	0,000940374787052811	1,70783305168152	1,53602084017131	3,98259812869013	0,0269950358521787	0,988268375396729	0,877576681281378			+			+	+	+	11	11	11	38,1	38,1	38,1	45,059	0	36,406	12712000	20	97	NaN	10.5462188720703	NaN	NaN	9.7597713470459
P05141;Q9H0C2	P05141	ADP/ATP translocase 2;ADP/ATP translocase 2, N-terminally processed	SLC25A5				+		+	7,42770013295671	0			+	+	dsRNA_PEG;Silv_PEG	7,32479402126462	8,44645550527903E-05	3,01491751670837	2,68521942447859	3,70540226582558	0,00662917933130699	1,43702235221863	1,19456949208309				+		+	+	+	17	17	11	48	48	32,2	32,852	0	156,57	166180000	19	181	NaN	11.7805395126343	13.0422582626343	NaN	13.2294797897339
P05161	P05161	Ubiquitin-like protein ISG15	ISG15	+			+		+	0,879334012047414	0,0280250550194684						0,478247024118799	0,635930705657978	0,206788969039917	0,172520207770494	1,52230692428177	0,251466666666667	0,504062128067017	0,425099917680952					+	+	+	+	9	9	9	58,2	58,2	58,2	17,887	0	115,11	11663000	12	72	NaN	13.0316152572632	12.0169477462769	10.4545049667358	16.1076049804688
P05166;P05166-2	P05166;P05166-2	Propionyl-CoA carboxylase beta chain, mitochondrial	PCCB						+	1,66187801452679	0,00301845735379833						1,11277163948832	0,14336253776435	0,75028886795044	0,550740867033436	NaN	1	0	NaN						+			1	1	1	3	3	3	58,215	0,00015446	4,1191	117890	30	4	NaN	NaN	9.63941287994385	NaN	NaN
P05198	P05198	Eukaryotic translation initiation factor 2 subunit 1	EIF2S1	+		+			+	3,05608078589054	0,000150012843565374						2,68918697908418	0,132688393367639	-0,641241407394409	-0,565194712009753	0,0996825763933843	0,946331023864511	-0,0301817417144772	-0,0271476407905051					+	+	+	+	22	22	22	61,9	61,9	61,9	36,112	0	323,31	179920000	22	389	13.8063478469849	17.5879821777344	17.846960067749	16.8712310791016	18.1466884613037
P05386	P05386	60S acidic ribosomal protein P1	RPLP1	+		+			+	4,83363929679982	8,42105263157895E-06			+		dsRNA_PEG	4,81316666410009	0,0487289989680083	-0,793755674362183	-0,738029454872574	0,788738152925124	0,721685620915033	-0,141633653640747	-0,129847077295964				+	+	+	+	+	4	3	3	89,5	74,6	74,6	11,514	0	265,25	307250000	3	138	18.6117305755615	20.0971260070801	20.1841049194336	16.9351425170898	19.9974174499512
P05387;P05386-2	P05387	60S acidic ribosomal protein P2	RPLP2	+		+			+	0,799960880699212	0,0362600701988969						1,77522169613988	0,300235087101883	-0,466043710708618	-0,405522557100878	0,112276550563286	0,858094188061112	0,0863230228424072	0,0670820860429924				+	+	+	+	+	9	9	8	87,8	87,8	73	11,665	0	323,31	505000000	5	418	20.372838973999	20.585729598999	22.2879657745361	19.289514541626	22.2140083312988
P05388;P05388-2;Q8NHW5	P05388;P05388-2;Q8NHW5	60S acidic ribosomal protein P0;60S acidic ribosomal protein P0-like	RPLP0;RPLP0P6	+		+			+	2,81306259633401	0,000220289855072464						2,6854659334032	0,302275862068966	-0,441602373123169	-0,404100332111871	0,591157733060216	0,715265573770492	0,149397706985473	0,133285951058587				+	+	+	+	+	15	15	15	57,4	57,4	57,4	34,273	0	318,34	904710000	13	494	17.6754894256592	19.7128028869629	20.086540222168	17.8346691131592	20.1470603942871
P05412	P05412	Transcription factor AP-1	JUN					+	+	3,80641182436206	4,29843414184833E-05			+	+	dsRNA_PEG;Silv_PEG	4,24229187068476	9,79147778785131E-05	-3,2340297460556	-2,3502912334239	2,86278429502423	0,000964200477326969	-3,09742126464844	-1,92963635573849								+	2	2	2	8,8	8,8	8,8	35,675	0,0011866	2,9077	351620	10	3	NaN	NaN	10.2787981033325	NaN	10.6203117370605
P05423	P05423	DNA-directed RNA polymerase III subunit RPC4	POLR3D	+				+	+	1,51488864510661	0,0044675127865126			+	+	dsRNA_PEG;Silv_PEG	1,97629548097151	0,0343931623931624	-1,03537592887878	-0,796858050940518	1,6897672865374	0,0330234541577825	-1,16240510940552	-0,836456042923448					+	+	+	+	7	7	7	27,9	27,9	27,9	44,395	0	19,51	2026200	22	20	NaN	12.1023693084717	11.0473279953003	10.5609064102173	13.4619913101196
P05455	P05455	Lupus La protein	SSB	+		+			+	6,12158812617437	5,53250345781466E-06				+	Silv_PEG	3,35269821305143	0,067177652733119	0,769003820419311	0,684184671683647	4,99301136573139	0,00354114230396902	1,55978007316589	1,36892751002089					+	+	+	+	22	22	22	52,7	52,7	52,7	46,836	0	107,18	75390000	22	257	12.8624629974365	16.6265640258789	16.7804622650146	15.6896705627441	16.810396194458
P05556;P05556-2;P05556-5;P05556-4;P05556-3	P05556;P05556-2;P05556-5;P05556-4;P05556-3	Integrin beta-1	ITGB1	+			+		+	9,13715793486669	0			+	+	dsRNA_PEG;Silv_PEG	8,55373187797356	0,000413793103448276	1,91842284202576	1,82359552022234	6,18696417309622	0,00349510763209393	1,49754014015198	1,37491767261079					+	+	+	+	27	27	27	37,5	37,5	37,5	88,414	0	271,6	231090000	34	459	10.7416353225708	15.5345764160156	16.0561923980713	14.3499727249146	16.3089962005615
P05783;CON__H-INV:HIT000015463;O76014;O76013;O76015;CON__A2A5Y0;CON__A2AB72;CON__O76015;CON__O76013;CON__O76014;O76013-2	P05783	Keratin, type I cytoskeletal 18	KRT18	+			+		+	7,40174498507315	0			+	+	dsRNA_PEG;Silv_PEG	5,24829374585791	0,00362913195377587	1,33302264213562	1,20185681550102	6,16974010815683	0,00360788082652571	1,48652510643005	1,36498230821988					+	+	+	+	38	38	23	75,1	75,1	57,2	48,057	0	323,31	644480000	26	1119	15.4110145568848	19.042573928833	19.2786674499512	18.4401397705078	20.1704769134521
P08590;P05976;P05976-2	P08590;P05976;P05976-2	Myosin light chain 3;Myosin light chain 1/3, skeletal muscle isoform	MYL3;MYL1	+				+	+	5,76463352295833	4,70588235294118E-06			+		dsRNA_PEG	4,55462637344835	0,0108955082742317	-1,10185837745667	-0,98846563207766	3,68446146428903	0,108440497335702	-0,657985925674438	-0,601639493742929					+	+	+	+	1	1	1	6,2	6,2	6,2	21,932	0,0010386	2,9166	60104000	13	17	NaN	18.3014869689941	17.811149597168	16.8420562744141	18.3568553924561
P05997	P05997	Collagen alpha-2(V) chain	COL5A2							0,104746646157455	0,656600992630471						0,183303640612981	0,61455259377494	0,304373788833618	0,184043078252792	NaN	1	0	NaN						+			3	3	3	3,8	3,8	3,8	144,91	0,00015552	4,3088	216210	73	4	NaN	NaN	NaN	NaN	NaN
P06132	P06132	Uroporphyrinogen decarboxylase	UROD				+		+	6,67852381356622	0			+	+	dsRNA_PEG;Silv_PEG	4,72785134929226	7,97720797720798E-05	4,45054969787598	3,0990151160354	4,86617522885326	7,01754385964912E-05	4,80984411239624	3,31896181652117						+	+	+	22	22	22	87,7	87,7	87,7	40,786	0	323,31	47433000	16	205	NaN	12.4624004364014	13.3723211288452	NaN	13.5121231079102
P06280	P06280	Alpha-galactosidase A	GLA				+		+	4,03635206017894	2,77777777777778E-05			+		dsRNA_PEG	3,89354031916536	0,0402681281618887	0,857357358932495	0,770297823462895	3,30120780504472	0,0837849264705882	0,729423379898071	0,651312668063727						+	+	+	6	6	6	20,3	20,3	20,3	48,766	0	16,771	7748600	27	35	NaN	NaN	NaN	NaN	10.4296159744263
P06396-2;P06396;P06396-4;P06396-3;CON__Q3SX14	P06396-2;P06396;P06396-4;P06396-3	Gelsolin	GSN	+		+			+	2,24182027751402	0,000782345305062743						1,46852488277518	0,368331100807144	0,408683490753174	0,353686235257444	3,91138189071683	0,166985124659543	0,551545095443726	0,514387504424062					+	+	+	+	22	22	22	50,9	50,9	50,9	80,64	0	323,31	44784000	32	253	NaN	12.4744415283203	14.0298910140991	11.774621963501	14.7614994049072
P06400	P06400	Retinoblastoma-associated protein	RB1	+						0,677381682469763	0,054769635228393						0,406324943257869	0,67024055634582	0,187191772460938	0,15529790851124	0,858589966845006	0,456994644769725	0,328877973556519	0,274815617132462					+	+	+	+	13	13	13	22,2	22,2	22,2	106,16	0	173,06	35105000	50	188	7.08417081832886	12.0839109420776	13.8320989608765	9.7180871963501	14.3105421066284
P06454;P06454-2	P06454;P06454-2	Prothymosin alpha;Prothymosin alpha, N-terminally processed;Thymosin alpha-1	PTMA	+			+		+	0,938095208338662	0,0233220338983051			+	+	dsRNA_PEG;Silv_PEG	1,40874599731505	0,00084172918899607	4,29986751079559	1,59430406348579	0,984353618950789	0,00523228185170012	3,81732428073883	1,25516932760199					+				4	4	4	36	36	36	12,203	0	25,173	18962000	3	66	18.3012638092041	20.4191570281982	19.6326465606689	20.2572994232178	18.3826236724854
P06493;P06493-2;Q9NYV4;Q9NYV4-2;Q9NYV4-3	P06493;P06493-2	Cyclin-dependent kinase 1	CDK1	+				+	+	8,75917743543001	0			+	+	dsRNA_PEG;Silv_PEG	7,06227415765023	0,00378851802403204	-1,25911173820496	-1,19238975623371	6,7346699508656	0,0245255474452555	-0,938918924331665	-0,897162059457061		+	+	+	+	+	+	+	28	28	26	84,2	84,2	77,8	34,095	0	323,31	351920000	19	598	14.0430269241333	17.5725975036621	18.3123416900635	16.8116512298584	18.9808082580566
P06576	P06576	ATP synthase subunit beta, mitochondrial	ATP5B	+			+		+	9,3574253520435	0			+	+	dsRNA_PEG;Silv_PEG	8,41717847529533	7,63983628922237E-05	2,83748679161072	2,62617710603193	5,55444440330704	0,00584134427510746	1,3436737537384	1,2225281287538					+	+	+	+	30	30	30	79,4	79,4	79,4	56,559	0	323,31	288240000	29	679	NaN	12.8375883102417	14.309121131897	12.5189485549927	15.0823574066162
P06702	P06702	Protein S100-A9	S100A9	+						0,310243412893545	0,231251356799504				+	Silv_PEG	0,287449009326039	0,247432471264368	1,29117534160614	0,447196288316704	0,691010050074836	0,0353825857519789	1,99565825462341	0,823444831764392					+		+		4	4	4	43,9	43,9	43,9	13,242	0	10,391	3542400	8	24	NaN	10.6811504364014	17.640682220459	12.0672330856323	15.4150485992432
P06703	P06703	Protein S100-A6	S100A6	+			+		+	2,84761814159211	0,00020442930153322			+	+	dsRNA_PEG;Silv_PEG	3,40852996637847	0,000329261816250664	2,80749735832214	1,94547569954633	2,30969260648082	0,0019656652360515	2,68477759361267	1,61372451197069					+	+	+	+	7	7	7	57,8	57,8	57,8	10,18	0	323,31	17274000	5	98	9.7196626663208	15.3319320678711	15.1321783065796	13.629584312439	14.529125213623
P06730;P06730-2;P06730-3	P06730;P06730-2;P06730-3	Eukaryotic translation initiation factor 4E	EIF4E	+						0,442063890481337	0,130661596958175						0,365368326167601	0,813754580446497	-0,0997517585754393	-0,089109731469187	0,402189299820562	0,694655878467635	0,170567226409912	0,143489557833919		+	+	+	+	+	+	+	8	8	7	48,4	48,4	45,2	25,097	0	182,48	41078000	11	133	8.05077362060547	16.5017280578613	16.0858669281006	15.0453329086304	17.2911338806152
P06732	P06732	Creatine kinase M-type;Creatine kinase M-type, N-terminally processed	CKM	+				+	+	8,91416654294477	0			+		dsRNA_PEG	7,13855226032979	0,026321568627451	-0,87132830619812	-0,839630501977779	6,78934857666971	0,100163009404389	-0,63557620048523	-0,616503860150663					+	+	+	+	23	23	22	59,6	59,6	59,6	43,101	0	323,31	1476300000	20	1865	18.3638439178467	21.335599899292	21.5204219818115	19.6852073669434	21.4329319000244
P06733	P06733	Alpha-enolase	ENO1	+			+		+	6,74070270760219	0			+	+	dsRNA_PEG;Silv_PEG	4,35290243192773	0,0185632286995516	0,99754376411438	0,897465761375597	5,52141142638567	0,00445386313465784	1,45016379356384	1,3086274216799					+	+	+	+	26	26	5	72,6	72,6	14,5	47,168	0	323,31	1193800000	22	1896	15.9534692764282	19.4771213531494	19.060417175293	18.1002616882324	18.1149215698242
P06733-2	P06733-2	Alpha-enolase	ENO1							0,695189637398481	0,0515161502966381			+	+	dsRNA_PEG;Silv_PEG	1,0107855729272	0,00381226666666667	3,15428023338318	1,19020912829092	0,801437599786805	0,0125376413570275	3,11821548938751	1,04894481295278					+	+	+	+	22	2	2	76,8	2,9	2,9	36,928	0	4,8078	19526000	17	15	NaN	NaN	NaN	NaN	NaN
P06737;P06737-2	P06737;P06737-2	Glycogen phosphorylase, liver form	PYGL	+				+	+	4,70508378053133	8,12017864393017E-06			+		dsRNA_PEG	4,46073970751888	0,00689552976043468	-1,21510591506958	-1,07459850989479	2,45029911832282	0,165002310438983	-0,587711954116821	-0,517113043517382					+	+	+	+	34	28	27	51,4	43,4	42,1	97,147	0	323,31	53876000	51	331	NaN	10.7625484466553	14.6399059295654	12.8546543121338	14.745831489563
P06744;P06744-2	P06744;P06744-2	Glucose-6-phosphate isomerase	GPI	+		+			+	3,2335072893824	0,000102646351242983						1,9800810689303	0,514152736807604	0,265357446670532	0,246483902887712	2,78685871540397	0,2178032	0,502370309829712	0,456186001871864					+	+	+	+	25	25	16	71,3	71,3	39,6	63,146	0	323,31	324050000	26	540	11.0642709732056	15.759446144104	16.2390384674072	15.196141242981	15.4260349273682
P06748;P06748-2;P06748-3	P06748;P06748-2;P06748-3	Nucleophosmin	NPM1	+				+	+	8,77241444924861	0			+	+	dsRNA_PEG;Silv_PEG	6,88412539115589	7,92540792540792E-05	-2,86307044029236	-2,52248332042454	7,51150578262776	0,00087719298245614	-2,12251944541931	-1,96303809598236			+	+	+	+	+	+	9	9	9	36,1	36,1	36,1	32,575	0	323,31	251700000	12	344	14.7627973556519	16.8902397155762	16.8763961791992	14.722113609314	17.07399559021
P06753-2;P06753-3;P06753-5;P06753-4;P06753-7	P06753-2;P06753-3;P06753-5;P06753-4	Tropomyosin alpha-3 chain	TPM3	+			+		+	4,47610214907415	1,05065666041276E-05			+	+	dsRNA_PEG;Silv_PEG	2,87034360173255	7,97720797720798E-05	5,48849701881409	2,65262503128671	3,77425519969096	9,87654320987654E-05	7,07283711433411	3,58310005657513					+	+	+	+	26	1	1	58,5	4,8	4,8	29,032	0	5,1738	20920000	16	38	12.3132801055908	14.8452939987183	13.7770500183105	NaN	14.5069894790649
P06753-6	P06753-6	Tropomyosin alpha-3 chain	TPM3	+			+		+	6,75957367245373	0			+	+	dsRNA_PEG;Silv_PEG	4,1220208221673	0,000134426229508197	3,13078942298889	2,26867970958026	8,06355374134218	0,000170212765957447	4,59464898109436	4,00768684572605					+	+	+	+	27	27	0	65,3	65,3	0	28,922	0	323,31	610850000	15	483	14.6555309295654	18.3808917999268	19.0809574127197	17.7990531921387	19.8398590087891
P06756;P06756-3;P06756-2	P06756;P06756-3;P06756-2	Integrin alpha-V;Integrin alpha-V heavy chain;Integrin alpha-V light chain	ITGAV	+			+		+	6,29761805198886	6,00600600600601E-06			+	+	dsRNA_PEG;Silv_PEG	4,96743791949201	0,000384577842850171	2,26073389053345	1,87789900786315	4,99322230327596	0,00200686341798216	1,85563902854919	1,59166160178152				+	+	+	+	+	22	22	22	30,2	30,2	30,2	116,04	0	134,71	29298000	58	195	NaN	7.2231330871582	11.324912071228	6.68144941329956	12.9663066864014
P06858	P06858	Lipoprotein lipase	LPL				+		+	2,47527445032915	0,000440325497287523			+		dsRNA_PEG	6,14048035623488	0,00129541864139021	1,58020825386047	1,44233372611607	0,77417939401236	0,228635856573705	0,629481029510498	0,446574946286015						+	+	+	2	2	2	7,6	7,6	7,6	53,162	0	11,283	786570	20	13	NaN	NaN	NaN	NaN	NaN
P06865;P06865-2	P06865	Beta-hexosaminidase subunit alpha	HEXA				+		+	9,72438024432744	0			+	+	dsRNA_PEG;Silv_PEG	7,79543605650931	0,000182969739619986	2,32967972755432	2,15480185553177	6,90787433065974	0,0021909150757077	1,68468546867371	1,56159723878372						+	+	+	17	17	17	39,1	39,1	39,1	60,702	0	157,27	32089000	25	233	NaN	10.4515199661255	9.38030910491943	NaN	12.5195379257202
P33778;Q16778;P23527;P06899;Q8N257;Q6DRA6;Q6DN03	P33778;Q16778;P23527;P06899;Q8N257	Histone H2B type 1-B;Histone H2B type 2-E;Histone H2B type 1-O;Histone H2B type 1-J;Histone H2B type 3-B	HIST1H2BB;HIST2H2BE;HIST1H2BO;HIST1H2BJ;HIST3H2BB	+			+		+	0,918935209130414	0,0247486777000512						0,949641143506456	0,102948961769843	0,918809270858765	0,610070181874293	0,751535255683412	0,171678199249687	0,768941259384155	0,508392666999349					+	+	+	+	6	2	2	41,3	7,9	7,9	13,95	0,00045991	3,8137	20904000	7	25	NaN	14.6162614822388	15.3038873672485	14.4475355148315	15.3006029129028
P07093-3;P07093-2;P07093	P07093-3;P07093-2;P07093	Glia-derived nexin	SERPINE2				+		+	7,60614170474589	0			+	+	dsRNA_PEG;Silv_PEG	5,93053478126655	8,4788029925187E-05	3,08928117752075	2,57315954994793	4,95012452314186	0,00088667496886675	2,38389739990234	1,9600230355424						+	+	+	6	6	6	18,6	18,6	18,6	45,266	0	26,767	1946900	22	28	NaN	NaN	NaN	NaN	NaN
P07099	P07099	Epoxide hydrolase 1	EPHX1				+		+	7,19547191583931	0			+	+	dsRNA_PEG;Silv_PEG	6,88935454202446	0,00059253375694996	1,84543671607971	1,69792446824259	4,82496347709604	0,0045372873964239	1,48595633506775	1,30258481788758						+	+	+	23	23	23	67,7	67,7	67,7	52,948	0	323,31	78522000	26	312	NaN	NaN	12.4193286895752	9.75107574462891	14.2648820877075
P07108;P07108-5;P07108-3;P07108-2;P07108-4;P07108-6	P07108;P07108-5;P07108-3;P07108-2;P07108-4	Acyl-CoA-binding protein	DBI	+			+		+	5,57648301038361	4,3525571273123E-06			+	+	dsRNA_PEG;Silv_PEG	4,34199794225114	0,00018426103646833	2,73834881782532	2,09466731034801	4,24957859476484	0,000559270516717325	2,78178296089172	2,10328103924125					+	+	+	+	8	8	8	65,5	65,5	65,5	10,044	0	166,07	61693000	5	100	14.7729845046997	13.2568578720093	18.2100524902344	15.265944480896	17.288703918457
P07195	P07195	L-lactate dehydrogenase B chain	LDHB	+			+		+	3,252574876153	0,0001						2,67467831336928	0,335609467455621	0,411646986007691	0,378735289291159	2,94319384928734	0,2715125169804	0,442824506759644	0,408599292356261					+	+	+	+	19	18	18	65	65	65	36,638	0	323,31	650220000	17	613	15.131254196167	19.2947292327881	18.8423938751221	18.0242080688477	18.2017498016357
P07203	P07203	Glutathione peroxidase 1	GPX1					+	+	6,95275174668635	0			+	+	dsRNA_PEG;Silv_PEG	6,09155336778201	0,000502660663119116	-1,9332754611969	-1,72784981163607	5,66009034325136	0,000229299363057325	-3,30005407333374	-2,67254778550825						+	+	+	5	5	5	40,4	40,4	40,4	22,088	0	8,8982	7722500	13	24	NaN	NaN	9.7401180267334	NaN	NaN
P07237	P07237	Protein disulfide-isomerase	P4HB	+			+		+	8,9232480210367	0			+	+	dsRNA_PEG;Silv_PEG	7,47179697645826	0,000403393025447691	1,98457207679749	1,84273666107346	6,46760954214059	0,00275013728720483	1,57554831504822	1,45158527550587					+	+	+	+	35	35	35	64,6	64,6	64,6	57,116	0	323,31	1559300000	35	1205	12.8568143844604	17.7573375701904	18.6106491088867	17.2482242584229	18.7029972076416
P07339	P07339	Cathepsin D;Cathepsin D light chain;Cathepsin D heavy chain	CTSD	+			+		+	7,53990113434344	0			+	+	dsRNA_PEG;Silv_PEG	6,10133208420939	0,000624950806768989	1,88820042610168	1,69233421582334	5,63804218902298	0,00262108262108262	1,64590229988098	1,47220493135636					+	+	+	+	15	15	15	47,8	47,8	47,8	44,552	0	113,12	40692000	19	185	NaN	9.65354347229004	13.2523698806763	10.3258676528931	14.2593755722046
P07355;P07355-2;A6NMY6	P07355;P07355-2;A6NMY6	Annexin A2;Putative annexin A2-like protein	ANXA2;ANXA2P2	+			+		+	9,38766998997217	0			+	+	dsRNA_PEG;Silv_PEG	7,46326762605822	0,000483790523690773	1,86705765724182	1,74065536208237	7,57717967199795	0,00147945205479452	1,89051184654236	1,76551079140095					+	+	+	+	26	26	26	67,6	67,6	67,6	38,604	0	323,31	563030000	23	603	14.6308355331421	18.2488269805908	18.7724952697754	17.4794330596924	18.7108192443848
P07384	P07384	Calpain-1 catalytic subunit	CAPN1	+		+			+	2,8429968642737	0,000206125425376762				+	Silv_PEG	2,02672728903746	0,0503570105003088	0,924094676971436	0,73302714837461	2,46811625828511	0,0125043646944714	1,38432884216309	1,04945314795752					+	+	+	+	33	33	33	53,2	53,2	53,2	81,889	0	198,1	72173000	36	328	14.3945970535278	16.2162342071533	17.6543846130371	14.9241161346436	17.7814884185791
P07437	P07437	Tubulin beta chain	TUBB	+			+		+	2,70032661465615	0,000289009178630266						1,96891434003127	0,248165111270639	0,512983942031861	0,446522762243126	2,78086952205328	0,16351912568306	0,579599523544312	0,51884717650004					+	+	+	+	41	8	6	75,2	26,4	17,1	49,67	0	323,31	2714400000	20	1470	21.4311466217041	22.9166870117188	22.9831485748291	21.1524562835693	22.5082607269287
[truncated: 5,769 more rows]
[truncated: 22 more columns]
