# Supplementary material for: Stress granule phase separation in stress-responsive cytosolic extract-in-oil droplets
Source: Nat Commun. 2026 Jun 5;17:5011. doi: 10.1038/s41467-026-73936-x (PMC13241516; doi:10.1038/s41467-026-73936-x)
Supplement: Supplementary file 6 — Supplementary Data 4 [file 41467_2026_73936_MOESM6_ESM.xlsx]

## Sheet: 1. mock
Selection column	Category column	Category value	Enrichment factor	P value	Benj. Hoch. FDR	Total size	Selection size	Category size	Intersection size
Mock ONLY proteins in SG	GOBP name	regulation of pseudopodium assembly	2.6425	0.0011056	0.019998	6720	2543	7	7
Mock ONLY proteins in SG	GOBP name	positive regulation of pseudopodium assembly	2.6425	0.0011056	0.019998	6720	2543	7	7
Mock ONLY proteins in SG	GOBP name	positive regulation of RNA polymerase II transcriptional preinitiation complex assembly	2.6425	0.0011056	0.019998	6720	2543	7	7
Mock ONLY proteins in SG	GOBP name	IMP biosynthetic process	2.6425	0.00041768	0.0086366	6720	2543	8	8
Mock ONLY proteins in SG	GOBP name	COPI coating of Golgi vesicle	2.6425	3.2019e-06	0.00011805	6720	2543	13	13
Mock ONLY proteins in SG	GOBP name	Golgi transport vesicle coating	2.6425	3.2019e-06	0.00011805	6720	2543	13	13
Mock ONLY proteins in SG	Corum	DNA synthesome core complex	2.6425	0.00015775	0.0096712	6720	2543	9	9
Mock ONLY proteins in SG	Corum	DNA-PK-Ku-eIF2-NF90-NF45 complex	2.6425	0.00015775	0.0096712	6720	2543	9	9
Mock ONLY proteins in SG	Corum	eIF3 complex (EIF3S6, EIF3S5, EIF3S4, EIF3S3, EIF3S6IP, EIF3S2, EIF3S9, EIF3S12, EIF3S10, EIF3S8, EIF3S1, EIF3S7)	2.6425	8.486e-06	0.00075148	6720	2543	12	12
Mock ONLY proteins in SG	Corum	eIF3 complex (EIF3S6, EIF3S5, EIF3S4, EIF3S3, EIF3S6IP, EIF3S2, EIF3S9, EIF3S12, EIF3S10, EIF3S8, EIF3S1, EIF3S7, PCID1)	2.6425	3.2019e-06	0.00034025	6720	2543	13	13
Mock ONLY proteins in SG	Corum	Multisynthetase complex	2.6425	8.486e-06	0.00075148	6720	2543	12	12
Mock ONLY proteins in SG	GOBP name	release of virus from host	2.6425	2.2485e-05	0.00066616	6720	2543	11	11
Mock ONLY proteins in SG	Corum	40S ribosomal subunit, cytoplasmic	2.56	1.4734e-12	3.9142e-10	6720	2543	32	31
Mock ONLY proteins in SG	Corum	Ribosome, cytoplasmic	2.5382	1.4164e-27	2.2578e-24	6720	2543	76	73
Mock ONLY proteins in SG	Corum	TRBP containing complex (DICER, RPL7A, EIF6, MOV10 and subunits of the 60S ribosomal particle)	2.5324	2.765e-09	5.5093e-07	6720	2543	24	23
Mock ONLY proteins in SG	Corum	60S ribosomal subunit, cytoplasmic	2.5251	2.2109e-16	1.1747e-13	6720	2543	45	43
Mock ONLY proteins in SG	Corum	26S proteasome	2.5224	1.7882e-08	3.1671e-06	6720	2543	22	21
Mock ONLY proteins in SG	Corum	PA700 complex	2.5104	1.1458e-07	1.6604e-05	6720	2543	20	19
Mock ONLY proteins in SG	KEGG name	Ribosome	2.507	6.7135e-27	1.7858e-24	6720	2543	78	74
Mock ONLY proteins in SG	Corum	PA700-20S-PA28 complex	2.4957	9.5941e-13	3.0586e-10	6720	2543	36	34
Mock ONLY proteins in SG	Corum	PA28-20S proteasome	2.4774	4.5401e-06	0.00045231	6720	2543	16	15
Mock ONLY proteins in SG	Corum	PA28gamma-20S proteasome	2.4664	1.1285e-05	0.00094672	6720	2543	15	14
Mock ONLY proteins in SG	GOBP name	error-free translesion synthesis	2.4538	2.7917e-05	0.00079656	6720	2543	14	13
Mock ONLY proteins in SG	Corum	20S proteasome	2.4538	2.7917e-05	0.002225	6720	2543	14	13
Mock ONLY proteins in SG	Corum	DNA synthesome complex (15 subunits)	2.4393	6.8694e-05	0.0047608	6720	2543	13	12
Mock ONLY proteins in SG	Corum	DGCR8 multiprotein complex	2.4393	6.8694e-05	0.0047608	6720	2543	13	12
Mock ONLY proteins in SG	GOBP name	telomere maintenance via recombination	2.4223	5.2673e-08	2.7003e-06	6720	2543	24	22
Mock ONLY proteins in SG	GOMF name	myosin V binding	2.4223	0.00016799	0.0065517	6720	2543	12	11
Mock ONLY proteins in SG	GOBP name	telomere maintenance via semi-conservative replication	2.4023	3.1078e-07	1.3951e-05	6720	2543	22	20
Mock ONLY proteins in SG	Corum	Large Drosha complex	2.3909	7.4986e-07	9.1945e-05	6720	2543	21	19
Mock ONLY proteins in SG	GOBP name	SRP-dependent cotranslational protein targeting to membrane	2.3809	2.6914e-28	4.6637e-25	6720	2543	101	91
Mock ONLY proteins in SG	GOBP name	IMP metabolic process	2.3783	0.00098185	0.018023	6720	2543	10	9
Mock ONLY proteins in SG	KEGG name	Proteasome	2.3783	7.6532e-12	1.0179e-09	6720	2543	40	36
Mock ONLY proteins in SG	GOBP name	3'-UTR-mediated mRNA stabilization	2.3783	0.00098185	0.018023	6720	2543	10	9
Mock ONLY proteins in SG	KEGG name	DNA replication	2.3783	3.6482e-09	1.9409e-07	6720	2543	30	27
Mock ONLY proteins in SG	GOBP name	establishment of protein localization in endoplasmic reticulum	2.3657	1.1167e-28	2.4187e-25	6720	2543	105	94
Mock ONLY proteins in SG	GOBP name	protein targeting to ER	2.3657	1.1167e-28	2.4187e-25	6720	2543	105	94
Mock ONLY proteins in SG	KEGG name	Mismatch repair	2.3644	4.2981e-06	0.00011433	6720	2543	19	17
Mock ONLY proteins in SG	GOBP name	regulation of cellular amino acid metabolic process	2.3423	3.0023e-12	3.0246e-10	6720	2543	44	39
Mock ONLY proteins in SG	GOBP name	cotranslational protein targeting to membrane	2.3347	8.4893e-27	1.0507e-23	6720	2543	103	91
Mock ONLY proteins in SG	GOBP name	viral transcription	2.3347	8.4893e-27	1.0507e-23	6720	2543	103	91
Mock ONLY proteins in SG	GOBP name	negative regulation of ubiquitin-protein ligase activity involved in mitotic cell cycle	2.318	5.8376e-15	8.7201e-13	6720	2543	57	50
Mock ONLY proteins in SG	GOBP name	DNA strand elongation	2.3016	1.764e-08	9.7348e-07	6720	2543	31	27
Mock ONLY proteins in SG	GOBP name	DNA strand elongation involved in DNA replication	2.3016	1.764e-08	9.7348e-07	6720	2543	31	27
Mock ONLY proteins in SG	GOMF name	myosin binding	2.2979	1.4852e-06	0.0001003	6720	2543	23	20
Mock ONLY proteins in SG	GOBP name	nuclear-transcribed mRNA catabolic process, nonsense-mediated decay	2.2755	1.6654e-25	1.6032e-22	6720	2543	108	93
Mock ONLY proteins in SG	Corum	DNA synthesome complex (17 subunits)	2.265	0.0002994	0.017044	6720	2543	14	12
Mock ONLY proteins in SG	GOBP name	anaphase-promoting complex-dependent proteasomal ubiquitin-dependent protein catabolic process	2.265	1.1463e-16	2.6843e-14	6720	2543	70	60
Mock ONLY proteins in SG	GOBP name	telomere maintenance via telomere lengthening	2.265	2.1538e-07	9.926e-06	6720	2543	28	24
Mock ONLY proteins in SG	GOBP name	regulation of ubiquitin-protein ligase activity involved in mitotic cell cycle	2.2422	3.1287e-15	5.1146e-13	6720	2543	66	56
Mock ONLY proteins in SG	GOBP name	negative regulation of ubiquitin-protein ligase activity	2.2163	8.1498e-14	9.9451e-12	6720	2543	62	52
Mock ONLY proteins in SG	GOBP name	negative regulation of ligase activity	2.2163	8.1498e-14	9.9451e-12	6720	2543	62	52
Mock ONLY proteins in SG	GOBP name	positive regulation of ubiquitin-protein ligase activity involved in mitotic cell cycle	2.2163	8.1498e-14	9.9451e-12	6720	2543	62	52
Mock ONLY proteins in SG	GOBP name	nucleotide-excision repair, DNA gap filling	2.2021	8.9836e-05	0.0023096	6720	2543	18	15
Mock ONLY proteins in SG	Corum	SNW1 complex	2.2021	8.9836e-05	0.0059666	6720	2543	18	15
Mock ONLY proteins in SG	GOBP name	viral infectious cycle	2.1953	1.088e-26	1.1783e-23	6720	2543	130	108
Mock ONLY proteins in SG	GOBP name	positive regulation of ubiquitin-protein ligase activity	2.183	1.9166e-14	2.6782e-12	6720	2543	69	57
Mock ONLY proteins in SG	GOMF name	ribosome binding	2.183	1.228e-05	0.00066674	6720	2543	23	19
Mock ONLY proteins in SG	GOMF name	threonine-type peptidase activity	2.1762	0.00019842	0.0073426	6720	2543	17	14
Mock ONLY proteins in SG	GOMF name	threonine-type endopeptidase activity	2.1762	0.00019842	0.0073426	6720	2543	17	14
Mock ONLY proteins in SG	GOBP name	RNA stabilization	2.1621	2.691e-05	0.00077458	6720	2543	22	18
Mock ONLY proteins in SG	GOBP name	mRNA stabilization	2.1621	2.691e-05	0.00077458	6720	2543	22	18
Mock ONLY proteins in SG	GOBP name	positive regulation of ligase activity	2.1587	2.9574e-14	4.0036e-12	6720	2543	71	58
Mock ONLY proteins in SG	GOBP name	regulation of cellular amine metabolic process	2.1572	3.2492e-10	2.2887e-08	6720	2543	49	40
Mock ONLY proteins in SG	Corum	Nop56p-associated pre-rRNA complex	2.1551	5.473e-20	4.362e-17	6720	2543	103	84
Mock ONLY proteins in SG	GOBP name	formation of translation preinitiation complex	2.1471	0.00043299	0.0088478	6720	2543	16	13
Mock ONLY proteins in SG	GOBP name	signal transduction involved in mitotic cell cycle G1/S transition DNA damage checkpoint	2.1235	6.8285e-11	5.3299e-09	6720	2543	56	45
Mock ONLY proteins in SG	GOBP name	signal transduction involved in G1/S transition checkpoint	2.1235	6.8285e-11	5.3299e-09	6720	2543	56	45
Mock ONLY proteins in SG	GOBP name	signal transduction involved in mitotic cell cycle checkpoint	2.1235	6.8285e-11	5.3299e-09	6720	2543	56	45
Mock ONLY proteins in SG	GOBP name	signal transduction involved in mitotic cell cycle G1/S checkpoint	2.1235	6.8285e-11	5.3299e-09	6720	2543	56	45
Mock ONLY proteins in SG	GOBP name	proteasomal ubiquitin-independent protein catabolic process	2.114	0.00012533	0.0030586	6720	2543	20	16
Mock ONLY proteins in SG	GOBP name	DNA damage response, signal transduction by p53 class mediator resulting in cell cycle arrest	2.114	1.4635e-10	1.1221e-08	6720	2543	55	44
Mock ONLY proteins in SG	GOBP name	antigen processing and presentation of exogenous peptide antigen via MHC class I	2.114	3.0506e-12	3.038e-10	6720	2543	65	52
Mock ONLY proteins in SG	GOBP name	clathrin-mediated endocytosis	2.114	0.00093199	0.017217	6720	2543	15	12
Mock ONLY proteins in SG	GOBP name	antigen processing and presentation of exogenous peptide antigen via MHC class I, TAP-dependent	2.1058	6.5184e-12	6.3456e-10	6720	2543	64	51
Mock ONLY proteins in SG	GOBP name	'de novo' posttranslational protein folding	2.1005	1.0462e-07	5.1212e-06	6720	2543	39	31
Mock ONLY proteins in SG	GOMF name	phosphatidylinositol-3,4,5-trisphosphate binding	2.092	3.6729e-05	0.0016951	6720	2543	24	19
Mock ONLY proteins in SG	GOBP name	'de novo' protein folding	2.0895	3.1798e-08	1.6799e-06	6720	2543	43	34
Mock ONLY proteins in SG	GOBP name	vesicle coating	2.082	1.5446e-06	6.028e-05	6720	2543	33	26
Mock ONLY proteins in SG	GOBP name	regulation of ubiquitin-protein ligase activity	2.081	5.7939e-14	7.4923e-12	6720	2543	80	63
Mock ONLY proteins in SG	GOBP name	mitotic recombination	2.0763	1.086e-05	0.0003511	6720	2543	28	22
Mock ONLY proteins in SG	GOBP name	regulation of ligase activity	2.0625	7.8179e-14	9.9451e-12	6720	2543	82	64
Mock ONLY proteins in SG	GOBP name	signal transduction involved in DNA integrity checkpoint	2.0603	2.7197e-10	1.9474e-08	6720	2543	59	46
Mock ONLY proteins in SG	GOBP name	signal transduction involved in DNA damage checkpoint	2.0603	2.7197e-10	1.9474e-08	6720	2543	59	46
Mock ONLY proteins in SG	GOBP name	signal transduction involved in cell cycle checkpoint	2.0603	2.7197e-10	1.9474e-08	6720	2543	59	46
Mock ONLY proteins in SG	GOBP name	establishment of spindle localization	2.0553	0.00055601	0.010874	6720	2543	18	14
Mock ONLY proteins in SG	GOBP name	mismatch repair	2.0553	0.00055601	0.010874	6720	2543	18	14
Mock ONLY proteins in SG	GOBP name	protein targeting to membrane	2.0162	3.6708e-20	1.5145e-17	6720	2543	135	103
Mock ONLY proteins in SG	GOBP name	antigen processing and presentation of peptide antigen via MHC class I	2.0149	1.8592e-12	1.9408e-10	6720	2543	80	61
Mock ONLY proteins in SG	GOMF name	translation initiation factor activity	2.0106	1.1017e-07	1.0169e-05	6720	2543	46	35
Mock ONLY proteins in SG	GOBP name	negative regulation of protein ubiquitination	1.9973	7.057e-13	7.6428e-11	6720	2543	86	65
Mock ONLY proteins in SG	GOBP name	DNA-dependent DNA replication	1.9819	1.6721e-05	0.00051192	6720	2543	32	24
Mock ONLY proteins in SG	GOBP name	positive regulation of viral genome replication	1.9819	0.000662	0.012774	6720	2543	20	15
Mock ONLY proteins in SG	GOBP name	regulation of mRNA stability	1.963	9.9265e-06	0.00032211	6720	2543	35	26
Mock ONLY proteins in SG	GOBP name	G1/S transition of mitotic cell cycle	1.9583	3.2387e-15	5.1963e-13	6720	2543	112	83
Mock ONLY proteins in SG	GOBP name	positive regulation of cell cycle arrest	1.9494	8.8722e-09	5.265e-07	6720	2543	61	45
Mock ONLY proteins in SG	GOBP name	viral reproductive process	1.9456	2.3513e-23	1.3581e-20	6720	2543	182	134
Mock ONLY proteins in SG	GOBP name	regulation of centrosome cycle	1.9311	0.00022065	0.0050372	6720	2543	26	19
Mock ONLY proteins in SG	GOBP name	spindle assembly checkpoint	1.9311	0.00022065	0.0050372	6720	2543	26	19
Mock ONLY proteins in SG	GOBP name	negative regulation of epidermal growth factor receptor signaling pathway	1.9311	0.00022065	0.0050372	6720	2543	26	19
Mock ONLY proteins in SG	GOBP name	regulation of RNA stability	1.9158	6.7441e-06	0.00022965	6720	2543	40	29
Mock ONLY proteins in SG	GOBP name	positive regulation of protein ubiquitination	1.9026	2.3579e-12	2.4034e-10	6720	2543	100	72
Mock ONLY proteins in SG	GOBP name	negative regulation of mitotic metaphase/anaphase transition	1.9026	0.00042753	0.0087775	6720	2543	25	18
Mock ONLY proteins in SG	GOBP name	mitotic cell cycle spindle assembly checkpoint	1.9026	0.00042753	0.0087775	6720	2543	25	18
Mock ONLY proteins in SG	GOBP name	antigen processing and presentation of exogenous antigen	1.8962	1.4814e-15	2.4682e-13	6720	2543	131	94
Mock ONLY proteins in SG	GOBP name	mitotic cell cycle spindle checkpoint	1.8875	0.00024492	0.0055116	6720	2543	28	20
Mock ONLY proteins in SG	GOMF name	translation factor activity, nucleic acid binding	1.8875	8.0208e-09	1.0095e-06	6720	2543	70	50
Mock ONLY proteins in SG	GOBP name	antigen processing and presentation of exogenous peptide antigen	1.8846	5.5004e-15	8.4002e-13	6720	2543	129	92
Mock ONLY proteins in SG	GOBP name	telomere maintenance	1.8791	4.4158e-06	0.00015489	6720	2543	45	32
Mock ONLY proteins in SG	KEGG name	Pathogenic Escherichia coli infection	1.8776	2.4766e-05	0.00049728	6720	2543	38	27
Mock ONLY proteins in SG	GOBP name	nuclear-transcribed mRNA catabolic process	1.8764	6.6509e-19	2.401e-16	6720	2543	169	120
Mock ONLY proteins in SG	GOBP name	spindle checkpoint	1.8754	0.00014068	0.0033857	6720	2543	31	22
Mock ONLY proteins in SG	GOBP name	mitotic metaphase plate congression	1.8718	0.00081598	0.01547	6720	2543	24	17
Mock ONLY proteins in SG	GOBP name	Rab protein signal transduction	1.8718	2.5755e-06	9.7017e-05	6720	2543	48	34
Mock ONLY proteins in SG	GOMF name	double-stranded RNA binding	1.8718	2.5755e-06	0.00015848	6720	2543	48	34
Mock ONLY proteins in SG	GOBP name	regulation of chromosome segregation	1.8718	0.00081598	0.01547	6720	2543	24	17
Mock ONLY proteins in SG	KEGG name	Endocrine and other factor-regulated calcium reabsorption	1.8718	0.00081598	0.008676	6720	2543	24	17
Mock ONLY proteins in SG	GOBP name	postreplication repair	1.8691	1.437e-05	0.0004511	6720	2543	41	29
Mock ONLY proteins in SG	GOBP name	DNA damage response, signal transduction by p53 class mediator	1.8674	5.2672e-09	3.2365e-07	6720	2543	75	53
Mock ONLY proteins in SG	GOBP name	positive regulation of canonical Wnt receptor signaling pathway	1.8674	5.2672e-09	3.2365e-07	6720	2543	75	53
Mock ONLY proteins in SG	GOBP name	translesion synthesis	1.8653	8.0994e-05	0.0021136	6720	2543	34	24
Mock ONLY proteins in SG	GOBP name	antigen processing and presentation of peptide antigen	1.8596	7.7036e-15	1.1124e-12	6720	2543	135	95
Mock ONLY proteins in SG	GOBP name	antigen processing and presentation	1.855	2.7665e-16	5.5742e-14	6720	2543	151	106
Mock ONLY proteins in SG	GOBP name	mRNA catabolic process	1.8468	1.9285e-18	5.9673e-16	6720	2543	176	123
Mock ONLY proteins in SG	GOBP name	establishment of chromosome localization	1.8418	0.00015171	0.0035815	6720	2543	33	23
Mock ONLY proteins in SG	GOBP name	telomere organization	1.8383	9.0511e-06	0.00029704	6720	2543	46	32
Mock ONLY proteins in SG	GOBP name	RNA catabolic process	1.8229	1.577e-18	5.0606e-16	6720	2543	187	129
Mock ONLY proteins in SG	KEGG name	Phagosome	1.8081	4.0077e-08	1.5229e-06	6720	2543	76	52
Mock ONLY proteins in SG	GOBP name	DNA biosynthetic process	1.7992	1.769e-05	0.00053777	6720	2543	47	32
Mock ONLY proteins in SG	GOBP name	negative regulation of mitosis	1.7932	0.00089897	0.016714	6720	2543	28	19
Mock ONLY proteins in SG	GOBP name	metaphase plate congression	1.7932	0.00089897	0.016714	6720	2543	28	19
Mock ONLY proteins in SG	GOBP name	negative regulation of nuclear division	1.7932	0.00089897	0.016714	6720	2543	28	19
Mock ONLY proteins in SG	GOBP name	DNA damage response, detection of DNA damage	1.7932	0.00089897	0.016714	6720	2543	28	19
Mock ONLY proteins in SG	GOMF name	tRNA binding	1.7901	0.00051149	0.016861	6720	2543	31	21
Mock ONLY proteins in SG	GOBP name	regulation of mitotic metaphase/anaphase transition	1.7876	0.00029221	0.0063134	6720	2543	34	23
Mock ONLY proteins in SG	GOBP name	cellular component disassembly involved in apoptosis	1.7837	9.6258e-05	0.0024385	6720	2543	40	27
Mock ONLY proteins in SG	GOBP name	viral reproduction	1.7822	5.9996e-38	2.599e-34	6720	2543	430	290
Mock ONLY proteins in SG	GOBP name	regulation of translational initiation	1.7777	6.2042e-06	0.0002133	6720	2543	55	37
Mock ONLY proteins in SG	GOBP name	cellular process involved in reproduction	1.7741	9.7641e-19	3.2537e-16	6720	2543	213	143
Mock ONLY proteins in SG	GOBP name	base-excision repair	1.7617	0.00091877	0.017045	6720	2543	30	20
Mock ONLY proteins in SG	GOBP name	mitotic cell cycle checkpoint	1.7617	3.7362e-06	0.00013488	6720	2543	60	40
Mock ONLY proteins in SG	GOBP name	negative regulation of canonical Wnt receptor signaling pathway	1.7617	8.4253e-08	4.2195e-06	6720	2543	81	54
Mock ONLY proteins in SG	GOMF name	ribonucleoprotein binding	1.7617	1.1098e-05	0.00061459	6720	2543	54	36
Mock ONLY proteins in SG	GOBP name	membrane disassembly	1.7617	9.9293e-05	0.0024863	6720	2543	42	28
Mock ONLY proteins in SG	GOBP name	nuclear envelope disassembly	1.7617	9.9293e-05	0.0024863	6720	2543	42	28
Mock ONLY proteins in SG	KEGG name	RNA transport	1.7547	4.5342e-11	3.0152e-09	6720	2543	125	83
Mock ONLY proteins in SG	GOBP name	positive regulation of Wnt receptor signaling pathway	1.7518	2.9642e-08	1.5756e-06	6720	2543	89	59
Mock ONLY proteins in SG	GOBP name	signal transduction by p53 class mediator	1.7511	8.7275e-08	4.3457e-06	6720	2543	83	55
Mock ONLY proteins in SG	Corum	C complex spliceosome	1.7507	1.4978e-07	1.9896e-05	6720	2543	80	53
Mock ONLY proteins in SG	GOMF name	heat shock protein binding	1.7365	0.00053105	0.017098	6720	2543	35	23
Mock ONLY proteins in SG	GOBP name	stimulatory C-type lectin receptor signaling pathway	1.7323	5.382e-08	2.7269e-06	6720	2543	90	59
Mock ONLY proteins in SG	GOBP name	innate immune response activating cell surface receptor signaling pathway	1.7323	5.382e-08	2.7269e-06	6720	2543	90	59
Mock ONLY proteins in SG	KEGG name	Cytosolic DNA-sensing pathway	1.7313	0.0016237	0.014894	6720	2543	29	19
Mock ONLY proteins in SG	GOBP name	response to heat	1.7257	1.8756e-08	1.0157e-06	6720	2543	98	64
Mock ONLY proteins in SG	GOBP name	regulation of microtubule cytoskeleton organization	1.725	1.3638e-06	5.4453e-05	6720	2543	72	47
Mock ONLY proteins in SG	GOMF name	ubiquitin protein ligase binding	1.7217	8.9867e-11	1.3097e-08	6720	2543	132	86
Mock ONLY proteins in SG	GOBP name	positive regulation of cell cycle process	1.7207	1.6117e-07	7.715e-06	6720	2543	86	56
Mock ONLY proteins in SG	GOBP name	protein polymerization	1.7177	0.00030712	0.0065863	6720	2543	40	26
Mock ONLY proteins in SG	GOBP name	mitotic nuclear envelope disassembly	1.7177	0.00030712	0.0065863	6720	2543	40	26
Mock ONLY proteins in SG	GOBP name	ribonucleoprotein complex assembly	1.7146	1.5695e-10	1.1723e-08	6720	2543	131	85
Mock ONLY proteins in SG	KEGG name	Glycolysis / Gluconeogenesis	1.7141	0.00053255	0.0067456	6720	2543	37	24
Mock ONLY proteins in SG	GOBP name	regulation of microtubule polymerization or depolymerization	1.7099	0.00092552	0.017134	6720	2543	34	22
Mock ONLY proteins in SG	GOBP name	mitotic cell cycle	1.708	4.7787e-24	3.1848e-21	6720	2543	328	212
Mock ONLY proteins in SG	GOBP name	regulation of protein ubiquitination	1.7055	5.5163e-11	4.535e-09	6720	2543	141	91
Mock ONLY proteins in SG	GOBP name	establishment of protein localization to organelle	1.7053	3.437e-15	5.4142e-13	6720	2543	203	131
Mock ONLY proteins in SG	GOBP name	ribonucleoprotein complex subunit organization	1.6974	1.633e-10	1.2093e-08	6720	2543	137	88
Mock ONLY proteins in SG	GOBP name	gene expression	1.6964	1.7056e-45	1.4777e-41	6720	2543	634	407
Mock ONLY proteins in SG	GOMF name	unfolded protein binding	1.6952	6.0055e-05	0.0025583	6720	2543	53	34
Mock ONLY proteins in SG	GOMF name	mRNA binding	1.6933	3.3824e-08	3.345e-06	6720	2543	103	66
Mock ONLY proteins in SG	GOMF name	single-stranded DNA binding	1.6912	0.00010307	0.0041361	6720	2543	50	32
Mock ONLY proteins in SG	GOBP name	regulation of cell cycle arrest	1.6906	6.6795e-12	6.4301e-10	6720	2543	161	103
Mock ONLY proteins in SG	GOBP name	cellular response to heat	1.6846	1.4101e-06	5.5723e-05	6720	2543	80	51
Mock ONLY proteins in SG	KEGG name	Cell cycle - yeast	1.6816	5.9813e-05	0.0010607	6720	2543	55	35
Mock ONLY proteins in SG	GOBP name	negative regulation of Wnt receptor signaling pathway	1.6765	2.8532e-07	1.2943e-05	6720	2543	93	59
Mock ONLY proteins in SG	GOBP name	cellular response to vascular endothelial growth factor stimulus	1.661	1.1758e-05	0.00037452	6720	2543	70	44
Mock ONLY proteins in SG	GOBP name	regulation of microtubule-based process	1.6593	1.3894e-06	5.5218e-05	6720	2543	86	54
Mock ONLY proteins in SG	GOBP name	positive regulation of translation	1.6593	0.00051367	0.010207	6720	2543	43	27
Mock ONLY proteins in SG	GOBP name	regulation of cellular ketone metabolic process	1.6516	3.9886e-06	0.00014105	6720	2543	80	50
Mock ONLY proteins in SG	GOBP name	antigen processing and presentation of exogenous peptide antigen via MHC class II	1.6516	3.3891e-05	0.00094415	6720	2543	64	40
Mock ONLY proteins in SG	GOBP name	antigen processing and presentation of peptide antigen via MHC class II	1.6516	3.3891e-05	0.00094415	6720	2543	64	40
Mock ONLY proteins in SG	GOBP name	antigen processing and presentation of peptide or polysaccharide antigen via MHC class II	1.6516	3.3891e-05	0.00094415	6720	2543	64	40
Mock ONLY proteins in SG	GOBP name	vascular endothelial growth factor receptor signaling pathway	1.6468	1.9662e-05	0.00058945	6720	2543	69	43
Mock ONLY proteins in SG	GOBP name	activation of MAPK activity	1.6402	9.7481e-05	0.0024552	6720	2543	58	36
Mock ONLY proteins in SG	GOMF name	RNA binding	1.6361	5.3172e-32	1.4723e-28	6720	2543	533	330
Mock ONLY proteins in SG	GOBP name	tRNA aminoacylation for protein translation	1.6359	0.00085574	0.016118	6720	2543	42	26
Mock ONLY proteins in SG	GOBP name	nuclear mRNA splicing, via spliceosome	1.6344	5.2528e-11	4.376e-09	6720	2543	173	107
Mock ONLY proteins in SG	GOBP name	RNA splicing, via transesterification reactions with bulged adenosine as nucleophile	1.6344	5.2528e-11	4.376e-09	6720	2543	173	107
Mock ONLY proteins in SG	GOBP name	RNA splicing, via transesterification reactions	1.633	3.0535e-11	2.6995e-09	6720	2543	178	110
Mock ONLY proteins in SG	GOBP name	establishment of organelle localization	1.6305	1.3087e-06	5.2983e-05	6720	2543	94	58
Mock ONLY proteins in SG	GOBP name	osteoblast differentiation	1.6262	0.00027964	0.0061336	6720	2543	52	32
Mock ONLY proteins in SG	GOBP name	regulation of proteasomal ubiquitin-dependent protein catabolic process	1.6262	0.00027964	0.0061336	6720	2543	52	32
Mock ONLY proteins in SG	GOBP name	negative regulation of cytoskeleton organization	1.6196	9.2654e-05	0.002368	6720	2543	62	38
Mock ONLY proteins in SG	GOBP name	nuclear import	1.6179	0.00047301	0.0095529	6720	2543	49	30
Mock ONLY proteins in SG	GOBP name	regulation of axonogenesis	1.6179	0.00047301	0.0095529	6720	2543	49	30
Mock ONLY proteins in SG	GOBP name	mRNA metabolic process	1.6098	2.1286e-25	1.8442e-22	6720	2543	458	279
Mock ONLY proteins in SG	GOBP name	regulation of translation	1.6054	7.4616e-11	5.7721e-09	6720	2543	186	113
Mock ONLY proteins in SG	GOBP name	innate immune response-activating signal transduction	1.6044	1.6125e-08	9.072e-07	6720	2543	140	85
Mock ONLY proteins in SG	GOBP name	negative regulation of cell cycle process	1.6015	8.7073e-05	0.0022519	6720	2543	66	40
Mock ONLY proteins in SG	GOMF name	microtubule binding	1.6004	5.0344e-05	0.0022095	6720	2543	71	43
Mock ONLY proteins in SG	GOBP name	G2/M transition of mitotic cell cycle	1.6001	6.7302e-07	2.8034e-05	6720	2543	109	66
Mock ONLY proteins in SG	GOBP name	response to temperature stimulus	1.5994	3.9179e-07	1.7319e-05	6720	2543	114	69
Mock ONLY proteins in SG	GOBP name	negative regulation of translation	1.5955	0.00043998	0.0089694	6720	2543	53	32
Mock ONLY proteins in SG	GOBP name	regulation of RNA splicing	1.5939	0.00014564	0.0034666	6720	2543	63	38
Mock ONLY proteins in SG	GOBP name	cell cycle	1.5916	7.5815e-23	4.1054e-20	6720	2543	435	262
Mock ONLY proteins in SG	GOBP name	anatomical structure homeostasis	1.5855	9.1802e-06	0.00030014	6720	2543	90	54
Mock ONLY proteins in SG	GOBP name	nuclear envelope organization	1.5855	0.00042265	0.0087187	6720	2543	55	33
Mock ONLY proteins in SG	GOBP name	positive regulation of type I interferon production	1.5754	0.00070516	0.013577	6720	2543	52	31
Mock ONLY proteins in SG	GOBP name	RNA export from nucleus	1.5702	0.00012931	0.0031381	6720	2543	69	41
Mock ONLY proteins in SG	KEGG name	Oocyte meiosis	1.5702	0.00012931	0.0020233	6720	2543	69	41
Mock ONLY proteins in SG	GOBP name	response to unfolded protein	1.5698	4.7803e-06	0.00016633	6720	2543	101	60
Mock ONLY proteins in SG	GOBP name	protein folding	1.5695	6.7943e-09	4.1165e-07	6720	2543	165	98
Mock ONLY proteins in SG	GOMF name	GTPase activity	1.566	1.124e-08	1.3532e-06	6720	2543	162	96
Mock ONLY proteins in SG	GOBP name	protein targeting	1.5631	5.5264e-15	8.4002e-13	6720	2543	306	181
Mock ONLY proteins in SG	GOBP name	activation of innate immune response	1.5598	9.3683e-08	4.6381e-06	6720	2543	144	85
Mock ONLY proteins in SG	GOBP name	positive regulation of MAP kinase activity	1.5584	6.8765e-05	0.0018388	6720	2543	78	46
Mock ONLY proteins in SG	GOBP name	nuclear export	1.5577	1.2983e-05	0.00040904	6720	2543	95	56
Mock ONLY proteins in SG	GOBP name	protein polyubiquitination	1.5544	2.641e-07	1.2043e-05	6720	2543	136	80
Mock ONLY proteins in SG	GOMF name	cytoskeletal protein binding	1.5511	3.7665e-13	8.0227e-11	6720	2543	276	162
Mock ONLY proteins in SG	KEGG name	Cell cycle	1.5511	2.1323e-05	0.00047265	6720	2543	92	54
Mock ONLY proteins in SG	GOBP name	mRNA transport	1.55	6.9459e-06	0.00023146	6720	2543	104	61
Mock ONLY proteins in SG	GOBP name	negative regulation of protein modification process	1.5473	7.9339e-08	3.9965e-06	6720	2543	152	89
Mock ONLY proteins in SG	KEGG name	Tight junction	1.5449	0.00033571	0.0044649	6720	2543	65	38
Mock ONLY proteins in SG	GOBP name	mRNA export from nucleus	1.5415	0.00057979	0.011288	6720	2543	60	35
Mock ONLY proteins in SG	GOBP name	response to topologically incorrect protein	1.5415	6.3491e-06	0.00021743	6720	2543	108	63
Mock ONLY proteins in SG	GOMF name	tubulin binding	1.5393	1.0857e-05	0.00061353	6720	2543	103	60
Mock ONLY proteins in SG	GOBP name	exocytosis	1.5299	3.0231e-05	0.00085594	6720	2543	95	55
Mock ONLY proteins in SG	GOBP name	toll-like receptor signaling pathway	1.5277	0.00052127	0.010335	6720	2543	64	37
Mock ONLY proteins in SG	GOBP name	regulation of canonical Wnt receptor signaling pathway	1.5273	9.4017e-06	0.00030623	6720	2543	109	63
Mock ONLY proteins in SG	GOBP name	cellular macromolecule catabolic process	1.5248	1.3976e-20	6.373e-18	6720	2543	487	281
Mock ONLY proteins in SG	GOBP name	regulation of cell cycle process	1.5234	2.9569e-11	2.6411e-09	6720	2543	255	147
Mock ONLY proteins in SG	GOBP name	positive regulation of protein complex assembly	1.5215	0.00049345	0.0098964	6720	2543	66	38
Mock ONLY proteins in SG	GOBP name	positive regulation of reproductive process	1.5204	0.00027236	0.0060045	6720	2543	73	42
Mock ONLY proteins in SG	GOBP name	DNA replication	1.5195	4.7524e-06	0.00016603	6720	2543	120	69
Mock ONLY proteins in SG	GOBP name	positive regulation of innate immune response	1.5195	1.5229e-07	7.3304e-06	6720	2543	160	92
Mock ONLY proteins in SG	GOBP name	signal transduction in response to DNA damage	1.517	1.4482e-05	0.00045297	6720	2543	108	62
Mock ONLY proteins in SG	KEGG name	Measles	1.5162	0.00084803	0.008676	6720	2543	61	35
Mock ONLY proteins in SG	GOBP name	negative regulation of cellular protein metabolic process	1.5149	4.1804e-10	2.8975e-08	6720	2543	232	133
Mock ONLY proteins in SG	GOBP name	cell cycle checkpoint	1.514	4.4201e-05	0.0012043	6720	2543	96	55
Mock ONLY proteins in SG	GOBP name	response to endoplasmic reticulum stress	1.5137	2.4639e-05	0.00072011	6720	2543	103	59
Mock ONLY proteins in SG	GOBP name	intracellular protein transport	1.5115	3.5022e-20	1.5145e-17	6720	2543	500	286
Mock ONLY proteins in SG	KEGG name	mRNA surveillance pathway	1.51	0.00080022	0.008676	6720	2543	63	36
Mock ONLY proteins in SG	GOBP name	small GTPase mediated signal transduction	1.509	7.2012e-15	1.0575e-12	6720	2543	366	209
Mock ONLY proteins in SG	GOBP name	nucleic acid transport	1.5069	6.9132e-06	0.00023146	6720	2543	121	69
Mock ONLY proteins in SG	GOBP name	establishment of RNA localization	1.5069	6.9132e-06	0.00023146	6720	2543	121	69
Mock ONLY proteins in SG	GOBP name	RNA transport	1.5069	6.9132e-06	0.00023146	6720	2543	121	69
Mock ONLY proteins in SG	GOBP name	nucleocytoplasmic transport	1.505	6.4148e-07	2.6979e-05	6720	2543	151	86
Mock ONLY proteins in SG	GOBP name	proteasomal ubiquitin-dependent protein catabolic process	1.5042	1.8514e-08	1.0088e-06	6720	2543	195	111
Mock ONLY proteins in SG	GOBP name	negative regulation of protein metabolic process	1.5039	2.9e-10	2.0595e-08	6720	2543	246	140
Mock ONLY proteins in SG	GOBP name	nuclear transport	1.5026	6.0839e-07	2.6094e-05	6720	2543	153	87
Mock ONLY proteins in SG	GOBP name	proteasomal protein catabolic process	1.5005	1.6647e-08	9.3049e-07	6720	2543	199	113
Mock ONLY proteins in SG	GOBP name	regulation of protein polymerization	1.4998	0.00039286	0.0081624	6720	2543	74	42
Mock ONLY proteins in SG	KEGG name	Spliceosome	1.4998	1.9867e-05	0.00047265	6720	2543	111	63
Mock ONLY proteins in SG	KEGG name	Protein processing in endoplasmic reticulum	1.4988	3.2912e-06	9.7272e-05	6720	2543	134	76
Mock ONLY proteins in SG	GOBP name	cellular macromolecular complex assembly	1.498	1.5538e-13	1.7949e-11	6720	2543	344	195
Mock ONLY proteins in SG	GOBP name	regulation of viral reproduction	1.4967	1.8799e-05	0.0005675	6720	2543	113	64
Mock ONLY proteins in SG	GOBP name	regulation of protein complex assembly	1.4961	3.1165e-06	0.00011588	6720	2543	136	77
Mock ONLY proteins in SG	Cluster C2	+	1.4948	6.0243e-05	6.0243e-05	6720	2543	99	56
Mock ONLY proteins in SG	GOBP name	cell cycle process	1.4914	2.8653e-21	1.3791e-18	6720	2543	567	320
Mock ONLY proteins in SG	GOBP name	maintenance of protein location	1.4907	0.00034908	0.0073693	6720	2543	78	44
Mock ONLY proteins in SG	GOBP name	Ras protein signal transduction	1.4888	2.6392e-06	9.8987e-05	6720	2543	142	80
Mock ONLY proteins in SG	GOBP name	RNA splicing	1.4885	9.7749e-10	6.5651e-08	6720	2543	245	138
Mock ONLY proteins in SG	KEGG name	Purine metabolism	1.4883	0.00018292	0.0025609	6720	2543	87	49
Mock ONLY proteins in SG	GOBP name	positive regulation of viral reproduction	1.4864	0.00032879	0.006999	6720	2543	80	45
Mock ONLY proteins in SG	GOBP name	regulation of cell morphogenesis involved in differentiation	1.4846	0.0001724	0.0040045	6720	2543	89	50
Mock ONLY proteins in SG	GOMF name	structural molecule activity	1.4826	1.7937e-11	3.3112e-09	6720	2543	303	170
Mock ONLY proteins in SG	GOBP name	protein localization to organelle	1.4824	0.00030952	0.0066214	6720	2543	82	46
Mock ONLY proteins in SG	GOMF name	structural constituent of ribosome	1.4814	7.4962e-06	0.00043244	6720	2543	132	74
Mock ONLY proteins in SG	GOBP name	positive regulation of protein modification process	1.4811	1.3213e-09	8.8061e-08	6720	2543	248	139
Mock ONLY proteins in SG	KEGG name	Pyrimidine metabolism	1.4767	0.0010046	0.0098971	6720	2543	68	38
Mock ONLY proteins in SG	GOBP name	posttranscriptional regulation of gene expression	1.4747	2.145e-11	1.9359e-09	6720	2543	310	173
Mock ONLY proteins in SG	GOBP name	ER-nucleus signaling pathway	1.4718	0.00049148	0.0098797	6720	2543	79	44
Mock ONLY proteins in SG	GOBP name	regulation of proteasomal protein catabolic process	1.4714	0.00025755	0.0057217	6720	2543	88	49
Mock ONLY proteins in SG	GOBP name	regulation of innate immune response	1.4697	2.3349e-07	1.0704e-05	6720	2543	187	104
Mock ONLY proteins in SG	GOBP name	reproductive process	1.4693	1.884e-16	4.0807e-14	6720	2543	473	263
Mock ONLY proteins in SG	GOBP name	immune response-activating cell surface receptor signaling pathway	1.4681	3.5521e-05	0.00098638	6720	2543	117	65
Mock ONLY proteins in SG	GOBP name	immune response-regulating cell surface receptor signaling pathway	1.4656	3.3435e-05	0.00094051	6720	2543	119	66
Mock ONLY proteins in SG	GOBP name	innate immune response	1.4655	6.0663e-12	5.9726e-10	6720	2543	339	188
Mock ONLY proteins in SG	GOBP name	translational initiation	1.4636	1.841e-07	8.6217e-06	6720	2543	195	108
Mock ONLY proteins in SG	GOBP name	positive regulation of cellular protein metabolic process	1.4608	3.1651e-11	2.7699e-09	6720	2543	322	178
Mock ONLY proteins in SG	KEGG name	ko05152	1.4604	0.00077626	0.008676	6720	2543	76	42
Mock ONLY proteins in SG	KEGG name	Endocytosis	1.4565	2.6172e-05	0.00049728	6720	2543	127	70
Mock ONLY proteins in SG	GOBP name	regulation of neuron differentiation	1.4561	6.9222e-06	0.00023146	6720	2543	147	81
Mock ONLY proteins in SG	GOBP name	macromolecule catabolic process	1.4553	4.1548e-18	1.1999e-15	6720	2543	552	304
Mock ONLY proteins in SG	GOBP name	translation	1.4534	4.1042e-09	2.5582e-07	6720	2543	260	143
Mock ONLY proteins in SG	GOBP name	modification-dependent protein catabolic process	1.4529	7.7926e-09	4.6562e-07	6720	2543	251	138
Mock ONLY proteins in SG	GOBP name	ubiquitin-dependent protein catabolic process	1.4512	1.3889e-08	8.0225e-07	6720	2543	244	134
Mock ONLY proteins in SG	GOBP name	regulation of cytoskeleton organization	1.4471	1.6693e-07	7.9031e-06	6720	2543	210	115
Mock ONLY proteins in SG	GOBP name	regulation of neuron projection development	1.4455	7.2488e-05	0.0019265	6720	2543	117	64
Mock ONLY proteins in SG	Corum	Spliceosome	1.4451	3.6094e-05	0.0027397	6720	2543	128	70
Mock ONLY proteins in SG	GOBP name	modification-dependent macromolecule catabolic process	1.4451	9.543e-09	5.6246e-07	6720	2543	256	140
Mock ONLY proteins in SG	GOMF name	GTP binding	1.4448	1.4733e-07	1.2749e-05	6720	2543	214	117
Mock ONLY proteins in SG	GOBP name	protein transport	1.4426	3.712e-24	2.68e-21	6720	2543	773	422
Mock ONLY proteins in SG	GOBP name	immune response-activating signal transduction	1.4414	3.9543e-06	0.00014041	6720	2543	165	90
Mock ONLY proteins in SG	GOBP name	regulation of MAP kinase activity	1.4414	0.00012826	0.0031214	6720	2543	110	60
Mock ONLY proteins in SG	GOBP name	immune response-regulating signaling pathway	1.44	3.7124e-06	0.00013458	6720	2543	167	91
Mock ONLY proteins in SG	GOBP name	cellular macromolecular complex subunit organization	1.4328	4.8924e-16	9.2148e-14	6720	2543	533	289
Mock ONLY proteins in SG	GOMF name	structure-specific DNA binding	1.4324	0.00019888	0.0073426	6720	2543	107	58
Mock ONLY proteins in SG	GOBP name	positive regulation of defense response	1.432	2.5337e-06	9.6211e-05	6720	2543	179	97
Mock ONLY proteins in SG	GOMF name	guanyl nucleotide binding	1.4304	2.6005e-07	2.182e-05	6720	2543	218	118
Mock ONLY proteins in SG	GOBP name	actin filament organization	1.4301	0.00081189	0.01546	6720	2543	85	46
Mock ONLY proteins in SG	GOBP name	post-Golgi vesicle-mediated transport	1.4291	0.00037506	0.0078491	6720	2543	98	53
Mock ONLY proteins in SG	GOBP name	establishment of protein localization	1.4289	5.7504e-24	3.5587e-21	6720	2543	810	438
Mock ONLY proteins in SG	GOMF name	helicase activity	1.4284	0.00017429	0.0067027	6720	2543	111	60
Mock ONLY proteins in SG	GOBP name	cytokine-mediated signaling pathway	1.4274	3.803e-05	0.0010493	6720	2543	137	74
Mock ONLY proteins in SG	GOMF name	protein kinase binding	1.425	1.7209e-06	0.00011345	6720	2543	191	103
Mock ONLY proteins in SG	GOMF name	guanyl ribonucleotide binding	1.4248	3.7731e-07	3.0729e-05	6720	2543	217	117
Mock ONLY proteins in SG	GOBP name	negative regulation of catalytic activity	1.4242	1.7738e-09	1.1643e-07	6720	2543	308	166
Mock ONLY proteins in SG	GOBP name	mRNA processing	1.4236	1.6601e-09	1.0979e-07	6720	2543	310	167
Mock ONLY proteins in SG	GOBP name	positive regulation of protein serine/threonine kinase activity	1.421	0.00028681	0.0062123	6720	2543	106	57
Mock ONLY proteins in SG	GOBP name	Golgi vesicle transport	1.4209	1.3265e-06	5.3209e-05	6720	2543	199	107
Mock ONLY proteins in SG	KEGG name	Ubiquitin mediated proteolysis	1.4186	0.00057742	0.0069816	6720	2543	95	51
Mock ONLY proteins in SG	GOBP name	positive regulation of protein metabolic process	1.4167	1.5682e-10	1.1723e-08	6720	2543	360	193
Mock ONLY proteins in SG	GOBP name	negative regulation of organelle organization	1.4164	0.00010945	0.002725	6720	2543	125	67
Mock ONLY proteins in SG	GOBP name	epidermal growth factor receptor signaling pathway	1.4147	0.00050367	0.010032	6720	2543	99	53
Mock ONLY proteins in SG	GOMF name	actin binding	1.4128	0.00047038	0.015693	6720	2543	101	54
Mock ONLY proteins in SG	GOBP name	cellular response to cytokine stimulus	1.4122	3.5643e-06	0.0001303	6720	2543	189	101
Mock ONLY proteins in SG	GOBP name	regulation of neurogenesis	1.4114	7.5889e-06	0.00025192	6720	2543	176	94
Mock ONLY proteins in SG	GOBP name	proteolysis involved in cellular protein catabolic process	1.4094	4.7064e-08	2.4272e-06	6720	2543	270	144
Mock ONLY proteins in SG	GOBP name	immune response	1.4085	4.88e-11	4.1862e-09	6720	2543	394	210
Mock ONLY proteins in SG	GOBP name	regulation of Wnt receptor signaling pathway	1.4068	6.848e-05	0.0018369	6720	2543	139	74
Mock ONLY proteins in SG	GOMF name	nucleoside-triphosphatase activity	1.4037	1.4711e-12	2.9096e-10	6720	2543	465	247
Mock ONLY proteins in SG	GOMF name	kinase binding	1.399	1.2254e-06	8.7007e-05	6720	2543	221	117
Mock ONLY proteins in SG	GOBP name	microtubule cytoskeleton organization	1.3972	1.5368e-05	0.00047477	6720	2543	174	92
Mock ONLY proteins in SG	GOBP name	regulation of cell projection organization	1.397	3.7322e-05	0.0010331	6720	2543	157	83
Mock ONLY proteins in SG	GOBP name	DNA recombination	1.3961	0.0005427	0.010686	6720	2543	106	56
Mock ONLY proteins in SG	GOBP name	regulation of cell development	1.3927	1.6238e-06	6.3087e-05	6720	2543	222	117
Mock ONLY proteins in SG	GOBP name	intracellular transport	1.3926	4.59e-22	2.3393e-19	6720	2543	871	459
Mock ONLY proteins in SG	GOBP name	nucleobase-containing compound transport	1.3908	0.00015707	0.0036879	6720	2543	133	70
Mock ONLY proteins in SG	GOBP name	actin filament-based process	1.3908	1.3249e-06	5.3209e-05	6720	2543	228	120
Mock ONLY proteins in SG	GOBP name	activation of immune response	1.39	2.1696e-05	0.00064818	6720	2543	173	91
Mock ONLY proteins in SG	GOBP name	regulation of cell cycle	1.3872	1.2142e-11	1.156e-09	6720	2543	461	242
Mock ONLY proteins in SG	GOBP name	regulation of I-kappaB kinase/NF-kappaB cascade	1.3867	0.00087771	0.01646	6720	2543	101	53
Mock ONLY proteins in SG	GOMF name	enzyme binding	1.3865	2.0602e-17	9.508e-15	6720	2543	709	372
Mock ONLY proteins in SG	GOBP name	establishment of localization in cell	1.3854	5.7242e-25	4.5086e-22	6720	2543	1009	529
Mock ONLY proteins in SG	GOBP name	immune system process	1.3836	5.94e-16	1.0722e-13	6720	2543	657	344
Mock ONLY proteins in SG	GOBP name	regulation of nervous system development	1.3829	1.0977e-05	0.00035354	6720	2543	193	101
Mock ONLY proteins in SG	GOBP name	vesicle organization	1.3787	0.00053637	0.010586	6720	2543	115	60
Mock ONLY proteins in SG	GOBP name	regulation of reproductive process	1.3768	0.00046617	0.0094587	6720	2543	119	62
Mock ONLY proteins in SG	GOMF name	GTPase binding	1.3768	0.00046617	0.015693	6720	2543	119	62
Mock ONLY proteins in SG	GOBP name	regulation of mitotic cell cycle	1.3763	1.5349e-05	0.00047477	6720	2543	192	100
Mock ONLY proteins in SG	GOBP name	vesicle-mediated transport	1.373	1.1475e-13	1.3619e-11	6720	2543	587	305
Mock ONLY proteins in SG	GOBP name	negative regulation of transport	1.3725	0.00032851	0.006999	6720	2543	129	67
Mock ONLY proteins in SG	GOBP name	membrane invagination	1.3682	1.7364e-05	0.00052972	6720	2543	197	102
Mock ONLY proteins in SG	GOBP name	positive regulation of immune response	1.366	1.2294e-05	0.00038874	6720	2543	207	107
Mock ONLY proteins in SG	GOBP name	regulation of protein catabolic process	1.3645	0.00014227	0.0034051	6720	2543	153	79
Mock ONLY proteins in SG	GOBP name	cellular response to growth factor stimulus	1.3604	8.1563e-05	0.0021221	6720	2543	169	87
Mock ONLY proteins in SG	GOMF name	pyrophosphatase activity	1.3592	7.3857e-11	1.1362e-08	6720	2543	488	251
Mock ONLY proteins in SG	GOMF name	hydrolase activity, acting on acid anhydrides, in phosphorus-containing anhydrides	1.3592	7.3857e-11	1.1362e-08	6720	2543	488	251
Mock ONLY proteins in SG	GOMF name	hydrolase activity, acting on acid anhydrides	1.3592	7.3857e-11	1.1362e-08	6720	2543	488	251
Mock ONLY proteins in SG	GOBP name	cellular macromolecule localization	1.3578	5.3757e-05	0.0014555	6720	2543	181	93
Mock ONLY proteins in SG	KEGG name	Regulation of actin cytoskeleton	1.3576	0.0011812	0.011222	6720	2543	109	56
Mock ONLY proteins in SG	GOBP name	negative regulation of cellular component organization	1.3576	1.1204e-05	0.00035821	6720	2543	218	112
Mock ONLY proteins in SG	GOBP name	regulation of cellular protein metabolic process	1.3558	4.3307e-17	1.072e-14	6720	2543	803	412
Mock ONLY proteins in SG	GOBP name	endosome transport	1.3547	0.00015872	0.0036966	6720	2543	158	81
Mock ONLY proteins in SG	GOBP name	regulation of cellular component biogenesis	1.3543	5.2183e-06	0.00018084	6720	2543	240	123
Mock ONLY proteins in SG	GOBP name	negative regulation of molecular function	1.3518	1.165e-08	6.7744e-07	6720	2543	389	199
Mock ONLY proteins in SG	GOBP name	defense response	1.3505	8.976e-10	6.1234e-08	6720	2543	452	231
Mock ONLY proteins in SG	GOBP name	cellular protein complex assembly	1.3462	0.00020215	0.0046706	6720	2543	159	81
Mock ONLY proteins in SG	GOBP name	endocytosis	1.3425	7.6016e-05	0.0020018	6720	2543	187	95
Mock ONLY proteins in SG	GOBP name	cellular component disassembly at cellular level	1.3422	5.0034e-07	2.1675e-05	6720	2543	315	160
Mock ONLY proteins in SG	GOBP name	cellular response to peptide hormone stimulus	1.3407	0.00059512	0.011561	6720	2543	136	69
Mock ONLY proteins in SG	GOBP name	cellular component disassembly	1.338	6.3643e-07	2.6975e-05	6720	2543	316	160
Mock ONLY proteins in SG	GOBP name	cellular protein localization	1.3365	0.00015669	0.0036879	6720	2543	174	88
Mock ONLY proteins in SG	GOBP name	regulation of protein serine/threonine kinase activity	1.3363	0.00014611	0.0034681	6720	2543	176	89
Mock ONLY proteins in SG	GOBP name	response to growth factor stimulus	1.3361	0.00013624	0.0032881	6720	2543	178	90
Mock ONLY proteins in SG	GOBP name	intracellular signal transduction	1.3351	1.1771e-14	1.6718e-12	6720	2543	762	385
Mock ONLY proteins in SG	GOBP name	cellular localization	1.3328	2.2213e-05	0.00066136	6720	2543	230	116
Mock ONLY proteins in SG	GOBP name	microtubule-based process	1.3303	2.543e-06	9.6211e-05	6720	2543	292	147
Mock ONLY proteins in SG	GOBP name	regulation of cell morphogenesis	1.3296	0.00034495	0.0073072	6720	2543	159	80
Mock ONLY proteins in SG	GOBP name	regulation of protein transport	1.3292	0.0002606	0.0057745	6720	2543	167	84
Mock ONLY proteins in SG	GOBP name	regulation of protein metabolic process	1.3274	8.3849e-16	1.4244e-13	6720	2543	856	430
Mock ONLY proteins in SG	GOBP name	apoptosis	1.325	3.865e-07	1.7172e-05	6720	2543	353	177
Mock ONLY proteins in SG	GOBP name	cellular response to organic substance	1.3235	6.5707e-11	5.3205e-09	6720	2543	591	296
Mock ONLY proteins in SG	GOBP name	cell death	1.3213	1.4517e-07	7.0661e-06	6720	2543	388	194
Mock ONLY proteins in SG	GOBP name	cellular protein complex disassembly	1.3213	0.00028311	0.006163	6720	2543	172	86
Mock ONLY proteins in SG	GOBP name	regulation of protein localization	1.3213	2.4685e-05	0.00072011	6720	2543	242	121
Mock ONLY proteins in SG	GOBP name	actin cytoskeleton organization	1.3213	8.0664e-05	0.0021114	6720	2543	208	104
Mock ONLY proteins in SG	GOBP name	death	1.3179	1.6964e-07	7.9877e-06	6720	2543	391	195
Mock ONLY proteins in SG	GOBP name	programmed cell death	1.3176	4.5864e-07	2.0069e-05	6720	2543	363	181
Mock ONLY proteins in SG	GOBP name	negative regulation of cell death	1.3173	1.5228e-06	5.97e-05	6720	2543	329	164
Mock ONLY proteins in SG	GOBP name	negative regulation of apoptosis	1.317	3.074e-06	0.0001148	6720	2543	309	154
Mock ONLY proteins in SG	GOBP name	macromolecular complex assembly	1.3168	1.5438e-10	1.1723e-08	6720	2543	590	294
Mock ONLY proteins in SG	GOBP name	membrane organization	1.3161	2.7856e-09	1.7746e-07	6720	2543	512	255
Mock ONLY proteins in SG	GOBP name	cell division	1.3159	2.8716e-05	0.00081571	6720	2543	245	122
Mock ONLY proteins in SG	GOBP name	positive regulation of kinase activity	1.3146	0.00014219	0.0034051	6720	2543	199	99
Mock ONLY proteins in SG	GOBP name	macromolecular complex subunit organization	1.3145	1.7526e-13	1.998e-11	6720	2543	780	388
Mock ONLY proteins in SG	GOBP name	cellular macromolecular complex disassembly	1.3143	0.00020138	0.0046652	6720	2543	189	94
Mock ONLY proteins in SG	GOBP name	protein complex disassembly	1.3136	0.00035173	0.0073965	6720	2543	173	86
Mock ONLY proteins in SG	GOBP name	translational elongation	1.3132	0.00049878	0.0099802	6720	2543	163	81
Mock ONLY proteins in SG	GOBP name	negative regulation of programmed cell death	1.3127	3.8323e-06	0.00013671	6720	2543	310	154
Mock ONLY proteins in SG	GOBP name	nerve growth factor receptor signaling pathway	1.3119	0.0010792	0.019643	6720	2543	141	70
Mock ONLY proteins in SG	GOMF name	nucleic acid binding	1.3092	1.8088e-18	1.0313e-15	6720	2543	1096	543
Mock ONLY proteins in SG	GOBP name	macromolecular complex disassembly	1.3074	0.00024912	0.0055627	6720	2543	190	94
Mock ONLY proteins in SG	GOBP name	positive regulation of catalytic activity	1.3066	2.841e-09	1.7967e-07	6720	2543	540	267
Mock ONLY proteins in SG	GOBP name	cellular response to hormone stimulus	1.3064	0.00037802	0.0078731	6720	2543	178	88
Mock ONLY proteins in SG	GOMF name	ATPase activity	1.305	5.0683e-05	0.0022095	6720	2543	243	120
Mock ONLY proteins in SG	GOBP name	regulation of defense response	1.3032	1.1834e-05	0.00037557	6720	2543	292	144
Mock ONLY proteins in SG	GOBP name	protein localization	1.303	0.00012467	0.0030513	6720	2543	217	107
Mock ONLY proteins in SG	GOBP name	cytoskeleton organization	1.3028	1.6314e-07	7.7661e-06	6720	2543	428	211
Mock ONLY proteins in SG	GOBP name	regulation of protein modification process	1.3021	3.0574e-09	1.9195e-07	6720	2543	552	272
Mock ONLY proteins in SG	GOBP name	ncRNA metabolic process	1.3016	2.7214e-05	0.00078073	6720	2543	268	132
Mock ONLY proteins in SG	GOBP name	regulation of establishment of protein localization	1.3007	0.00028605	0.0062114	6720	2543	193	95
Mock ONLY proteins in SG	GOBP name	macromolecule localization	1.2989	8.2286e-05	0.0021345	6720	2543	236	116
Mock ONLY proteins in SG	GOBP name	localization	1.2981	1.9245e-05	0.00057895	6720	2543	285	140
Mock ONLY proteins in SG	GOBP name	regulation of organelle organization	1.2971	1.0271e-06	4.2374e-05	6720	2543	383	188
Mock ONLY proteins in SG	GOBP name	positive regulation of transferase activity	1.2956	0.00023161	0.0052395	6720	2543	206	101
Mock ONLY proteins in SG	GOBP name	positive regulation of protein kinase activity	1.2929	0.0004616	0.0093881	6720	2543	186	91
Mock ONLY proteins in SG	GOBP name	DNA repair	1.2838	0.00011385	0.0028103	6720	2543	247	120
Mock ONLY proteins in SG	GOMF name	purine nucleotide binding	1.2837	8.8661e-15	2.7278e-12	6720	2543	1019	495
Mock ONLY proteins in SG	GOMF name	ribonucleotide binding	1.2822	1.4129e-14	3.9124e-12	6720	2543	1014	492
Mock ONLY proteins in SG	GOMF name	nucleotide binding	1.2818	1.8622e-18	1.0313e-15	6720	2543	1272	617
Mock ONLY proteins in SG	GOBP name	cellular component assembly at cellular level	1.2799	9.5561e-10	6.4683e-08	6720	2543	671	325
Mock ONLY proteins in SG	GOMF name	purine ribonucleotide binding	1.2795	2.5695e-14	6.4681e-12	6720	2543	1012	490
Mock ONLY proteins in SG	GOBP name	cell cycle phase	1.2787	0.00072814	0.013988	6720	2543	186	90
Mock ONLY proteins in SG	GOBP name	response to cytokine stimulus	1.278	0.00015812	0.0036966	6720	2543	244	118
Mock ONLY proteins in SG	GOBP name	positive regulation of macromolecule metabolic process	1.2747	5.1463e-11	4.3713e-09	6720	2543	794	383
Mock ONLY proteins in SG	GOMF name	purine ribonucleoside triphosphate binding	1.2739	9.8287e-14	2.268e-11	6720	2543	1004	484
Mock ONLY proteins in SG	GOBP name	response to DNA damage stimulus	1.2716	3.8344e-06	0.00013671	6720	2543	399	192
Mock ONLY proteins in SG	GOBP name	regulation of catalytic activity	1.2715	3.5203e-11	3.05e-09	6720	2543	823	396
Mock ONLY proteins in SG	GOMF name	identical protein binding	1.2706	1.3169e-06	9.1162e-05	6720	2543	443	213
Mock ONLY proteins in SG	GOBP name	RNA processing	1.2664	1.9547e-07	9.105e-06	6720	2543	530	254
Mock ONLY proteins in SG	GOBP name	transmembrane receptor protein tyrosine kinase signaling pathway	1.266	4.9278e-05	0.0013384	6720	2543	311	149
Mock ONLY proteins in SG	GOBP name	protein modification by small protein conjugation or removal	1.2649	3.3908e-06	0.00012448	6720	2543	422	202
Mock ONLY proteins in SG	GOBP name	proteolysis	1.2642	2.2563e-05	0.00066616	6720	2543	347	166
Mock ONLY proteins in SG	GOBP name	negative regulation of macromolecule metabolic process	1.2621	1.491e-08	8.4902e-07	6720	2543	647	309
Mock ONLY proteins in SG	GOBP name	regulation of protein kinase activity	1.2592	9.4381e-05	0.0024008	6720	2543	298	142
Mock ONLY proteins in SG	GOBP name	regulation of immune response	1.2565	0.00022946	0.0052043	6720	2543	265	126
Mock ONLY proteins in SG	GOBP name	protein modification by small protein conjugation	1.2563	2.2605e-05	0.00066616	6720	2543	366	174
Mock ONLY proteins in SG	GOBP name	positive regulation of immune system process	1.2538	0.00020944	0.0048261	6720	2543	274	130
Mock ONLY proteins in SG	GOBP name	positive regulation of cellular component organization	1.2526	6.7297e-05	0.0018107	6720	2543	327	155
Mock ONLY proteins in SG	GOBP name	regulation of kinase activity	1.2517	7.683e-05	0.0020171	6720	2543	323	153
Mock ONLY proteins in SG	GOBP name	negative regulation of metabolic process	1.2513	2.1696e-08	1.1603e-06	6720	2543	680	322
Mock ONLY proteins in SG	GOBP name	response to organic substance	1.2512	3.4392e-10	2.403e-08	6720	2543	849	402
Mock ONLY proteins in SG	GOBP name	cellular response to chemical stimulus	1.2481	1.1606e-08	6.7744e-07	6720	2543	722	341
Mock ONLY proteins in SG	GOBP name	positive regulation of cellular metabolic process	1.2479	2.2342e-09	1.4554e-07	6720	2543	792	374
Mock ONLY proteins in SG	GOBP name	positive regulation of metabolic process	1.2472	5.1801e-10	3.5619e-08	6720	2543	856	404
Mock ONLY proteins in SG	GOMF name	lipid binding	1.2459	0.00036816	0.013002	6720	2543	263	124
Mock ONLY proteins in SG	GOBP name	negative regulation of cellular metabolic process	1.2453	2.1065e-07	9.7598e-06	6720	2543	609	287
Mock ONLY proteins in SG	GOBP name	regulation of cell death	1.2446	5.4772e-07	2.3609e-05	6720	2543	569	268
Mock ONLY proteins in SG	GOBP name	regulation of apoptosis	1.2433	1.1159e-06	4.582e-05	6720	2543	542	255
Mock ONLY proteins in SG	GOBP name	cellular response to stress	1.2425	7.0853e-09	4.263e-07	6720	2543	772	363
Mock ONLY proteins in SG	GOBP name	cellular membrane organization	1.2416	2.6795e-05	0.00077458	6720	2543	398	187
Mock ONLY proteins in SG	GOBP name	regulation of response to stress	1.2415	6.7591e-06	0.00022965	6720	2543	464	218
Mock ONLY proteins in SG	GOBP name	regulation of programmed cell death	1.2364	1.8574e-06	7.1523e-05	6720	2543	545	255
Mock ONLY proteins in SG	GOMF name	protein binding	1.2364	1.3606e-22	1.2558e-19	6720	2543	1962	918
Mock ONLY proteins in SG	GOBP name	positive regulation of molecular function	1.2348	2.8812e-07	1.3001e-05	6720	2543	642	300
Mock ONLY proteins in SG	GOBP name	regulation of cellular component organization	1.2343	1.8248e-08	1.0006e-06	6720	2543	775	362
Mock ONLY proteins in SG	GOBP name	protein complex subunit organization	1.232	1.4149e-06	5.5723e-05	6720	2543	577	269
Mock ONLY proteins in SG	GOBP name	establishment of localization	1.2314	2.3019e-17	6.0437e-15	6720	2543	1631	760
Mock ONLY proteins in SG	GOBP name	RNA metabolic process	1.2301	1.286e-13	1.5056e-11	6720	2543	1319	614
Mock ONLY proteins in SG	GOBP name	positive regulation of signal transduction	1.2274	0.00011134	0.002764	6720	2543	366	170
Mock ONLY proteins in SG	GOMF name	adenyl nucleotide binding	1.2266	1.7411e-08	1.9284e-06	6720	2543	823	382
Mock ONLY proteins in SG	GOBP name	transport	1.2253	6.8257e-16	1.2069e-13	6720	2543	1570	728
Mock ONLY proteins in SG	GOMF name	adenyl ribonucleotide binding	1.2244	2.5333e-08	2.5981e-06	6720	2543	818	379
Mock ONLY proteins in SG	GOBP name	nucleic acid metabolic process	1.2232	7.2528e-16	1.2568e-13	6720	2543	1590	736
Mock ONLY proteins in SG	GOBP name	positive regulation of nucleobase-containing compound metabolic process	1.223	1.6706e-05	0.00051192	6720	2543	484	224
Mock ONLY proteins in SG	GOBP name	regulation of transferase activity	1.2227	0.0002467	0.0055372	6720	2543	335	155
Mock ONLY proteins in SG	GOBP name	positive regulation of nitrogen compound metabolic process	1.2221	1.509e-05	0.00047028	6720	2543	493	228
Mock ONLY proteins in SG	GOBP name	regulation of cellular localization	1.2208	0.00023766	0.0053621	6720	2543	342	158
Mock ONLY proteins in SG	GOBP name	RNA biosynthetic process	1.2189	4.2371e-08	2.2115e-06	6720	2543	826	381
Mock ONLY proteins in SG	GOMF name	enzyme regulator activity	1.2187	4.9936e-05	0.0022095	6720	2543	438	202
Mock ONLY proteins in SG	GOBP name	positive regulation of signaling	1.2186	0.00012374	0.0030372	6720	2543	386	178
Mock ONLY proteins in SG	GOMF name	ATP binding	1.2184	6.2375e-08	5.9557e-06	6720	2543	809	373
Mock ONLY proteins in SG	GOBP name	DNA metabolic process	1.2152	9.7235e-05	0.0024552	6720	2543	411	189
Mock ONLY proteins in SG	GOBP name	positive regulation of biosynthetic process	1.2135	1.5398e-05	0.00047477	6720	2543	527	242
Mock ONLY proteins in SG	GOBP name	cellular component assembly	1.2114	3.2696e-08	1.7168e-06	6720	2543	890	408
Mock ONLY proteins in SG	GOBP name	regulation of molecular function	1.2109	6.3593e-09	3.8801e-07	6720	2543	982	450
Mock ONLY proteins in SG	GOBP name	positive regulation of gene expression	1.2109	7.3204e-05	0.0019336	6720	2543	443	203
Mock ONLY proteins in SG	GOBP name	positive regulation of RNA metabolic process	1.2097	7.0283e-05	0.0018736	6720	2543	450	206
Mock ONLY proteins in SG	GOBP name	positive regulation of cellular biosynthetic process	1.2086	2.6025e-05	0.00075666	6720	2543	516	236
Mock ONLY proteins in SG	GOBP name	regulation of transport	1.208	4.109e-05	0.0011239	6720	2543	490	224
Mock ONLY proteins in SG	GOBP name	protein phosphorylation	1.2068	0.00086642	0.016283	6720	2543	300	137
Mock ONLY proteins in SG	GOBP name	cellular catabolic process	1.2051	3.6017e-07	1.6085e-05	6720	2543	796	363
Mock ONLY proteins in SG	GOBP name	cellular component organization at cellular level	1.2038	7.2815e-18	2.0351e-15	6720	2543	2002	912
Mock ONLY proteins in SG	GOBP name	signal transduction	1.2029	5.7722e-13	6.3304e-11	6720	2543	1529	696
Mock ONLY proteins in SG	GOBP name	regulation of cell differentiation	1.2006	0.00014303	0.0034139	6720	2543	438	199
Mock ONLY proteins in SG	GOBP name	cellular component organization or biogenesis at cellular level	1.1993	1.9664e-17	5.3242e-15	6720	2543	2025	919
Mock ONLY proteins in SG	GOBP name	negative regulation of cellular process	1.1981	5.5484e-11	4.535e-09	6720	2543	1352	613
Mock ONLY proteins in SG	GOBP name	protein complex assembly	1.1976	0.00026755	0.0059134	6720	2543	406	184
Mock ONLY proteins in SG	GOBP name	positive regulation of macromolecule biosynthetic process	1.1971	0.00011314	0.0028008	6720	2543	468	212
Mock ONLY proteins in SG	GOBP name	cellular response to stimulus	1.197	2.7879e-17	7.1043e-15	6720	2543	2042	925
Mock ONLY proteins in SG	GOBP name	regulation of protein phosphorylation	1.1956	0.00037611	0.0078521	6720	2543	389	176
Mock ONLY proteins in SG	GOBP name	positive regulation of cell communication	1.1932	0.00040473	0.0083889	6720	2543	392	177
Mock ONLY proteins in SG	GOBP name	nucleobase-containing compound metabolic process	1.1928	3.2213e-14	4.2938e-12	6720	2543	1790	808
Mock ONLY proteins in SG	GOBP name	negative regulation of biological process	1.192	2.1109e-11	1.9252e-09	6720	2543	1472	664
Mock ONLY proteins in SG	GOBP name	regulation of immune system process	1.1919	0.00022737	0.0051704	6720	2543	439	198
Mock ONLY proteins in SG	GOBP name	response to stress	1.1889	2.2694e-09	1.4673e-07	6720	2543	1238	557
Mock ONLY proteins in SG	GOBP name	chromosome organization	1.1856	0.00076585	0.014615	6720	2543	370	166
Mock ONLY proteins in SG	GOBP name	regulation of macromolecule metabolic process	1.1846	1.7866e-13	2.0102e-11	6720	2543	1818	815
Mock ONLY proteins in SG	GOBP name	enzyme linked receptor protein signaling pathway	1.1844	0.00065926	0.01275	6720	2543	386	173
Mock ONLY proteins in SG	GOBP name	cellular protein metabolic process	1.1806	2.0246e-11	1.8661e-09	6720	2543	1616	722
Mock ONLY proteins in SG	GOBP name	response to stimulus	1.1795	3.8362e-19	1.4451e-16	6720	2543	2489	1111
Mock ONLY proteins in SG	GOBP name	response to chemical stimulus	1.1793	1.4993e-08	8.4902e-07	6720	2543	1219	544
Mock ONLY proteins in SG	GOBP name	regulation of phosphate metabolic process	1.1781	0.00028269	0.006163	6720	2543	480	214
Mock ONLY proteins in SG	GOBP name	regulation of phosphorus metabolic process	1.1781	0.00028269	0.006163	6720	2543	480	214
Mock ONLY proteins in SG	GOBP name	regulation of catabolic process	1.1779	0.0005024	0.01003	6720	2543	433	193
Mock ONLY proteins in SG	GOBP name	regulation of multicellular organismal development	1.1773	0.0006535	0.012667	6720	2543	413	184
Mock ONLY proteins in SG	GOBP name	regulation of nitrogen compound metabolic process	1.1751	2.6813e-09	1.7208e-07	6720	2543	1383	615
Mock ONLY proteins in SG	GOBP name	regulation of hydrolase activity	1.1745	0.00073633	0.014114	6720	2543	414	184
Mock ONLY proteins in SG	GOBP name	regulation of primary metabolic process	1.1735	1.216e-12	1.3007e-10	6720	2543	1878	834
Mock ONLY proteins in SG	GOBP name	protein metabolic process	1.1731	1.2726e-11	1.1985e-09	6720	2543	1748	776
Mock ONLY proteins in SG	GOBP name	positive regulation of transcription, DNA-dependent	1.173	0.0010106	0.018473	6720	2543	392	174
Mock ONLY proteins in SG	GOBP name	cellular component organization	1.1716	1.625e-16	3.61e-14	6720	2543	2366	1049
Mock ONLY proteins in SG	GOBP name	cellular macromolecule biosynthetic process	1.1714	4.7923e-07	2.0865e-05	6720	2543	1049	465
Mock ONLY proteins in SG	GOBP name	cellular nitrogen compound metabolic process	1.171	2.2099e-13	2.4547e-11	6720	2543	2013	892
Mock ONLY proteins in SG	GOBP name	cell surface receptor linked signaling pathway	1.1708	1.1031e-05	0.00035396	6720	2543	799	354
Mock ONLY proteins in SG	GOBP name	catabolic process	1.1687	3.7009e-06	0.00013458	6720	2543	909	402
Mock ONLY proteins in SG	GOBP name	regulation of gene expression	1.1684	1.4442e-08	8.2864e-07	6720	2543	1348	596
Mock ONLY proteins in SG	GOBP name	cellular component organization or biogenesis	1.1681	3.7796e-16	7.4424e-14	6720	2543	2389	1056
Mock ONLY proteins in SG	GOBP name	regulation of cellular metabolic process	1.1669	1.5885e-12	1.6784e-10	6720	2543	1968	869
Mock ONLY proteins in SG	GOBP name	regulation of phosphorylation	1.1642	0.0009957	0.018238	6720	2543	429	189
Mock ONLY proteins in SG	GOBP name	regulation of localization	1.157	9.2334e-05	0.0023668	6720	2543	708	310
Mock ONLY proteins in SG	GOBP name	positive regulation of response to stimulus	1.1543	0.00055977	0.010923	6720	2543	538	235
Mock ONLY proteins in SG	GOBP name	regulation of metabolic process	1.1526	2.1602e-12	2.2281e-10	6720	2543	2201	960
Mock ONLY proteins in SG	GOBP name	regulation of biosynthetic process	1.1505	6.5472e-07	2.7403e-05	6720	2543	1261	549
Mock ONLY proteins in SG	GOBP name	regulation of cellular macromolecule biosynthetic process	1.1485	2.0061e-06	7.6567e-05	6720	2543	1178	512
Mock ONLY proteins in SG	GOBP name	regulation of nucleobase-containing compound metabolic process	1.1481	4.2179e-07	1.855e-05	6720	2543	1335	580
Mock ONLY proteins in SG	GOBP name	regulation of macromolecule biosynthetic process	1.1477	1.886e-06	7.2304e-05	6720	2543	1195	519
Mock ONLY proteins in SG	GOBP name	cellular macromolecule metabolic process	1.1468	8.8394e-17	2.1273e-14	6720	2543	2885	1252
Mock ONLY proteins in SG	GOBP name	regulation of cellular biosynthetic process	1.1467	1.2413e-06	5.0731e-05	6720	2543	1249	542
Mock ONLY proteins in SG	GOBP name	positive regulation of cellular process	1.1464	9.7078e-08	4.7789e-06	6720	2543	1496	649
Mock ONLY proteins in SG	GOBP name	macromolecule biosynthetic process	1.1447	7.8376e-06	0.00025918	6720	2543	1085	470
Mock ONLY proteins in SG	GOBP name	regulation of RNA metabolic process	1.1444	8.2812e-06	0.00027281	6720	2543	1083	469
Mock ONLY proteins in SG	GOBP name	positive regulation of biological process	1.1443	2.1498e-08	1.1569e-06	6720	2543	1665	721
Mock ONLY proteins in SG	GOBP name	nitrogen compound metabolic process	1.1417	2.2076e-10	1.6209e-08	6720	2543	2090	903
Mock ONLY proteins in SG	GOBP name	regulation of cellular process	1.1408	9.1487e-20	3.6029e-17	6720	2543	3331	1438
Mock ONLY proteins in SG	GOBP name	macromolecule metabolic process	1.1374	5.11e-16	9.4198e-14	6720	2543	3011	1296
Mock ONLY proteins in SG	GOBP name	regulation of developmental process	1.1368	0.00075635	0.014466	6720	2543	616	265
Mock ONLY proteins in SG	GOBP name	regulation of multicellular organismal process	1.1352	0.00043288	0.0088478	6720	2543	703	302
Mock ONLY proteins in SG	GOMF name	binding	1.1352	3.4619e-29	4.793e-26	6720	2543	4160	1787
Mock ONLY proteins in SG	GOBP name	organelle organization	1.1328	1.3032e-06	5.2983e-05	6720	2543	1451	622
Mock ONLY proteins in SG	GOBP name	regulation of biological process	1.1262	3.3581e-18	1.0033e-15	6720	2543	3536	1507
Mock ONLY proteins in SG	GOBP name	biological regulation	1.1222	8.187e-19	2.8373e-16	6720	2543	3704	1573
Mock ONLY proteins in SG	GOBP name	regulation of signal transduction	1.1213	0.00052905	0.010465	6720	2543	806	342
Mock ONLY proteins in SG	GOBP name	regulation of signaling	1.1193	0.00030623	0.0065863	6720	2543	916	388
Mock ONLY proteins in SG	GOBP name	cellular developmental process	1.1127	0.0009618	0.01773	6720	2543	798	336
Mock ONLY proteins in SG	GOBP name	protein modification process	1.1097	0.00015012	0.0035537	6720	2543	1174	493
Mock ONLY proteins in SG	GOBP name	macromolecule modification	1.0997	0.00025359	0.0056481	6720	2543	1252	521
Mock ONLY proteins in SG	GOBP name	developmental process	1.0912	0.00013164	0.0031857	6720	2543	1579	652
Mock ONLY proteins in SG	GOBP name	cellular biosynthetic process	1.0846	0.00022093	0.0050372	6720	2543	1630	669
Mock ONLY proteins in SG	GOBP name	primary metabolic process	1.0749	4.4534e-08	2.3104e-06	6720	2543	3567	1451
Mock ONLY proteins in SG	GOBP name	biosynthetic process	1.0739	0.00055186	0.010842	6720	2543	1688	686
Mock ONLY proteins in SG	GOBP name	cellular process	1.0537	9.2916e-14	1.1181e-11	6720	2543	5462	2178
Mock ONLY proteins in SG	GOBP name	metabolic process	1.0532	3.7546e-06	0.00013498	6720	2543	4012	1599
Mock ONLY proteins in SG	GOBP name	cellular metabolic process	1.0512	2.7949e-05	0.00079656	6720	2543	3703	1473
Mock ONLY proteins in SG	GOMF name	cation binding	0.91524	0.00054026	0.017195	6720	2543	1383	479
Mock ONLY proteins in SG	GOMF name	ion binding	0.91509	0.00052107	0.016975	6720	2543	1389	481
Mock ONLY proteins in SG	GOMF name	metal ion binding	0.91347	0.00047011	0.015693	6720	2543	1377	476
Mock ONLY proteins in SG	GOBP name	small molecule metabolic process	0.9026	0.00034958	0.0073693	6720	2543	1215	415
Mock ONLY proteins in SG	GOMF name	transition metal ion binding	0.84524	0.00036496	0.013002	6720	2543	569	182
Mock ONLY proteins in SG	GOBP name	cellular lipid metabolic process	0.8012	0.00033073	0.0070231	6720	2543	376	114
Mock ONLY proteins in SG	GOBP name	lipid metabolic process	0.79972	8.9626e-05	0.0023096	6720	2543	456	138
Mock ONLY proteins in SG	GOMF name	oxidoreductase activity	0.7561	5.1068e-05	0.0022095	6720	2543	346	99
Mock ONLY proteins in SG	GOBP name	transmembrane transport	0.75072	0.00024896	0.0055627	6720	2543	264	75
Mock ONLY proteins in SG	GOBP name	organophosphate metabolic process	0.72355	0.0010523	0.019193	6720	2543	168	46
Mock ONLY proteins in SG	GOBP name	ion transport	0.70926	9.4491e-05	0.0024008	6720	2543	231	62
Mock ONLY proteins in SG	GOMF name	transporter activity	0.70706	1.0621e-06	8.4026e-05	6720	2543	370	99
Mock ONLY proteins in SG	GOBP name	oxidation-reduction process	0.66769	1.655e-06	6.4013e-05	6720	2543	281	71
Mock ONLY proteins in SG	GOBP name	small molecule catabolic process	0.63905	0.00010154	0.0025353	6720	2543	153	37
Mock ONLY proteins in SG	GOMF name	substrate-specific transporter activity	0.62126	2.1614e-08	2.3019e-06	6720	2543	302	71
Mock ONLY proteins in SG	GOBP name	generation of precursor metabolites and energy	0.60319	4.1541e-06	0.00014631	6720	2543	184	42
Mock ONLY proteins in SG	GOBP name	sulfur compound metabolic process	0.58723	6.4834e-05	0.0017499	6720	2543	126	28
Mock ONLY proteins in SG	KEGG name	Huntington's disease	0.57447	8.3713e-05	0.0013917	6720	2543	115	25
Mock ONLY proteins in SG	GOBP name	organic acid catabolic process	0.52328	4.1121e-05	0.0011239	6720	2543	101	20
Mock ONLY proteins in SG	GOBP name	carboxylic acid catabolic process	0.52328	4.1121e-05	0.0011239	6720	2543	101	20
Mock ONLY proteins in SG	GOMF name	inorganic cation transmembrane transporter activity	0.5227	9.287e-05	0.0037817	6720	2543	91	18
Mock ONLY proteins in SG	GOMF name	active transmembrane transporter activity	0.48854	2.1176e-06	0.00013326	6720	2543	119	22
Mock ONLY proteins in SG	GOMF name	receptor activity	0.47188	1.1686e-07	1.0438e-05	6720	2543	140	25
Mock ONLY proteins in SG	GOBP name	mitochondrial transport	0.45957	0.00012143	0.0029889	6720	2543	69	12
Mock ONLY proteins in SG	GOBP name	polysaccharide biosynthetic process	0.45561	0.00036877	0.0077361	6720	2543	58	10
Mock ONLY proteins in SG	KEGG name	Alzheimer's disease	0.44454	1.0508e-06	3.4937e-05	6720	2543	107	18
Mock ONLY proteins in SG	GOMF name	ion transmembrane transporter activity	0.44289	2.6142e-10	3.6193e-08	6720	2543	179	30
Mock ONLY proteins in SG	GOBP name	amine transport	0.44042	0.00084586	0.015966	6720	2543	48	8
Mock ONLY proteins in SG	GOMF name	cation transmembrane transporter activity	0.43413	1.3425e-08	1.5489e-06	6720	2543	140	23
Mock ONLY proteins in SG	GOMF name	UDP-glycosyltransferase activity	0.43242	0.0003076	0.011207	6720	2543	55	9
Mock ONLY proteins in SG	GOBP name	mitochondrion organization	0.43144	1.4167e-11	1.3198e-09	6720	2543	196	32
Mock ONLY proteins in SG	GOMF name	signaling receptor activity	0.42281	2.0305e-05	0.0010812	6720	2543	75	12
Mock ONLY proteins in SG	GOMF name	transmembrane transporter activity	0.41452	1.6584e-15	6.5601e-13	6720	2543	255	40
Mock ONLY proteins in SG	GOBP name	glycosaminoglycan metabolic process	0.40039	3.2381e-05	0.00091385	6720	2543	66	10
Mock ONLY proteins in SG	GOBP name	aminoglycan metabolic process	0.39441	2.3573e-05	0.00069233	6720	2543	67	10
Mock ONLY proteins in SG	GOMF name	metal ion transmembrane transporter activity	0.39357	0.00037095	0.013002	6720	2543	47	7
Mock ONLY proteins in SG	GOMF name	substrate-specific transmembrane transporter activity	0.39234	4.3605e-15	1.5093e-12	6720	2543	229	34
Mock ONLY proteins in SG	GOBP name	nitrogen compound transport	0.37161	1.7926e-05	0.00054303	6720	2543	64	9
Mock ONLY proteins in SG	GOMF name	oxidoreductase activity, acting on NADH or NADPH	0.35831	2.576e-05	0.0013117	6720	2543	59	8
Mock ONLY proteins in SG	KEGG name	Glycerophospholipid metabolism	0.34468	0.00014534	0.0021478	6720	2543	46	6
Mock ONLY proteins in SG	GOMF name	passive transmembrane transporter activity	0.33632	2.6053e-05	0.0013117	6720	2543	55	7
Mock ONLY proteins in SG	GOMF name	channel activity	0.33632	2.6053e-05	0.0013117	6720	2543	55	7
Mock ONLY proteins in SG	GOMF name	substrate-specific channel activity	0.31711	3.6383e-05	0.0016951	6720	2543	50	6
Mock ONLY proteins in SG	GOMF name	ion channel activity	0.31711	3.6383e-05	0.0016951	6720	2543	50	6
Mock ONLY proteins in SG	KEGG name	Oxidative phosphorylation	0.30374	2.5708e-08	1.1397e-06	6720	2543	87	10
Mock ONLY proteins in SG	GOBP name	cellular amino acid catabolic process	0.28828	6.0575e-06	0.00020909	6720	2543	55	6
Mock ONLY proteins in SG	GOMF name	transmembrane signaling receptor activity	0.27337	2.0088e-06	0.00012936	6720	2543	58	6
Mock ONLY proteins in SG	GOBP name	inositol phosphate metabolic process	0.27337	0.00083077	0.015716	6720	2543	29	3
Mock ONLY proteins in SG	GOBP name	amine catabolic process	0.26425	9.5251e-07	3.9486e-05	6720	2543	60	6
Mock ONLY proteins in SG	GOMF name	serine-type peptidase activity	0.26425	0.00057266	0.018019	6720	2543	30	3
Mock ONLY proteins in SG	GOMF name	serine hydrolase activity	0.25573	0.0003933	0.013613	6720	2543	31	3
Mock ONLY proteins in SG	GOMF name	oxidoreductase activity, acting on NADH or NADPH, quinone or similar compound as acceptor	0.18875	5.2258e-06	0.00031457	6720	2543	42	3
Mock ONLY proteins in SG	KEGG name	Parkinson's disease	0.18017	1.4681e-11	1.3017e-09	6720	2543	88	6
Mock ONLY proteins in SG	GOMF name	secondary active transmembrane transporter activity	0.16778	7.0791e-09	9.3343e-07	6720	2543	63	4
Mock ONLY proteins in SG	GOMF name	organic acid transmembrane transporter activity	0.16015	2.9006e-05	0.0014091	6720	2543	33	2
Mock ONLY proteins in SG	GOMF name	carboxylic acid transmembrane transporter activity	0.16015	2.9006e-05	0.0014091	6720	2543	33	2
Mock ONLY proteins in SG	GOMF name	symporter activity	0.14284	5.4035e-06	0.00031835	6720	2543	37	2
Mock ONLY proteins in SG	GOBP name	glycosaminoglycan biosynthetic process	0.12584	6.3826e-07	2.6975e-05	6720	2543	42	2
Mock ONLY proteins in SG	GOBP name	aminoglycan biosynthetic process	0.12584	6.3826e-07	2.6975e-05	6720	2543	42	2
Mock ONLY proteins in SG	Corum	Mediator complex	0.11489	0.00024486	0.014456	6720	2543	23	1
Mock ONLY proteins in SG	GOMF name	amino acid transmembrane transporter activity	0.11011	0.00015852	0.0062706	6720	2543	24	1
Mock ONLY proteins in SG	GOBP name	chondroitin sulfate metabolic process	0.11011	0.00015852	0.0036966	6720	2543	24	1
Mock ONLY proteins in SG	GOMF name	solute:cation symporter activity	0.10164	6.6086e-05	0.0027312	6720	2543	26	1
Mock ONLY proteins in SG	GOMF name	amine transmembrane transporter activity	0.10164	6.6086e-05	0.0027312	6720	2543	26	1
Mock ONLY proteins in SG	GOMF name	NADH dehydrogenase (quinone) activity	0.075501	1.2048e-06	8.7007e-05	6720	2543	35	1
Mock ONLY proteins in SG	GOMF name	NADH dehydrogenase activity	0.075501	1.2048e-06	8.7007e-05	6720	2543	35	1
Mock ONLY proteins in SG	GOMF name	NADH dehydrogenase (ubiquinone) activity	0.075501	1.2048e-06	8.7007e-05	6720	2543	35	1
Mock ONLY proteins in SG	GOBP name	respiratory electron transport chain	0.0669	4.3391e-14	5.6961e-12	6720	2543	79	2
Mock ONLY proteins in SG	GOBP name	electron transport chain	0.066064	2.7476e-14	3.7786e-12	6720	2543	80	2
Mock ONLY proteins in SG	GOBP name	mitochondrial translation	0.031838	2.7348e-16	5.5742e-14	6720	2543	83	1
Mock ONLY proteins in SG	Corum	55S ribosome, mitochondrial	0	1.0719e-15	4.2714e-13	6720	2543	72	0
Mock ONLY proteins in SG	KEGG name	Other glycan degradation	0	0.0020529	0.018202	6720	2543	13	0
Mock ONLY proteins in SG	GOBP name	branched chain family amino acid catabolic process	0	0.00049113	0.0098797	6720	2543	16	0
Mock ONLY proteins in SG	GOBP name	proteoglycan metabolic process	0	7.2847e-05	0.0019301	6720	2543	20	0
Mock ONLY proteins in SG	GOBP name	mitochondrial electron transport, NADH to ubiquinone	0	1.4604e-07	7.0688e-06	6720	2543	33	0
Mock ONLY proteins in SG	Corum	39S ribosomal subunit, mitochondrial	0	7.5224e-10	1.713e-07	6720	2543	44	0
Mock ONLY proteins in SG	GOBP name	mitochondrial translational termination	0	2.5229e-16	5.3312e-14	6720	2543	75	0
Mock ONLY proteins in SG	Corum	Respiratory chain complex I (holoenzyme), mitochondrial	0	9.0504e-08	1.4426e-05	6720	2543	34	0
Mock ONLY proteins in SG	GOBP name	mitochondrial translational initiation	0	4.0865e-16	7.8679e-14	6720	2543	74	0
Mock ONLY proteins in SG	GOBP name	mitochondrial translational elongation	0	1.5574e-16	3.5508e-14	6720	2543	76	0
Mock ONLY proteins in SG	Corum	28S ribosomal subunit, mitochondrial	0	1.5957e-06	0.00018168	6720	2543	28	0

## Sheet: 2. dsRNA
Selection column	Category column	Category value	Enrichment factor	P value	Benj. Hoch. FDR	Total size	Selection size	Category size	Intersection size
In final dsRNA only cluster	GOBP name	mitochondrial genome maintenance	18.365	6.5965e-08	2.1207e-05	6749	315	7	6
In final dsRNA only cluster	GOBP name	tRNA aminoacylation for mitochondrial protein translation	17.14	2.2225e-05	0.0025383	6749	315	5	4
In final dsRNA only cluster	GOBP name	respiratory chain complex IV assembly	15.304	4.1067e-06	0.00057493	6749	315	7	5
In final dsRNA only cluster	GOBP name	glutamate metabolic process	9.7388	7.4838e-05	0.0064959	6749	315	11	5
In final dsRNA only cluster	GOBP name	mitochondrial RNA metabolic process	8.5702	3.2399e-05	0.0033515	6749	315	15	6
In final dsRNA only cluster	GOBP name	branched chain family amino acid catabolic process	8.0345	4.946e-05	0.0046163	6749	315	16	6
In final dsRNA only cluster	GOBP name	branched chain family amino acid metabolic process	7.5619	7.293e-05	0.0063943	6749	315	17	6
In final dsRNA only cluster	Corum	28S ribosomal subunit, mitochondrial	6.8867	2.6868e-06	0.0017174	6749	315	28	9
In final dsRNA only cluster	KEGG name	Citrate cycle (TCA cycle)	6.8867	2.6868e-06	0.00071468	6749	315	28	9
In final dsRNA only cluster	GOBP name	cellular respiration	6.8172	3.8247e-05	0.0037301	6749	315	22	7
In final dsRNA only cluster	GOBP name	mitochondrial translation	6.7116	1.764e-15	7.656e-12	6749	315	83	26
In final dsRNA only cluster	GOBP name	mitochondrial translational termination	6.5705	1.3084e-13	3.7855e-10	6749	315	75	23
In final dsRNA only cluster	GOBP name	mitochondrial electron transport, NADH to ubiquinone	6.4925	1.3613e-06	0.00025141	6749	315	33	10
In final dsRNA only cluster	GOBP name	mitochondrial translational elongation	6.484	1.794e-13	3.8931e-10	6749	315	76	23
In final dsRNA only cluster	GOBP name	mitochondrial translational initiation	6.3697	9.1406e-13	1.1334e-09	6749	315	74	22
In final dsRNA only cluster	Corum	55S ribosome, mitochondrial	5.9515	4.0178e-11	6.4245e-08	6749	315	72	20
In final dsRNA only cluster	GOBP name	dicarboxylic acid metabolic process	5.9105	3.3295e-05	0.0033605	6749	315	29	8
In final dsRNA only cluster	KEGG name	Valine, leucine and isoleucine degradation	5.6714	1.5425e-05	0.0020516	6749	315	34	9
In final dsRNA only cluster	Corum	39S ribosomal subunit, mitochondrial	5.3563	3.2221e-06	0.0017174	6749	315	44	11
In final dsRNA only cluster	GOBP name	coenzyme catabolic process	5.3563	0.00020042	0.014378	6749	315	28	7
In final dsRNA only cluster	KEGG name	Aminoacyl-tRNA biosynthesis	5.0413	0.00011147	0.0074127	6749	315	34	8
In final dsRNA only cluster	GOBP name	mitochondrion organization	5.0284	7.118e-21	6.1785e-17	6749	315	196	46
In final dsRNA only cluster	GOBP name	protein targeting to mitochondrion	4.8972	0.00013789	0.010592	6749	315	35	8
In final dsRNA only cluster	GOBP name	establishment of protein localization in mitochondrion	4.7612	0.00016918	0.012659	6749	315	36	8
In final dsRNA only cluster	GOBP name	cellular amino acid catabolic process	4.6746	5.2608e-06	0.00072204	6749	315	55	12
In final dsRNA only cluster	GOBP name	amine catabolic process	4.6422	2.3314e-06	0.00037474	6749	315	60	13
In final dsRNA only cluster	GOMF name	oxidoreductase activity, acting on NADH or NADPH, quinone or similar compound as acceptor	4.5912	9.0277e-05	0.019264	6749	315	42	9
In final dsRNA only cluster	GOMF name	oxidoreductase activity, acting on NADH or NADPH	4.3577	1.1153e-05	0.0041219	6749	315	59	12
In final dsRNA only cluster	GOBP name	respiratory electron transport chain	4.3393	4.2628e-07	0.00011563	6749	315	79	16
In final dsRNA only cluster	GOBP name	electron transport chain	4.2851	5.0896e-07	0.00012993	6749	315	80	16
In final dsRNA only cluster	GOBP name	organic acid catabolic process	3.8184	5.9313e-07	0.00013548	6749	315	101	18
In final dsRNA only cluster	GOBP name	carboxylic acid catabolic process	3.8184	5.9313e-07	0.00013548	6749	315	101	18
In final dsRNA only cluster	KEGG name	Oxidative phosphorylation	3.4086	3.7697e-05	0.0033425	6749	315	88	14
In final dsRNA only cluster	GOMF name	coenzyme binding	3.3535	3.9789e-06	0.0022075	6749	315	115	18
In final dsRNA only cluster	GOBP name	translational termination	3.1999	4.4315e-07	0.00011656	6749	315	154	23
In final dsRNA only cluster	KEGG name	Parkinson's disease	3.1651	0.00014819	0.0078839	6749	315	88	13
In final dsRNA only cluster	GOBP name	translational elongation	3.0232	1.2032e-06	0.00023209	6749	315	163	23
In final dsRNA only cluster	GOBP name	small molecule catabolic process	2.9407	5.3238e-06	0.00072204	6749	315	153	21
In final dsRNA only cluster	GOBP name	oxidation-reduction process	2.8871	1.4631e-09	8.4667e-07	6749	315	282	38
In final dsRNA only cluster	GOBP name	cellular protein complex disassembly	2.865	3.0103e-06	0.00047509	6749	315	172	23
In final dsRNA only cluster	GOBP name	protein complex disassembly	2.8485	3.3178e-06	0.00050651	6749	315	173	23
In final dsRNA only cluster	GOMF name	cofactor binding	2.8378	1.4855e-05	0.0041851	6749	315	151	20
In final dsRNA only cluster	GOBP name	heterocycle biosynthetic process	2.8331	0.00010239	0.0083064	6749	315	121	16
In final dsRNA only cluster	GOBP name	cellular amino acid metabolic process	2.7679	8.4022e-07	0.00017364	6749	315	209	27
In final dsRNA only cluster	GOBP name	generation of precursor metabolites and energy	2.7646	3.4384e-06	0.00051458	6749	315	186	24
In final dsRNA only cluster	GOMF name	transmembrane transporter activity	2.7619	5.3679e-08	6.658e-05	6749	315	256	33
In final dsRNA only cluster	GOMF name	oxidoreductase activity	2.7246	4.4302e-10	1.2289e-06	6749	315	346	44
In final dsRNA only cluster	GOBP name	monocarboxylic acid metabolic process	2.7076	7.6583e-06	0.00097756	6749	315	182	23
In final dsRNA only cluster	GOBP name	cellular amine metabolic process	2.6451	5.4808e-07	0.00013548	6749	315	243	30
In final dsRNA only cluster	GOBP name	cellular macromolecular complex disassembly	2.5936	1.5254e-05	0.001839	6749	315	190	23
In final dsRNA only cluster	GOBP name	macromolecular complex disassembly	2.58	1.657e-05	0.0019703	6749	315	191	23
In final dsRNA only cluster	GOBP name	cofactor metabolic process	2.5617	2.7782e-05	0.0030708	6749	315	184	22
In final dsRNA only cluster	GOBP name	translation	2.5546	7.5231e-07	0.00015975	6749	315	260	31
In final dsRNA only cluster	GOMF name	substrate-specific transmembrane transporter activity	2.5152	5.1077e-06	0.0023614	6749	315	230	27
In final dsRNA only cluster	GOBP name	cellular nitrogen compound biosynthetic process	2.5083	1.7394e-05	0.0020402	6749	315	205	24
In final dsRNA only cluster	GOBP name	amine metabolic process	2.4486	2.716e-07	7.8499e-05	6749	315	315	36
In final dsRNA only cluster	GOBP name	heterocycle metabolic process	2.4462	3.979e-06	0.00057493	6749	315	254	29
In final dsRNA only cluster	GOBP name	cellular ketone metabolic process	2.4207	5.3415e-09	2.8977e-06	6749	315	416	47
In final dsRNA only cluster	GOBP name	translational initiation	2.4172	6.5096e-05	0.0058857	6749	315	195	22
In final dsRNA only cluster	GOBP name	carboxylic acid metabolic process	2.3392	4.6499e-08	1.6144e-05	6749	315	403	44
In final dsRNA only cluster	GOBP name	oxoacid metabolic process	2.3392	4.6499e-08	1.6144e-05	6749	315	403	44
In final dsRNA only cluster	GOBP name	organic acid metabolic process	2.3163	6.1822e-08	2.0639e-05	6749	315	407	44
In final dsRNA only cluster	GOMF name	transporter activity	2.0734	1.1887e-05	0.0041219	6749	315	372	36
In final dsRNA only cluster	GOBP name	protein complex subunit organization	1.7022	0.00010018	0.0082828	6749	315	579	46
In final dsRNA only cluster	GOBP name	small molecule metabolic process	1.5604	1.836e-06	0.0003229	6749	315	1222	89
In final dsRNA only cluster	GOMF name	catalytic activity	1.2646	3.1717e-05	0.0073319	6749	315	2643	156
In final dsRNA only cluster	GOMF name	binding	0.82583	1.6595e-05	0.0041851	6749	315	4177	161
In final dsRNA only cluster	GOBP name	macromolecule metabolic process	0.78671	9.6121e-05	0.0081003	6749	315	3023	111
In final dsRNA only cluster	GOBP name	cellular macromolecule metabolic process	0.77655	8.4589e-05	0.0071984	6749	315	2897	105
In final dsRNA only cluster	GOBP name	biological regulation	0.73761	4.4102e-08	1.6144e-05	6749	315	3718	128
In final dsRNA only cluster	GOBP name	cellular response to stimulus	0.73124	0.00022231	0.015437	6749	315	2051	70
In final dsRNA only cluster	GOBP name	regulation of biological process	0.66407	4.2327e-11	3.6739e-08	6749	315	3549	110
In final dsRNA only cluster	GOBP name	regulation of cellular process	0.66033	2.506e-10	1.6732e-07	6749	315	3342	103
In final dsRNA only cluster	GOBP name	positive regulation of cellular process	0.64105	7.8252e-05	0.006725	6749	315	1504	45
In final dsRNA only cluster	GOBP name	positive regulation of biological process	0.61472	8.343e-06	0.0010495	6749	315	1673	48
In final dsRNA only cluster	GOBP name	signal transduction	0.58661	6.0658e-06	0.00081001	6749	315	1534	42
In final dsRNA only cluster	GOBP name	nucleobase-containing compound metabolic process	0.58357	5.8886e-07	0.00013548	6749	315	1799	49
In final dsRNA only cluster	GOMF name	protein binding	0.57525	7.2005e-08	6.658e-05	6749	315	1974	53
In final dsRNA only cluster	GOBP name	negative regulation of biological process	0.53563	7.5457e-07	0.00015975	6749	315	1480	37
In final dsRNA only cluster	GOBP name	negative regulation of cellular process	0.51988	1.1112e-06	0.00021921	6749	315	1360	33
In final dsRNA only cluster	GOBP name	macromolecule modification	0.51094	2.0463e-06	0.00033513	6749	315	1258	30
In final dsRNA only cluster	GOBP name	positive regulation of cellular metabolic process	0.50949	0.00017209	0.012767	6749	315	799	19
In final dsRNA only cluster	GOBP name	regulation of metabolic process	0.5039	1.3805e-11	1.3314e-08	6749	315	2211	52
In final dsRNA only cluster	GOBP name	nucleic acid metabolic process	0.49639	2.1328e-08	9.2566e-06	6749	315	1597	37
In final dsRNA only cluster	GOBP name	protein modification process	0.49066	1.86e-06	0.0003229	6749	315	1179	27
In final dsRNA only cluster	GOBP name	RNA metabolic process	0.48547	2.8036e-07	7.8499e-05	6749	315	1324	30
In final dsRNA only cluster	GOBP name	regulation of multicellular organismal process	0.48419	0.00021268	0.015132	6749	315	708	16
In final dsRNA only cluster	GOBP name	positive regulation of metabolic process	0.47171	2.8346e-05	0.0030708	6749	315	863	19
In final dsRNA only cluster	GOBP name	regulation of cellular metabolic process	0.46601	1.1996e-11	1.3015e-08	6749	315	1977	43
In final dsRNA only cluster	GOBP name	regulation of biosynthetic process	0.45694	1.2341e-07	3.6939e-05	6749	315	1266	27
In final dsRNA only cluster	GOBP name	positive regulation of macromolecule metabolic process	0.45472	3.2779e-05	0.0033515	6749	315	801	17
In final dsRNA only cluster	GOBP name	regulation of developmental process	0.44924	0.00022928	0.015574	6749	315	620	13
In final dsRNA only cluster	GOBP name	regulation of cellular biosynthetic process	0.44458	7.4401e-08	2.3064e-05	6749	315	1253	26
In final dsRNA only cluster	GOBP name	regulation of gene expression	0.44339	1.7772e-08	8.1189e-06	6749	315	1353	28
In final dsRNA only cluster	GOBP name	regulation of catalytic activity	0.43936	1.3973e-05	0.0017327	6749	315	829	17
In final dsRNA only cluster	GOBP name	regulation of molecular function	0.43327	1.4219e-06	0.00025713	6749	315	989	20
In final dsRNA only cluster	GOMF name	nucleic acid binding	0.42812	2.4761e-07	0.00017172	6749	315	1101	22
In final dsRNA only cluster	GOBP name	macromolecule catabolic process	0.42388	0.00027092	0.017951	6749	315	556	11
In final dsRNA only cluster	GOBP name	regulation of primary metabolic process	0.42011	6.9611e-13	1.007e-09	6749	315	1887	37
In final dsRNA only cluster	GOBP name	regulation of macromolecule biosynthetic process	0.41065	2.3365e-08	9.6574e-06	6749	315	1200	23
In final dsRNA only cluster	GOBP name	negative regulation of metabolic process	0.40484	2.8361e-05	0.0030708	6749	315	688	13
In final dsRNA only cluster	GOBP name	regulation of cellular macromolecule biosynthetic process	0.39912	1.6068e-08	7.7483e-06	6749	315	1181	22
In final dsRNA only cluster	GOBP name	regulation of macromolecule metabolic process	0.39894	2.6766e-13	4.6466e-10	6749	315	1826	34
In final dsRNA only cluster	GOBP name	positive regulation of molecular function	0.39799	4.1369e-05	0.0039898	6749	315	646	12
In final dsRNA only cluster	GOBP name	regulation of cellular protein metabolic process	0.39775	4.0819e-06	0.00057493	6749	315	808	15
In final dsRNA only cluster	GOBP name	positive regulation of catalytic activity	0.39385	0.00015494	0.011797	6749	315	544	10
In final dsRNA only cluster	GOBP name	immune system process	0.38955	2.6267e-05	0.002961	6749	315	660	12
In final dsRNA only cluster	GOBP name	RNA biosynthetic process	0.38721	1.9561e-06	0.00032878	6749	315	830	15
In final dsRNA only cluster	GOBP name	regulation of nitrogen compound metabolic process	0.38618	2.3456e-10	1.6732e-07	6749	315	1387	25
In final dsRNA only cluster	GOBP name	regulation of nucleobase-containing compound metabolic process	0.38403	4.5974e-10	2.8504e-07	6749	315	1339	24
In final dsRNA only cluster	GOBP name	regulation of transcription from RNA polymerase II promoter	0.38336	0.00021661	0.015286	6749	315	503	9
In final dsRNA only cluster	GOBP name	regulation of protein metabolic process	0.37283	6.5327e-07	0.00014539	6749	315	862	15
In final dsRNA only cluster	GOBP name	positive regulation of nucleobase-containing compound metabolic process	0.35268	0.0001359	0.010532	6749	315	486	8
In final dsRNA only cluster	GOMF name	DNA binding	0.34895	1.5098e-05	0.0041851	6749	315	614	10
In final dsRNA only cluster	GOBP name	negative regulation of cellular metabolic process	0.34838	1.4584e-05	0.001783	6749	315	615	10
In final dsRNA only cluster	GOBP name	positive regulation of nitrogen compound metabolic process	0.34627	0.0001002	0.0082828	6749	315	495	8
In final dsRNA only cluster	GOBP name	regulation of protein modification process	0.34619	3.5819e-05	0.0035737	6749	315	557	9
In final dsRNA only cluster	GOBP name	positive regulation of gene expression	0.33627	0.00017892	0.013105	6749	315	446	7
In final dsRNA only cluster	GOBP name	negative regulation of macromolecule metabolic process	0.32761	3.6832e-06	0.00054187	6749	315	654	10
In final dsRNA only cluster	GOBP name	regulation of transcription, DNA-dependent	0.32496	6.3136e-09	3.2236e-06	6749	315	989	15
In final dsRNA only cluster	GOBP name	RNA processing	0.32279	2.8656e-05	0.0030708	6749	315	531	8
In final dsRNA only cluster	GOBP name	negative regulation of cellular biosynthetic process	0.31278	0.00019488	0.014096	6749	315	411	6
In final dsRNA only cluster	GOBP name	negative regulation of biosynthetic process	0.30828	0.00015757	0.011893	6749	315	417	6
In final dsRNA only cluster	GOBP name	cellular macromolecule catabolic process	0.30545	3.6656e-05	0.0036156	6749	315	491	7
In final dsRNA only cluster	GOBP name	transcription, DNA-dependent	0.29757	1.3537e-06	0.00025141	6749	315	648	9
In final dsRNA only cluster	GOBP name	regulation of RNA metabolic process	0.29593	1.384e-10	1.0921e-07	6749	315	1086	15
In final dsRNA only cluster	GOBP name	vesicle-mediated transport	0.29051	3.3262e-06	0.00050651	6749	315	590	8
In final dsRNA only cluster	GOBP name	positive regulation of RNA metabolic process	0.28441	4.4271e-05	0.0041769	6749	315	452	6
In final dsRNA only cluster	GOBP name	negative regulation of cellular macromolecule biosynthetic process	0.2761	0.0001326	0.010463	6749	315	388	5
In final dsRNA only cluster	GOBP name	negative regulation of macromolecule biosynthetic process	0.2719	0.00010612	0.0085288	6749	315	394	5
In final dsRNA only cluster	GOBP name	immune response	0.27121	0.00010224	0.0083064	6749	315	395	5
In final dsRNA only cluster	GOBP name	cell cycle process	0.26358	1.9697e-06	0.00032878	6749	315	569	7
In final dsRNA only cluster	GOBP name	regulation of transferase activity	0.25431	0.00024325	0.016368	6749	315	337	4
In final dsRNA only cluster	GOBP name	protein modification by small protein conjugation or removal	0.25206	3.282e-05	0.0033515	6749	315	425	5
In final dsRNA only cluster	GOBP name	cell cycle	0.24514	2.064e-05	0.0023887	6749	315	437	5
In final dsRNA only cluster	GOBP name	protein modification by small protein conjugation	0.23225	7.1062e-05	0.0062941	6749	315	369	4
In final dsRNA only cluster	GOBP name	regulation of cell cycle	0.23088	7.14e-06	0.00092501	6749	315	464	5
In final dsRNA only cluster	GOBP name	chromosome organization	0.22976	6.0759e-05	0.0055607	6749	315	373	4
In final dsRNA only cluster	GOBP name	regulation of protein kinase activity	0.21497	0.00026297	0.017558	6749	315	299	3
In final dsRNA only cluster	GOBP name	chromatin organization	0.1617	0.00022091	0.015437	6749	315	265	2
In final dsRNA only cluster	GOBP name	viral reproduction	0.14913	1.06e-06	0.00021398	6749	315	431	3
In final dsRNA only cluster	GOBP name	mRNA processing	0.13823	3.2386e-05	0.0033515	6749	315	310	2
In final dsRNA only cluster	GOBP name	chromatin modification	0.099192	0.00030231	0.019879	6749	315	216	1
In final dsRNA only cluster	GOBP name	mRNA metabolic process	0.093561	4.0626e-08	1.6029e-05	6749	315	458	2
In final dsRNA only cluster	GOBP name	negative regulation of cellular protein metabolic process	0.091562	0.00013478	0.010532	6749	315	234	1
In final dsRNA only cluster	GOBP name	negative regulation of protein metabolic process	0.086046	6.8308e-05	0.0061125	6749	315	249	1
In final dsRNA only cluster	GOBP name	RNA splicing	0	6.5711e-06	0.00086419	6749	315	245	0
In final dsRNA only cluster	GOBP name	positive regulation of transferase activity	0	4.3093e-05	0.0041104	6749	315	207	0
In final dsRNA only cluster	GOBP name	positive regulation of kinase activity	0	6.0861e-05	0.0055607	6749	315	200	0
In final dsRNA only cluster	GOBP name	positive regulation of protein kinase activity	0	0.00011544	0.0091925	6749	315	187	0
In final dsRNA only cluster	GOBP name	RNA splicing, via transesterification reactions	0	0.00017967	0.013105	6749	315	178	0
In final dsRNA only cluster	GOBP name	RNA splicing, via transesterification reactions with bulged adenosine as nucleophile	0	0.00022966	0.015574	6749	315	173	0
In final dsRNA only cluster	GOBP name	nuclear mRNA splicing, via spliceosome	0	0.00022966	0.015574	6749	315	173	0

## Sheet: 3. dsRNA+silvestrol
Selection column	Category column	Category value	Enrichment factor	P value	Benj. Hoch. FDR	Total size	Selection size	Category size	Intersection size
In final dsRNA+Silvesterol cluster	KEGG name	Chloroalkane and chloroalkene degradation	3.2938	0.0025706	0.0091171	6749	2049	5	5
In final dsRNA+Silvesterol cluster	GOMF name	fatty acid ligase activity	3.2938	0.00023606	0.0031942	6749	2049	7	7
In final dsRNA+Silvesterol cluster	GOMF name	solute:cation antiporter activity	3.2938	0.00023606	0.0031942	6749	2049	7	7
In final dsRNA+Silvesterol cluster	KEGG name	Retinol metabolism	3.2938	0.00077911	0.0032382	6749	2049	6	6
In final dsRNA+Silvesterol cluster	GOBP name	fatty acid beta-oxidation using acyl-CoA oxidase	3.2938	6.5519e-06	0.00014966	6749	2049	10	10
In final dsRNA+Silvesterol cluster	GOMF name	apolipoprotein binding	3.2938	0.00077911	0.008894	6749	2049	6	6
In final dsRNA+Silvesterol cluster	GOBP name	N-glycan processing	3.2938	0.00023606	0.0033979	6749	2049	7	7
In final dsRNA+Silvesterol cluster	GOBP name	regulation of acute inflammatory response	3.2938	0.00077911	0.0095653	6749	2049	6	6
In final dsRNA+Silvesterol cluster	GOBP name	energy coupled proton transport, down electrochemical gradient	3.2938	1.6557e-08	6.3312e-07	6749	2049	15	15
In final dsRNA+Silvesterol cluster	GOBP name	negative regulation of coagulation	3.2938	0.00023606	0.0033979	6749	2049	7	7
In final dsRNA+Silvesterol cluster	GOMF name	protein disulfide isomerase activity	3.2938	5.0011e-09	2.6176e-07	6749	2049	16	16
In final dsRNA+Silvesterol cluster	GOMF name	myosin V binding	3.2938	5.996e-07	1.7326e-05	6749	2049	12	12
In final dsRNA+Silvesterol cluster	GOMF name	procollagen-proline dioxygenase activity	3.2938	0.00023606	0.0031942	6749	2049	7	7
In final dsRNA+Silvesterol cluster	GOBP name	antigen processing and presentation of endogenous antigen	3.2938	0.00023606	0.0033979	6749	2049	7	7
In final dsRNA+Silvesterol cluster	GOMF name	mannosyl-oligosaccharide mannosidase activity	3.2938	0.00077911	0.008894	6749	2049	6	6
In final dsRNA+Silvesterol cluster	GOBP name	linoleic acid metabolic process	3.2938	7.1496e-05	0.001205	6749	2049	8	8
In final dsRNA+Silvesterol cluster	GOBP name	signal peptide processing	3.2938	0.00077911	0.0095653	6749	2049	6	6
In final dsRNA+Silvesterol cluster	GOBP name	antigen processing and presentation of endogenous peptide antigen	3.2938	0.00023606	0.0033979	6749	2049	7	7
In final dsRNA+Silvesterol cluster	GOBP name	glycolipid catabolic process	3.2938	0.00023606	0.0033979	6749	2049	7	7
In final dsRNA+Silvesterol cluster	GOBP name	modified amino acid transport	3.2938	0.00077911	0.0095653	6749	2049	6	6
In final dsRNA+Silvesterol cluster	GOMF name	zinc ion transmembrane transporter activity	3.2938	0.00023606	0.0031942	6749	2049	7	7
In final dsRNA+Silvesterol cluster	GOBP name	antigen processing and presentation of endogenous peptide antigen via MHC class I	3.2938	0.00077911	0.0095653	6749	2049	6	6
In final dsRNA+Silvesterol cluster	GOMF name	oxidoreductase activity, acting on the CH-CH group of donors, oxygen as acceptor	3.2938	0.00077911	0.008894	6749	2049	6	6
In final dsRNA+Silvesterol cluster	GOMF name	cargo receptor activity	3.2938	5.996e-07	1.7326e-05	6749	2049	12	12
In final dsRNA+Silvesterol cluster	GOBP name	mitochondrial ATP synthesis coupled proton transport	3.2938	1.813e-07	5.8718e-06	6749	2049	13	13
In final dsRNA+Silvesterol cluster	GOMF name	cation:cation antiporter activity	3.2938	0.00077911	0.008894	6749	2049	6	6
In final dsRNA+Silvesterol cluster	GOBP name	ATP synthesis coupled proton transport	3.2938	1.6557e-08	6.3312e-07	6749	2049	15	15
In final dsRNA+Silvesterol cluster	GOMF name	oligosaccharyl transferase activity	3.2938	0.00077911	0.008894	6749	2049	6	6
In final dsRNA+Silvesterol cluster	GOBP name	very long-chain fatty acid biosynthetic process	3.2938	0.00077911	0.0095653	6749	2049	6	6
In final dsRNA+Silvesterol cluster	GOBP name	heterophilic cell-cell adhesion	3.2938	7.1496e-05	0.001205	6749	2049	8	8
In final dsRNA+Silvesterol cluster	GOBP name	peptide hormone processing	3.2938	0.00023606	0.0033979	6749	2049	7	7
In final dsRNA+Silvesterol cluster	Corum	F1F0-ATP synthase (EC 3.6.3.14), mitochondrial	3.2938	5.996e-07	0.00010653	6749	2049	12	12
In final dsRNA+Silvesterol cluster	GOMF name	laminin binding	3.2938	6.5519e-06	0.00014898	6749	2049	10	10
In final dsRNA+Silvesterol cluster	GOMF name	long-chain fatty acid-CoA ligase activity	3.2938	0.00023606	0.0031942	6749	2049	7	7
In final dsRNA+Silvesterol cluster	GOBP name	protein folding in endoplasmic reticulum	3.2938	0.00023606	0.0033979	6749	2049	7	7
In final dsRNA+Silvesterol cluster	GOMF name	intramolecular oxidoreductase activity, transposing S-S bonds	3.2938	5.0011e-09	2.6176e-07	6749	2049	16	16
In final dsRNA+Silvesterol cluster	GOMF name	mannose binding	3.2938	0.00023606	0.0031942	6749	2049	7	7
In final dsRNA+Silvesterol cluster	KEGG name	Steroid biosynthesis	3.2938	5.996e-07	7.2498e-06	6749	2049	12	12
In final dsRNA+Silvesterol cluster	GOBP name	fatty acid elongation	3.2938	0.00023606	0.0033979	6749	2049	7	7
In final dsRNA+Silvesterol cluster	KEGG name	Sphingolipid metabolism	3.2938	3.7705e-12	1.003e-10	6749	2049	22	22
In final dsRNA+Silvesterol cluster	GOMF name	hydrogen ion transporting ATP synthase activity, rotational mechanism	3.2938	0.00023606	0.0031942	6749	2049	7	7
In final dsRNA+Silvesterol cluster	GOMF name	intramolecular oxidoreductase activity, interconverting keto- and enol-groups	3.2938	1.5101e-09	8.9126e-08	6749	2049	17	17
In final dsRNA+Silvesterol cluster	GOBP name	glycosphingolipid catabolic process	3.2938	0.00077911	0.0095653	6749	2049	6	6
In final dsRNA+Silvesterol cluster	KEGG name	N-Glycan biosynthesis	3.2115	1.4027e-19	3.7311e-17	6749	2049	40	39
In final dsRNA+Silvesterol cluster	KEGG name	Various types of N-glycan biosynthesis	3.1671	1.8728e-12	6.2271e-11	6749	2049	26	25
In final dsRNA+Silvesterol cluster	GOBP name	sphingoid biosynthetic process	3.0879	1.849e-07	5.9442e-06	6749	2049	16	15
In final dsRNA+Silvesterol cluster	GOBP name	ceramide biosynthetic process	3.0742	5.7361e-07	1.6652e-05	6749	2049	15	14
In final dsRNA+Silvesterol cluster	GOBP name	glycolipid metabolic process	3.0585	5.7302e-12	3.4067e-10	6749	2049	28	26
In final dsRNA+Silvesterol cluster	GOMF name	extracellular matrix binding	3.0585	1.771e-06	4.5913e-05	6749	2049	14	13
In final dsRNA+Silvesterol cluster	GOBP name	glycosphingolipid metabolic process	3.0498	1.7671e-11	9.7811e-10	6749	2049	27	25
In final dsRNA+Silvesterol cluster	GOMF name	voltage-gated anion channel activity	3.0193	1.6594e-05	0.00033355	6749	2049	12	11
In final dsRNA+Silvesterol cluster	GOBP name	pH reduction	3.0193	1.6594e-05	0.00033496	6749	2049	12	11
In final dsRNA+Silvesterol cluster	GOMF name	transmembrane receptor protein tyrosine kinase activity	3.0193	1.6594e-05	0.00033355	6749	2049	12	11
In final dsRNA+Silvesterol cluster	GOBP name	sphingolipid catabolic process	3.0193	1.6594e-05	0.00033496	6749	2049	12	11
In final dsRNA+Silvesterol cluster	GOBP name	chondroitin sulfate metabolic process	3.0193	5.0797e-10	2.436e-08	6749	2049	24	22
In final dsRNA+Silvesterol cluster	GOBP name	membrane lipid catabolic process	3.0193	1.6594e-05	0.00033496	6749	2049	12	11
In final dsRNA+Silvesterol cluster	GOBP name	intracellular pH reduction	2.9944	5.0265e-05	0.00089666	6749	2049	11	10
In final dsRNA+Silvesterol cluster	GOBP name	cofactor transport	2.9944	5.0265e-05	0.00089666	6749	2049	11	10
In final dsRNA+Silvesterol cluster	GOMF name	mannosidase activity	2.9944	5.0265e-05	0.00085543	6749	2049	11	10
In final dsRNA+Silvesterol cluster	KEGG name	Glycosaminoglycan biosynthesis - heparan sulfate	2.9944	5.0265e-05	0.00039325	6749	2049	11	10
In final dsRNA+Silvesterol cluster	GOMF name	glucuronosyltransferase activity	2.9644	0.00015095	0.0022156	6749	2049	10	9
In final dsRNA+Silvesterol cluster	GOBP name	heparan sulfate proteoglycan biosynthetic process	2.9644	0.00015095	0.0023068	6749	2049	10	9
In final dsRNA+Silvesterol cluster	GOBP name	sphingolipid biosynthetic process	2.9644	1.2951e-11	7.3958e-10	6749	2049	30	27
In final dsRNA+Silvesterol cluster	GOMF name	C-acyltransferase activity	2.9644	0.00015095	0.0022156	6749	2049	10	9
In final dsRNA+Silvesterol cluster	GOMF name	cofactor transporter activity	2.9644	0.00015095	0.0022156	6749	2049	10	9
In final dsRNA+Silvesterol cluster	GOBP name	ATP biosynthetic process	2.9644	4.2222e-08	1.4843e-06	6749	2049	20	18
In final dsRNA+Silvesterol cluster	GOBP name	membrane lipid biosynthetic process	2.9644	1.2951e-11	7.3958e-10	6749	2049	30	27
In final dsRNA+Silvesterol cluster	GOBP name	long-chain fatty acid metabolic process	2.9471	1.2586e-07	4.1696e-06	6749	2049	19	17
In final dsRNA+Silvesterol cluster	GOBP name	glycosylceramide metabolic process	2.9278	0.00044864	0.0059727	6749	2049	9	8
In final dsRNA+Silvesterol cluster	GOMF name	O-acyltransferase activity	2.9278	3.7283e-07	1.1888e-05	6749	2049	18	16
In final dsRNA+Silvesterol cluster	GOMF name	acylglycerol O-acyltransferase activity	2.9278	0.00044864	0.0056569	6749	2049	9	8
In final dsRNA+Silvesterol cluster	GOBP name	cell adhesion mediated by integrin	2.9278	0.00044864	0.0059727	6749	2049	9	8
In final dsRNA+Silvesterol cluster	GOMF name	polypeptide N-acetylgalactosaminyltransferase activity	2.9278	0.00044864	0.0056569	6749	2049	9	8
In final dsRNA+Silvesterol cluster	GOBP name	regulation of long-term neuronal synaptic plasticity	2.9278	0.00044864	0.0059727	6749	2049	9	8
In final dsRNA+Silvesterol cluster	GOMF name	monosaccharide transmembrane transporter activity	2.9278	0.00044864	0.0056569	6749	2049	9	8
In final dsRNA+Silvesterol cluster	KEGG name	Biosynthesis of unsaturated fatty acids	2.9278	3.7283e-07	5.2196e-06	6749	2049	18	16
In final dsRNA+Silvesterol cluster	GOMF name	MHC protein binding	2.9278	0.00044864	0.0056569	6749	2049	9	8
In final dsRNA+Silvesterol cluster	GOBP name	purine-containing compound transmembrane transport	2.9278	0.00044864	0.0059727	6749	2049	9	8
In final dsRNA+Silvesterol cluster	GOMF name	transmembrane receptor protein kinase activity	2.9063	1.0969e-06	2.983e-05	6749	2049	17	15
In final dsRNA+Silvesterol cluster	GOMF name	antiporter activity	2.8985	2.9572e-09	1.709e-07	6749	2049	25	22
In final dsRNA+Silvesterol cluster	GOBP name	purine ribonucleoside triphosphate biosynthetic process	2.8985	2.9572e-09	1.2899e-07	6749	2049	25	22
In final dsRNA+Silvesterol cluster	GOBP name	endoplasmic reticulum tubular network organization	2.8821	0.0013165	0.015095	6749	2049	8	7
In final dsRNA+Silvesterol cluster	GOMF name	serine-type endopeptidase inhibitor activity	2.8821	3.2021e-06	8.0752e-05	6749	2049	16	14
In final dsRNA+Silvesterol cluster	GOMF name	solute:sodium symporter activity	2.8821	0.0013165	0.013992	6749	2049	8	7
In final dsRNA+Silvesterol cluster	GOBP name	lipid translocation	2.8821	0.0013165	0.015095	6749	2049	8	7
In final dsRNA+Silvesterol cluster	GOBP name	aromatic compound catabolic process	2.8821	0.0013165	0.015095	6749	2049	8	7
In final dsRNA+Silvesterol cluster	GOBP name	keratan sulfate metabolic process	2.8821	3.2021e-06	7.964e-05	6749	2049	16	14
In final dsRNA+Silvesterol cluster	GOBP name	carbohydrate transmembrane transport	2.8821	0.0013165	0.015095	6749	2049	8	7
In final dsRNA+Silvesterol cluster	GOMF name	voltage-gated chloride channel activity	2.8821	0.0013165	0.013992	6749	2049	8	7
In final dsRNA+Silvesterol cluster	GOBP name	sphingomyelin metabolic process	2.8821	0.0013165	0.015095	6749	2049	8	7
In final dsRNA+Silvesterol cluster	GOMF name	1-acylglycerol-3-phosphate O-acyltransferase activity	2.8821	0.0013165	0.013992	6749	2049	8	7
In final dsRNA+Silvesterol cluster	GOBP name	protein-lipid complex subunit organization	2.8821	0.0013165	0.015095	6749	2049	8	7
In final dsRNA+Silvesterol cluster	GOBP name	protein O-linked mannosylation	2.8821	0.0013165	0.015095	6749	2049	8	7
In final dsRNA+Silvesterol cluster	GOMF name	neutral amino acid transmembrane transporter activity	2.8821	0.0013165	0.013992	6749	2049	8	7
In final dsRNA+Silvesterol cluster	GOBP name	cellular response to glucocorticoid stimulus	2.8821	0.0013165	0.015095	6749	2049	8	7
In final dsRNA+Silvesterol cluster	KEGG name	Hematopoietic cell lineage	2.8821	0.0013165	0.0050751	6749	2049	8	7
In final dsRNA+Silvesterol cluster	GOMF name	hexose transmembrane transporter activity	2.8821	0.0013165	0.013992	6749	2049	8	7
In final dsRNA+Silvesterol cluster	GOBP name	plasma lipoprotein particle organization	2.8821	0.0013165	0.015095	6749	2049	8	7
In final dsRNA+Silvesterol cluster	KEGG name	Glycosphingolipid biosynthesis - lacto and neolacto series	2.8821	0.0013165	0.0050751	6749	2049	8	7
In final dsRNA+Silvesterol cluster	GOBP name	hydrogen transport	2.8604	5.7919e-13	3.9899e-11	6749	2049	38	33
In final dsRNA+Silvesterol cluster	GOMF name	carbohydrate transmembrane transporter activity	2.8546	9.2671e-06	0.00019774	6749	2049	15	13
In final dsRNA+Silvesterol cluster	GOBP name	phospholipid transport	2.8546	9.2671e-06	0.00020211	6749	2049	15	13
In final dsRNA+Silvesterol cluster	KEGG name	ECM-receptor interaction	2.8487	1.6738e-12	6.2271e-11	6749	2049	37	32
In final dsRNA+Silvesterol cluster	GOBP name	proton transport	2.8487	1.6738e-12	1.0842e-10	6749	2049	37	32
In final dsRNA+Silvesterol cluster	GOBP name	regulation of pH	2.8446	7.2126e-08	2.4551e-06	6749	2049	22	19
In final dsRNA+Silvesterol cluster	GOBP name	multicellular organismal catabolic process	2.8446	7.2126e-08	2.4551e-06	6749	2049	22	19
In final dsRNA+Silvesterol cluster	GOBP name	collagen catabolic process	2.8446	7.2126e-08	2.4551e-06	6749	2049	22	19
In final dsRNA+Silvesterol cluster	KEGG name	Glycosphingolipid biosynthesis - ganglio series	2.8233	0.0038014	0.012964	6749	2049	7	6
In final dsRNA+Silvesterol cluster	GOMF name	solute:hydrogen symporter activity	2.8233	2.6555e-05	0.00049108	6749	2049	14	12
In final dsRNA+Silvesterol cluster	GOMF name	phosphotransferase activity, for other substituted phosphate groups	2.8233	2.6555e-05	0.00049108	6749	2049	14	12
In final dsRNA+Silvesterol cluster	GOMF name	divalent inorganic cation transmembrane transporter activity	2.8233	2.0635e-07	7.1551e-06	6749	2049	21	18
In final dsRNA+Silvesterol cluster	GOBP name	collagen metabolic process	2.8233	1.6711e-09	7.4384e-08	6749	2049	28	24
In final dsRNA+Silvesterol cluster	KEGG name	Protein digestion and absorption	2.8233	2.0635e-07	3.0494e-06	6749	2049	21	18
In final dsRNA+Silvesterol cluster	GOMF name	proton-transporting ATPase activity, rotational mechanism	2.8233	2.6555e-05	0.00049108	6749	2049	14	12
In final dsRNA+Silvesterol cluster	GOMF name	galactosyltransferase activity	2.8233	2.6555e-05	0.00049108	6749	2049	14	12
In final dsRNA+Silvesterol cluster	GOMF name	solute:cation symporter activity	2.8058	4.7524e-09	2.5849e-07	6749	2049	27	23
In final dsRNA+Silvesterol cluster	GOBP name	diterpenoid metabolic process	2.7997	5.8571e-07	1.6946e-05	6749	2049	20	17
In final dsRNA+Silvesterol cluster	KEGG name	Mucin type O-Glycan biosynthesis	2.7871	7.523e-05	0.00055587	6749	2049	13	11
In final dsRNA+Silvesterol cluster	GOBP name	purine nucleoside triphosphate biosynthetic process	2.7871	1.3427e-08	5.3462e-07	6749	2049	26	22
In final dsRNA+Silvesterol cluster	GOMF name	inorganic anion transmembrane transporter activity	2.7871	7.523e-05	0.0012496	6749	2049	13	11
In final dsRNA+Silvesterol cluster	GOBP name	proteoglycan biosynthetic process	2.7871	7.523e-05	0.0012582	6749	2049	13	11
In final dsRNA+Silvesterol cluster	GOBP name	endodermal cell differentiation	2.7871	7.523e-05	0.0012582	6749	2049	13	11
In final dsRNA+Silvesterol cluster	GOMF name	cation-transporting ATPase activity	2.7737	1.6481e-06	4.313e-05	6749	2049	19	16
In final dsRNA+Silvesterol cluster	GOBP name	retinoid metabolic process	2.7737	1.6481e-06	4.3614e-05	6749	2049	19	16
In final dsRNA+Silvesterol cluster	GOBP name	regulation of cellular pH	2.7737	1.6481e-06	4.3614e-05	6749	2049	19	16
In final dsRNA+Silvesterol cluster	GOBP name	regulation of intracellular pH	2.7737	1.6481e-06	4.3614e-05	6749	2049	19	16
In final dsRNA+Silvesterol cluster	KEGG name	Glycosaminoglycan biosynthesis - chondroitin sulfate	2.7448	0.00021032	0.0011189	6749	2049	12	10
In final dsRNA+Silvesterol cluster	GOMF name	sugar transmembrane transporter activity	2.7448	0.00021032	0.0029467	6749	2049	12	10
In final dsRNA+Silvesterol cluster	GOBP name	chondroitin sulfate biosynthetic process	2.7448	0.00021032	0.0030995	6749	2049	12	10
In final dsRNA+Silvesterol cluster	GOBP name	heparan sulfate proteoglycan metabolic process	2.7448	0.00021032	0.0030995	6749	2049	12	10
In final dsRNA+Silvesterol cluster	GOMF name	secondary active transmembrane transporter activity	2.7277	3.4298e-18	6.7958e-16	6749	2049	64	53
In final dsRNA+Silvesterol cluster	GOBP name	membrane lipid metabolic process	2.7277	3.4298e-18	4.7255e-16	6749	2049	64	53
In final dsRNA+Silvesterol cluster	GOBP name	terpenoid metabolic process	2.721	2.8957e-07	9.009e-06	6749	2049	23	19
In final dsRNA+Silvesterol cluster	GOBP name	sphingolipid metabolic process	2.7187	9.5093e-18	1.1962e-15	6749	2049	63	52
In final dsRNA+Silvesterol cluster	GOBP name	O-glycan processing	2.7125	1.2661e-05	0.00026418	6749	2049	17	14
In final dsRNA+Silvesterol cluster	GOBP name	collagen fibril organization	2.7125	1.2661e-05	0.00026418	6749	2049	17	14
In final dsRNA+Silvesterol cluster	GOMF name	acetylgalactosaminyltransferase activity	2.7125	1.2661e-05	0.00026811	6749	2049	17	14
In final dsRNA+Silvesterol cluster	GOBP name	sphingoid metabolic process	2.7026	2.8896e-11	1.5579e-09	6749	2049	39	32
In final dsRNA+Silvesterol cluster	GOBP name	antigen processing and presentation of exogenous peptide antigen via MHC class I, TAP-independent	2.6949	0.00057891	0.0074443	6749	2049	11	9
In final dsRNA+Silvesterol cluster	GOMF name	UDP-glycosyltransferase activity	2.6949	3.0102e-15	4.639e-13	6749	2049	55	45
In final dsRNA+Silvesterol cluster	KEGG name	Glycosaminoglycan biosynthesis - keratan sulfate	2.6949	0.00057891	0.00261	6749	2049	11	9
In final dsRNA+Silvesterol cluster	GOBP name	response to pH	2.6949	0.00057891	0.0074443	6749	2049	11	9
In final dsRNA+Silvesterol cluster	GOBP name	protein mannosylation	2.6949	0.00057891	0.0074443	6749	2049	11	9
In final dsRNA+Silvesterol cluster	GOMF name	UDP-galactosyltransferase activity	2.6949	0.00057891	0.0070744	6749	2049	11	9
In final dsRNA+Silvesterol cluster	GOBP name	mitochondrial respiratory chain complex I biogenesis	2.6949	0.00057891	0.0074443	6749	2049	11	9
In final dsRNA+Silvesterol cluster	GOBP name	regulation of membrane lipid distribution	2.6949	0.00057891	0.0074443	6749	2049	11	9
In final dsRNA+Silvesterol cluster	GOBP name	keratan sulfate biosynthetic process	2.6949	0.00057891	0.0074443	6749	2049	11	9
In final dsRNA+Silvesterol cluster	GOBP name	NADH dehydrogenase complex assembly	2.6949	0.00057891	0.0074443	6749	2049	11	9
In final dsRNA+Silvesterol cluster	GOBP name	mitochondrial respiratory chain complex I assembly	2.6949	0.00057891	0.0074443	6749	2049	11	9
In final dsRNA+Silvesterol cluster	GOMF name	glucosyltransferase activity	2.6949	0.00057891	0.0070744	6749	2049	11	9
In final dsRNA+Silvesterol cluster	GOBP name	CDP-diacylglycerol metabolic process	2.6949	0.00057891	0.0074443	6749	2049	11	9
In final dsRNA+Silvesterol cluster	GOBP name	sterol metabolic process	2.6838	8.2239e-15	7.0676e-13	6749	2049	54	44
In final dsRNA+Silvesterol cluster	GOBP name	monovalent inorganic cation homeostasis	2.6838	5.0646e-08	1.7655e-06	6749	2049	27	22
In final dsRNA+Silvesterol cluster	GOMF name	ATPase activity, coupled to transmembrane movement of ions	2.6838	5.0646e-08	2.0969e-06	6749	2049	27	22
In final dsRNA+Silvesterol cluster	GOMF name	SNAP receptor activity	2.6838	5.0646e-08	2.0969e-06	6749	2049	27	22
In final dsRNA+Silvesterol cluster	GOBP name	long-chain fatty-acyl-CoA metabolic process	2.6762	3.4481e-05	0.00064503	6749	2049	16	13
In final dsRNA+Silvesterol cluster	GOMF name	L-ascorbic acid binding	2.6762	3.4481e-05	0.00062111	6749	2049	16	13
In final dsRNA+Silvesterol cluster	GOBP name	Rab protein signal transduction	2.6762	3.3999e-13	2.4389e-11	6749	2049	48	39
In final dsRNA+Silvesterol cluster	GOBP name	glycosaminoglycan biosynthetic process	2.6664	1.4013e-11	7.898e-10	6749	2049	42	34
In final dsRNA+Silvesterol cluster	GOBP name	aminoglycan biosynthetic process	2.6664	1.4013e-11	7.898e-10	6749	2049	42	34
In final dsRNA+Silvesterol cluster	GOMF name	active transmembrane transporter activity	2.6625	1.0837e-30	3.3401e-28	6749	2049	120	97
In final dsRNA+Silvesterol cluster	GOBP name	cholesterol metabolic process	2.6604	6.0554e-14	4.8221e-12	6749	2049	52	42
In final dsRNA+Silvesterol cluster	GOBP name	endoplasmic reticulum organization	2.6604	1.368e-07	4.4979e-06	6749	2049	26	21
In final dsRNA+Silvesterol cluster	GOMF name	monosaccharide binding	2.6563	8.8409e-09	4.3026e-07	6749	2049	31	25
In final dsRNA+Silvesterol cluster	GOMF name	sugar binding	2.6563	8.8409e-09	4.3026e-07	6749	2049	31	25
In final dsRNA+Silvesterol cluster	GOBP name	ceramide metabolic process	2.6533	5.7619e-10	2.7181e-08	6749	2049	36	29
In final dsRNA+Silvesterol cluster	GOMF name	P-P-bond-hydrolysis-driven transmembrane transporter activity	2.6494	2.4797e-12	2.219e-10	6749	2049	46	37
In final dsRNA+Silvesterol cluster	GOMF name	primary active transmembrane transporter activity	2.6494	2.4797e-12	2.219e-10	6749	2049	46	37
In final dsRNA+Silvesterol cluster	GOMF name	ATPase activity, coupled to transmembrane movement of substances	2.635	1.0105e-10	7.2908e-09	6749	2049	40	32
In final dsRNA+Silvesterol cluster	GOMF name	nucleobase-containing compound transmembrane transporter activity	2.635	0.0015639	0.015891	6749	2049	10	8
In final dsRNA+Silvesterol cluster	GOMF name	collagen binding	2.635	9.2616e-05	0.0014899	6749	2049	15	12
In final dsRNA+Silvesterol cluster	GOMF name	hydrolase activity, acting on acid anhydrides, catalyzing transmembrane movement of substances	2.635	1.0105e-10	7.2908e-09	6749	2049	40	32
In final dsRNA+Silvesterol cluster	GOMF name	aspartic-type peptidase activity	2.635	0.0015639	0.015891	6749	2049	10	8
In final dsRNA+Silvesterol cluster	GOMF name	cation:sugar symporter activity	2.635	0.0015639	0.015891	6749	2049	10	8
In final dsRNA+Silvesterol cluster	GOMF name	aspartic-type endopeptidase activity	2.635	0.0015639	0.015891	6749	2049	10	8
In final dsRNA+Silvesterol cluster	GOMF name	sugar:hydrogen symporter activity	2.635	0.0015639	0.015891	6749	2049	10	8
In final dsRNA+Silvesterol cluster	GOBP name	positive regulation of cell-cell adhesion	2.635	0.0015639	0.017471	6749	2049	10	8
In final dsRNA+Silvesterol cluster	GOBP name	zinc ion transport	2.635	0.0015639	0.017471	6749	2049	10	8
In final dsRNA+Silvesterol cluster	GOBP name	CDP-diacylglycerol biosynthetic process	2.635	0.0015639	0.017471	6749	2049	10	8
In final dsRNA+Silvesterol cluster	GOBP name	cholesterol transport	2.635	9.2616e-05	0.0014998	6749	2049	15	12
In final dsRNA+Silvesterol cluster	GOBP name	multicellular organismal macromolecule metabolic process	2.635	2.3657e-08	8.6278e-07	6749	2049	30	24
In final dsRNA+Silvesterol cluster	GOBP name	positive regulation of leukocyte chemotaxis	2.635	0.0015639	0.017471	6749	2049	10	8
In final dsRNA+Silvesterol cluster	GOBP name	isoprenoid metabolic process	2.635	1.542e-09	6.9348e-08	6749	2049	35	28
In final dsRNA+Silvesterol cluster	GOMF name	sodium ion transmembrane transporter activity	2.635	5.7511e-06	0.00013636	6749	2049	20	16
In final dsRNA+Silvesterol cluster	GOBP name	multicellular organismal metabolic process	2.635	2.3657e-08	8.6278e-07	6749	2049	30	24
In final dsRNA+Silvesterol cluster	GOBP name	4-hydroxyproline metabolic process	2.635	0.0015639	0.017471	6749	2049	10	8
In final dsRNA+Silvesterol cluster	GOBP name	sterol transport	2.635	9.2616e-05	0.0014998	6749	2049	15	12
In final dsRNA+Silvesterol cluster	GOBP name	extracellular matrix disassembly	2.6201	1.7692e-11	9.7811e-10	6749	2049	44	35
In final dsRNA+Silvesterol cluster	GOBP name	aminoglycan catabolic process	2.6076	9.7045e-07	2.7349e-05	6749	2049	24	19
In final dsRNA+Silvesterol cluster	GOBP name	cellular monovalent inorganic cation homeostasis	2.6076	9.7045e-07	2.7349e-05	6749	2049	24	19
In final dsRNA+Silvesterol cluster	GOBP name	regulation of coagulation	2.6004	1.5223e-05	0.0003106	6749	2049	19	15
In final dsRNA+Silvesterol cluster	GOMF name	acetylglucosaminyltransferase activity	2.6004	1.5223e-05	0.00031514	6749	2049	19	15
In final dsRNA+Silvesterol cluster	GOBP name	energy coupled proton transport, against electrochemical gradient	2.588	0.00024486	0.0034815	6749	2049	14	11
In final dsRNA+Silvesterol cluster	GOBP name	long-chain fatty-acyl-CoA biosynthetic process	2.588	0.00024486	0.0034815	6749	2049	14	11
In final dsRNA+Silvesterol cluster	KEGG name	Cell adhesion molecules (CAMs)	2.588	1.6508e-07	2.583e-06	6749	2049	28	22
In final dsRNA+Silvesterol cluster	GOMF name	peptide antigen binding	2.588	0.00024486	0.0032499	6749	2049	14	11
In final dsRNA+Silvesterol cluster	GOMF name	mannosyltransferase activity	2.588	0.00024486	0.0032499	6749	2049	14	11
In final dsRNA+Silvesterol cluster	GOMF name	solute:solute antiporter activity	2.588	0.00024486	0.0032499	6749	2049	14	11
In final dsRNA+Silvesterol cluster	GOBP name	ATP hydrolysis coupled proton transport	2.588	0.00024486	0.0034815	6749	2049	14	11
In final dsRNA+Silvesterol cluster	KEGG name	SNARE interactions in vesicular transport	2.588	1.6508e-07	2.583e-06	6749	2049	28	22
In final dsRNA+Silvesterol cluster	GOBP name	protein complex biogenesis	2.588	0.00024486	0.0034815	6749	2049	14	11
In final dsRNA+Silvesterol cluster	GOBP name	positive regulation of leukocyte migration	2.588	0.00024486	0.0034815	6749	2049	14	11
In final dsRNA+Silvesterol cluster	GOBP name	glycosaminoglycan catabolic process	2.5778	2.5443e-06	6.4385e-05	6749	2049	23	18
In final dsRNA+Silvesterol cluster	GOMF name	ATPase activity, coupled to movement of substances	2.5618	5.5699e-11	4.4145e-09	6749	2049	45	35
In final dsRNA+Silvesterol cluster	GOMF name	transferase activity, transferring hexosyl groups	2.5618	1.1202e-20	2.5894e-18	6749	2049	90	70
In final dsRNA+Silvesterol cluster	KEGG name	Benzoate degradation	2.5618	0.0041296	0.013561	6749	2049	9	7
In final dsRNA+Silvesterol cluster	GOBP name	ATP metabolic process	2.55	7.3191e-08	2.4816e-06	6749	2049	31	24
In final dsRNA+Silvesterol cluster	GOBP name	membrane protein ectodomain proteolysis	2.5337	0.00063556	0.0080942	6749	2049	13	10
In final dsRNA+Silvesterol cluster	GOMF name	transition metal ion transmembrane transporter activity	2.5337	0.00063556	0.0076323	6749	2049	13	10
In final dsRNA+Silvesterol cluster	GOBP name	sterol biosynthetic process	2.5337	1.1079e-06	3.0823e-05	6749	2049	26	20
In final dsRNA+Silvesterol cluster	GOBP name	fatty-acyl-CoA metabolic process	2.5188	0.00010223	0.0016328	6749	2049	17	13
In final dsRNA+Silvesterol cluster	GOMF name	hydrogen ion transmembrane transporter activity	2.5188	1.1039e-11	9.2792e-10	6749	2049	51	39
In final dsRNA+Silvesterol cluster	GOBP name	platelet degranulation	2.5188	3.2074e-08	1.1457e-06	6749	2049	34	26
In final dsRNA+Silvesterol cluster	GOBP name	phosphatidic acid biosynthetic process	2.5188	0.00010223	0.0016328	6749	2049	17	13
In final dsRNA+Silvesterol cluster	GOBP name	phosphatidic acid metabolic process	2.5188	0.00010223	0.0016328	6749	2049	17	13
In final dsRNA+Silvesterol cluster	KEGG name	Other types of O-glycan biosynthesis	2.5188	0.00010223	0.00065194	6749	2049	17	13
In final dsRNA+Silvesterol cluster	GOMF name	symporter activity	2.5137	5.4986e-09	2.8247e-07	6749	2049	38	29
In final dsRNA+Silvesterol cluster	KEGG name	Arrhythmogenic right ventricular cardiomyopathy (ARVC)	2.4987	4.7763e-07	6.3525e-06	6749	2049	29	22
In final dsRNA+Silvesterol cluster	GOMF name	carboxylic acid transmembrane transporter activity	2.4953	8.1386e-08	3.0125e-06	6749	2049	33	25
In final dsRNA+Silvesterol cluster	GOMF name	organic acid transmembrane transporter activity	2.4953	8.1386e-08	3.0125e-06	6749	2049	33	25
In final dsRNA+Silvesterol cluster	GOBP name	purine ribonucleoside triphosphate metabolic process	2.4926	1.3937e-08	5.5237e-07	6749	2049	37	28
In final dsRNA+Silvesterol cluster	GOMF name	anion transmembrane transporter activity	2.4926	1.3937e-08	6.5525e-07	6749	2049	37	28
In final dsRNA+Silvesterol cluster	GOBP name	fatty acid transport	2.4704	0.0002584	0.0036235	6749	2049	16	12
In final dsRNA+Silvesterol cluster	GOBP name	thioester metabolic process	2.4704	7.104e-06	0.00015975	6749	2049	24	18
In final dsRNA+Silvesterol cluster	Corum	39S ribosomal subunit, mitochondrial	2.4704	1.0366e-09	2.7624e-07	6749	2049	44	33
In final dsRNA+Silvesterol cluster	GOMF name	amino acid transmembrane transporter activity	2.4704	7.104e-06	0.00015721	6749	2049	24	18
In final dsRNA+Silvesterol cluster	GOBP name	cholesterol biosynthetic process	2.4704	7.104e-06	0.00015975	6749	2049	24	18
In final dsRNA+Silvesterol cluster	GOMF name	macromolecule transmembrane transporter activity	2.4704	0.0016146	0.016286	6749	2049	12	9
In final dsRNA+Silvesterol cluster	GOMF name	protein transmembrane transporter activity	2.4704	0.0016146	0.016286	6749	2049	12	9
In final dsRNA+Silvesterol cluster	GOBP name	protein O-linked glycosylation	2.4704	3.5014e-08	1.2405e-06	6749	2049	36	27
In final dsRNA+Silvesterol cluster	GOMF name	metal ion transmembrane transporter activity	2.4704	1.7888e-10	1.2406e-08	6749	2049	48	36
In final dsRNA+Silvesterol cluster	GOBP name	electron transport chain	2.4704	1.4173e-16	1.6187e-14	6749	2049	80	60
In final dsRNA+Silvesterol cluster	GOBP name	NADPH regeneration	2.4704	0.0016146	0.017944	6749	2049	12	9
In final dsRNA+Silvesterol cluster	GOMF name	monovalent inorganic cation transmembrane transporter activity	2.4704	2.7591e-14	3.1891e-12	6749	2049	68	51
In final dsRNA+Silvesterol cluster	GOMF name	inorganic cation transmembrane transporter activity	2.4704	7.2091e-19	1.5383e-16	6749	2049	92	69
In final dsRNA+Silvesterol cluster	GOBP name	glycoprotein biosynthetic process	2.4704	0.0002584	0.0036235	6749	2049	16	12
In final dsRNA+Silvesterol cluster	GOBP name	membrane raft organization	2.4704	0.0016146	0.017944	6749	2049	12	9
In final dsRNA+Silvesterol cluster	GOBP name	acyl-CoA metabolic process	2.4704	7.104e-06	0.00015975	6749	2049	24	18
In final dsRNA+Silvesterol cluster	GOBP name	monovalent inorganic cation transport	2.4704	2.7591e-14	2.2809e-12	6749	2049	68	51
In final dsRNA+Silvesterol cluster	KEGG name	ABC transporters	2.4704	0.0016146	0.0059649	6749	2049	12	9
In final dsRNA+Silvesterol cluster	GOBP name	mitochondrial respiratory chain complex assembly	2.4704	0.0002584	0.0036235	6749	2049	16	12
In final dsRNA+Silvesterol cluster	GOBP name	lipid localization	2.4704	0.0016146	0.017944	6749	2049	12	9
In final dsRNA+Silvesterol cluster	GOBP name	respiratory gaseous exchange	2.4704	0.0016146	0.017944	6749	2049	12	9
In final dsRNA+Silvesterol cluster	GOMF name	substrate-specific transmembrane transporter activity	2.4632	2.4219e-45	2.2394e-42	6749	2049	230	172
In final dsRNA+Silvesterol cluster	GOBP name	respiratory electron transport chain	2.4599	3.5629e-16	3.5961e-14	6749	2049	79	59
In final dsRNA+Silvesterol cluster	GOBP name	aminoglycan metabolic process	2.4581	6.9172e-14	5.4583e-12	6749	2049	67	50
In final dsRNA+Silvesterol cluster	GOMF name	transmembrane transporter activity	2.4575	4.1596e-50	5.7694e-47	6749	2049	256	191
In final dsRNA+Silvesterol cluster	KEGG name	Peroxisome	2.4564	2.3114e-12	6.8315e-11	6749	2049	59	44
In final dsRNA+Silvesterol cluster	GOBP name	glycosaminoglycan metabolic process	2.4454	1.7249e-13	1.3019e-11	6749	2049	66	49
In final dsRNA+Silvesterol cluster	GOMF name	ion transmembrane transporter activity	2.4338	3.3287e-34	1.3191e-31	6749	2049	180	133
In final dsRNA+Silvesterol cluster	GOMF name	cation transmembrane transporter activity	2.4295	7.8535e-27	1.9805e-24	6749	2049	141	104
In final dsRNA+Silvesterol cluster	GOBP name	ion transmembrane transport	2.4288	3.6006e-19	5.2971e-17	6749	2049	99	73
In final dsRNA+Silvesterol cluster	GOBP name	cholesterol homeostasis	2.427	0.00010539	0.0016706	6749	2049	19	14
In final dsRNA+Silvesterol cluster	GOBP name	extracellular structure organization	2.427	2.749e-25	5.9653e-23	6749	2049	133	98
In final dsRNA+Silvesterol cluster	KEGG name	Galactose metabolism	2.427	0.00010539	0.00065194	6749	2049	19	14
In final dsRNA+Silvesterol cluster	GOBP name	extracellular matrix organization	2.427	2.749e-25	5.9653e-23	6749	2049	133	98
In final dsRNA+Silvesterol cluster	Corum	Respiratory chain complex I (holoenzyme), mitochondrial	2.4219	2.148e-07	4.2933e-05	6749	2049	34	25
In final dsRNA+Silvesterol cluster	GOBP name	fatty-acyl-CoA biosynthetic process	2.4155	0.00064036	0.0080942	6749	2049	15	11
In final dsRNA+Silvesterol cluster	GOBP name	thioester biosynthetic process	2.4155	0.00064036	0.0080942	6749	2049	15	11
In final dsRNA+Silvesterol cluster	GOMF name	extracellular matrix structural constituent	2.4155	0.00064036	0.0076567	6749	2049	15	11
In final dsRNA+Silvesterol cluster	GOBP name	potassium ion transport	2.4155	0.00064036	0.0080942	6749	2049	15	11
In final dsRNA+Silvesterol cluster	GOBP name	ribonucleoside triphosphate biosynthetic process	2.4155	1.2509e-06	3.4578e-05	6749	2049	30	22
In final dsRNA+Silvesterol cluster	GOBP name	regulation of blood coagulation	2.4155	0.00064036	0.0080942	6749	2049	15	11
In final dsRNA+Silvesterol cluster	GOBP name	acyl-CoA biosynthetic process	2.4155	0.00064036	0.0080942	6749	2049	15	11
In final dsRNA+Silvesterol cluster	KEGG name	Mineral absorption	2.4155	0.00064036	0.0027473	6749	2049	15	11
In final dsRNA+Silvesterol cluster	GOMF name	GDP binding	2.4101	1.5677e-08	7.1293e-07	6749	2049	41	30
In final dsRNA+Silvesterol cluster	GOMF name	amine transmembrane transporter activity	2.407	7.3197e-06	0.00015988	6749	2049	26	19
In final dsRNA+Silvesterol cluster	GOBP name	organic acid transport	2.405	2.5857e-12	1.6031e-10	6749	2049	63	46
In final dsRNA+Silvesterol cluster	GOBP name	carboxylic acid transport	2.405	2.5857e-12	1.6031e-10	6749	2049	63	46
In final dsRNA+Silvesterol cluster	KEGG name	Glycosylphosphatidylinositol(GPI)-anchor biosynthesis	2.3955	0.0039976	0.013292	6749	2049	11	8
In final dsRNA+Silvesterol cluster	GOMF name	intramolecular oxidoreductase activity	2.3955	5.2382e-07	1.5836e-05	6749	2049	33	24
In final dsRNA+Silvesterol cluster	KEGG name	Fat digestion and absorption	2.3955	0.0039976	0.013292	6749	2049	11	8
In final dsRNA+Silvesterol cluster	GOBP name	triglyceride biosynthetic process	2.3852	3.0396e-06	7.5897e-05	6749	2049	29	21
In final dsRNA+Silvesterol cluster	GOBP name	polysaccharide biosynthetic process	2.3852	3.607e-11	1.9327e-09	6749	2049	58	42
In final dsRNA+Silvesterol cluster	GOMF name	transmembrane signaling receptor activity	2.3852	3.607e-11	2.9429e-09	6749	2049	58	42
In final dsRNA+Silvesterol cluster	KEGG name	Fatty acid metabolism	2.3852	3.0396e-06	2.8876e-05	6749	2049	29	21
In final dsRNA+Silvesterol cluster	GOBP name	glycerol ether biosynthetic process	2.3789	2.1922e-07	6.9905e-06	6749	2049	36	26
In final dsRNA+Silvesterol cluster	GOMF name	gated channel activity	2.3789	2.1922e-07	7.4186e-06	6749	2049	36	26
In final dsRNA+Silvesterol cluster	GOBP name	cell redox homeostasis	2.3746	1.6016e-08	6.1873e-07	6749	2049	43	31
In final dsRNA+Silvesterol cluster	GOBP name	purine nucleoside triphosphate metabolic process	2.3746	1.6016e-08	6.1873e-07	6749	2049	43	31
In final dsRNA+Silvesterol cluster	GOBP name	macromolecule glycosylation	2.3725	3.3367e-25	6.7354e-23	6749	2049	143	103
In final dsRNA+Silvesterol cluster	GOBP name	protein glycosylation	2.3725	3.3367e-25	6.7354e-23	6749	2049	143	103
In final dsRNA+Silvesterol cluster	GOBP name	glucose catabolic process	2.3715	1.7709e-05	0.00035175	6749	2049	25	18
In final dsRNA+Silvesterol cluster	GOBP name	acetyl-CoA catabolic process	2.3715	1.7709e-05	0.00035175	6749	2049	25	18
In final dsRNA+Silvesterol cluster	GOBP name	tricarboxylic acid cycle	2.3715	1.7709e-05	0.00035175	6749	2049	25	18
In final dsRNA+Silvesterol cluster	GOBP name	vesicle docking	2.3648	9.1709e-08	3.0854e-06	6749	2049	39	28
In final dsRNA+Silvesterol cluster	KEGG name	Oxidative phosphorylation	2.3581	1.0923e-15	9.6853e-14	6749	2049	88	63
In final dsRNA+Silvesterol cluster	GOBP name	glycosylation	2.356	8.2668e-25	1.6308e-22	6749	2049	144	103
In final dsRNA+Silvesterol cluster	GOBP name	lipoprotein metabolic process	2.3527	0.0015511	0.017463	6749	2049	14	10
In final dsRNA+Silvesterol cluster	GOMF name	ATPase activity, coupled to transmembrane movement of ions, phosphorylative mechanism	2.3527	0.0015511	0.015891	6749	2049	14	10
In final dsRNA+Silvesterol cluster	GOMF name	NADH dehydrogenase activity	2.3527	5.252e-07	1.5836e-05	6749	2049	35	25
In final dsRNA+Silvesterol cluster	GOMF name	peptidase activator activity	2.3527	0.00010376	0.0015991	6749	2049	21	15
In final dsRNA+Silvesterol cluster	KEGG name	Protein export	2.3527	0.00010376	0.00065194	6749	2049	21	15
In final dsRNA+Silvesterol cluster	GOMF name	NADH dehydrogenase (ubiquinone) activity	2.3527	5.252e-07	1.5836e-05	6749	2049	35	25
In final dsRNA+Silvesterol cluster	GOBP name	bile acid metabolic process	2.3527	0.0015511	0.017463	6749	2049	14	10
In final dsRNA+Silvesterol cluster	GOBP name	homophilic cell adhesion	2.3527	0.00010376	0.0016524	6749	2049	21	15
In final dsRNA+Silvesterol cluster	GOMF name	L-amino acid transmembrane transporter activity	2.3527	0.0015511	0.015891	6749	2049	14	10
In final dsRNA+Silvesterol cluster	GOMF name	anion channel activity	2.3527	0.00010376	0.0015991	6749	2049	21	15
In final dsRNA+Silvesterol cluster	GOMF name	NADH dehydrogenase (quinone) activity	2.3527	5.252e-07	1.5836e-05	6749	2049	35	25
In final dsRNA+Silvesterol cluster	GOBP name	steroid biosynthetic process	2.3423	1.6038e-08	6.1873e-07	6749	2049	45	32
In final dsRNA+Silvesterol cluster	GOMF name	serine hydrolase activity	2.3375	3.0087e-06	7.657e-05	6749	2049	31	22
In final dsRNA+Silvesterol cluster	GOMF name	voltage-gated channel activity	2.3331	4.2198e-05	0.00073621	6749	2049	24	17
In final dsRNA+Silvesterol cluster	GOMF name	voltage-gated ion channel activity	2.3331	4.2198e-05	0.00073621	6749	2049	24	17
In final dsRNA+Silvesterol cluster	Corum	55S ribosome, mitochondrial	2.3331	1.1445e-12	4.575e-10	6749	2049	72	51
In final dsRNA+Silvesterol cluster	GOBP name	protein N-linked glycosylation	2.3331	1.9319e-16	2.1227e-14	6749	2049	96	68
In final dsRNA+Silvesterol cluster	GOMF name	lipid transporter activity	2.3331	4.2198e-05	0.00073621	6749	2049	24	17
In final dsRNA+Silvesterol cluster	GOBP name	protein N-linked glycosylation via asparagine	2.3271	1.0986e-15	1.0714e-13	6749	2049	92	65
In final dsRNA+Silvesterol cluster	GOBP name	endoplasmic reticulum calcium ion homeostasis	2.325	0.00061276	0.0078217	6749	2049	17	12
In final dsRNA+Silvesterol cluster	GOBP name	regulation of interferon-gamma production	2.325	0.00061276	0.0078217	6749	2049	17	12
In final dsRNA+Silvesterol cluster	GOMF name	cholesterol binding	2.325	0.00061276	0.0074227	6749	2049	17	12
In final dsRNA+Silvesterol cluster	KEGG name	Ether lipid metabolism	2.325	0.00061276	0.0027066	6749	2049	17	12
In final dsRNA+Silvesterol cluster	KEGG name	Parkinson's disease	2.3206	6.2273e-15	4.1412e-13	6749	2049	88	62
In final dsRNA+Silvesterol cluster	GOBP name	vesicle docking involved in exocytosis	2.3179	1.7245e-05	0.0003449	6749	2049	27	19
In final dsRNA+Silvesterol cluster	KEGG name	PPAR signaling pathway	2.3179	1.7245e-05	0.0001529	6749	2049	27	19
In final dsRNA+Silvesterol cluster	GOBP name	monocarboxylic acid transport	2.3179	1.7245e-05	0.0003449	6749	2049	27	19
In final dsRNA+Silvesterol cluster	GOMF name	serine-type peptidase activity	2.3057	7.0742e-06	0.00015721	6749	2049	30	21
In final dsRNA+Silvesterol cluster	GOBP name	proteoglycan metabolic process	2.3057	0.00024507	0.0034815	6749	2049	20	14
In final dsRNA+Silvesterol cluster	GOBP name	sterol homeostasis	2.3057	0.00024507	0.0034815	6749	2049	20	14
In final dsRNA+Silvesterol cluster	GOBP name	membrane protein proteolysis	2.3057	0.00024507	0.0034815	6749	2049	20	14
In final dsRNA+Silvesterol cluster	GOBP name	anion transport	2.3057	2.1362e-07	6.8422e-06	6749	2049	40	28
In final dsRNA+Silvesterol cluster	GOBP name	peptidyl-asparagine modification	2.3021	2.5613e-15	2.3652e-13	6749	2049	93	65
In final dsRNA+Silvesterol cluster	GOBP name	neutral lipid biosynthetic process	2.2957	2.9108e-06	7.3024e-05	6749	2049	33	23
In final dsRNA+Silvesterol cluster	GOBP name	acylglycerol biosynthetic process	2.2957	2.9108e-06	7.3024e-05	6749	2049	33	23
In final dsRNA+Silvesterol cluster	GOBP name	oligosaccharide metabolic process	2.2889	4.7689e-10	2.2997e-08	6749	2049	59	41
In final dsRNA+Silvesterol cluster	GOMF name	carbohydrate binding	2.2849	1.3294e-17	2.4585e-15	6749	2049	111	77
In final dsRNA+Silvesterol cluster	GOBP name	nitrogen compound transport	2.2803	8.289e-11	4.3605e-09	6749	2049	65	45
In final dsRNA+Silvesterol cluster	KEGG name	Other glycan degradation	2.2803	0.0036584	0.012638	6749	2049	13	9
In final dsRNA+Silvesterol cluster	GOBP name	mitochondrial translational initiation	2.2701	5.9996e-12	3.5426e-10	6749	2049	74	51
In final dsRNA+Silvesterol cluster	GOBP name	cofactor catabolic process	2.2645	6.7229e-06	0.00015276	6749	2049	32	22
In final dsRNA+Silvesterol cluster	KEGG name	Cytokine-cytokine receptor interaction	2.2645	0.001429	0.0054302	6749	2049	16	11
In final dsRNA+Silvesterol cluster	GOBP name	hexose catabolic process	2.2645	6.7229e-06	0.00015276	6749	2049	32	22
In final dsRNA+Silvesterol cluster	KEGG name	Lysosome	2.262	4.3318e-13	1.9204e-11	6749	2049	83	57
In final dsRNA+Silvesterol cluster	GOBP name	phagosome maturation	2.2537	0.00056706	0.0074016	6749	2049	19	13
In final dsRNA+Silvesterol cluster	GOBP name	steroid metabolic process	2.2475	4.1389e-13	2.8972e-11	6749	2049	85	58
In final dsRNA+Silvesterol cluster	GOMF name	glycoprotein binding	2.2398	9.2024e-05	0.0014899	6749	2049	25	17
In final dsRNA+Silvesterol cluster	GOBP name	coenzyme catabolic process	2.2351	3.7448e-05	0.0006901	6749	2049	28	19
In final dsRNA+Silvesterol cluster	GOBP name	amino acid transport	2.2233	1.0668e-06	2.9773e-05	6749	2049	40	27
In final dsRNA+Silvesterol cluster	GOMF name	hydrolase activity, hydrolyzing O-glycosyl compounds	2.2197	1.8251e-07	6.4087e-06	6749	2049	46	31
In final dsRNA+Silvesterol cluster	GOBP name	membrane docking	2.2197	1.8251e-07	5.8892e-06	6749	2049	46	31
In final dsRNA+Silvesterol cluster	GOBP name	organelle fusion	2.2158	1.3029e-08	5.2115e-07	6749	2049	55	37
In final dsRNA+Silvesterol cluster	GOBP name	mitochondrial translational elongation	2.2103	2.798e-11	1.5179e-09	6749	2049	76	51
In final dsRNA+Silvesterol cluster	KEGG name	Porphyrin and chlorophyll metabolism	2.1959	0.001282	0.0050751	6749	2049	18	12
In final dsRNA+Silvesterol cluster	GOMF name	serine-type endopeptidase activity	2.1959	0.00051287	0.0063798	6749	2049	21	14
In final dsRNA+Silvesterol cluster	GOBP name	organic anion transport	2.1959	0.001282	0.014917	6749	2049	18	12
In final dsRNA+Silvesterol cluster	GOBP name	cellular hormone metabolic process	2.1959	0.000207	0.0030609	6749	2049	24	16
In final dsRNA+Silvesterol cluster	GOBP name	tissue remodeling	2.1959	0.00051287	0.0067552	6749	2049	21	14
In final dsRNA+Silvesterol cluster	KEGG name	Glycerolipid metabolism	2.1959	8.4104e-05	0.00058873	6749	2049	27	18
In final dsRNA+Silvesterol cluster	GOBP name	mitochondrial translational termination	2.1959	6.2687e-11	3.3382e-09	6749	2049	75	50
In final dsRNA+Silvesterol cluster	GOBP name	ribonucleoside triphosphate metabolic process	2.1959	9.8683e-07	2.7721e-05	6749	2049	42	28
In final dsRNA+Silvesterol cluster	KEGG name	Pancreatic secretion	2.1959	8.4104e-05	0.00058873	6749	2049	27	18
In final dsRNA+Silvesterol cluster	GOBP name	mitochondrial membrane organization	2.1959	0.000207	0.0030609	6749	2049	24	16
In final dsRNA+Silvesterol cluster	KEGG name	Bile secretion	2.1959	0.001282	0.0050751	6749	2049	18	12
In final dsRNA+Silvesterol cluster	GOMF name	integrin binding	2.1959	0.000207	0.0029148	6749	2049	24	16
In final dsRNA+Silvesterol cluster	GOMF name	sterol binding	2.1959	0.001282	0.013992	6749	2049	18	12
In final dsRNA+Silvesterol cluster	GOMF name	heparin binding	2.1959	8.4104e-05	0.0013805	6749	2049	27	18
In final dsRNA+Silvesterol cluster	GOMF name	cell adhesion molecule binding	2.1959	0.00051287	0.0063798	6749	2049	21	14
In final dsRNA+Silvesterol cluster	GOMF name	calcium channel activity	2.1959	0.001282	0.013992	6749	2049	18	12
In final dsRNA+Silvesterol cluster	GOBP name	ion transport	2.177	2.0726e-30	5.8032e-28	6749	2049	233	154
In final dsRNA+Silvesterol cluster	GOBP name	cellular membrane fusion	2.1763	2.6859e-08	9.7545e-07	6749	2049	56	37
In final dsRNA+Silvesterol cluster	KEGG name	Glycolysis / Gluconeogenesis	2.167	5.2794e-06	4.8425e-05	6749	2049	38	25
In final dsRNA+Silvesterol cluster	GOBP name	polysaccharide catabolic process	2.167	5.2794e-06	0.00012419	6749	2049	38	25
In final dsRNA+Silvesterol cluster	GOBP name	vesicle fusion	2.167	5.2794e-06	0.00012419	6749	2049	38	25
In final dsRNA+Silvesterol cluster	GOMF name	glycosaminoglycan binding	2.1645	1.2796e-05	0.00026892	6749	2049	35	23
In final dsRNA+Silvesterol cluster	GOMF name	heme binding	2.1616	3.1095e-05	0.00056748	6749	2049	32	21
In final dsRNA+Silvesterol cluster	GOBP name	cellular cation homeostasis	2.1607	2.0559e-16	2.2032e-14	6749	2049	125	82
In final dsRNA+Silvesterol cluster	GOMF name	passive transmembrane transporter activity	2.1559	5.9012e-08	2.3056e-06	6749	2049	55	36
In final dsRNA+Silvesterol cluster	GOMF name	channel activity	2.1559	5.9012e-08	2.3056e-06	6749	2049	55	36
In final dsRNA+Silvesterol cluster	GOMF name	myosin binding	2.1481	0.00045633	0.0057279	6749	2049	23	15
In final dsRNA+Silvesterol cluster	GOBP name	mitochondrial transport	2.1481	1.6202e-09	7.2491e-08	6749	2049	69	45
In final dsRNA+Silvesterol cluster	KEGG name	Glycerophospholipid metabolism	2.1481	8.2055e-07	8.7307e-06	6749	2049	46	30
In final dsRNA+Silvesterol cluster	GOMF name	substrate-specific transporter activity	2.1415	2.9133e-37	1.6163e-34	6749	2049	303	197
In final dsRNA+Silvesterol cluster	GOBP name	regulation of mitochondrial membrane potential	2.141	0.00113	0.013418	6749	2049	20	13
In final dsRNA+Silvesterol cluster	GOMF name	cytokine binding	2.141	0.00113	0.012489	6749	2049	20	13
In final dsRNA+Silvesterol cluster	GOBP name	hormone metabolic process	2.1313	2.7857e-05	0.00052911	6749	2049	34	22
In final dsRNA+Silvesterol cluster	GOBP name	fatty acid beta-oxidation	2.125	6.7564e-05	0.0011636	6749	2049	31	20
In final dsRNA+Silvesterol cluster	KEGG name	Alzheimer's disease	2.124	1.7506e-13	9.3132e-12	6749	2049	107	69
In final dsRNA+Silvesterol cluster	KEGG name	Phagosome	2.1236	5.5549e-10	1.1366e-08	6749	2049	76	49
In final dsRNA+Silvesterol cluster	GOBP name	cellular metal ion homeostasis	2.1198	1.0062e-12	6.7184e-11	6749	2049	101	65
In final dsRNA+Silvesterol cluster	GOBP name	protein secretion	2.1174	0.00016434	0.0024938	6749	2049	28	18
In final dsRNA+Silvesterol cluster	GOBP name	polysaccharide metabolic process	2.1174	2.4099e-12	1.5158e-10	6749	2049	98	63
In final dsRNA+Silvesterol cluster	GOMF name	transferase activity, transferring glycosyl groups	2.1174	1.7844e-15	2.9419e-13	6749	2049	126	81
In final dsRNA+Silvesterol cluster	GOBP name	cellular divalent inorganic cation homeostasis	2.1174	3.1756e-09	1.3646e-07	6749	2049	70	45
In final dsRNA+Silvesterol cluster	GOMF name	oxidoreductase activity, acting on NADH or NADPH, quinone or similar compound as acceptor	2.1174	4.269e-06	0.00010319	6749	2049	42	27
In final dsRNA+Silvesterol cluster	Corum	28S ribosomal subunit, mitochondrial	2.1174	0.00016434	0.018991	6749	2049	28	18
In final dsRNA+Silvesterol cluster	GOBP name	divalent metal ion transport	2.1101	1.813e-08	6.8422e-07	6749	2049	64	41
In final dsRNA+Silvesterol cluster	GOBP name	divalent inorganic cation transport	2.1101	1.813e-08	6.8422e-07	6749	2049	64	41
In final dsRNA+Silvesterol cluster	GOMF name	substrate-specific channel activity	2.108	6.6205e-07	1.874e-05	6749	2049	50	32
In final dsRNA+Silvesterol cluster	GOMF name	ion channel activity	2.108	6.6205e-07	1.874e-05	6749	2049	50	32
In final dsRNA+Silvesterol cluster	GOBP name	cation homeostasis	2.108	6.6444e-18	8.7384e-16	6749	2049	150	96
In final dsRNA+Silvesterol cluster	GOMF name	signaling receptor activity	2.108	1.1945e-09	7.2036e-08	6749	2049	75	48
In final dsRNA+Silvesterol cluster	KEGG name	Cardiac muscle contraction	2.1044	2.4743e-05	0.00021231	6749	2049	36	23
In final dsRNA+Silvesterol cluster	GOBP name	mitochondrial translation	2.1033	1.8806e-10	9.4907e-09	6749	2049	83	53
In final dsRNA+Silvesterol cluster	GOBP name	epidermis development	2.1024	1.5853e-06	4.2498e-05	6749	2049	47	30
In final dsRNA+Silvesterol cluster	GOBP name	mitochondrial electron transport, NADH to ubiquinone	2.0961	5.9694e-05	0.0010444	6749	2049	33	21
In final dsRNA+Silvesterol cluster	GOBP name	inorganic anion transport	2.0961	0.00098379	0.011778	6749	2049	22	14
In final dsRNA+Silvesterol cluster	GOMF name	fatty acid binding	2.0961	0.00098379	0.010916	6749	2049	22	14
In final dsRNA+Silvesterol cluster	GOBP name	regulation of leukocyte migration	2.0961	0.00098379	0.011778	6749	2049	22	14
In final dsRNA+Silvesterol cluster	GOBP name	cation transport	2.0888	7.2923e-19	1.055e-16	6749	2049	164	104
In final dsRNA+Silvesterol cluster	GOBP name	cellular iron ion homeostasis	2.0861	0.00014428	0.0022204	6749	2049	30	19
In final dsRNA+Silvesterol cluster	GOBP name	amine transport	2.0838	1.4068e-06	3.8399e-05	6749	2049	49	31
In final dsRNA+Silvesterol cluster	GOBP name	cellular calcium ion homeostasis	2.0828	1.4445e-08	5.6992e-07	6749	2049	68	43
In final dsRNA+Silvesterol cluster	GOBP name	metal ion homeostasis	2.0819	1.5526e-12	1.0132e-10	6749	2049	106	67
In final dsRNA+Silvesterol cluster	GOMF name	pattern binding	2.0803	2.1821e-05	0.00042886	6749	2049	38	24
In final dsRNA+Silvesterol cluster	KEGG name	Pentose phosphate pathway	2.0803	0.0024267	0.0087232	6749	2049	19	12
In final dsRNA+Silvesterol cluster	GOMF name	polysaccharide binding	2.0803	2.1821e-05	0.00042886	6749	2049	38	24
In final dsRNA+Silvesterol cluster	GOMF name	peptidase regulator activity	2.0803	2.193e-07	7.4186e-06	6749	2049	57	36
In final dsRNA+Silvesterol cluster	GOBP name	iron ion homeostasis	2.0765	3.3577e-06	8.3022e-05	6749	2049	46	29
In final dsRNA+Silvesterol cluster	GOBP name	carbohydrate biosynthetic process	2.0704	8.1238e-16	8.013e-14	6749	2049	140	88
In final dsRNA+Silvesterol cluster	GOBP name	calcium ion homeostasis	2.0704	1.2815e-08	5.1572e-07	6749	2049	70	44
In final dsRNA+Silvesterol cluster	GOBP name	divalent inorganic cation homeostasis	2.0641	4.7799e-09	2.0239e-07	6749	2049	75	47
In final dsRNA+Silvesterol cluster	GOMF name	steroid binding	2.0586	0.00084889	0.0096509	6749	2049	24	15
In final dsRNA+Silvesterol cluster	GOBP name	transmembrane transport	2.0509	5.2116e-28	1.3708e-25	6749	2049	265	165
In final dsRNA+Silvesterol cluster	GOMF name	oxidoreductase activity, acting on the CH-CH group of donors	2.0475	4.5657e-05	0.00078666	6749	2049	37	23
In final dsRNA+Silvesterol cluster	GOBP name	nucleoside triphosphate biosynthetic process	2.0475	4.5657e-05	0.00082391	6749	2049	37	23
In final dsRNA+Silvesterol cluster	GOMF name	growth factor binding	2.0444	0.00030233	0.0039374	6749	2049	29	18
In final dsRNA+Silvesterol cluster	GOMF name	cation channel activity	2.0444	0.00030233	0.0039374	6749	2049	29	18
In final dsRNA+Silvesterol cluster	GOBP name	carbohydrate catabolic process	2.039	1.3824e-09	6.2825e-08	6749	2049	84	52
In final dsRNA+Silvesterol cluster	GOBP name	glycoprotein metabolic process	2.039	1.6683e-05	0.00033599	6749	2049	42	26
In final dsRNA+Silvesterol cluster	GOMF name	transporter activity	2.0365	2.8252e-38	1.9593e-35	6749	2049	372	230
In final dsRNA+Silvesterol cluster	KEGG name	Antigen processing and presentation	2.027	0.00072768	0.0030724	6749	2049	26	16
In final dsRNA+Silvesterol cluster	GOBP name	regulation of wound healing	2.027	0.00072768	0.0090882	6749	2049	26	16
In final dsRNA+Silvesterol cluster	GOMF name	receptor activity	2.0233	1.2187e-14	1.5367e-12	6749	2049	140	86
In final dsRNA+Silvesterol cluster	GOMF name	SNARE binding	2.0166	5.3226e-06	0.00012728	6749	2049	49	30
In final dsRNA+Silvesterol cluster	GOMF name	tetrapyrrole binding	2.0129	9.3993e-05	0.0014899	6749	2049	36	22
In final dsRNA+Silvesterol cluster	GOBP name	lipid transport	2.0129	4.2435e-08	1.4852e-06	6749	2049	72	44
In final dsRNA+Silvesterol cluster	GOMF name	hydro-lyase activity	2.0049	0.0017536	0.017498	6749	2049	23	14
In final dsRNA+Silvesterol cluster	GOBP name	regulation of blood pressure	2.0049	0.0017536	0.019292	6749	2049	23	14
In final dsRNA+Silvesterol cluster	GOBP name	oligosaccharide biosynthetic process	2.0049	1.2535e-05	0.00026281	6749	2049	46	28
In final dsRNA+Silvesterol cluster	GOMF name	calcium-dependent protein binding	2.0049	0.0017536	0.017498	6749	2049	23	14
In final dsRNA+Silvesterol cluster	GOMF name	ATPase binding	2.0049	0.0017536	0.017498	6749	2049	23	14
In final dsRNA+Silvesterol cluster	GOBP name	calcium ion transport	2.0021	4.6096e-06	0.00010992	6749	2049	51	31
In final dsRNA+Silvesterol cluster	GOMF name	antigen binding	1.9998	0.00062068	0.007486	6749	2049	28	17
In final dsRNA+Silvesterol cluster	KEGG name	Citrate cycle (TCA cycle)	1.9998	0.00062068	0.0027066	6749	2049	28	17
In final dsRNA+Silvesterol cluster	GOBP name	lipid homeostasis	1.9962	0.0002228	0.0032612	6749	2049	33	20
In final dsRNA+Silvesterol cluster	GOBP name	very long-chain fatty acid metabolic process	1.9936	8.0751e-05	0.00133	6749	2049	38	23
In final dsRNA+Silvesterol cluster	GOBP name	monosaccharide catabolic process	1.9936	8.0751e-05	0.00133	6749	2049	38	23
In final dsRNA+Silvesterol cluster	GOBP name	lipid biosynthetic process	1.9932	2.4518e-22	4.3432e-20	6749	2049	233	141
In final dsRNA+Silvesterol cluster	GOBP name	unsaturated fatty acid metabolic process	1.9916	2.9471e-05	0.00055853	6749	2049	43	26
In final dsRNA+Silvesterol cluster	GOBP name	alcohol catabolic process	1.99	1.081e-05	0.00023284	6749	2049	48	29
In final dsRNA+Silvesterol cluster	GOMF name	oxidoreductase activity	1.9896	1.1494e-32	3.9854e-30	6749	2049	346	209
In final dsRNA+Silvesterol cluster	GOMF name	syntaxin binding	1.9763	0.0005274	0.0065312	6749	2049	30	18
In final dsRNA+Silvesterol cluster	KEGG name	Vibrio cholerae infection	1.9763	0.00019016	0.0010323	6749	2049	35	21
In final dsRNA+Silvesterol cluster	GOBP name	regulation of exocytosis	1.9763	2.5298e-05	0.00048796	6749	2049	45	27
In final dsRNA+Silvesterol cluster	GOBP name	monocarboxylic acid catabolic process	1.9763	2.5298e-05	0.00048796	6749	2049	45	27
In final dsRNA+Silvesterol cluster	GOMF name	copper ion binding	1.9763	0.0014804	0.015438	6749	2049	25	15
In final dsRNA+Silvesterol cluster	KEGG name	Rheumatoid arthritis	1.9763	0.0042306	0.013724	6749	2049	20	12
In final dsRNA+Silvesterol cluster	GOBP name	dolichol-linked oligosaccharide biosynthetic process	1.9763	6.9148e-05	0.001182	6749	2049	40	24
In final dsRNA+Silvesterol cluster	GOBP name	membrane fusion	1.9682	2.0692e-08	7.6918e-07	6749	2049	82	49
In final dsRNA+Silvesterol cluster	GOBP name	cellular homeostasis	1.9631	1.2843e-22	2.3224e-20	6749	2049	250	149
In final dsRNA+Silvesterol cluster	GOBP name	fatty acid catabolic process	1.9606	5.905e-05	0.0010355	6749	2049	42	25
In final dsRNA+Silvesterol cluster	GOMF name	endopeptidase inhibitor activity	1.9585	0.00016184	0.0023383	6749	2049	37	22
In final dsRNA+Silvesterol cluster	GOMF name	peptidase inhibitor activity	1.9585	0.00016184	0.0023383	6749	2049	37	22
In final dsRNA+Silvesterol cluster	GOBP name	detection of light stimulus	1.9557	0.00044679	0.0059727	6749	2049	32	19
In final dsRNA+Silvesterol cluster	GOBP name	iron ion transport	1.9519	0.001246	0.014537	6749	2049	27	16
In final dsRNA+Silvesterol cluster	GOBP name	detection of visible light	1.9519	0.001246	0.014537	6749	2049	27	16
In final dsRNA+Silvesterol cluster	GOMF name	hydrolase activity, acting on glycosyl bonds	1.9519	6.8269e-06	0.00015397	6749	2049	54	32
In final dsRNA+Silvesterol cluster	GOBP name	ER-associated protein catabolic process	1.9463	5.0308e-05	0.00089666	6749	2049	44	26
In final dsRNA+Silvesterol cluster	KEGG name	Propanoate metabolism	1.9463	0.0035267	0.012343	6749	2049	22	13
In final dsRNA+Silvesterol cluster	GOBP name	metal ion transport	1.9452	9.5217e-12	5.5099e-10	6749	2049	127	75
In final dsRNA+Silvesterol cluster	GOBP name	fatty acid oxidation	1.9425	0.00013741	0.0021223	6749	2049	39	23
In final dsRNA+Silvesterol cluster	GOBP name	lipid oxidation	1.9425	0.00013741	0.0021223	6749	2049	39	23
In final dsRNA+Silvesterol cluster	GOMF name	iron ion binding	1.9402	2.5526e-07	8.4296e-06	6749	2049	73	43
In final dsRNA+Silvesterol cluster	KEGG name	Valine, leucine and isoleucine degradation	1.9375	0.00037761	0.0018263	6749	2049	34	20
In final dsRNA+Silvesterol cluster	GOMF name	protease binding	1.9375	0.00037761	0.0048721	6749	2049	34	20
In final dsRNA+Silvesterol cluster	GOBP name	transition metal ion transport	1.9333	4.2774e-05	0.00077512	6749	2049	46	27
In final dsRNA+Silvesterol cluster	GOMF name	endopeptidase regulator activity	1.9281	0.00011643	0.0017554	6749	2049	41	24
In final dsRNA+Silvesterol cluster	GOMF name	oxidoreductase activity, acting on paired donors, with incorporation or reduction of molecular oxygen	1.9256	1.5753e-06	4.1618e-05	6749	2049	65	38
In final dsRNA+Silvesterol cluster	GOBP name	response to unfolded protein	1.9241	2.6373e-09	1.162e-07	6749	2049	101	59
In final dsRNA+Silvesterol cluster	GOBP name	ER-nucleus signaling pathway	1.9179	1.5913e-07	5.1758e-06	6749	2049	79	46
In final dsRNA+Silvesterol cluster	GOBP name	ion homeostasis	1.9158	1.8292e-16	2.0356e-14	6749	2049	196	114
In final dsRNA+Silvesterol cluster	GOBP name	cellular ion homeostasis	1.915	1.3767e-14	1.1602e-12	6749	2049	172	100
In final dsRNA+Silvesterol cluster	GOBP name	endoplasmic reticulum unfolded protein response	1.914	4.2624e-07	1.267e-05	6749	2049	74	43
In final dsRNA+Silvesterol cluster	GOBP name	cellular response to unfolded protein	1.914	4.2624e-07	1.267e-05	6749	2049	74	43
In final dsRNA+Silvesterol cluster	GOBP name	response to glucocorticoid stimulus	1.9125	0.00087748	0.010638	6749	2049	31	18
In final dsRNA+Silvesterol cluster	GOMF name	oxidoreductase activity, acting on CH-OH group of donors	1.9125	3.6026e-06	8.9228e-05	6749	2049	62	36
In final dsRNA+Silvesterol cluster	GOBP name	establishment of protein localization in membrane	1.9125	0.00087748	0.010638	6749	2049	31	18
In final dsRNA+Silvesterol cluster	GOBP name	response to topologically incorrect protein	1.9038	1.3961e-09	6.3114e-08	6749	2049	109	63
In final dsRNA+Silvesterol cluster	GOBP name	purine ribonucleotide biosynthetic process	1.9031	8.3201e-05	0.0013678	6749	2049	45	26
In final dsRNA+Silvesterol cluster	GOBP name	exocytosis	1.9016	1.1712e-08	4.7506e-07	6749	2049	97	56
In final dsRNA+Silvesterol cluster	GOMF name	oxidoreductase activity, acting on NADH or NADPH	1.8981	8.2045e-06	0.00017643	6749	2049	59	34
In final dsRNA+Silvesterol cluster	GOBP name	lipid metabolic process	1.8956	5.1054e-36	1.7726e-33	6749	2049	457	263
In final dsRNA+Silvesterol cluster	GOBP name	fatty acid biosynthetic process	1.8922	7.0197e-05	0.0011946	6749	2049	47	27
In final dsRNA+Silvesterol cluster	GOBP name	response to endoplasmic reticulum stress	1.8867	7.1891e-09	2.9857e-07	6749	2049	103	59
In final dsRNA+Silvesterol cluster	GOBP name	detection of abiotic stimulus	1.8822	0.00018966	0.0028335	6749	2049	42	24
In final dsRNA+Silvesterol cluster	GOBP name	monocarboxylic acid metabolic process	1.8822	1.9589e-14	1.6349e-12	6749	2049	182	104
In final dsRNA+Silvesterol cluster	GOBP name	nucleoside triphosphate metabolic process	1.8822	1.8596e-05	0.00036769	6749	2049	56	32
In final dsRNA+Silvesterol cluster	GOBP name	protein maturation	1.8822	5.8755e-06	0.000136	6749	2049	63	36
In final dsRNA+Silvesterol cluster	GOBP name	cellular carbohydrate metabolic process	1.8807	9.9431e-24	1.8762e-21	6749	2049	310	177
In final dsRNA+Silvesterol cluster	GOBP name	cellular chemical homeostasis	1.8797	5.1959e-15	4.6495e-13	6749	2049	191	109
In final dsRNA+Silvesterol cluster	KEGG name	Protein processing in endoplasmic reticulum	1.8787	5.301e-11	1.1751e-09	6749	2049	135	77
In final dsRNA+Silvesterol cluster	GOMF name	oxidoreductase activity, acting on the CH-OH group of donors, NAD or NADP as acceptor	1.8741	1.5692e-05	0.00032007	6749	2049	58	33
In final dsRNA+Silvesterol cluster	GOBP name	protein processing	1.8729	4.9821e-05	0.00089534	6749	2049	51	29
In final dsRNA+Silvesterol cluster	GOBP name	carbohydrate metabolic process	1.8728	4.2421e-30	1.1507e-27	6749	2049	401	228
In final dsRNA+Silvesterol cluster	GOMF name	electron carrier activity	1.8715	0.00015925	0.002325	6749	2049	44	25
In final dsRNA+Silvesterol cluster	GOBP name	cellular response to topologically incorrect protein	1.8706	4.242e-07	1.267e-05	6749	2049	81	46
In final dsRNA+Silvesterol cluster	GOMF name	calcium ion binding	1.8699	8.4637e-15	1.2357e-12	6749	2049	192	109
In final dsRNA+Silvesterol cluster	GOBP name	phototransduction	1.8665	0.0016847	0.018581	6749	2049	30	17
In final dsRNA+Silvesterol cluster	GOBP name	gluconeogenesis	1.8665	0.0016847	0.018581	6749	2049	30	17
In final dsRNA+Silvesterol cluster	GOBP name	alcohol metabolic process	1.8628	7.9451e-20	1.2315e-17	6749	2049	267	151
In final dsRNA+Silvesterol cluster	GOBP name	organic substance transport	1.8594	4.3614e-14	3.538e-12	6749	2049	186	105
In final dsRNA+Silvesterol cluster	KEGG name	Dilated cardiomyopathy	1.858	0.00042959	0.0019702	6749	2049	39	22
In final dsRNA+Silvesterol cluster	KEGG name	Hypertrophic cardiomyopathy (HCM)	1.858	0.00042959	0.0019702	6749	2049	39	22
In final dsRNA+Silvesterol cluster	GOBP name	glycerol ether metabolic process	1.8528	9.3864e-06	0.00020369	6749	2049	64	36
In final dsRNA+Silvesterol cluster	GOMF name	oxidoreductase activity, acting on a sulfur group of donors	1.8528	0.0013993	0.014759	6749	2049	32	18
In final dsRNA+Silvesterol cluster	GOMF name	antioxidant activity	1.8528	0.0013993	0.014759	6749	2049	32	18
In final dsRNA+Silvesterol cluster	GOBP name	acetyl-CoA metabolic process	1.8528	0.0013993	0.016003	6749	2049	32	18
In final dsRNA+Silvesterol cluster	GOBP name	organic ether metabolic process	1.8528	9.3864e-06	0.00020369	6749	2049	64	36
In final dsRNA+Silvesterol cluster	KEGG name	Lysine degradation	1.8445	0.0046523	0.01491	6749	2049	25	14
In final dsRNA+Silvesterol cluster	GOBP name	cell-matrix adhesion	1.8407	0.0011622	0.013725	6749	2049	34	19
In final dsRNA+Silvesterol cluster	GOBP name	platelet activation	1.8376	1.2938e-07	4.27e-06	6749	2049	95	53
In final dsRNA+Silvesterol cluster	GOBP name	cellular lipid metabolic process	1.8347	4.0887e-26	9.8583e-24	6749	2049	377	210
In final dsRNA+Silvesterol cluster	GOBP name	detection of external stimulus	1.8299	0.00025015	0.0035421	6749	2049	45	25
In final dsRNA+Silvesterol cluster	GOBP name	response to corticosteroid stimulus	1.8299	0.00096536	0.01159	6749	2049	36	20
In final dsRNA+Silvesterol cluster	GOBP name	establishment of protein localization in mitochondrion	1.8299	0.00096536	0.01159	6749	2049	36	20
In final dsRNA+Silvesterol cluster	GOBP name	ossification	1.8299	0.00096536	0.01159	6749	2049	36	20
In final dsRNA+Silvesterol cluster	GOBP name	generation of precursor metabolites and energy	1.824	3.9436e-13	2.783e-11	6749	2049	186	103
In final dsRNA+Silvesterol cluster	GOBP name	regulation of hormone levels	1.8234	5.5156e-05	0.00097505	6749	2049	56	31
In final dsRNA+Silvesterol cluster	GOBP name	cellular lipid catabolic process	1.8158	2.7786e-06	7.0111e-05	6749	2049	78	43
In final dsRNA+Silvesterol cluster	GOBP name	fatty acid metabolic process	1.8155	2.8131e-09	1.2332e-07	6749	2049	127	70
In final dsRNA+Silvesterol cluster	GOBP name	triglyceride metabolic process	1.815	0.00017425	0.0026167	6749	2049	49	27
In final dsRNA+Silvesterol cluster	GOBP name	oxidation-reduction process	1.8104	1.0192e-18	1.4502e-16	6749	2049	282	155
In final dsRNA+Silvesterol cluster	GOBP name	purine ribonucleotide metabolic process	1.7914	8.446e-05	0.0013832	6749	2049	57	31
In final dsRNA+Silvesterol cluster	GOBP name	sulfur compound metabolic process	1.7895	7.9615e-09	3.2907e-07	6749	2049	127	69
In final dsRNA+Silvesterol cluster	GOBP name	protein targeting to mitochondrion	1.7881	0.0017738	0.019489	6749	2049	35	19
In final dsRNA+Silvesterol cluster	GOBP name	neutral lipid metabolic process	1.7865	7.0466e-05	0.0011946	6749	2049	59	32
In final dsRNA+Silvesterol cluster	GOBP name	cellular carbohydrate catabolic process	1.7865	7.0466e-05	0.0011946	6749	2049	59	32
In final dsRNA+Silvesterol cluster	GOMF name	transferase activity, transferring acyl groups	1.7813	4.7562e-07	1.4993e-05	6749	2049	98	53
In final dsRNA+Silvesterol cluster	GOBP name	purine nucleotide biosynthetic process	1.7787	0.00026448	0.0036909	6749	2049	50	27
In final dsRNA+Silvesterol cluster	KEGG name	Huntington's disease	1.7758	6.3548e-08	1.1269e-06	6749	2049	115	62
In final dsRNA+Silvesterol cluster	KEGG name	Pyruvate metabolism	1.7645	0.005753	0.017794	6749	2049	28	15
In final dsRNA+Silvesterol cluster	GOBP name	sulfur compound biosynthetic process	1.7605	0.00012672	0.0019712	6749	2049	58	31
In final dsRNA+Silvesterol cluster	GOBP name	acylglycerol metabolic process	1.7605	0.00012672	0.0019712	6749	2049	58	31
In final dsRNA+Silvesterol cluster	GOBP name	lipid catabolic process	1.7588	5.0073e-07	1.4634e-05	6749	2049	103	55
In final dsRNA+Silvesterol cluster	GOBP name	leukocyte migration	1.7567	0.00010547	0.0016706	6749	2049	60	32
In final dsRNA+Silvesterol cluster	GOBP name	regulation of calcium ion transport	1.7567	0.00068824	0.0086453	6749	2049	45	24
In final dsRNA+Silvesterol cluster	GOMF name	transferase activity, transferring acyl groups other than amino-acyl groups	1.7461	8.0166e-06	0.00017373	6749	2049	83	44
In final dsRNA+Silvesterol cluster	GOBP name	small molecule catabolic process	1.7438	2.1143e-09	9.3634e-08	6749	2049	153	81
In final dsRNA+Silvesterol cluster	GOBP name	mitochondrion organization	1.7309	2.6379e-11	1.4401e-09	6749	2049	196	103
In final dsRNA+Silvesterol cluster	GOBP name	oxidoreduction coenzyme metabolic process	1.7292	0.0017811	0.019544	6749	2049	40	21
In final dsRNA+Silvesterol cluster	GOBP name	alcohol biosynthetic process	1.7185	7.4058e-05	0.0012458	6749	2049	69	36
In final dsRNA+Silvesterol cluster	KEGG name	Amoebiasis	1.7185	0.0010044	0.0041102	6749	2049	46	24
In final dsRNA+Silvesterol cluster	GOBP name	cellular biogenic amine metabolic process	1.7185	0.0010044	0.012008	6749	2049	46	24
In final dsRNA+Silvesterol cluster	GOBP name	secretion by cell	1.7111	8.0498e-09	3.3115e-07	6749	2049	154	80
In final dsRNA+Silvesterol cluster	GOBP name	chemical homeostasis	1.7096	2.981e-15	2.7237e-13	6749	2049	289	150
In final dsRNA+Silvesterol cluster	GOBP name	phospholipid metabolic process	1.7022	2.0153e-08	7.54e-07	6749	2049	149	77
In final dsRNA+Silvesterol cluster	GOBP name	glycerolipid biosynthetic process	1.7018	4.4547e-07	1.3197e-05	6749	2049	120	62
In final dsRNA+Silvesterol cluster	GOBP name	phospholipid biosynthetic process	1.6884	7.6758e-07	2.1916e-05	6749	2049	119	61
In final dsRNA+Silvesterol cluster	GOMF name	GTPase activity	1.6876	9.7159e-09	4.6469e-07	6749	2049	162	83
In final dsRNA+Silvesterol cluster	GOBP name	cell-substrate adhesion	1.6768	0.0006715	0.0084596	6749	2049	55	28
In final dsRNA+Silvesterol cluster	GOBP name	coenzyme metabolic process	1.6587	2.989e-07	9.2659e-06	6749	2049	139	70
In final dsRNA+Silvesterol cluster	GOBP name	receptor-mediated endocytosis	1.6469	0.00012117	0.0018985	6749	2049	78	39
In final dsRNA+Silvesterol cluster	GOBP name	regulation of lipid metabolic process	1.6469	8.3828e-05	0.0013755	6749	2049	82	41
In final dsRNA+Silvesterol cluster	GOBP name	positive regulation of cell adhesion	1.6469	0.00077694	0.0095653	6749	2049	58	29
In final dsRNA+Silvesterol cluster	GOBP name	carboxylic acid catabolic process	1.6306	2.229e-05	0.00043674	6749	2049	101	50
In final dsRNA+Silvesterol cluster	GOBP name	organic acid catabolic process	1.6306	2.229e-05	0.00043674	6749	2049	101	50
In final dsRNA+Silvesterol cluster	GOBP name	secretion	1.6296	1.0121e-08	4.1246e-07	6749	2049	190	94
In final dsRNA+Silvesterol cluster	GOBP name	regulation of ion transport	1.6261	0.0001672	0.0025285	6749	2049	79	39
In final dsRNA+Silvesterol cluster	GOBP name	cell adhesion	1.6195	2.3575e-10	1.1693e-08	6749	2049	240	118
In final dsRNA+Silvesterol cluster	GOBP name	biological adhesion	1.6195	2.3575e-10	1.1693e-08	6749	2049	240	118
In final dsRNA+Silvesterol cluster	GOBP name	learning or memory	1.618	0.0012863	0.014947	6749	2049	57	28
In final dsRNA+Silvesterol cluster	GOBP name	glycerolipid metabolic process	1.615	3.7155e-07	1.1356e-05	6749	2049	155	76
In final dsRNA+Silvesterol cluster	GOBP name	post-translational protein modification	1.6122	2.3087e-08	8.4912e-07	6749	2049	190	93
In final dsRNA+Silvesterol cluster	GOBP name	glycerophospholipid metabolic process	1.6054	9.7364e-06	0.00021075	6749	2049	119	58
In final dsRNA+Silvesterol cluster	GOBP name	cellular carbohydrate biosynthetic process	1.6036	0.000329	0.0045473	6749	2049	76	37
In final dsRNA+Silvesterol cluster	GOBP name	regulation of metal ion transport	1.5998	0.00057137	0.0074443	6749	2049	70	34
In final dsRNA+Silvesterol cluster	GOBP name	protein folding	1.597	3.3441e-07	1.033e-05	6749	2049	165	80
In final dsRNA+Silvesterol cluster	GOBP name	purine-containing compound biosynthetic process	1.5938	0.001197	0.014066	6749	2049	62	30
In final dsRNA+Silvesterol cluster	GOMF name	isomerase activity	1.5938	0.00010303	0.0015991	6749	2049	93	45
In final dsRNA+Silvesterol cluster	GOBP name	cell-cell adhesion	1.5881	2.7162e-05	0.00051703	6749	2049	112	54
In final dsRNA+Silvesterol cluster	GOBP name	small molecule biosynthetic process	1.5848	1.5367e-08	6.0355e-07	6749	2049	212	102
In final dsRNA+Silvesterol cluster	GOBP name	response to metal ion	1.5836	5.5953e-05	0.00098314	6749	2049	104	50
In final dsRNA+Silvesterol cluster	GOBP name	organophosphate metabolic process	1.5787	5.0842e-07	1.4809e-05	6749	2049	169	81
In final dsRNA+Silvesterol cluster	GOMF name	coenzyme binding	1.5753	3.0396e-05	0.0005584	6749	2049	115	55
In final dsRNA+Silvesterol cluster	GOBP name	blood coagulation	1.5739	5.1139e-08	1.7685e-06	6749	2049	203	97
In final dsRNA+Silvesterol cluster	GOBP name	coagulation	1.5739	5.1139e-08	1.7685e-06	6749	2049	203	97
In final dsRNA+Silvesterol cluster	GOBP name	negative regulation of multicellular organismal process	1.5714	5.2131e-05	0.00092725	6749	2049	109	52
In final dsRNA+Silvesterol cluster	GOBP name	protein homooligomerization	1.5685	7.4685e-05	0.0012539	6749	2049	105	50
In final dsRNA+Silvesterol cluster	GOBP name	glycerophospholipid biosynthetic process	1.567	8.939e-05	0.001453	6749	2049	103	49
In final dsRNA+Silvesterol cluster	GOBP name	hemostasis	1.567	5.7149e-08	1.9685e-06	6749	2049	206	98
In final dsRNA+Silvesterol cluster	GOBP name	response to nutrient	1.5666	0.0004091	0.0055571	6749	2049	82	39
In final dsRNA+Silvesterol cluster	GOBP name	regulation of body fluid levels	1.5639	6.7988e-09	2.8372e-07	6749	2049	238	113
In final dsRNA+Silvesterol cluster	GOBP name	cell-cell junction organization	1.5579	0.00084481	0.010299	6749	2049	74	35
In final dsRNA+Silvesterol cluster	GOBP name	angiogenesis	1.5564	0.00026273	0.0036724	6749	2049	91	43
In final dsRNA+Silvesterol cluster	GOBP name	ribonucleotide metabolic process	1.5528	0.0012147	0.014209	6749	2049	70	33
In final dsRNA+Silvesterol cluster	GOBP name	cellular ketone metabolic process	1.5519	5.0777e-14	4.0809e-12	6749	2049	416	196
In final dsRNA+Silvesterol cluster	GOBP name	cognition	1.55	0.0014567	0.016616	6749	2049	68	32
In final dsRNA+Silvesterol cluster	GOBP name	oxoacid metabolic process	1.5447	2.5055e-13	1.843e-11	6749	2049	403	189
In final dsRNA+Silvesterol cluster	GOBP name	carboxylic acid metabolic process	1.5447	2.5055e-13	1.843e-11	6749	2049	403	189
In final dsRNA+Silvesterol cluster	GOBP name	purine nucleotide metabolic process	1.5427	0.00077215	0.0095653	6749	2049	79	37
In final dsRNA+Silvesterol cluster	GOMF name	GTP binding	1.5392	1.2313e-07	4.4359e-06	6749	2049	214	100
In final dsRNA+Silvesterol cluster	GOBP name	organic acid metabolic process	1.5376	3.664e-13	2.6069e-11	6749	2049	407	190
In final dsRNA+Silvesterol cluster	GOBP name	positive regulation of cell migration	1.5371	0.00015487	0.0023584	6749	2049	105	49
In final dsRNA+Silvesterol cluster	GOBP name	amine metabolic process	1.5371	1.8311e-10	9.3493e-09	6749	2049	315	147
In final dsRNA+Silvesterol cluster	GOBP name	regulation of secretion	1.5358	3.8324e-06	9.292e-05	6749	2049	163	76
In final dsRNA+Silvesterol cluster	GOBP name	response to steroid hormone stimulus	1.5328	0.00022075	0.0032421	6749	2049	101	47
In final dsRNA+Silvesterol cluster	GOMF name	guanyl nucleotide binding	1.526	1.7691e-07	6.2917e-06	6749	2049	218	101
In final dsRNA+Silvesterol cluster	GOBP name	cofactor metabolic process	1.5216	1.7439e-06	4.5869e-05	6749	2049	184	85
In final dsRNA+Silvesterol cluster	GOBP name	hexose metabolic process	1.5202	4.9012e-05	0.00088263	6749	2049	130	60
In final dsRNA+Silvesterol cluster	GOBP name	regulation of synaptic transmission	1.5202	0.0011985	0.014066	6749	2049	78	36
In final dsRNA+Silvesterol cluster	GOMF name	guanyl ribonucleotide binding	1.5179	2.747e-07	8.8606e-06	6749	2049	217	100
In final dsRNA+Silvesterol cluster	GOBP name	carboxylic acid biosynthetic process	1.5147	3.7526e-05	0.0006901	6749	2049	137	63
In final dsRNA+Silvesterol cluster	GOBP name	organic acid biosynthetic process	1.5147	3.7526e-05	0.0006901	6749	2049	137	63
In final dsRNA+Silvesterol cluster	GOBP name	glucose metabolic process	1.5125	0.00040635	0.0055284	6749	2049	98	45
In final dsRNA+Silvesterol cluster	GOBP name	Ras protein signal transduction	1.5077	3.4156e-05	0.00064034	6749	2049	142	65
In final dsRNA+Silvesterol cluster	GOMF name	cofactor binding	1.5051	2.1953e-05	0.00042886	6749	2049	151	69
In final dsRNA+Silvesterol cluster	GOBP name	monosaccharide metabolic process	1.4972	2.3689e-05	0.00046102	6749	2049	154	70
In final dsRNA+Silvesterol cluster	GOBP name	homeostatic process	1.4958	1.4531e-12	9.6284e-11	6749	2049	447	203
In final dsRNA+Silvesterol cluster	GOBP name	positive regulation of locomotion	1.4837	0.00035529	0.0048642	6749	2049	111	50
In final dsRNA+Silvesterol cluster	GOBP name	positive regulation of cell motility	1.4807	0.00042159	0.0056911	6749	2049	109	49
In final dsRNA+Silvesterol cluster	GOBP name	regulation of vesicle-mediated transport	1.4801	3.2386e-05	0.00060978	6749	2049	158	71
In final dsRNA+Silvesterol cluster	GOBP name	positive regulation of cellular component movement	1.4735	0.00037856	0.0051665	6749	2049	114	51
In final dsRNA+Silvesterol cluster	GOBP name	small molecule metabolic process	1.469	7.9624e-32	2.4683e-29	6749	2049	1222	545
In final dsRNA+Silvesterol cluster	GOBP name	regulation of system process	1.4525	6.4505e-05	0.0011153	6749	2049	161	71
In final dsRNA+Silvesterol cluster	GOBP name	protein oligomerization	1.4452	1.625e-05	0.00033033	6749	2049	196	86
In final dsRNA+Silvesterol cluster	GOBP name	neurological system process	1.445	0.00010596	0.0016752	6749	2049	155	68
In final dsRNA+Silvesterol cluster	GOBP name	behavior	1.441	0.00039959	0.005445	6749	2049	128	56
In final dsRNA+Silvesterol cluster	GOBP name	tissue development	1.4273	0.00021401	0.0031484	6749	2049	150	65
In final dsRNA+Silvesterol cluster	GOBP name	cellular membrane organization	1.4246	6.0307e-09	2.5411e-07	6749	2049	400	173
In final dsRNA+Silvesterol cluster	GOBP name	cell junction organization	1.4203	0.0014087	0.016089	6749	2049	109	47
In final dsRNA+Silvesterol cluster	GOBP name	cell-cell signaling	1.4116	0.0008347	0.01019	6749	2049	126	54
In final dsRNA+Silvesterol cluster	GOBP name	purine-containing compound metabolic process	1.4076	0.0012959	0.015038	6749	2049	117	50
In final dsRNA+Silvesterol cluster	GOBP name	signaling	1.4043	0.00086673	0.010537	6749	2049	129	55
In final dsRNA+Silvesterol cluster	GOBP name	regulation of cell adhesion	1.4039	0.0011467	0.01356	6749	2049	122	52
In final dsRNA+Silvesterol cluster	GOBP name	heterocycle metabolic process	1.3875	1.4714e-05	0.00030193	6749	2049	254	107
In final dsRNA+Silvesterol cluster	GOBP name	cell activation	1.3646	0.00014842	0.0022761	6749	2049	210	87
In final dsRNA+Silvesterol cluster	GOBP name	nucleotide metabolic process	1.3643	0.00054717	0.0071743	6749	2049	169	70
In final dsRNA+Silvesterol cluster	GOBP name	nucleoside phosphate metabolic process	1.3643	0.00054717	0.0071743	6749	2049	169	70
In final dsRNA+Silvesterol cluster	GOBP name	regulation of cell migration	1.3619	0.00017226	0.0025958	6749	2049	208	86
In final dsRNA+Silvesterol cluster	GOMF name	receptor binding	1.3539	6.4347e-06	0.00014752	6749	2049	326	134
In final dsRNA+Silvesterol cluster	GOBP name	Golgi vesicle transport	1.3437	0.00036688	0.005015	6749	2049	201	82
In final dsRNA+Silvesterol cluster	KEGG name	Focal adhesion	1.3353	0.0056148	0.017571	6749	2049	111	45
In final dsRNA+Silvesterol cluster	GOBP name	endocytosis	1.3315	0.00073465	0.009162	6749	2049	188	76
In final dsRNA+Silvesterol cluster	GOBP name	multicellular organismal process	1.312	1.1273e-10	5.8593e-09	6749	2049	836	333
In final dsRNA+Silvesterol cluster	GOBP name	system process	1.3082	0.00014833	0.0022761	6749	2049	282	112
In final dsRNA+Silvesterol cluster	GOBP name	regulation of cellular component movement	1.3035	0.0005101	0.006729	6749	2049	235	93
In final dsRNA+Silvesterol cluster	GOBP name	response to inorganic substance	1.3034	0.0015222	0.017249	6749	2049	187	74
In final dsRNA+Silvesterol cluster	GOBP name	nucleobase-containing small molecule metabolic process	1.298	0.0012142	0.014209	6749	2049	203	80
In final dsRNA+Silvesterol cluster	GOBP name	membrane invagination	1.2976	0.0013726	0.015718	6749	2049	198	78
In final dsRNA+Silvesterol cluster	GOBP name	regulation of cell motility	1.2971	0.00075182	0.0093627	6749	2049	226	89
In final dsRNA+Silvesterol cluster	GOBP name	positive regulation of transport	1.294	0.00085744	0.010438	6749	2049	224	88
In final dsRNA+Silvesterol cluster	GOBP name	regulation of biological quality	1.289	2.1421e-11	1.1768e-09	6749	2049	1017	398
In final dsRNA+Silvesterol cluster	GOBP name	membrane organization	1.2752	5.5785e-06	0.00013017	6749	2049	514	199
In final dsRNA+Silvesterol cluster	GOBP name	vesicle-mediated transport	1.2729	1.4839e-06	4.025e-05	6749	2049	590	228
In final dsRNA+Silvesterol cluster	GOBP name	transport	1.272	2.4596e-16	2.5722e-14	6749	2049	1577	609
In final dsRNA+Silvesterol cluster	GOBP name	regulation of locomotion	1.2668	0.0011705	0.013786	6749	2049	247	95
In final dsRNA+Silvesterol cluster	GOBP name	establishment of localization	1.2508	6.9957e-15	6.1962e-13	6749	2049	1638	622
In final dsRNA+Silvesterol cluster	GOBP name	regulation of transport	1.2494	3.7266e-05	0.0006897	6749	2049	493	187
In final dsRNA+Silvesterol cluster	GOBP name	response to external stimulus	1.2343	0.00012105	0.0018985	6749	2049	467	175
In final dsRNA+Silvesterol cluster	GOBP name	regulation of localization	1.2259	6.2513e-06	0.00014317	6749	2049	712	265
In final dsRNA+Silvesterol cluster	GOBP name	response to organic substance	1.2164	1.9447e-06	5.0538e-05	6749	2049	853	315
In final dsRNA+Silvesterol cluster	GOBP name	response to chemical stimulus	1.1867	4.0475e-07	1.2156e-05	6749	2049	1224	441
In final dsRNA+Silvesterol cluster	GOBP name	establishment of protein localization	1.1561	0.00026164	0.0036629	6749	2049	812	285
In final dsRNA+Silvesterol cluster	GOBP name	protein transport	1.1518	0.0004369	0.0058795	6749	2049	775	271
In final dsRNA+Silvesterol cluster	GOBP name	anatomical structure development	1.1436	0.00052402	0.0068916	6749	2049	818	284
In final dsRNA+Silvesterol cluster	GOMF name	catalytic activity	1.1428	1.025e-10	7.2908e-09	6749	2049	2643	917
In final dsRNA+Silvesterol cluster	GOBP name	cellular metabolic process	0.9273	1.5517e-06	4.1959e-05	6749	2049	3719	1047
In final dsRNA+Silvesterol cluster	GOBP name	cellular component organization	0.9141	5.9801e-05	0.0010444	6749	2049	2371	658
In final dsRNA+Silvesterol cluster	GOBP name	biological regulation	0.90717	3.8978e-09	1.6667e-07	6749	2049	3718	1024
In final dsRNA+Silvesterol cluster	GOBP name	cellular component organization or biogenesis	0.90669	1.8439e-05	0.00036542	6749	2049	2394	659
In final dsRNA+Silvesterol cluster	GOBP name	primary metabolic process	0.90483	6.1434e-09	2.5761e-07	6749	2049	3582	984
In final dsRNA+Silvesterol cluster	GOMF name	binding	0.89895	6.9152e-13	7.1048e-11	6749	2049	4177	1140
In final dsRNA+Silvesterol cluster	GOBP name	cellular response to stimulus	0.89451	1.691e-05	0.00033977	6749	2049	2051	557
In final dsRNA+Silvesterol cluster	GOBP name	positive regulation of biological process	0.89187	7.9465e-05	0.0013214	6749	2049	1673	453
In final dsRNA+Silvesterol cluster	GOBP name	biosynthetic process	0.88859	5.0051e-05	0.00089666	6749	2049	1694	457
In final dsRNA+Silvesterol cluster	GOBP name	response to stress	0.88842	0.00041904	0.0056655	6749	2049	1242	335
In final dsRNA+Silvesterol cluster	GOBP name	regulation of biological process	0.8789	8.7389e-13	5.8801e-11	6749	2049	3549	947
In final dsRNA+Silvesterol cluster	GOBP name	regulation of developmental process	0.85533	0.0015572	0.017471	6749	2049	620	161
In final dsRNA+Silvesterol cluster	GOBP name	cellular component organization at cellular level	0.8534	2.8897e-08	1.0408e-06	6749	2049	2007	520
In final dsRNA+Silvesterol cluster	GOBP name	regulation of cellular process	0.84563	2.2027e-17	2.6928e-15	6749	2049	3342	858
In final dsRNA+Silvesterol cluster	GOBP name	cellular component organization or biogenesis at cellular level	0.84536	4.7751e-09	2.0239e-07	6749	2049	2030	521
In final dsRNA+Silvesterol cluster	GOBP name	positive regulation of cellular process	0.84097	4.7546e-07	1.4038e-05	6749	2049	1504	384
In final dsRNA+Silvesterol cluster	GOMF name	ribonucleotide binding	0.83642	2.3685e-05	0.00045627	6749	2049	1016	258
In final dsRNA+Silvesterol cluster	GOMF name	purine nucleotide binding	0.83555	2.098e-05	0.00041869	6749	2049	1021	259
In final dsRNA+Silvesterol cluster	GOMF name	purine ribonucleoside triphosphate binding	0.83491	2.2614e-05	0.00043869	6749	2049	1006	255
In final dsRNA+Silvesterol cluster	GOBP name	regulation of catalytic activity	0.83438	0.00010014	0.0016097	6749	2049	829	210
In final dsRNA+Silvesterol cluster	GOMF name	enzyme binding	0.83382	0.00025213	0.0033305	6749	2049	715	181
In final dsRNA+Silvesterol cluster	GOBP name	protein modification process	0.83253	3.6741e-06	8.9332e-05	6749	2049	1179	298
In final dsRNA+Silvesterol cluster	GOMF name	purine ribonucleotide binding	0.83157	1.5586e-05	0.00032007	6749	2049	1014	256
In final dsRNA+Silvesterol cluster	GOBP name	cellular biosynthetic process	0.82949	2.0825e-08	7.6918e-07	6749	2049	1636	412
In final dsRNA+Silvesterol cluster	GOBP name	regulation of cell differentiation	0.81411	0.0011377	0.013491	6749	2049	441	109
In final dsRNA+Silvesterol cluster	GOBP name	regulation of phosphate metabolic process	0.80984	0.00061139	0.0078217	6749	2049	484	119
In final dsRNA+Silvesterol cluster	GOBP name	regulation of phosphorus metabolic process	0.80984	0.00061139	0.0078217	6749	2049	484	119
In final dsRNA+Silvesterol cluster	GOBP name	regulation of molecular function	0.8093	2.3667e-06	6.0777e-05	6749	2049	989	243
In final dsRNA+Silvesterol cluster	GOBP name	regulation of response to stress	0.80765	0.00064892	0.008187	6749	2049	469	115
In final dsRNA+Silvesterol cluster	GOBP name	macromolecule modification	0.8012	3.016e-08	1.0818e-06	6749	2049	1258	306
In final dsRNA+Silvesterol cluster	GOBP name	positive regulation of molecular function	0.80051	6.1246e-05	0.0010654	6749	2049	646	157
In final dsRNA+Silvesterol cluster	GOBP name	organelle organization	0.79857	1.1855e-09	5.4159e-08	6749	2049	1456	353
In final dsRNA+Silvesterol cluster	GOBP name	negative regulation of biological process	0.79674	6.0091e-10	2.8194e-08	6749	2049	1480	358
In final dsRNA+Silvesterol cluster	GOBP name	positive regulation of catalytic activity	0.79318	0.00013287	0.0020632	6749	2049	544	131
In final dsRNA+Silvesterol cluster	GOMF name	nucleotide binding	0.78855	3.7405e-09	2.1176e-07	6749	2049	1274	305
In final dsRNA+Silvesterol cluster	GOBP name	negative regulation of cellular process	0.78712	7.6399e-10	3.5462e-08	6749	2049	1360	325
In final dsRNA+Silvesterol cluster	GOBP name	cellular component assembly at cellular level	0.77328	6.0215e-06	0.00013901	6749	2049	673	158
In final dsRNA+Silvesterol cluster	GOMF name	enzyme regulator activity	0.77281	0.00018338	0.0026087	6749	2049	439	103
In final dsRNA+Silvesterol cluster	GOBP name	intracellular signal transduction	0.77273	1.4582e-06	3.9677e-05	6749	2049	763	179
In final dsRNA+Silvesterol cluster	GOBP name	defense response	0.77244	0.00014906	0.0022818	6749	2049	452	106
In final dsRNA+Silvesterol cluster	GOMF name	transition metal ion binding	0.76278	1.3749e-05	0.00028676	6749	2049	570	132
In final dsRNA+Silvesterol cluster	GOBP name	regulation of defense response	0.75925	0.00093321	0.011282	6749	2049	295	68
In final dsRNA+Silvesterol cluster	GOBP name	regulation of catabolic process	0.7572	8.7822e-05	0.0014302	6749	2049	435	100
In final dsRNA+Silvesterol cluster	GOBP name	macromolecule metabolic process	0.75072	4.1938e-35	1.3482e-32	6749	2049	3023	689
In final dsRNA+Silvesterol cluster	GOBP name	proteolysis involved in cellular protein catabolic process	0.74531	0.0008267	0.010121	6749	2049	274	62
In final dsRNA+Silvesterol cluster	GOBP name	cellular macromolecular complex subunit organization	0.74018	5.3251e-06	0.00012492	6749	2049	534	120
In final dsRNA+Silvesterol cluster	GOBP name	regulation of cellular catabolic process	0.73666	6.8327e-05	0.0011744	6749	2049	389	87
In final dsRNA+Silvesterol cluster	GOBP name	regulation of organelle organization	0.73196	5.5742e-05	0.00098314	6749	2049	387	86
In final dsRNA+Silvesterol cluster	GOBP name	positive regulation of metabolic process	0.71754	4.48e-10	2.1847e-08	6749	2049	863	188
In final dsRNA+Silvesterol cluster	GOBP name	immune response	0.71713	2.1145e-05	0.00041619	6749	2049	395	86
In final dsRNA+Silvesterol cluster	GOBP name	regulation of protein modification process	0.71553	5.0015e-07	1.4634e-05	6749	2049	557	121
In final dsRNA+Silvesterol cluster	GOBP name	cellular macromolecule metabolic process	0.70947	7.2632e-44	3.3182e-41	6749	2049	2897	624
In final dsRNA+Silvesterol cluster	GOBP name	phosphorus metabolic process	0.7073	1.8087e-06	4.7145e-05	6749	2049	475	102
In final dsRNA+Silvesterol cluster	GOBP name	phosphate-containing compound metabolic process	0.7073	1.8087e-06	4.7145e-05	6749	2049	475	102
In final dsRNA+Silvesterol cluster	GOBP name	regulation of nucleotide metabolic process	0.70353	0.00089103	0.010787	6749	2049	206	44
In final dsRNA+Silvesterol cluster	GOBP name	regulation of cytoskeleton organization	0.69916	0.00067324	0.0084692	6749	2049	212	45
In final dsRNA+Silvesterol cluster	GOBP name	phosphorylation	0.69814	1.366e-05	0.0002823	6749	2049	368	78
In final dsRNA+Silvesterol cluster	GOBP name	cellular response to stress	0.68851	1.0263e-10	5.3666e-09	6749	2049	775	162
In final dsRNA+Silvesterol cluster	GOMF name	transferase activity, transferring phosphorus-containing groups	0.68451	2.4433e-07	8.1658e-06	6749	2049	486	101
In final dsRNA+Silvesterol cluster	GOBP name	regulation of protein metabolic process	0.68016	2.276e-12	1.442e-10	6749	2049	862	178
In final dsRNA+Silvesterol cluster	GOBP name	regulation of metabolic process	0.67783	5.0296e-36	1.7726e-33	6749	2049	2211	455
In final dsRNA+Silvesterol cluster	GOBP name	positive regulation of cellular metabolic process	0.67607	9.12e-12	5.3129e-10	6749	2049	799	164
In final dsRNA+Silvesterol cluster	GOBP name	modification-dependent protein catabolic process	0.67168	7.7703e-05	0.0012949	6749	2049	255	52
In final dsRNA+Silvesterol cluster	GOBP name	modification-dependent macromolecule catabolic process	0.67143	6.6467e-05	0.001147	6749	2049	260	53
In final dsRNA+Silvesterol cluster	GOMF name	adenyl nucleotide binding	0.67074	1.8115e-12	1.7328e-10	6749	2049	825	168
In final dsRNA+Silvesterol cluster	GOBP name	positive regulation of macromolecule metabolic process	0.67027	3.7282e-12	2.2473e-10	6749	2049	801	163
In final dsRNA+Silvesterol cluster	GOMF name	ATP binding	0.67013	2.6277e-12	2.2779e-10	6749	2049	811	165
In final dsRNA+Silvesterol cluster	GOMF name	adenyl ribonucleotide binding	0.66679	1.185e-12	1.174e-10	6749	2049	820	166
In final dsRNA+Silvesterol cluster	GOBP name	regulation of protein catabolic process	0.66304	0.0011992	0.014066	6749	2049	154	31
In final dsRNA+Silvesterol cluster	GOMF name	kinase activity	0.65703	7.4396e-07	2.0846e-05	6749	2049	381	76
In final dsRNA+Silvesterol cluster	GOMF name	acid-amino acid ligase activity	0.65491	0.00055959	0.0068991	6749	2049	171	34
In final dsRNA+Silvesterol cluster	GOMF name	kinase binding	0.65283	9.9988e-05	0.001576	6749	2049	222	44
In final dsRNA+Silvesterol cluster	GOBP name	cytoskeleton organization	0.65262	1.1231e-07	3.735e-06	6749	2049	429	85
In final dsRNA+Silvesterol cluster	GOBP name	proteasomal ubiquitin-dependent protein catabolic process	0.64878	0.00018959	0.0028335	6749	2049	198	39
In final dsRNA+Silvesterol cluster	GOBP name	regulation of cellular protein metabolic process	0.64816	1.0322e-13	7.8589e-12	6749	2049	808	159
In final dsRNA+Silvesterol cluster	GOBP name	macromolecule catabolic process	0.64573	7.5482e-10	3.5225e-08	6749	2049	556	109
In final dsRNA+Silvesterol cluster	GOBP name	proteasomal protein catabolic process	0.63593	0.00010394	0.0016524	6749	2049	202	39
In final dsRNA+Silvesterol cluster	GOMF name	small conjugating protein ligase activity	0.63421	0.00042849	0.005503	6749	2049	161	31
In final dsRNA+Silvesterol cluster	GOMF name	ligase activity	0.63122	3.88e-06	9.5248e-05	6749	2049	287	55
In final dsRNA+Silvesterol cluster	GOBP name	regulation of sequence-specific DNA binding transcription factor activity	0.62842	0.000505	0.0066719	6749	2049	152	29
In final dsRNA+Silvesterol cluster	GOBP name	positive regulation of defense response	0.62564	0.00016774	0.0025321	6749	2049	179	34
In final dsRNA+Silvesterol cluster	GOMF name	phosphotransferase activity, alcohol group as acceptor	0.62469	2.6389e-07	8.612e-06	6749	2049	348	66
In final dsRNA+Silvesterol cluster	GOBP name	regulation of purine nucleotide catabolic process	0.62315	0.00012251	0.0019126	6749	2049	185	35
In final dsRNA+Silvesterol cluster	GOBP name	regulation of nucleotide catabolic process	0.62315	0.00012251	0.0019126	6749	2049	185	35
In final dsRNA+Silvesterol cluster	GOBP name	negative regulation of protein metabolic process	0.62172	9.9246e-06	0.00021429	6749	2049	249	47
In final dsRNA+Silvesterol cluster	GOBP name	cellular process involved in reproduction	0.61855	3.4775e-05	0.00064913	6749	2049	213	40
In final dsRNA+Silvesterol cluster	GOBP name	protein phosphorylation	0.6128	7.823e-07	2.2264e-05	6749	2049	301	56
In final dsRNA+Silvesterol cluster	GOBP name	innate immune response	0.61212	1.5921e-07	5.1758e-06	6749	2049	339	63
In final dsRNA+Silvesterol cluster	GOBP name	ubiquitin-dependent protein catabolic process	0.61095	6.0801e-06	0.00013999	6749	2049	248	46
In final dsRNA+Silvesterol cluster	GOBP name	regulation of reproductive process	0.60894	0.0011281	0.013414	6749	2049	119	22
In final dsRNA+Silvesterol cluster	GOBP name	positive regulation of biosynthetic process	0.60169	1.6204e-11	9.0743e-10	6749	2049	531	97
In final dsRNA+Silvesterol cluster	GOMF name	protein kinase binding	0.60043	3.9458e-05	0.00070617	6749	2049	192	35
In final dsRNA+Silvesterol cluster	GOBP name	positive regulation of macromolecule biosynthetic process	0.60014	1.9376e-10	9.7218e-09	6749	2049	472	86
In final dsRNA+Silvesterol cluster	GOMF name	ligase activity, forming carbon-nitrogen bonds	0.59732	3.3394e-05	0.00060547	6749	2049	193	35
In final dsRNA+Silvesterol cluster	GOBP name	cellular macromolecular complex assembly	0.59365	3.426e-08	1.2187e-06	6749	2049	344	62
In final dsRNA+Silvesterol cluster	GOBP name	regulation of cellular metabolic process	0.59312	5.7311e-49	4.5224e-46	6749	2049	1977	356
In final dsRNA+Silvesterol cluster	GOBP name	regulation of macromolecule metabolic process	0.59166	1.5764e-44	8.0491e-42	6749	2049	1826	328
In final dsRNA+Silvesterol cluster	GOBP name	negative regulation of cellular protein metabolic process	0.5912	4.1339e-06	9.9951e-05	6749	2049	234	42
In final dsRNA+Silvesterol cluster	GOBP name	SRP-dependent cotranslational protein targeting to membrane	0.58701	0.0015429	0.017415	6749	2049	101	18
In final dsRNA+Silvesterol cluster	GOBP name	posttranscriptional regulation of gene expression	0.58438	8.4545e-08	2.8554e-06	6749	2049	310	55
In final dsRNA+Silvesterol cluster	GOBP name	positive regulation of cellular biosynthetic process	0.58387	3.5733e-12	2.169e-10	6749	2049	519	92
In final dsRNA+Silvesterol cluster	GOBP name	positive regulation of gene expression	0.58343	1.1995e-10	6.1972e-09	6749	2049	446	79
In final dsRNA+Silvesterol cluster	GOBP name	regulation of viral reproduction	0.58297	0.00079839	0.0097882	6749	2049	113	20
In final dsRNA+Silvesterol cluster	GOMF name	actin binding	0.58126	0.0013012	0.013992	6749	2049	102	18
In final dsRNA+Silvesterol cluster	GOBP name	viral reproductive process	0.57913	2.6683e-05	0.0005124	6749	2049	182	32
In final dsRNA+Silvesterol cluster	GOBP name	nitrogen compound metabolic process	0.57877	7.6648e-57	1.1088e-53	6749	2049	2100	369
In final dsRNA+Silvesterol cluster	GOBP name	regulation of primary metabolic process	0.57777	1.2607e-49	1.0943e-46	6749	2049	1887	331
In final dsRNA+Silvesterol cluster	GOBP name	positive regulation of sequence-specific DNA binding transcription factor activity	0.57726	0.0015264	0.017251	6749	2049	97	17
In final dsRNA+Silvesterol cluster	GOBP name	activation of immune response	0.57118	3.0254e-05	0.00057212	6749	2049	173	30
In final dsRNA+Silvesterol cluster	GOMF name	ubiquitin-protein ligase activity	0.5679	0.00010905	0.0016621	6749	2049	145	25
In final dsRNA+Silvesterol cluster	GOBP name	macromolecule biosynthetic process	0.5656	1.5446e-27	3.9434e-25	6749	2049	1089	187
In final dsRNA+Silvesterol cluster	KEGG name	Hepatitis C	0.56465	0.0048851	0.015469	6749	2049	70	12
In final dsRNA+Silvesterol cluster	GOBP name	negative regulation of metabolic process	0.56014	1.4208e-17	1.7618e-15	6749	2049	688	117
In final dsRNA+Silvesterol cluster	GOMF name	protein kinase activity	0.55487	5.486e-08	2.221e-06	6749	2049	279	47
In final dsRNA+Silvesterol cluster	GOBP name	protein polyubiquitination	0.54897	8.5305e-05	0.0013918	6749	2049	138	23
In final dsRNA+Silvesterol cluster	GOBP name	signal transduction in response to DNA damage	0.54897	0.00044808	0.0059727	6749	2049	108	18
In final dsRNA+Silvesterol cluster	GOBP name	negative regulation of cellular metabolic process	0.54093	4.5854e-17	5.4522e-15	6749	2049	615	101
In final dsRNA+Silvesterol cluster	GOBP name	positive regulation of innate immune response	0.53524	1.499e-05	0.00030687	6749	2049	160	26
In final dsRNA+Silvesterol cluster	GOBP name	positive regulation of viral reproduction	0.53524	0.0016682	0.018517	6749	2049	80	13
In final dsRNA+Silvesterol cluster	GOBP name	regulation of DNA metabolic process	0.53036	0.00015182	0.002316	6749	2049	118	19
In final dsRNA+Silvesterol cluster	GOBP name	negative regulation of biosynthetic process	0.52922	2.0103e-12	1.2925e-10	6749	2049	417	67
In final dsRNA+Silvesterol cluster	GOBP name	regulation of innate immune response	0.52842	2.2594e-06	5.8368e-05	6749	2049	187	30
In final dsRNA+Silvesterol cluster	GOBP name	viral reproduction	0.52731	6.7823e-13	4.6354e-11	6749	2049	431	69
In final dsRNA+Silvesterol cluster	GOBP name	regulation of GTPase activity	0.52449	1.1718e-05	0.00024868	6749	2049	157	25
In final dsRNA+Silvesterol cluster	GOBP name	regulation of GTP catabolic process	0.52449	1.1718e-05	0.00024868	6749	2049	157	25
In final dsRNA+Silvesterol cluster	GOBP name	response to fibroblast growth factor stimulus	0.52219	0.0011396	0.013495	6749	2049	82	13
In final dsRNA+Silvesterol cluster	GOMF name	GTPase binding	0.52152	0.00010334	0.0015991	6749	2049	120	19
In final dsRNA+Silvesterol cluster	GOBP name	regulation of Wnt receptor signaling pathway	0.52132	3.1516e-05	0.0005947	6749	2049	139	22
In final dsRNA+Silvesterol cluster	GOMF name	nucleotidyltransferase activity	0.51813	0.00066877	0.0079621	6749	2049	89	14
In final dsRNA+Silvesterol cluster	GOBP name	one-carbon metabolic process	0.51721	8.5048e-05	0.0013902	6749	2049	121	19
In final dsRNA+Silvesterol cluster	GOBP name	organelle assembly	0.5159	0.00093863	0.011331	6749	2049	83	13
In final dsRNA+Silvesterol cluster	GOBP name	regulation of biosynthetic process	0.51514	1.7382e-40	6.8579e-38	6749	2049	1266	198
In final dsRNA+Silvesterol cluster	GOBP name	negative regulation of macromolecule metabolic process	0.51371	3.2066e-20	5.0605e-18	6749	2049	654	102
In final dsRNA+Silvesterol cluster	GOBP name	negative regulation of protein modification process	0.51332	9.0481e-06	0.00019926	6749	2049	154	24
In final dsRNA+Silvesterol cluster	GOBP name	negative regulation of gene expression	0.51332	2.8589e-12	1.76e-10	6749	2049	385	60
In final dsRNA+Silvesterol cluster	GOBP name	positive regulation of nitrogen compound metabolic process	0.51237	1.5865e-15	1.4968e-13	6749	2049	495	77
In final dsRNA+Silvesterol cluster	GOBP name	regulation of gene expression	0.51123	2.0243e-44	9.7614e-42	6749	2049	1353	210
In final dsRNA+Silvesterol cluster	GOBP name	microtubule-based movement	0.51111	9.7355e-05	0.0015678	6749	2049	116	18
In final dsRNA+Silvesterol cluster	GOMF name	cysteine-type peptidase activity	0.50976	0.00077131	0.008894	6749	2049	84	13
In final dsRNA+Silvesterol cluster	GOBP name	cellular nitrogen compound metabolic process	0.50962	1.4519e-73	3.1506e-70	6749	2049	2023	313
In final dsRNA+Silvesterol cluster	GOBP name	microtubule-based process	0.50761	8.0474e-10	3.7155e-08	6749	2049	292	45
In final dsRNA+Silvesterol cluster	GOBP name	negative regulation of cellular biosynthetic process	0.50489	1.9613e-13	1.4676e-11	6749	2049	411	63
In final dsRNA+Silvesterol cluster	GOBP name	regulation of microtubule cytoskeleton organization	0.50322	0.0015261	0.017251	6749	2049	72	11
In final dsRNA+Silvesterol cluster	GOBP name	cellular macromolecule catabolic process	0.50313	5.85e-16	5.8365e-14	6749	2049	491	75
In final dsRNA+Silvesterol cluster	GOBP name	regulation of cellular biosynthetic process	0.50209	3.1868e-42	1.3831e-39	6749	2049	1253	191
In final dsRNA+Silvesterol cluster	GOBP name	nucleocytoplasmic transport	0.5017	6.8949e-06	0.00015626	6749	2049	151	23
In final dsRNA+Silvesterol cluster	GOBP name	positive regulation of transcription, DNA-dependent	0.50159	4.3985e-13	3.0543e-11	6749	2049	394	60
In final dsRNA+Silvesterol cluster	GOBP name	immune response-activating signal transduction	0.49906	2.3887e-06	6.1161e-05	6749	2049	165	25
In final dsRNA+Silvesterol cluster	GOBP name	negative regulation of Wnt receptor signaling pathway	0.49584	0.00030212	0.0042026	6749	2049	93	14
In final dsRNA+Silvesterol cluster	GOBP name	nuclear transport	0.49515	4.5908e-06	0.00010977	6749	2049	153	23
In final dsRNA+Silvesterol cluster	GOBP name	cellular macromolecule biosynthetic process	0.49423	6.8659e-36	2.2921e-33	6749	2049	1053	158
In final dsRNA+Silvesterol cluster	GOMF name	GTPase activator activity	0.49407	4.3588e-05	0.00075571	6749	2049	120	18
In final dsRNA+Silvesterol cluster	GOBP name	immune response-regulating signaling pathway	0.49308	1.5863e-06	4.2498e-05	6749	2049	167	25
In final dsRNA+Silvesterol cluster	GOMF name	zinc ion binding	0.49226	1.8029e-15	2.9419e-13	6749	2049	455	68
In final dsRNA+Silvesterol cluster	GOBP name	response to temperature stimulus	0.49118	6.0583e-05	0.0010559	6749	2049	114	17
In final dsRNA+Silvesterol cluster	GOBP name	RNA transport	0.48999	3.5517e-05	0.00065874	6749	2049	121	18
In final dsRNA+Silvesterol cluster	GOBP name	establishment of RNA localization	0.48999	3.5517e-05	0.00065874	6749	2049	121	18
In final dsRNA+Silvesterol cluster	GOBP name	nucleic acid transport	0.48999	3.5517e-05	0.00065874	6749	2049	121	18
In final dsRNA+Silvesterol cluster	GOBP name	cellular response to fibroblast growth factor stimulus	0.48797	0.00059143	0.0075941	6749	2049	81	12
In final dsRNA+Silvesterol cluster	GOBP name	positive regulation of nucleobase-containing compound metabolic process	0.48797	9.9364e-17	1.1655e-14	6749	2049	486	72
In final dsRNA+Silvesterol cluster	GOBP name	positive regulation of GTPase activity	0.48711	7.1739e-06	0.0001609	6749	2049	142	21
In final dsRNA+Silvesterol cluster	GOBP name	nuclear export	0.4854	0.00020067	0.0029928	6749	2049	95	14
In final dsRNA+Silvesterol cluster	GOBP name	regulation of nitrogen compound metabolic process	0.48445	5.5222e-51	5.3259e-48	6749	2049	1387	204
In final dsRNA+Silvesterol cluster	GOBP name	protein dephosphorylation	0.48309	0.00082934	0.010139	6749	2049	75	11
In final dsRNA+Silvesterol cluster	GOBP name	intracellular protein kinase cascade	0.4814	1.3756e-05	0.00028295	6749	2049	130	19
In final dsRNA+Silvesterol cluster	GOBP name	activation of innate immune response	0.48035	4.7282e-06	0.00011183	6749	2049	144	21
In final dsRNA+Silvesterol cluster	GOMF name	nucleoside-triphosphatase regulator activity	0.4791	1.6375e-08	7.3264e-07	6749	2049	220	32
In final dsRNA+Silvesterol cluster	GOBP name	negative regulation of RNA metabolic process	0.47875	1.4759e-12	9.7051e-11	6749	2049	344	50
In final dsRNA+Silvesterol cluster	GOBP name	regulation of transcription from RNA polymerase II promoter	0.47803	6.1635e-18	8.2306e-16	6749	2049	503	73
In final dsRNA+Silvesterol cluster	GOBP name	positive regulation of transcription from RNA polymerase II promoter	0.47564	1.7808e-10	9.1464e-09	6749	2049	277	40
In final dsRNA+Silvesterol cluster	GOBP name	negative regulation of nitrogen compound metabolic process	0.47539	3.5025e-14	2.8681e-12	6749	2049	388	56
In final dsRNA+Silvesterol cluster	KEGG name	Ubiquitin mediated proteolysis	0.47539	0.00013229	0.00076499	6749	2049	97	14
In final dsRNA+Silvesterol cluster	GOMF name	Ras GTPase binding	0.47539	0.00013229	0.0019836	6749	2049	97	14
In final dsRNA+Silvesterol cluster	GOMF name	small GTPase binding	0.47507	7.7183e-05	0.0012744	6749	2049	104	15
In final dsRNA+Silvesterol cluster	GOBP name	microtubule cytoskeleton organization	0.47325	3.6583e-07	1.122e-05	6749	2049	174	25
In final dsRNA+Silvesterol cluster	GOBP name	regulation of nucleobase-containing compound metabolic process	0.4723	2.4781e-51	3.0728e-48	6749	2049	1339	192
In final dsRNA+Silvesterol cluster	GOMF name	transcription regulatory region sequence-specific DNA binding	0.47054	0.00010712	0.0016418	6749	2049	98	14
In final dsRNA+Silvesterol cluster	GOBP name	negative regulation of organelle organization	0.47054	1.2481e-05	0.00026231	6749	2049	126	18
In final dsRNA+Silvesterol cluster	GOBP name	regulation of macromolecule biosynthetic process	0.46937	8.7823e-46	5.082e-43	6749	2049	1200	171
In final dsRNA+Silvesterol cluster	GOBP name	negative regulation of transcription, DNA-dependent	0.46902	8.4893e-12	4.9789e-10	6749	2049	309	44
In final dsRNA+Silvesterol cluster	GOBP name	negative regulation of macromolecule biosynthetic process	0.46815	9.2618e-15	7.8816e-13	6749	2049	394	56
In final dsRNA+Silvesterol cluster	GOMF name	structure-specific DNA binding	0.46175	4.0751e-05	0.00072464	6749	2049	107	15
In final dsRNA+Silvesterol cluster	GOBP name	rhythmic process	0.46113	6.9876e-05	0.0011916	6749	2049	100	14
In final dsRNA+Silvesterol cluster	GOBP name	regulation of microtubule-based process	0.4596	0.00020647	0.0030609	6749	2049	86	12
In final dsRNA+Silvesterol cluster	GOBP name	negative regulation of nucleobase-containing compound metabolic process	0.45461	4.0968e-15	3.7042e-13	6749	2049	384	53
In final dsRNA+Silvesterol cluster	GOBP name	regulation of canonical Wnt receptor signaling pathway	0.45328	2.6411e-05	0.0005083	6749	2049	109	15
In final dsRNA+Silvesterol cluster	GOBP name	positive regulation of RNA metabolic process	0.4518	8.4499e-18	1.0786e-15	6749	2049	452	62
In final dsRNA+Silvesterol cluster	GOBP name	methylation	0.45073	7.7725e-05	0.0012949	6749	2049	95	13
In final dsRNA+Silvesterol cluster	GOBP name	immune response-activating cell surface receptor signaling pathway	0.45043	1.2391e-05	0.00026105	6749	2049	117	16
In final dsRNA+Silvesterol cluster	GOBP name	negative regulation of cellular macromolecule biosynthetic process	0.44993	1.6399e-15	1.5305e-13	6749	2049	388	53
In final dsRNA+Silvesterol cluster	GOBP name	regulation of proteasomal protein catabolic process	0.44915	0.00013367	0.0020719	6749	2049	88	12
In final dsRNA+Silvesterol cluster	GOBP name	regulation of cellular macromolecule biosynthetic process	0.44903	1.3436e-48	9.7187e-46	6749	2049	1181	161
In final dsRNA+Silvesterol cluster	GOBP name	negative regulation of canonical Wnt receptor signaling pathway	0.44731	0.00023039	0.0033666	6749	2049	81	11
In final dsRNA+Silvesterol cluster	GOBP name	innate immune response-activating signal transduction	0.44702	1.5956e-06	4.2615e-05	6749	2049	140	19
In final dsRNA+Silvesterol cluster	GOBP name	positive regulation of Wnt receptor signaling pathway	0.44411	0.00010725	0.0016926	6749	2049	89	12
In final dsRNA+Silvesterol cluster	GOBP name	regulation of transcription, DNA-dependent	0.44295	7.9822e-41	3.2993e-38	6749	2049	989	133
In final dsRNA+Silvesterol cluster	GOBP name	immune response-regulating cell surface receptor signaling pathway	0.44286	7.9633e-06	0.00017769	6749	2049	119	16
In final dsRNA+Silvesterol cluster	GOMF name	histone binding	0.44245	0.00069066	0.0081875	6749	2049	67	9
In final dsRNA+Silvesterol cluster	GOBP name	regulation of chromosome organization	0.44245	0.00069066	0.0086632	6749	2049	67	9
In final dsRNA+Silvesterol cluster	GOBP name	tRNA metabolic process	0.43917	2.3332e-05	0.00045511	6749	2049	105	14
In final dsRNA+Silvesterol cluster	GOBP name	protein autophosphorylation	0.43594	0.00055299	0.0072398	6749	2049	68	9
In final dsRNA+Silvesterol cluster	GOBP name	regulation of RNA metabolic process	0.43371	7.8716e-47	4.8804e-44	6749	2049	1086	143
In final dsRNA+Silvesterol cluster	GOBP name	regulation of cell cycle	0.43302	1.6905e-19	2.5743e-17	6749	2049	464	61
In final dsRNA+Silvesterol cluster	GOBP name	protein ubiquitination	0.43197	3.2814e-13	2.3735e-11	6749	2049	305	40
In final dsRNA+Silvesterol cluster	GOBP name	RNA modification	0.43197	0.00096236	0.01159	6749	2049	61	8
In final dsRNA+Silvesterol cluster	GOMF name	protein serine/threonine kinase activity	0.42963	2.3234e-10	1.572e-08	6749	2049	230	30
In final dsRNA+Silvesterol cluster	GOBP name	negative regulation of transcription from RNA polymerase II promoter	0.42819	3.1376e-09	1.3549e-07	6749	2049	200	26
In final dsRNA+Silvesterol cluster	GOMF name	chromatin binding	0.4256	1.9583e-08	8.3573e-07	6749	2049	178	23
In final dsRNA+Silvesterol cluster	GOBP name	tRNA processing	0.42501	0.00076774	0.0095336	6749	2049	62	8
In final dsRNA+Silvesterol cluster	GOBP name	protein modification by small protein conjugation	0.41954	2.0349e-16	2.2032e-14	6749	2049	369	47
In final dsRNA+Silvesterol cluster	GOMF name	sequence-specific DNA binding RNA polymerase II transcription factor activity	0.41826	0.000611	0.0074227	6749	2049	63	8
In final dsRNA+Silvesterol cluster	GOBP name	response to UV	0.41752	0.00028008	0.0039022	6749	2049	71	9
In final dsRNA+Silvesterol cluster	GOMF name	transcription regulatory region DNA binding	0.41173	1.0304e-07	3.761e-06	6749	2049	152	19
In final dsRNA+Silvesterol cluster	GOBP name	regulation of type I interferon production	0.41173	0.00022231	0.0032595	6749	2049	72	9
In final dsRNA+Silvesterol cluster	GOMF name	nuclease activity	0.41173	4.7264e-05	0.00080933	6749	2049	88	11
In final dsRNA+Silvesterol cluster	GOBP name	cellular response to heat	0.41173	0.00010233	0.0016328	6749	2049	80	10
In final dsRNA+Silvesterol cluster	GOBP name	regulation of protein ubiquitination	0.41173	2.2129e-07	7.0102e-06	6749	2049	144	18
In final dsRNA+Silvesterol cluster	GOMF name	regulatory region nucleic acid binding	0.40903	8.1449e-08	3.0125e-06	6749	2049	153	19
In final dsRNA+Silvesterol cluster	GOMF name	regulatory region DNA binding	0.40903	8.1449e-08	3.0125e-06	6749	2049	153	19
In final dsRNA+Silvesterol cluster	GOBP name	nucleobase-containing compound metabolic process	0.40829	1.8741e-93	5.4224e-90	6749	2049	1799	223
In final dsRNA+Silvesterol cluster	GOBP name	positive regulation of reproductive process	0.40609	0.0001761	0.0026399	6749	2049	73	9
In final dsRNA+Silvesterol cluster	GOBP name	negative regulation of cell cycle	0.40332	1.0904e-07	3.6402e-06	6749	2049	147	18
In final dsRNA+Silvesterol cluster	GOBP name	response to heat	0.40332	1.37e-05	0.00028245	6749	2049	98	12
In final dsRNA+Silvesterol cluster	GOMF name	sequence-specific DNA binding	0.40168	1.8602e-08	8.0629e-07	6749	2049	164	20
In final dsRNA+Silvesterol cluster	GOBP name	MAPKKK cascade	0.4006	0.00013922	0.0021464	6749	2049	74	9
In final dsRNA+Silvesterol cluster	KEGG name	Wnt signaling pathway	0.39925	0.00030378	0.0015844	6749	2049	66	8
In final dsRNA+Silvesterol cluster	GOMF name	DNA binding	0.39697	3.7039e-29	1.0275e-26	6749	2049	614	74
In final dsRNA+Silvesterol cluster	GOBP name	positive regulation of canonical Wnt receptor signaling pathway	0.39526	0.00010985	0.0017274	6749	2049	75	9
In final dsRNA+Silvesterol cluster	KEGG name	RNA transport	0.39526	6.7222e-07	7.7743e-06	6749	2049	125	15
In final dsRNA+Silvesterol cluster	GOBP name	fibroblast growth factor receptor signaling pathway	0.39526	0.00010985	0.0017274	6749	2049	75	9
In final dsRNA+Silvesterol cluster	GOBP name	macromolecule methylation	0.39212	3.985e-05	0.00072364	6749	2049	84	10
In final dsRNA+Silvesterol cluster	GOBP name	regulation of translation	0.38959	9.4442e-10	4.3373e-08	6749	2049	186	22
In final dsRNA+Silvesterol cluster	GOMF name	GTPase regulator activity	0.38562	9.7572e-11	7.2908e-09	6749	2049	205	24
In final dsRNA+Silvesterol cluster	GOBP name	mRNA transport	0.38005	3.2462e-06	8.0507e-05	6749	2049	104	12
In final dsRNA+Silvesterol cluster	GOBP name	spindle organization	0.37798	0.00032445	0.0044916	6749	2049	61	7
In final dsRNA+Silvesterol cluster	KEGG name	Jak-STAT signaling pathway	0.37643	0.0058999	0.018039	6749	2049	35	4
In final dsRNA+Silvesterol cluster	GOBP name	transcription initiation, DNA-dependent	0.3758	2.0752e-08	7.6918e-07	6749	2049	149	17
In final dsRNA+Silvesterol cluster	GOBP name	protein modification by small protein conjugation or removal	0.37201	5.3677e-22	9.3184e-20	6749	2049	425	48
In final dsRNA+Silvesterol cluster	GOBP name	peptidyl-serine modification	0.37188	0.00025408	0.0035918	6749	2049	62	7
In final dsRNA+Silvesterol cluster	GOBP name	transcription initiation from RNA polymerase II promoter	0.37188	2.6261e-07	8.1995e-06	6749	2049	124	14
In final dsRNA+Silvesterol cluster	GOMF name	transferase activity, transferring one-carbon groups	0.36971	4.278e-06	0.00010319	6749	2049	98	11
In final dsRNA+Silvesterol cluster	GOBP name	circadian rhythm	0.36598	0.00055932	0.0073116	6749	2049	54	6
In final dsRNA+Silvesterol cluster	GOBP name	stimulatory C-type lectin receptor signaling pathway	0.36598	9.2216e-06	0.00020162	6749	2049	90	10
In final dsRNA+Silvesterol cluster	GOBP name	innate immune response activating cell surface receptor signaling pathway	0.36598	9.2216e-06	0.00020162	6749	2049	90	10
In final dsRNA+Silvesterol cluster	GOMF name	nucleic acid binding transcription factor activity	0.36598	1.0096e-09	6.2235e-08	6749	2049	171	19
In final dsRNA+Silvesterol cluster	GOMF name	sequence-specific DNA binding transcription factor activity	0.36598	1.0096e-09	6.2235e-08	6749	2049	171	19
In final dsRNA+Silvesterol cluster	GOBP name	cell cycle	0.36179	2.29e-23	4.2292e-21	6749	2049	437	48
In final dsRNA+Silvesterol cluster	GOBP name	protein acetylation	0.35932	0.00043623	0.0058795	6749	2049	55	6
In final dsRNA+Silvesterol cluster	GOMF name	nucleic acid binding	0.359	6.9664e-62	1.9325e-58	6749	2049	1101	120
In final dsRNA+Silvesterol cluster	GOBP name	positive regulation of protein ubiquitination	0.35521	1.5735e-06	4.2415e-05	6749	2049	102	11
In final dsRNA+Silvesterol cluster	GOBP name	cell cycle process	0.35311	2.8779e-31	8.6138e-29	6749	2049	569	61
In final dsRNA+Silvesterol cluster	KEGG name	Progesterone-mediated oocyte maturation	0.35291	0.00033946	0.0016939	6749	2049	56	6
In final dsRNA+Silvesterol cluster	GOMF name	methyltransferase activity	0.3504	3.3756e-06	8.4359e-05	6749	2049	94	10
In final dsRNA+Silvesterol cluster	GOMF name	core promoter binding	0.3504	0.00096645	0.010767	6749	2049	47	5
In final dsRNA+Silvesterol cluster	GOMF name	RNA polymerase II core promoter proximal region sequence-specific DNA binding	0.3504	0.00096645	0.010767	6749	2049	47	5
In final dsRNA+Silvesterol cluster	GOBP name	regulation of cell cycle process	0.34604	7.7909e-15	6.7625e-13	6749	2049	257	27
In final dsRNA+Silvesterol cluster	GOMF name	transcription coactivator activity	0.3431	5.8802e-09	2.9658e-07	6749	2049	144	15
In final dsRNA+Silvesterol cluster	GOMF name	core promoter proximal region sequence-specific DNA binding	0.3431	0.00074981	0.0087762	6749	2049	48	5
In final dsRNA+Silvesterol cluster	GOMF name	core promoter proximal region DNA binding	0.3431	0.00074981	0.0087762	6749	2049	48	5
In final dsRNA+Silvesterol cluster	GOBP name	positive regulation of cell cycle process	0.34074	5.6083e-06	0.00013051	6749	2049	87	9
In final dsRNA+Silvesterol cluster	GOMF name	ubiquitin binding	0.34074	0.00020425	0.0028907	6749	2049	58	6
In final dsRNA+Silvesterol cluster	GOBP name	regulation of viral transcription	0.34074	0.00020425	0.0030357	6749	2049	58	6
In final dsRNA+Silvesterol cluster	GOMF name	hormone receptor binding	0.33907	5.6208e-05	0.00095074	6749	2049	68	7
In final dsRNA+Silvesterol cluster	KEGG name	RNA degradation	0.33496	0.00015795	0.00087529	6749	2049	59	6
In final dsRNA+Silvesterol cluster	KEGG name	Oocyte meiosis	0.33415	4.3435e-05	0.00035011	6749	2049	69	7
In final dsRNA+Silvesterol cluster	GOBP name	RNA export from nucleus	0.33415	4.3435e-05	0.00078545	6749	2049	69	7
In final dsRNA+Silvesterol cluster	GOBP name	cell division	0.33338	7.3327e-15	6.4291e-13	6749	2049	247	25
In final dsRNA+Silvesterol cluster	GOBP name	G2/M transition of mitotic cell cycle	0.3324	2.6081e-07	8.1727e-06	6749	2049	109	11
In final dsRNA+Silvesterol cluster	GOBP name	gene expression	0.33197	1.7723e-37	6.6884e-35	6749	2049	635	64
In final dsRNA+Silvesterol cluster	GOBP name	negative regulation of DNA metabolic process	0.32938	0.0016737	0.018554	6749	2049	40	4
In final dsRNA+Silvesterol cluster	GOMF name	protein binding transcription factor activity	0.32938	1.1977e-14	1.5367e-12	6749	2049	240	24
In final dsRNA+Silvesterol cluster	GOMF name	transcription factor binding transcription factor activity	0.32938	1.1977e-14	1.5367e-12	6749	2049	240	24
In final dsRNA+Silvesterol cluster	GOBP name	viral infectious cycle	0.32938	1.5711e-08	6.1427e-07	6749	2049	130	13
In final dsRNA+Silvesterol cluster	GOMF name	transcription cofactor activity	0.32654	2.5474e-14	3.0723e-12	6749	2049	232	23
In final dsRNA+Silvesterol cluster	GOMF name	transcription corepressor activity	0.32531	7.1408e-06	0.00015721	6749	2049	81	8
In final dsRNA+Silvesterol cluster	GOMF name	small GTPase regulator activity	0.32474	2.5808e-05	0.00049035	6749	2049	71	7
In final dsRNA+Silvesterol cluster	GOBP name	regulation of mitotic cell cycle	0.32426	3.3352e-12	2.0387e-10	6749	2049	193	19
In final dsRNA+Silvesterol cluster	GOMF name	small conjugating protein binding	0.32398	9.3907e-05	0.0014899	6749	2049	61	6
In final dsRNA+Silvesterol cluster	GOMF name	nuclear hormone receptor binding	0.32398	9.3907e-05	0.0014899	6749	2049	61	6
In final dsRNA+Silvesterol cluster	GOBP name	protein sumoylation	0.32398	9.3907e-05	0.0015179	6749	2049	61	6
In final dsRNA+Silvesterol cluster	GOBP name	chromatin organization	0.32317	2.3407e-16	2.4777e-14	6749	2049	265	26
In final dsRNA+Silvesterol cluster	GOMF name	exonuclease activity	0.32135	0.0012893	0.013992	6749	2049	41	4
In final dsRNA+Silvesterol cluster	KEGG name	Cell cycle	0.31876	1.1717e-06	1.1987e-05	6749	2049	93	9
In final dsRNA+Silvesterol cluster	GOBP name	organelle fission	0.31876	5.3769e-12	3.2188e-10	6749	2049	186	18
In final dsRNA+Silvesterol cluster	KEGG name	Measles	0.31876	7.2209e-05	0.00054879	6749	2049	62	6
In final dsRNA+Silvesterol cluster	GOBP name	DNA metabolic process	0.31747	1.4128e-25	3.227e-23	6749	2049	415	40
In final dsRNA+Silvesterol cluster	GOBP name	signal transduction by p53 class mediator	0.31747	4.2163e-06	0.00010138	6749	2049	83	8
In final dsRNA+Silvesterol cluster	GOBP name	negative regulation of translation	0.31074	0.00020359	0.0030311	6749	2049	53	5
In final dsRNA+Silvesterol cluster	GOBP name	mitotic cell cycle	0.31036	7.2448e-21	1.1645e-18	6749	2049	329	31
In final dsRNA+Silvesterol cluster	GOBP name	DNA damage response, signal transduction by p53 class mediator	0.30742	8.9429e-06	0.00019802	6749	2049	75	7
In final dsRNA+Silvesterol cluster	GOBP name	MyD88-dependent toll-like receptor signaling pathway	0.3064	0.00075917	0.0094407	6749	2049	43	4
In final dsRNA+Silvesterol cluster	GOBP name	nuclear-transcribed mRNA catabolic process, deadenylation-dependent decay	0.30498	0.00015587	0.0023695	6749	2049	54	5
In final dsRNA+Silvesterol cluster	GOBP name	response to DNA damage stimulus	0.30316	6.4714e-26	1.5181e-23	6749	2049	402	37
In final dsRNA+Silvesterol cluster	GOMF name	RNA binding	0.30224	1.6482e-34	7.6202e-32	6749	2049	534	49
In final dsRNA+Silvesterol cluster	KEGG name	T cell receptor signaling pathway	0.29944	0.00011911	0.0007201	6749	2049	55	5
In final dsRNA+Silvesterol cluster	GOBP name	G1/S transition of mitotic cell cycle	0.29409	2.8879e-08	1.0408e-06	6749	2049	112	10
In final dsRNA+Silvesterol cluster	GOBP name	internal peptidyl-lysine acetylation	0.29278	0.00044275	0.0059491	6749	2049	45	4
In final dsRNA+Silvesterol cluster	GOBP name	nucleic acid metabolic process	0.29081	1.3832e-119	1.2006e-115	6749	2049	1597	141
In final dsRNA+Silvesterol cluster	KEGG name	mTOR signaling pathway	0.29063	0.002213	0.0080637	6749	2049	34	3
In final dsRNA+Silvesterol cluster	GOBP name	RNA 3'-end processing	0.28956	4.8694e-07	1.4328e-05	6749	2049	91	8
In final dsRNA+Silvesterol cluster	GOBP name	regulation of nuclear division	0.28893	6.9176e-05	0.001182	6749	2049	57	5
In final dsRNA+Silvesterol cluster	GOBP name	regulation of mitosis	0.28893	6.9176e-05	0.001182	6749	2049	57	5
In final dsRNA+Silvesterol cluster	GOBP name	regulation of ubiquitin-protein ligase activity	0.28465	1.7492e-06	4.5872e-05	6749	2049	81	7
In final dsRNA+Silvesterol cluster	GOBP name	peptidyl-serine phosphorylation	0.28395	5.258e-05	0.00093141	6749	2049	58	5
In final dsRNA+Silvesterol cluster	GOBP name	regulation of myeloid cell differentiation	0.28395	5.258e-05	0.00093141	6749	2049	58	5
In final dsRNA+Silvesterol cluster	GOBP name	ATP-dependent chromatin remodeling	0.28233	0.0016829	0.018581	6749	2049	35	3
In final dsRNA+Silvesterol cluster	GOBP name	regulation of mRNA stability	0.28233	0.0016829	0.018581	6749	2049	35	3
In final dsRNA+Silvesterol cluster	GOBP name	peptidyl-lysine acetylation	0.28032	0.00025597	0.0036127	6749	2049	47	4
In final dsRNA+Silvesterol cluster	GOMF name	RNA polymerase II core promoter proximal region sequence-specific DNA binding transcription factor activity	0.28032	0.00025597	0.0033652	6749	2049	47	4
In final dsRNA+Silvesterol cluster	GOBP name	regulation of ligase activity	0.27779	1.0052e-06	2.8146e-05	6749	2049	83	7
In final dsRNA+Silvesterol cluster	GOBP name	DNA replication	0.27448	3.1369e-09	1.3549e-07	6749	2049	120	10
In final dsRNA+Silvesterol cluster	GOBP name	chromosome organization	0.27375	2.4345e-26	6.0374e-24	6749	2049	373	31
In final dsRNA+Silvesterol cluster	GOBP name	positive regulation of cell cycle arrest	0.26998	2.2865e-05	0.000447	6749	2049	61	5
In final dsRNA+Silvesterol cluster	GOBP name	ncRNA metabolic process	0.26938	1.825e-19	2.7312e-17	6749	2049	269	22
In final dsRNA+Silvesterol cluster	GOMF name	transcription factor binding	0.2681	6.6198e-13	7.0628e-11	6749	2049	172	14
In final dsRNA+Silvesterol cluster	GOMF name	motor activity	0.26707	2.7271e-06	7.0046e-05	6749	2049	74	6
In final dsRNA+Silvesterol cluster	GOMF name	ribonuclease activity	0.2635	0.00011086	0.0016805	6749	2049	50	4
In final dsRNA+Silvesterol cluster	GOBP name	negative regulation of protein ubiquitination	0.26201	2.4669e-07	7.7581e-06	6749	2049	88	7
In final dsRNA+Silvesterol cluster	GOBP name	RNA metabolic process	0.26122	7.0352e-105	3.0533e-101	6749	2049	1324	105
In final dsRNA+Silvesterol cluster	GOMF name	amino acid binding	0.26004	0.00072889	0.008604	6749	2049	38	3
In final dsRNA+Silvesterol cluster	GOBP name	chromatin modification	0.25923	2.6108e-16	2.6978e-14	6749	2049	216	17
In final dsRNA+Silvesterol cluster	GOMF name	mRNA binding	0.25583	1.6771e-08	7.3844e-07	6749	2049	103	8
In final dsRNA+Silvesterol cluster	GOBP name	RNA biosynthetic process	0.25398	1.3465e-63	2.3376e-60	6749	2049	830	64
In final dsRNA+Silvesterol cluster	GOBP name	positive regulation of type I interferon production	0.25337	6.2897e-05	0.0010897	6749	2049	52	4
In final dsRNA+Silvesterol cluster	GOBP name	chromosome segregation	0.25337	7.3773e-06	0.00016504	6749	2049	65	5
In final dsRNA+Silvesterol cluster	GOBP name	toll-like receptor 4 signaling pathway	0.25337	6.2897e-05	0.0010897	6749	2049	52	4
In final dsRNA+Silvesterol cluster	GOBP name	chromatin remodeling	0.24953	5.5411e-06	0.00012964	6749	2049	66	5
In final dsRNA+Silvesterol cluster	GOBP name	regulation of RNA stability	0.24704	0.00041246	0.0055852	6749	2049	40	3
In final dsRNA+Silvesterol cluster	KEGG name	Proteasome	0.24704	0.00041246	0.0019592	6749	2049	40	3
In final dsRNA+Silvesterol cluster	GOBP name	gene silencing	0.24704	0.00041246	0.0055852	6749	2049	40	3
In final dsRNA+Silvesterol cluster	GOBP name	histone modification	0.24299	3.554e-10	1.7429e-08	6749	2049	122	9
In final dsRNA+Silvesterol cluster	GOBP name	toll-like receptor 10 signaling pathway	0.24101	0.00030931	0.0042888	6749	2049	41	3
In final dsRNA+Silvesterol cluster	GOBP name	covalent chromatin modification	0.24101	2.6542e-10	1.309e-08	6749	2049	123	9
In final dsRNA+Silvesterol cluster	GOBP name	toll-like receptor 5 signaling pathway	0.24101	0.00030931	0.0042888	6749	2049	41	3
In final dsRNA+Silvesterol cluster	GOBP name	transcription, DNA-dependent	0.2389	3.2211e-51	3.4949e-48	6749	2049	648	47
In final dsRNA+Silvesterol cluster	GOBP name	peptidyl-lysine modification	0.23868	2.3302e-06	6.0017e-05	6749	2049	69	5
In final dsRNA+Silvesterol cluster	GOBP name	regulation of gene expression, epigenetic	0.2377	1.8463e-08	6.9376e-07	6749	2049	97	7
In final dsRNA+Silvesterol cluster	GOBP name	histone acetylation	0.23527	0.0002315	0.0033772	6749	2049	42	3
In final dsRNA+Silvesterol cluster	GOBP name	positive regulation of ubiquitin-protein ligase activity	0.23527	1.7416e-06	4.5869e-05	6749	2049	70	5
In final dsRNA+Silvesterol cluster	GOBP name	toll-like receptor 2 signaling pathway	0.2298	0.00017295	0.0026017	6749	2049	43	3
In final dsRNA+Silvesterol cluster	GOBP name	positive regulation of ligase activity	0.22874	9.6953e-07	2.7349e-05	6749	2049	72	5
In final dsRNA+Silvesterol cluster	KEGG name	Toll-like receptor signaling pathway	0.22458	0.00012897	0.00076238	6749	2049	44	3
In final dsRNA+Silvesterol cluster	GOBP name	regulation of cell cycle arrest	0.22365	8.0572e-14	6.2443e-12	6749	2049	162	11
In final dsRNA+Silvesterol cluster	GOBP name	mRNA 3'-end processing	0.21959	3.9946e-07	1.2039e-05	6749	2049	75	5
In final dsRNA+Silvesterol cluster	GOBP name	centrosome organization	0.21959	9.602e-05	0.0015492	6749	2049	45	3
In final dsRNA+Silvesterol cluster	KEGG name	DNA replication	0.21959	0.0015702	0.0058827	6749	2049	30	2
In final dsRNA+Silvesterol cluster	GOBP name	mRNA export from nucleus	0.21959	6.1302e-06	0.00014077	6749	2049	60	4
In final dsRNA+Silvesterol cluster	GOBP name	stem cell maintenance	0.21599	4.5547e-06	0.00010921	6749	2049	61	4
In final dsRNA+Silvesterol cluster	GOBP name	toll-like receptor 9 signaling pathway	0.21481	7.137e-05	0.001205	6749	2049	46	3
In final dsRNA+Silvesterol cluster	GOMF name	microtubule motor activity	0.21481	7.137e-05	0.0011999	6749	2049	46	3
In final dsRNA+Silvesterol cluster	GOBP name	nuclear-transcribed mRNA catabolic process, exonucleolytic	0.2125	0.0011671	0.013764	6749	2049	31	2
In final dsRNA+Silvesterol cluster	GOBP name	negative regulation of ubiquitin-protein ligase activity	0.20913	2.5055e-06	6.3589e-05	6749	2049	63	4
In final dsRNA+Silvesterol cluster	GOBP name	negative regulation of ligase activity	0.20913	2.5055e-06	6.3589e-05	6749	2049	63	4
In final dsRNA+Silvesterol cluster	GOBP name	regulation of mRNA processing	0.20913	2.5055e-06	6.3589e-05	6749	2049	63	4
In final dsRNA+Silvesterol cluster	GOMF name	RNA polymerase activity	0.20586	0.0008656	0.0097608	6749	2049	32	2
In final dsRNA+Silvesterol cluster	GOMF name	DNA-directed RNA polymerase activity	0.20586	0.0008656	0.0097608	6749	2049	32	2
In final dsRNA+Silvesterol cluster	GOBP name	ncRNA processing	0.20374	2.9566e-17	3.5643e-15	6749	2049	194	12
In final dsRNA+Silvesterol cluster	KEGG name	Ribosome biogenesis in eukaryotes	0.2027	1.372e-06	1.3517e-05	6749	2049	65	4
In final dsRNA+Silvesterol cluster	GOBP name	DNA modification	0.19962	0.00064063	0.0080942	6749	2049	33	2
In final dsRNA+Silvesterol cluster	GOBP name	negative regulation of cell cycle process	0.19664	7.4816e-07	2.1433e-05	6749	2049	67	4
In final dsRNA+Silvesterol cluster	GOBP name	nuclear division	0.1949	1.5013e-15	1.432e-13	6749	2049	169	10
In final dsRNA+Silvesterol cluster	GOBP name	mitosis	0.1949	1.5013e-15	1.432e-13	6749	2049	169	10
In final dsRNA+Silvesterol cluster	GOBP name	RNA processing	0.19229	6.3064e-48	4.2107e-45	6749	2049	531	31
In final dsRNA+Silvesterol cluster	GOMF name	guanyl-nucleotide exchange factor activity	0.1915	1.4385e-08	6.6508e-07	6749	2049	86	5
In final dsRNA+Silvesterol cluster	GOBP name	microtubule organizing center organization	0.19003	1.1674e-05	0.00024868	6749	2049	52	3
In final dsRNA+Silvesterol cluster	GOBP name	mRNA catabolic process	0.18715	1.6957e-16	1.9115e-14	6749	2049	176	10
In final dsRNA+Silvesterol cluster	GOBP name	anaphase-promoting complex-dependent proteasomal ubiquitin-dependent protein catabolic process	0.18557	2.1986e-07	6.9905e-06	6749	2049	71	4
In final dsRNA+Silvesterol cluster	GOBP name	protein monoubiquitination	0.18299	0.00025679	0.0036183	6749	2049	36	2
In final dsRNA+Silvesterol cluster	GOMF name	Ras guanyl-nucleotide exchange factor activity	0.18299	6.3192e-06	0.00014608	6749	2049	54	3
In final dsRNA+Silvesterol cluster	GOBP name	regulation of translational initiation	0.17966	4.6412e-06	0.00011007	6749	2049	55	3
In final dsRNA+Silvesterol cluster	GOBP name	DNA damage response, signal transduction by p53 class mediator resulting in cell cycle arrest	0.17966	4.6412e-06	0.00011007	6749	2049	55	3
In final dsRNA+Silvesterol cluster	GOBP name	cell cycle phase	0.17709	7.2673e-18	9.415e-16	6749	2049	186	10
In final dsRNA+Silvesterol cluster	GOBP name	nucleic acid phosphodiester bond hydrolysis	0.17645	3.4051e-06	8.3022e-05	6749	2049	56	3
In final dsRNA+Silvesterol cluster	GOBP name	signal transduction involved in mitotic cell cycle G1/S checkpoint	0.17645	3.4051e-06	8.3022e-05	6749	2049	56	3
In final dsRNA+Silvesterol cluster	GOBP name	signal transduction involved in mitotic cell cycle G1/S transition DNA damage checkpoint	0.17645	3.4051e-06	8.3022e-05	6749	2049	56	3
In final dsRNA+Silvesterol cluster	GOBP name	signal transduction involved in mitotic cell cycle checkpoint	0.17645	3.4051e-06	8.3022e-05	6749	2049	56	3
In final dsRNA+Silvesterol cluster	GOBP name	signal transduction involved in G1/S transition checkpoint	0.17645	3.4051e-06	8.3022e-05	6749	2049	56	3
In final dsRNA+Silvesterol cluster	GOBP name	RNA catabolic process	0.17614	5.2925e-18	7.178e-16	6749	2049	187	10
In final dsRNA+Silvesterol cluster	GOMF name	single-stranded RNA binding	0.17336	0.00013842	0.0020645	6749	2049	38	2
In final dsRNA+Silvesterol cluster	KEGG name	Nucleotide excision repair	0.17336	0.00013842	0.00078342	6749	2049	38	2
In final dsRNA+Silvesterol cluster	GOBP name	transcription from RNA polymerase II promoter	0.17336	1.1081e-16	1.2825e-14	6749	2049	171	9
In final dsRNA+Silvesterol cluster	GOBP name	DNA repair	0.17128	4.4807e-24	8.6428e-22	6749	2049	250	13
In final dsRNA+Silvesterol cluster	GOBP name	cell cycle checkpoint	0.16978	4.7128e-10	2.2853e-08	6749	2049	97	5
In final dsRNA+Silvesterol cluster	KEGG name	RIG-I-like receptor signaling pathway	0.16891	0.0001014	0.00065194	6749	2049	39	2
In final dsRNA+Silvesterol cluster	GOBP name	ribonucleoprotein complex subunit organization	0.1683	8.9489e-14	6.874e-12	6749	2049	137	7
In final dsRNA+Silvesterol cluster	GOBP name	signal transduction involved in cell cycle checkpoint	0.16748	1.3363e-06	3.659e-05	6749	2049	59	3
In final dsRNA+Silvesterol cluster	GOBP name	signal transduction involved in DNA integrity checkpoint	0.16748	1.3363e-06	3.659e-05	6749	2049	59	3
In final dsRNA+Silvesterol cluster	GOBP name	signal transduction involved in DNA damage checkpoint	0.16748	1.3363e-06	3.659e-05	6749	2049	59	3
In final dsRNA+Silvesterol cluster	KEGG name	Base excision repair	0.16469	0.0062239	0.018813	6749	2049	20	1
In final dsRNA+Silvesterol cluster	GOMF name	RNA polymerase II transcription factor binding transcription factor activity	0.16469	7.4176e-05	0.0012396	6749	2049	40	2
In final dsRNA+Silvesterol cluster	GOBP name	mitotic cell cycle checkpoint	0.16199	7.1283e-07	2.0488e-05	6749	2049	61	3
In final dsRNA+Silvesterol cluster	GOBP name	viral transcription	0.15989	7.0668e-11	3.7402e-09	6749	2049	103	5
In final dsRNA+Silvesterol cluster	Corum	Nop56p-associated pre-rRNA complex	0.15989	7.0668e-11	2.26e-08	6749	2049	103	5
In final dsRNA+Silvesterol cluster	GOBP name	mRNA processing	0.15938	9.9245e-31	2.8715e-28	6749	2049	310	15
In final dsRNA+Silvesterol cluster	GOBP name	mRNA metabolic process	0.15822	1.4418e-45	7.822e-43	6749	2049	458	22
In final dsRNA+Silvesterol cluster	GOBP name	DNA duplex unwinding	0.15685	3.9534e-05	0.00071941	6749	2049	42	2
In final dsRNA+Silvesterol cluster	GOBP name	DNA geometric change	0.15685	3.9534e-05	0.00071941	6749	2049	42	2
In final dsRNA+Silvesterol cluster	GOBP name	DNA conformation change	0.15685	3.7888e-07	1.1499e-05	6749	2049	63	3
In final dsRNA+Silvesterol cluster	GOBP name	positive regulation of ubiquitin-protein ligase activity involved in mitotic cell cycle	0.15685	3.7888e-07	1.1499e-05	6749	2049	63	3
In final dsRNA+Silvesterol cluster	GOBP name	ribonucleoprotein complex assembly	0.15086	7.4604e-14	5.8339e-12	6749	2049	131	6
In final dsRNA+Silvesterol cluster	GOBP name	DNA damage checkpoint	0.14972	2.0968e-05	0.00041363	6749	2049	44	2
In final dsRNA+Silvesterol cluster	GOBP name	RNA splicing	0.14788	3.08e-25	6.5206e-23	6749	2049	245	11
In final dsRNA+Silvesterol cluster	GOBP name	regulation of ubiquitin-protein ligase activity involved in mitotic cell cycle	0.14748	1.0598e-07	3.5516e-06	6749	2049	67	3
In final dsRNA+Silvesterol cluster	GOBP name	telomere maintenance	0.14639	1.5244e-05	0.0003106	6749	2049	45	2
In final dsRNA+Silvesterol cluster	GOBP name	positive regulation of viral transcription	0.14321	1.1071e-05	0.00023668	6749	2049	46	2
In final dsRNA+Silvesterol cluster	GOBP name	telomere organization	0.14321	1.1071e-05	0.00023668	6749	2049	46	2
In final dsRNA+Silvesterol cluster	GOBP name	protein ubiquitination involved in ubiquitin-dependent protein catabolic process	0.14321	1.1071e-05	0.00023668	6749	2049	46	2
In final dsRNA+Silvesterol cluster	GOBP name	MyD88-independent toll-like receptor signaling pathway	0.14016	8.0316e-06	0.0001783	6749	2049	47	2
In final dsRNA+Silvesterol cluster	GOBP name	TRIF-dependent toll-like receptor signaling pathway	0.14016	8.0316e-06	0.0001783	6749	2049	47	2
In final dsRNA+Silvesterol cluster	GOBP name	regulation of chromosome segregation	0.13724	0.0017483	0.019258	6749	2049	24	1
In final dsRNA+Silvesterol cluster	GOBP name	DNA integrity checkpoint	0.13724	5.821e-06	0.0001351	6749	2049	48	2
In final dsRNA+Silvesterol cluster	GOMF name	double-stranded DNA binding	0.13724	5.821e-06	0.00013684	6749	2049	48	2
In final dsRNA+Silvesterol cluster	GOBP name	nuclear-transcribed mRNA catabolic process	0.13643	2.8508e-18	3.9911e-16	6749	2049	169	7
In final dsRNA+Silvesterol cluster	GOBP name	toll-like receptor 3 signaling pathway	0.13444	4.2149e-06	0.00010138	6749	2049	49	2
In final dsRNA+Silvesterol cluster	GOMF name	endoribonuclease activity	0.13175	0.0012666	0.013942	6749	2049	25	1
In final dsRNA+Silvesterol cluster	GOBP name	histone H4 acetylation	0.13175	0.0012666	0.014757	6749	2049	25	1
In final dsRNA+Silvesterol cluster	GOMF name	N-methyltransferase activity	0.12668	0.00091603	0.010288	6749	2049	26	1
In final dsRNA+Silvesterol cluster	GOBP name	cellular component biogenesis at cellular level	0.12429	1.1484e-06	3.1847e-05	6749	2049	53	2
In final dsRNA+Silvesterol cluster	GOBP name	rRNA processing	0.12313	2.1526e-12	1.3738e-10	6749	2049	107	4
In final dsRNA+Silvesterol cluster	GOMF name	RNA-dependent ATPase activity	0.12199	8.2799e-07	2.2741e-05	6749	2049	54	2
In final dsRNA+Silvesterol cluster	GOMF name	ATP-dependent RNA helicase activity	0.12199	8.2799e-07	2.2741e-05	6749	2049	54	2
In final dsRNA+Silvesterol cluster	KEGG name	Cell cycle - yeast	0.11977	5.9652e-07	7.2498e-06	6749	2049	55	2
In final dsRNA+Silvesterol cluster	GOMF name	RNA helicase activity	0.11977	5.9652e-07	1.7326e-05	6749	2049	55	2
In final dsRNA+Silvesterol cluster	GOBP name	rRNA metabolic process	0.11977	7.982e-13	5.4128e-11	6749	2049	110	4
In final dsRNA+Silvesterol cluster	GOBP name	stress-activated protein kinase signaling cascade	0.11977	5.9652e-07	1.7202e-05	6749	2049	55	2
In final dsRNA+Silvesterol cluster	KEGG name	Cytosolic DNA-sensing pathway	0.11358	0.00034348	0.0016939	6749	2049	29	1
In final dsRNA+Silvesterol cluster	GOBP name	negative regulation of mitosis	0.11358	0.00034348	0.0047152	6749	2049	29	1
In final dsRNA+Silvesterol cluster	GOMF name	mRNA 3'-UTR binding	0.11358	0.00034348	0.0044524	6749	2049	29	1
In final dsRNA+Silvesterol cluster	GOBP name	negative regulation of ubiquitin-protein ligase activity involved in mitotic cell cycle	0.11358	2.221e-07	7.0103e-06	6749	2049	58	2
In final dsRNA+Silvesterol cluster	GOBP name	negative regulation of nuclear division	0.11358	0.00034348	0.0047152	6749	2049	29	1
In final dsRNA+Silvesterol cluster	GOBP name	regulation of transcription elongation, DNA-dependent	0.10979	0.00024704	0.0035037	6749	2049	30	1
In final dsRNA+Silvesterol cluster	GOMF name	Rho guanyl-nucleotide exchange factor activity	0.10625	0.00017746	0.0025375	6749	2049	31	1
In final dsRNA+Silvesterol cluster	GOMF name	RNA polymerase II transcription factor binding	0.10625	0.00017746	0.0025375	6749	2049	31	1
In final dsRNA+Silvesterol cluster	KEGG name	mRNA surveillance pathway	0.10457	4.2237e-08	8.0251e-07	6749	2049	63	2
In final dsRNA+Silvesterol cluster	GOBP name	regulation of RNA splicing	0.10457	4.2237e-08	1.4843e-06	6749	2049	63	2
In final dsRNA+Silvesterol cluster	KEGG name	NOD-like receptor signaling pathway	0.099812	9.1281e-05	0.00062259	6749	2049	33	1
In final dsRNA+Silvesterol cluster	GOMF name	RNA polymerase II transcription cofactor activity	0.099812	9.1281e-05	0.0014895	6749	2049	33	1
In final dsRNA+Silvesterol cluster	GOBP name	nuclear mRNA splicing, via spliceosome	0.095197	5.6115e-21	9.1901e-19	6749	2049	173	5
In final dsRNA+Silvesterol cluster	GOBP name	RNA splicing, via transesterification reactions with bulged adenosine as nucleophile	0.095197	5.6115e-21	9.1901e-19	6749	2049	173	5
In final dsRNA+Silvesterol cluster	GOMF name	translation factor activity, nucleic acid binding	0.094109	4.0375e-09	2.24e-07	6749	2049	70	2
In final dsRNA+Silvesterol cluster	GOBP name	DNA recombination	0.093221	2.6127e-13	1.9057e-11	6749	2049	106	3
In final dsRNA+Silvesterol cluster	GOBP name	RNA splicing, via transesterification reactions	0.092523	1.0069e-21	1.7138e-19	6749	2049	178	5
In final dsRNA+Silvesterol cluster	GOBP name	stress-activated MAPK cascade	0.091494	3.3431e-05	0.00062809	6749	2049	36	1
In final dsRNA+Silvesterol cluster	Corum	PA700-20S-PA28 complex	0.091494	3.3431e-05	0.0048596	6749	2049	36	1
In final dsRNA+Silvesterol cluster	GOBP name	termination of RNA polymerase II transcription	0.089022	2.3877e-05	0.00046262	6749	2049	37	1
In final dsRNA+Silvesterol cluster	GOMF name	helicase activity	0.089022	4.7639e-14	5.2861e-12	6749	2049	111	3
In final dsRNA+Silvesterol cluster	GOBP name	RNA secondary structure unwinding	0.089022	2.3877e-05	0.00046262	6749	2049	37	1
In final dsRNA+Silvesterol cluster	GOMF name	DNA helicase activity	0.089022	2.3877e-05	0.00045679	6749	2049	37	1
In final dsRNA+Silvesterol cluster	GOMF name	purine NTP-dependent helicase activity	0.087835	7.438e-10	4.7984e-08	6749	2049	75	2
In final dsRNA+Silvesterol cluster	GOMF name	ATP-dependent helicase activity	0.087835	7.438e-10	4.7984e-08	6749	2049	75	2
In final dsRNA+Silvesterol cluster	GOBP name	double-strand break repair	0.086679	5.2961e-10	2.5258e-08	6749	2049	76	2
In final dsRNA+Silvesterol cluster	GOBP name	recombinational repair	0.084456	1.2151e-05	0.00025663	6749	2049	39	1
In final dsRNA+Silvesterol cluster	GOBP name	double-strand break repair via homologous recombination	0.084456	1.2151e-05	0.00025663	6749	2049	39	1
In final dsRNA+Silvesterol cluster	GOMF name	damaged DNA binding	0.080337	6.1662e-06	0.00014374	6749	2049	41	1
In final dsRNA+Silvesterol cluster	GOBP name	regulation of nuclear mRNA splicing, via spliceosome	0.074859	2.2181e-06	5.7472e-05	6749	2049	44	1
In final dsRNA+Silvesterol cluster	GOMF name	translation initiation factor activity	0.071604	1.1186e-06	2.9836e-05	6749	2049	46	1
In final dsRNA+Silvesterol cluster	GOMF name	DNA-dependent ATPase activity	0.071604	1.1186e-06	2.9836e-05	6749	2049	46	1
In final dsRNA+Silvesterol cluster	KEGG name	Meiosis - yeast	0.070081	7.9371e-07	8.7307e-06	6749	2049	47	1
In final dsRNA+Silvesterol cluster	GOMF name	small conjugating protein-specific protease activity	0.068621	5.629e-07	1.679e-05	6749	2049	48	1
In final dsRNA+Silvesterol cluster	GOBP name	ribonucleoprotein complex biogenesis	0.06722	3.99e-07	1.2039e-05	6749	2049	49	1
In final dsRNA+Silvesterol cluster	GOBP name	transcription elongation from RNA polymerase II promoter	0.063342	1.4171e-07	4.6416e-06	6749	2049	52	1
In final dsRNA+Silvesterol cluster	GOBP name	nucleotide-excision repair	0.05679	1.7671e-08	6.7274e-07	6749	2049	58	1
In final dsRNA+Silvesterol cluster	GOBP name	protein modification by small protein removal	0.054897	8.8019e-09	3.6038e-07	6749	2049	60	1
In final dsRNA+Silvesterol cluster	GOBP name	transcription termination, DNA-dependent	0.048438	5.3473e-10	2.5363e-08	6749	2049	68	1
In final dsRNA+Silvesterol cluster	GOBP name	transcription elongation, DNA-dependent	0.046392	1.8615e-10	9.4489e-09	6749	2049	71	1
In final dsRNA+Silvesterol cluster	KEGG name	Ribosome	0.042228	1.5726e-11	3.8029e-10	6749	2049	78	1
In final dsRNA+Silvesterol cluster	GOBP name	nuclear-transcribed mRNA catabolic process, nonsense-mediated decay	0.030498	3.5266e-16	3.5961e-14	6749	2049	108	1
In final dsRNA+Silvesterol cluster	KEGG name	Spliceosome	0.029674	1.1988e-16	1.5944e-14	6749	2049	111	1
In final dsRNA+Silvesterol cluster	GOMF name	protein tyrosine/serine/threonine phosphatase activity	0	0.0014694	0.015382	6749	2049	18	0
In final dsRNA+Silvesterol cluster	GOBP name	circadian regulation of gene expression	0	2.7006e-05	0.0005152	6749	2049	29	0
In final dsRNA+Silvesterol cluster	GOMF name	Rab guanyl-nucleotide exchange factor activity	0	0.0014694	0.015382	6749	2049	18	0
In final dsRNA+Silvesterol cluster	KEGG name	Basal transcription factors	0	3.885e-05	0.00032294	6749	2049	28	0
In final dsRNA+Silvesterol cluster	Cluster C2	+	0	2.0196e-16	2.0196e-16	6749	2049	99	0
In final dsRNA+Silvesterol cluster	KEGG name	RNA polymerase	0	0.00034387	0.0016939	6749	2049	22	0
In final dsRNA+Silvesterol cluster	Corum	40S ribosomal subunit, cytoplasmic	0	9.0678e-06	0.0014499	6749	2049	32	0
In final dsRNA+Silvesterol cluster	Corum	60S ribosomal subunit, cytoplasmic	0	7.9562e-08	1.8174e-05	6749	2049	45	0
In final dsRNA+Silvesterol cluster	Corum	C complex spliceosome	0	2.1836e-13	1.7458e-10	6749	2049	80	0
In final dsRNA+Silvesterol cluster	Corum	CDC5L complex	0	8.0385e-05	0.010711	6749	2049	26	0
In final dsRNA+Silvesterol cluster	Corum	Ribosome, cytoplasmic	0	9.4744e-13	4.575e-10	6749	2049	76	0
In final dsRNA+Silvesterol cluster	GOMF name	ubiquitin-specific protease activity	0	5.5245e-08	2.221e-06	6749	2049	46	0
In final dsRNA+Silvesterol cluster	GOBP name	telomere maintenance via semi-conservative replication	0	0.00034387	0.0047152	6749	2049	22	0
In final dsRNA+Silvesterol cluster	GOMF name	ATP-dependent DNA helicase activity	0	0.00023913	0.0032201	6749	2049	23	0
In final dsRNA+Silvesterol cluster	GOBP name	transcription-coupled nucleotide-excision repair	0	3.4204e-07	1.0528e-05	6749	2049	41	0
In final dsRNA+Silvesterol cluster	GOBP name	nucleotide-excision repair, DNA gap filling	0	0.0014694	0.016673	6749	2049	18	0
In final dsRNA+Silvesterol cluster	GOBP name	nucleotide-excision repair, DNA damage removal	0	0.0010221	0.01217	6749	2049	19	0
In final dsRNA+Silvesterol cluster	GOBP name	negative regulation of mitotic metaphase/anaphase transition	0	8.0385e-05	0.001329	6749	2049	26	0
In final dsRNA+Silvesterol cluster	GOBP name	mRNA splice site selection	0	0.00049445	0.0065424	6749	2049	21	0
In final dsRNA+Silvesterol cluster	GOBP name	mRNA capping	0	3.885e-05	0.00070994	6749	2049	28	0
In final dsRNA+Silvesterol cluster	GOBP name	mitotic recombination	0	3.885e-05	0.00070994	6749	2049	28	0
In final dsRNA+Silvesterol cluster	GOBP name	mitotic cell cycle spindle checkpoint	0	2.7006e-05	0.0005152	6749	2049	29	0
In final dsRNA+Silvesterol cluster	GOBP name	mitotic cell cycle spindle assembly checkpoint	0	8.0385e-05	0.001329	6749	2049	26	0
In final dsRNA+Silvesterol cluster	GOBP name	mismatch repair	0	0.0014694	0.016673	6749	2049	18	0
In final dsRNA+Silvesterol cluster	GOBP name	maturation of SSU-rRNA from tricistronic rRNA transcript (SSU-rRNA, 5.8S rRNA, LSU-rRNA)	0	0.00049445	0.0065424	6749	2049	21	0
In final dsRNA+Silvesterol cluster	GOBP name	maturation of SSU-rRNA	0	8.0385e-05	0.001329	6749	2049	26	0
In final dsRNA+Silvesterol cluster	GOBP name	histone mRNA metabolic process	0	0.0014694	0.016673	6749	2049	18	0
In final dsRNA+Silvesterol cluster	GOBP name	histone methylation	0	0.00049445	0.0065424	6749	2049	21	0
In final dsRNA+Silvesterol cluster	GOBP name	DNA strand elongation involved in DNA replication	0	1.3047e-05	0.00027029	6749	2049	31	0
In final dsRNA+Silvesterol cluster	GOBP name	DNA strand elongation	0	1.3047e-05	0.00027029	6749	2049	31	0
In final dsRNA+Silvesterol cluster	GOBP name	positive regulation of mRNA processing	0	0.00034387	0.0047152	6749	2049	22	0
In final dsRNA+Silvesterol cluster	GOBP name	positive regulation of RNA splicing	0	0.0014694	0.016673	6749	2049	18	0
In final dsRNA+Silvesterol cluster	GOBP name	protein deubiquitination	0	1.2834e-08	5.1572e-07	6749	2049	50	0
In final dsRNA+Silvesterol cluster	GOBP name	telomere maintenance via recombination	0	0.00016628	0.0025189	6749	2049	24	0
In final dsRNA+Silvesterol cluster	GOBP name	transcription initiation from RNA polymerase I promoter	0	0.00034387	0.0047152	6749	2049	22	0
In final dsRNA+Silvesterol cluster	GOBP name	base-excision repair	0	1.3047e-05	0.00027029	6749	2049	31	0
In final dsRNA+Silvesterol cluster	GOBP name	transcription elongation from RNA polymerase I promoter	0	0.00049445	0.0065424	6749	2049	21	0
In final dsRNA+Silvesterol cluster	GOBP name	termination of RNA polymerase I transcription	0	0.00071093	0.0088917	6749	2049	20	0
In final dsRNA+Silvesterol cluster	GOBP name	telomere maintenance via telomere lengthening	0	3.885e-05	0.00070994	6749	2049	28	0
In final dsRNA+Silvesterol cluster	GOBP name	DNA excision	0	0.0010221	0.01217	6749	2049	19	0
In final dsRNA+Silvesterol cluster	GOBP name	spindle checkpoint	0	9.0678e-06	0.00019926	6749	2049	32	0
In final dsRNA+Silvesterol cluster	GOBP name	regulation of alternative nuclear mRNA splicing, via spliceosome	0	0.00071093	0.0088917	6749	2049	20	0
In final dsRNA+Silvesterol cluster	GOBP name	spindle assembly checkpoint	0	5.5886e-05	0.00098314	6749	2049	27	0
In final dsRNA+Silvesterol cluster	GOBP name	snRNA metabolic process	0	0.0010221	0.01217	6749	2049	19	0
In final dsRNA+Silvesterol cluster	GOBP name	RNA capping	0	2.7006e-05	0.0005152	6749	2049	29	0
In final dsRNA+Silvesterol cluster	GOBP name	regulation of mitotic metaphase/anaphase transition	0	3.0429e-06	7.5897e-05	6749	2049	35	0
In final dsRNA+Silvesterol cluster	GOBP name	regulation of circadian rhythm	0	9.0678e-06	0.00019926	6749	2049	32	0
In final dsRNA+Silvesterol cluster	Corum	Spliceosome	0	4.5113e-21	7.2135e-18	6749	2049	128	0
In final dsRNA+Silvesterol cluster	Corum	TRBP containing complex (DICER, RPL7A, EIF6, MOV10 and subunits of the 60S ribosomal particle)	0	0.00016628	0.018991	6749	2049	24	0

## Sheet: 4. silvestrol
Selection column	Category column	Category value	Enrichment factor	P value	Benj. Hoch. FDR	Total size	Selection size	Category size	Intersection size
In final Silvesterol only cluster	Corum	Ubiquilin-proteasome complex	8.9391	1.9256e-06	0.00019244	6749	755	6	6
In final Silvesterol only cluster	Corum	COP9 signalosome complex	8.9391	2.1389e-07	2.4429e-05	6749	755	7	7
In final Silvesterol only cluster	Corum	40S ribosomal subunit, cytoplasmic	8.9391	2.001e-31	7.9989e-29	6749	755	32	32
In final Silvesterol only cluster	GOMF name	calmodulin-dependent protein phosphatase activity	8.9391	0.00015551	0.013072	6749	755	4	4
In final Silvesterol only cluster	GOBP name	CRD-mediated mRNA stabilization	8.9391	1.7315e-05	0.0007056	6749	755	5	5
In final Silvesterol only cluster	Corum	Ribosome, cytoplasmic	8.5862	7.4022e-67	1.1836e-63	6749	755	76	73
In final Silvesterol only cluster	KEGG name	Ribosome	8.4807	1.3783e-66	3.6664e-64	6749	755	78	74
In final Silvesterol only cluster	Corum	60S ribosomal subunit, cytoplasmic	8.3431	4.0009e-37	2.1325e-34	6749	755	45	42
In final Silvesterol only cluster	Corum	20S proteasome	8.3006	4.8814e-12	8.6726e-10	6749	755	14	13
In final Silvesterol only cluster	Corum	TRBP containing complex (DICER, RPL7A, EIF6, MOV10 and subunits of the 60S ribosomal particle)	8.1942	1.9633e-19	5.2321e-17	6749	755	24	22
In final Silvesterol only cluster	GOBP name	ribosomal small subunit biogenesis	8.1264	2.8477e-09	1.9014e-07	6749	755	11	10
In final Silvesterol only cluster	Corum	26S proteasome	8.1264	1.3781e-17	3.148e-15	6749	755	22	20
In final Silvesterol only cluster	GOBP name	cullin deneddylation	7.9458	1.8991e-07	1.0499e-05	6749	755	9	8
In final Silvesterol only cluster	GOMF name	threonine-type endopeptidase activity	7.8874	5.1169e-13	2.3657e-10	6749	755	17	15
In final Silvesterol only cluster	GOMF name	threonine-type peptidase activity	7.8874	5.1169e-13	2.3657e-10	6749	755	17	15
In final Silvesterol only cluster	Corum	PA28-20S proteasome	7.8217	4.1024e-12	8.1996e-10	6749	755	16	14
In final Silvesterol only cluster	Corum	CNS-P53 complex	7.8217	1.5213e-06	0.00016217	6749	755	8	7
In final Silvesterol only cluster	Corum	PA28gamma-20S proteasome	7.7472	3.2577e-11	5.2091e-09	6749	755	15	13
In final Silvesterol only cluster	GOBP name	positive regulation of RNA polymerase II transcriptional preinitiation complex assembly	7.6621	1.1982e-05	0.00049525	6749	755	7	6
In final Silvesterol only cluster	GOMF name	calcium-dependent protein serine/threonine phosphatase activity	7.4492	9.2335e-05	0.0088324	6749	755	6	5
In final Silvesterol only cluster	Corum	PA700-20S-PA28 complex	7.2009	5.9701e-22	1.9092e-19	6749	755	36	29
In final Silvesterol only cluster	GOBP name	proteasomal ubiquitin-independent protein catabolic process	7.1513	1.5879e-12	1.4508e-10	6749	755	20	16
In final Silvesterol only cluster	KEGG name	Proteasome	7.1513	6.1846e-24	8.2255e-22	6749	755	40	32
In final Silvesterol only cluster	GOBP name	regulation of RNA polymerase II transcriptional preinitiation complex assembly	6.9526	6.0861e-06	0.00026681	6749	755	9	7
In final Silvesterol only cluster	Corum	DNA-PK-Ku-eIF2-NF90-NF45 complex	6.9526	6.0861e-06	0.00057245	6749	755	9	7
In final Silvesterol only cluster	Corum	TNF-alpha/NF-kappa B signaling complex 6	6.8762	5.8571e-08	7.2043e-06	6749	755	13	10
In final Silvesterol only cluster	GOBP name	nuclear-transcribed mRNA catabolic process, nonsense-mediated decay	6.7871	7.2623e-57	3.1518e-53	6749	755	108	82
In final Silvesterol only cluster	GOBP name	SRP-dependent cotranslational protein targeting to membrane	6.7264	3.3872e-52	7.3502e-49	6749	755	101	76
In final Silvesterol only cluster	GOBP name	cytoplasmic translation	6.7043	4.2603e-05	0.0016078	6749	755	8	6
In final Silvesterol only cluster	Corum	PA700 complex	6.7043	4.1131e-11	5.9789e-09	6749	755	20	15
In final Silvesterol only cluster	GOBP name	viral transcription	6.6826	1.6303e-52	4.717e-49	6749	755	103	77
In final Silvesterol only cluster	Corum	Nop56p-associated pre-rRNA complex	6.5958	4.0865e-51	3.2672e-48	6749	755	103	76
In final Silvesterol only cluster	GOBP name	cotranslational protein targeting to membrane	6.5958	4.0865e-51	5.0673e-48	6749	755	103	76
In final Silvesterol only cluster	GOBP name	protein targeting to ER	6.5553	1.8989e-51	2.747e-48	6749	755	105	77
In final Silvesterol only cluster	GOBP name	establishment of protein localization in endoplasmic reticulum	6.5553	1.8989e-51	2.747e-48	6749	755	105	77
In final Silvesterol only cluster	GOBP name	protein deneddylation	6.5011	2.7526e-06	0.00012777	6749	755	11	8
In final Silvesterol only cluster	GOBP name	regulation of cellular amino acid metabolic process	6.5011	1.0748e-21	2.9153e-19	6749	755	44	32
In final Silvesterol only cluster	Corum	SMN1-SIP1-SNRP complex	6.3851	0.00028723	0.016403	6749	755	7	5
In final Silvesterol only cluster	GOBP name	ribosomal small subunit assembly	6.2574	1.8036e-05	0.00072814	6749	755	10	7
In final Silvesterol only cluster	Corum	CSA complex	6.2574	1.8036e-05	0.0015178	6749	755	10	7
In final Silvesterol only cluster	GOMF name	TBP-class protein binding	5.9594	0.00011361	0.010505	6749	755	9	6
In final Silvesterol only cluster	GOBP name	regulation of cellular amine metabolic process	5.8378	1.8718e-19	3.9626e-17	6749	755	49	32
In final Silvesterol only cluster	GOBP name	ribosomal large subunit biogenesis	5.7465	2.928e-06	0.00013519	6749	755	14	9
In final Silvesterol only cluster	Corum	DDB2 complex	5.6885	4.4093e-05	0.0030654	6749	755	11	7
In final Silvesterol only cluster	Corum	CSA-POLIIa complex	5.6885	4.4093e-05	0.0030654	6749	755	11	7
In final Silvesterol only cluster	GOBP name	regulation of transcription initiation from RNA polymerase II promoter	5.6885	4.4093e-05	0.0016426	6749	755	11	7
In final Silvesterol only cluster	GOBP name	viral infectious cycle	5.5697	1.6142e-45	1.7514e-42	6749	755	130	81
In final Silvesterol only cluster	GOBP name	DNA damage response, signal transduction by p53 class mediator resulting in cell cycle arrest	5.526	1.7875e-19	3.8789e-17	6749	755	55	34
In final Silvesterol only cluster	Corum	DGCR8 multiprotein complex	5.501	1.6973e-05	0.0015078	6749	755	13	8
In final Silvesterol only cluster	GOBP name	signal transduction involved in mitotic cell cycle G1/S checkpoint	5.4273	4.06e-19	7.661e-17	6749	755	56	34
In final Silvesterol only cluster	GOBP name	signal transduction involved in mitotic cell cycle G1/S transition DNA damage checkpoint	5.4273	4.06e-19	7.661e-17	6749	755	56	34
In final Silvesterol only cluster	GOBP name	signal transduction involved in mitotic cell cycle checkpoint	5.4273	4.06e-19	7.661e-17	6749	755	56	34
In final Silvesterol only cluster	GOBP name	signal transduction involved in G1/S transition checkpoint	5.4273	4.06e-19	7.661e-17	6749	755	56	34
In final Silvesterol only cluster	GOBP name	negative regulation of ubiquitin-protein ligase activity involved in mitotic cell cycle	5.3943	1.6029e-19	3.5675e-17	6749	755	58	35
In final Silvesterol only cluster	Corum	12S U11 snRNP	5.3634	0.00025246	0.014951	6749	755	10	6
In final Silvesterol only cluster	Corum	eIF3 complex (EIF3S6, EIF3S5, EIF3S4, EIF3S3, EIF3S6IP, EIF3S2, EIF3S9, EIF3S12, EIF3S10, EIF3S8, EIF3S1, EIF3S7)	5.2145	9.4075e-05	0.0062678	6749	755	12	7
In final Silvesterol only cluster	GOBP name	protein targeting to membrane	5.1648	2.0449e-40	1.775e-37	6749	755	135	78
In final Silvesterol only cluster	GOBP name	signal transduction involved in DNA integrity checkpoint	5.1513	4.0764e-18	6.5524e-16	6749	755	59	34
In final Silvesterol only cluster	GOBP name	signal transduction involved in DNA damage checkpoint	5.1513	4.0764e-18	6.5524e-16	6749	755	59	34
In final Silvesterol only cluster	GOBP name	signal transduction involved in cell cycle checkpoint	5.1513	4.0764e-18	6.5524e-16	6749	755	59	34
In final Silvesterol only cluster	GOMF name	structural constituent of ribosome	5.079	3.5889e-38	4.9778e-35	6749	755	132	75
In final Silvesterol only cluster	GOBP name	positive regulation of cell cycle arrest	4.9824	1.6918e-17	2.5319e-15	6749	755	61	34
In final Silvesterol only cluster	GOBP name	negative regulation of ubiquitin-protein ligase activity	4.9662	6.4868e-18	1.0055e-15	6749	755	63	35
In final Silvesterol only cluster	GOBP name	negative regulation of ligase activity	4.9662	6.4868e-18	1.0055e-15	6749	755	63	35
In final Silvesterol only cluster	GOBP name	positive regulation of ubiquitin-protein ligase activity involved in mitotic cell cycle	4.8243	6.4781e-17	9.3717e-15	6749	755	63	34
In final Silvesterol only cluster	Corum	eIF3 complex (EIF3S6, EIF3S5, EIF3S4, EIF3S3, EIF3S6IP, EIF3S2, EIF3S9, EIF3S12, EIF3S10, EIF3S8, EIF3S1, EIF3S7, PCID1)	4.8133	0.0001812	0.011438	6749	755	13	7
In final Silvesterol only cluster	GOBP name	regulation of ubiquitin-protein ligase activity involved in mitotic cell cycle	4.6697	8.7646e-17	1.2472e-14	6749	755	67	35
In final Silvesterol only cluster	GOBP name	anaphase-promoting complex-dependent proteasomal ubiquitin-dependent protein catabolic process	4.6584	1.2632e-17	1.9237e-15	6749	755	71	37
In final Silvesterol only cluster	GOBP name	antigen processing and presentation of exogenous peptide antigen via MHC class I, TAP-dependent	4.6092	1.117e-15	1.4472e-13	6749	755	64	33
In final Silvesterol only cluster	GOBP name	nuclear-transcribed mRNA catabolic process	4.5489	1.1201e-38	7.4788e-36	6749	755	169	86
In final Silvesterol only cluster	GOBP name	antigen processing and presentation of exogenous peptide antigen via MHC class I	4.5383	2.0239e-15	2.5097e-13	6749	755	65	33
In final Silvesterol only cluster	GOBP name	formation of translation preinitiation complex	4.4695	0.00011929	0.0039861	6749	755	16	8
In final Silvesterol only cluster	GOBP name	mRNA stabilization	4.4695	6.2603e-06	0.0002717	6749	755	22	11
In final Silvesterol only cluster	GOBP name	positive regulation of ubiquitin-protein ligase activity	4.4695	5.2067e-16	7.1737e-14	6749	755	70	35
In final Silvesterol only cluster	GOMF name	translation elongation factor activity	4.4695	0.00011929	0.010674	6749	755	16	8
In final Silvesterol only cluster	GOBP name	RNA stabilization	4.4695	6.2603e-06	0.0002717	6749	755	22	11
In final Silvesterol only cluster	GOBP name	mRNA catabolic process	4.4187	7.6272e-38	4.7289e-35	6749	755	176	87
In final Silvesterol only cluster	GOBP name	RNA catabolic process	4.3978	8.4508e-40	6.6684e-37	6749	755	187	92
In final Silvesterol only cluster	GOBP name	translational termination	4.3534	4.1176e-32	1.6246e-29	6749	755	154	75
In final Silvesterol only cluster	GOBP name	positive regulation of ligase activity	4.3454	1.5906e-15	2.0304e-13	6749	755	72	35
In final Silvesterol only cluster	GOBP name	regulation of mRNA stability	4.3418	3.2055e-08	1.8928e-06	6749	755	35	17
In final Silvesterol only cluster	GOBP name	translational elongation	4.3324	1.305e-33	6.2929e-31	6749	755	163	79
In final Silvesterol only cluster	GOBP name	DNA damage response, signal transduction by p53 class mediator	4.2908	1.037e-15	1.3639e-13	6749	755	75	36
In final Silvesterol only cluster	GOBP name	viral reproductive process	4.2731	2.1422e-36	1.2396e-33	6749	755	182	87
In final Silvesterol only cluster	Corum	Large Drosha complex	4.2567	2.8268e-05	0.00226	6749	755	21	10
In final Silvesterol only cluster	GOBP name	antigen processing and presentation of peptide antigen via MHC class I	4.2461	2.5458e-16	3.5642e-14	6749	755	80	38
In final Silvesterol only cluster	GOBP name	ribonucleoprotein complex biogenesis	4.1959	2.8311e-10	2.1368e-08	6749	755	49	23
In final Silvesterol only cluster	GOBP name	clathrin-mediated endocytosis	4.1716	0.00053695	0.015962	6749	755	15	7
In final Silvesterol only cluster	GOMF name	rRNA binding	4.1257	6.6716e-06	0.00092535	6749	755	26	12
In final Silvesterol only cluster	GOBP name	termination of RNA polymerase II transcription	4.1071	8.9015e-08	5.0172e-06	6749	755	37	17
In final Silvesterol only cluster	GOBP name	negative regulation of canonical Wnt receptor signaling pathway	4.0833	3.0637e-15	3.7455e-13	6749	755	81	37
In final Silvesterol only cluster	GOBP name	cellular protein complex disassembly	4.0538	1.0998e-30	4.1506e-28	6749	755	172	78
In final Silvesterol only cluster	GOBP name	positive regulation of canonical Wnt receptor signaling pathway	4.0524	5.4418e-14	5.9044e-12	6749	755	75	34
In final Silvesterol only cluster	GOBP name	translational initiation	4.034	2.256e-34	1.1519e-31	6749	755	195	88
In final Silvesterol only cluster	GOBP name	protein complex disassembly	4.0303	1.7967e-30	6.4979e-28	6749	755	173	78
In final Silvesterol only cluster	GOBP name	regulation of ubiquitin-protein ligase activity	3.9729	2.0846e-14	2.4126e-12	6749	755	81	36
In final Silvesterol only cluster	GOBP name	establishment of protein localization to organelle	3.9191	1.4728e-33	6.7282e-31	6749	755	203	89
In final Silvesterol only cluster	GOBP name	cellular component biogenesis at cellular level	3.8792	1.9041e-09	1.3222e-07	6749	755	53	23
In final Silvesterol only cluster	GOBP name	signal transduction by p53 class mediator	3.8772	5.2234e-14	5.7391e-12	6749	755	83	36
In final Silvesterol only cluster	GOBP name	regulation of ligase activity	3.8772	5.2234e-14	5.7391e-12	6749	755	83	36
In final Silvesterol only cluster	GOBP name	cellular process involved in reproduction	3.819	3.1541e-33	1.3689e-30	6749	755	213	91
In final Silvesterol only cluster	GOBP name	regulation of cellular ketone metabolic process	3.7991	5.3875e-13	5.196e-11	6749	755	80	34
In final Silvesterol only cluster	GOBP name	regulation of RNA stability	3.7991	3.5012e-07	1.7983e-05	6749	755	40	17
In final Silvesterol only cluster	Corum	CDC5L complex	3.7819	4.2899e-05	0.0030654	6749	755	26	11
In final Silvesterol only cluster	GOBP name	stimulatory C-type lectin receptor signaling pathway	3.7743	2.9494e-14	3.3248e-12	6749	755	90	38
In final Silvesterol only cluster	GOBP name	innate immune response activating cell surface receptor signaling pathway	3.7743	2.9494e-14	3.3248e-12	6749	755	90	38
In final Silvesterol only cluster	GOBP name	negative regulation of RNA splicing	3.7638	0.00049226	0.014785	6749	755	19	8
In final Silvesterol only cluster	GOBP name	negative regulation of protein ubiquitination	3.7585	7.5644e-14	8.1061e-12	6749	755	88	37
In final Silvesterol only cluster	GOBP name	negative regulation of Wnt receptor signaling pathway	3.7486	1.7644e-14	2.0696e-12	6749	755	93	39
In final Silvesterol only cluster	GOBP name	cellular macromolecular complex disassembly	3.7168	6.3252e-28	2.1116e-25	6749	755	190	79
In final Silvesterol only cluster	GOBP name	positive regulation of cell cycle process	3.6989	2.9469e-13	2.9068e-11	6749	755	87	36
In final Silvesterol only cluster	GOBP name	macromolecular complex disassembly	3.6973	9.675e-28	2.9992e-25	6749	755	191	79
In final Silvesterol only cluster	GOBP name	positive regulation of Wnt receptor signaling pathway	3.6158	6.6644e-13	6.2877e-11	6749	755	89	36
In final Silvesterol only cluster	GOBP name	translation	3.5756	6.3707e-35	3.4561e-32	6749	755	260	104
In final Silvesterol only cluster	GOMF name	heat shock protein binding	3.4763	1.2559e-05	0.0014516	6749	755	36	14
In final Silvesterol only cluster	GOBP name	negative regulation of protein polymerization	3.4603	5.4269e-05	0.0019792	6749	755	31	12
In final Silvesterol only cluster	GOBP name	positive regulation of protein ubiquitination	3.4179	6.1267e-13	5.844e-11	6749	755	102	39
In final Silvesterol only cluster	GOMF name	mRNA 3'-UTR binding	3.3907	0.00013511	0.011713	6749	755	29	11
In final Silvesterol only cluster	GOMF name	translation factor activity, nucleic acid binding	3.3202	8.8252e-09	2.4481e-06	6749	755	70	26
In final Silvesterol only cluster	GOBP name	G1/S transition of mitotic cell cycle	3.2723	8.3439e-13	7.7876e-11	6749	755	112	41
In final Silvesterol only cluster	GOBP name	signal transduction in response to DNA damage	3.228	4.9343e-12	4.3704e-10	6749	755	108	39
In final Silvesterol only cluster	GOBP name	'de novo' posttranslational protein folding	3.2089	3.5133e-05	0.0013554	6749	755	39	14
In final Silvesterol only cluster	GOBP name	immune response-activating cell surface receptor signaling pathway	3.2089	9.348e-13	8.6319e-11	6749	755	117	42
In final Silvesterol only cluster	GOBP name	antigen processing and presentation of exogenous peptide antigen	3.1876	1.0081e-13	1.0671e-11	6749	755	129	46
In final Silvesterol only cluster	GOBP name	immune response-regulating cell surface receptor signaling pathway	3.155	1.7867e-12	1.6154e-10	6749	755	119	42
In final Silvesterol only cluster	GOBP name	antigen processing and presentation of exogenous antigen	3.1389	1.917e-13	1.9576e-11	6749	755	131	46
In final Silvesterol only cluster	GOMF name	mRNA binding	3.1243	9.451e-11	3.2771e-08	6749	755	103	36
In final Silvesterol only cluster	GOBP name	'de novo' protein folding	3.1183	2.7447e-05	0.0010829	6749	755	43	15
In final Silvesterol only cluster	GOBP name	regulation of canonical Wnt receptor signaling pathway	3.1164	3.1111e-11	2.5718e-09	6749	755	109	38
In final Silvesterol only cluster	GOBP name	antigen processing and presentation of peptide antigen	3.1121	1.5009e-13	1.5696e-11	6749	755	135	47
In final Silvesterol only cluster	GOMF name	translation initiation factor activity	3.1092	1.5689e-05	0.0017409	6749	755	46	16
In final Silvesterol only cluster	GOBP name	mRNA metabolic process	3.0838	7.6076e-44	7.3371e-41	6749	755	458	158
In final Silvesterol only cluster	GOBP name	cellular component biogenesis	3.0686	3.2001e-07	1.6534e-05	6749	755	67	23
In final Silvesterol only cluster	GOMF name	structural molecule activity	3.0581	3.7919e-28	2.6297e-25	6749	755	304	104
In final Silvesterol only cluster	GOBP name	gene expression	3.0407	2.0055e-60	1.7407e-56	6749	755	635	216
In final Silvesterol only cluster	GOBP name	protein targeting	3.0381	7.0442e-28	2.2646e-25	6749	755	306	104
In final Silvesterol only cluster	GOBP name	viral reproduction	3.0281	2.8878e-39	2.0889e-36	6749	755	431	146
In final Silvesterol only cluster	Corum	C complex spliceosome	3.0169	4.6873e-08	6.2459e-06	6749	755	80	27
In final Silvesterol only cluster	GOMF name	RNA binding	2.9964	4.8322e-48	1.3404e-44	6749	755	534	179
In final Silvesterol only cluster	GOBP name	positive regulation of translation	2.9104	0.0001143	0.0038605	6749	755	43	14
In final Silvesterol only cluster	GOBP name	protein polyubiquitination	2.8501	2.6192e-11	2.2073e-09	6749	755	138	44
In final Silvesterol only cluster	GOBP name	ribonucleoprotein complex assembly	2.7977	2.3501e-10	1.7893e-08	6749	755	131	41
In final Silvesterol only cluster	GOBP name	antigen processing and presentation	2.7824	1.4133e-11	1.2027e-09	6749	755	151	47
In final Silvesterol only cluster	GOBP name	transcription termination, DNA-dependent	2.7606	6.628e-06	0.00028623	6749	755	68	21
In final Silvesterol only cluster	GOBP name	negative regulation of protein complex assembly	2.7365	0.00014146	0.004651	6749	755	49	15
In final Silvesterol only cluster	GOMF name	structural constituent of cytoskeleton	2.7136	5.9789e-05	0.0059233	6749	755	56	17
In final Silvesterol only cluster	GOBP name	negative regulation of translation	2.6986	0.00010366	0.0035146	6749	755	53	16
In final Silvesterol only cluster	GOBP name	regulation of RNA splicing	2.6959	2.5361e-05	0.0010052	6749	755	63	19
In final Silvesterol only cluster	GOBP name	cellular macromolecule catabolic process	2.6945	3.4579e-33	1.4293e-30	6749	755	491	148
In final Silvesterol only cluster	GOBP name	ribonucleoprotein complex subunit organization	2.6752	1.0499e-09	7.6584e-08	6749	755	137	41
In final Silvesterol only cluster	GOBP name	regulation of protein ubiquitination	2.6693	4.4601e-10	3.3089e-08	6749	755	144	43
In final Silvesterol only cluster	GOBP name	RNA splicing, via transesterification reactions	2.6616	4.7409e-12	4.2423e-10	6749	755	178	53
In final Silvesterol only cluster	GOBP name	cellular component disassembly at cellular level	2.6591	1.5733e-20	3.9019e-18	6749	755	316	94
In final Silvesterol only cluster	GOBP name	cellular component disassembly	2.6507	2.0067e-20	4.8385e-18	6749	755	317	94
In final Silvesterol only cluster	GOBP name	regulation of nuclear mRNA splicing, via spliceosome	2.6411	0.00054129	0.016036	6749	755	44	13
In final Silvesterol only cluster	GOBP name	regulation of Wnt receptor signaling pathway	2.6367	1.6858e-09	1.18e-07	6749	755	139	41
In final Silvesterol only cluster	GOBP name	mRNA 3'-end processing	2.6221	9.9706e-06	0.00042012	6749	755	75	22
In final Silvesterol only cluster	GOBP name	innate immune response-activating signal transduction	2.6179	2.1264e-09	1.4649e-07	6749	755	140	41
In final Silvesterol only cluster	GOBP name	regulation of cell cycle arrest	2.5934	2.0328e-10	1.5615e-08	6749	755	162	47
In final Silvesterol only cluster	GOBP name	RNA splicing, via transesterification reactions with bulged adenosine as nucleophile	2.5835	6.2464e-11	5.0202e-09	6749	755	173	50
In final Silvesterol only cluster	GOBP name	nuclear mRNA splicing, via spliceosome	2.5835	6.2464e-11	5.0202e-09	6749	755	173	50
In final Silvesterol only cluster	GOBP name	osteoblast differentiation	2.5786	0.0002832	0.0089063	6749	755	52	15
In final Silvesterol only cluster	GOBP name	regulation of translation	2.5472	2.9875e-11	2.4934e-09	6749	755	186	53
In final Silvesterol only cluster	GOBP name	activation of innate immune response	2.5452	5.2292e-09	3.3873e-07	6749	755	144	41
In final Silvesterol only cluster	GOBP name	positive regulation of innate immune response	2.5141	1.4531e-09	1.0424e-07	6749	755	160	45
In final Silvesterol only cluster	GOBP name	RNA 3'-end processing	2.4558	9.0343e-06	0.00038821	6749	755	91	25
In final Silvesterol only cluster	GOBP name	negative regulation of cytoskeleton organization	2.451	0.0002238	0.0071683	6749	755	62	17
In final Silvesterol only cluster	GOBP name	macromolecule catabolic process	2.4438	7.85e-29	2.7255e-26	6749	755	556	152
In final Silvesterol only cluster	GOBP name	rRNA metabolic process	2.4379	1.4665e-06	7.2741e-05	6749	755	110	30
In final Silvesterol only cluster	GOBP name	negative regulation of protein modification process	2.4379	1.343e-08	8.2676e-07	6749	755	154	42
In final Silvesterol only cluster	GOBP name	rRNA processing	2.4227	2.4756e-06	0.00011678	6749	755	107	29
In final Silvesterol only cluster	GOBP name	receptor-mediated endocytosis	2.4067	6.0265e-05	0.0021705	6749	755	78	21
In final Silvesterol only cluster	GOBP name	immune response-activating signal transduction	2.3838	1.2698e-08	7.8725e-07	6749	755	165	44
In final Silvesterol only cluster	GOBP name	protein modification by small protein removal	2.3838	0.00046057	0.014126	6749	755	60	16
In final Silvesterol only cluster	GOBP name	immune response-regulating signaling pathway	2.3552	1.8664e-08	1.1329e-06	6749	755	167	44
In final Silvesterol only cluster	KEGG name	Spliceosome	2.3354	5.3345e-06	0.00047299	6749	755	111	29
In final Silvesterol only cluster	GOBP name	cellular macromolecular complex subunit organization	2.3268	5.4876e-24	1.6425e-21	6749	755	534	139
In final Silvesterol only cluster	GOBP name	RNA splicing	2.2986	4.9718e-11	4.0712e-09	6749	755	245	63
In final Silvesterol only cluster	GOBP name	regulation of innate immune response	2.2945	1.0526e-08	6.5729e-07	6749	755	187	48
In final Silvesterol only cluster	GOBP name	negative regulation of cellular protein metabolic process	2.2921	1.6312e-10	1.2642e-08	6749	755	234	60
In final Silvesterol only cluster	GOBP name	activation of immune response	2.2735	5.6354e-08	3.2394e-06	6749	755	173	44
In final Silvesterol only cluster	GOBP name	positive regulation of defense response	2.2473	5.7677e-08	3.2937e-06	6749	755	179	45
In final Silvesterol only cluster	GOBP name	intracellular protein transport	2.2303	7.7222e-20	1.7639e-17	6749	755	501	125
In final Silvesterol only cluster	GOBP name	reproductive process	2.23	9.9392e-19	1.7973e-16	6749	755	473	118
In final Silvesterol only cluster	GOBP name	negative regulation of protein metabolic process	2.2258	2.8985e-10	2.1688e-08	6749	755	249	62
In final Silvesterol only cluster	GOBP name	proteasomal protein catabolic process	2.2126	1.8577e-08	1.1329e-06	6749	755	202	50
In final Silvesterol only cluster	GOBP name	proteasomal ubiquitin-dependent protein catabolic process	2.2122	2.5841e-08	1.5469e-06	6749	755	198	49
In final Silvesterol only cluster	GOBP name	cellular response to heat	2.123	0.00065859	0.018867	6749	755	80	19
In final Silvesterol only cluster	GOMF name	actin binding	2.1033	0.00017402	0.014198	6749	755	102	24
In final Silvesterol only cluster	GOBP name	positive regulation of immune response	2.0728	2.8303e-07	1.4711e-05	6749	755	207	48
In final Silvesterol only cluster	GOBP name	nuclear export	2.0701	0.00038615	0.011971	6749	755	95	22
In final Silvesterol only cluster	GOBP name	mRNA processing	2.0473	7.7046e-10	5.6675e-08	6749	755	310	71
In final Silvesterol only cluster	GOBP name	regulation of protein complex assembly	2.0376	4.3657e-05	0.0016334	6749	755	136	31
In final Silvesterol only cluster	GOMF name	nucleic acid binding	2.0054	6.3994e-33	5.9173e-30	6749	755	1101	247
In final Silvesterol only cluster	KEGG name	RNA transport	2.0024	0.00013065	0.0086882	6749	755	125	28
In final Silvesterol only cluster	GOBP name	posttranscriptional regulation of gene expression	1.9897	4.6653e-09	3.0447e-07	6749	755	310	69
In final Silvesterol only cluster	GOBP name	mRNA transport	1.9769	0.0005593	0.016346	6749	755	104	23
In final Silvesterol only cluster	GOBP name	positive regulation of cellular protein metabolic process	1.9682	3.4912e-09	2.2957e-07	6749	755	327	72
In final Silvesterol only cluster	GOBP name	nucleocytoplasmic transport	1.9536	5.9813e-05	0.0021632	6749	755	151	33
In final Silvesterol only cluster	GOBP name	innate immune response	1.9513	3.1265e-09	2.0716e-07	6749	755	339	74
In final Silvesterol only cluster	GOBP name	apoptosis	1.9499	1.5423e-09	1.0973e-07	6749	755	353	77
In final Silvesterol only cluster	GOBP name	regulation of cell cycle process	1.9478	2.6661e-07	1.4025e-05	6749	755	257	56
In final Silvesterol only cluster	GOBP name	ubiquitin-dependent protein catabolic process	1.9464	4.4077e-07	2.2244e-05	6749	755	248	54
In final Silvesterol only cluster	GOBP name	transcription from RNA polymerase II promoter	1.9342	2.8646e-05	0.00112	6749	755	171	37
In final Silvesterol only cluster	GOBP name	nuclear transport	1.928	7.7256e-05	0.002726	6749	755	153	33
In final Silvesterol only cluster	GOBP name	programmed cell death	1.9208	2.4564e-09	1.6658e-07	6749	755	363	78
In final Silvesterol only cluster	GOBP name	modification-dependent protein catabolic process	1.893	1.0725e-06	5.3501e-05	6749	755	255	54
In final Silvesterol only cluster	GOBP name	cellular catabolic process	1.886	1.2614e-18	2.2345e-16	6749	755	801	169
In final Silvesterol only cluster	GOBP name	RNA biosynthetic process	1.8847	2.7411e-19	5.6649e-17	6749	755	830	175
In final Silvesterol only cluster	GOBP name	protein complex subunit organization	1.8835	2.1142e-13	2.1107e-11	6749	755	579	122
In final Silvesterol only cluster	GOBP name	positive regulation of protein metabolic process	1.8806	8.1998e-09	5.2722e-07	6749	755	366	77
In final Silvesterol only cluster	GOBP name	positive regulation of protein modification process	1.8726	1.8643e-06	9.091e-05	6749	755	253	53
In final Silvesterol only cluster	GOBP name	RNA processing	1.8686	5.0252e-12	4.4059e-10	6749	755	531	111
In final Silvesterol only cluster	GOBP name	modification-dependent macromolecule catabolic process	1.8566	1.9599e-06	9.5038e-05	6749	755	260	54
In final Silvesterol only cluster	GOBP name	ncRNA processing	1.8431	4.3103e-05	0.0016196	6749	755	194	40
In final Silvesterol only cluster	GOBP name	ncRNA metabolic process	1.8277	2.5807e-06	0.00012043	6749	755	269	55
In final Silvesterol only cluster	GOBP name	proteolysis involved in cellular protein catabolic process	1.827	2.1365e-06	0.0001019	6749	755	274	56
In final Silvesterol only cluster	GOBP name	mitotic cell cycle	1.8204	2.6391e-07	1.3968e-05	6749	755	329	67
In final Silvesterol only cluster	GOBP name	cell death	1.8201	2.3239e-08	1.4008e-06	6749	755	388	79
In final Silvesterol only cluster	GOBP name	cellular macromolecular complex assembly	1.819	1.4847e-07	8.261e-06	6749	755	344	70
In final Silvesterol only cluster	GOBP name	negative regulation of catalytic activity	1.8167	6.3442e-07	3.1831e-05	6749	755	310	63
In final Silvesterol only cluster	GOBP name	death	1.8061	3.2713e-08	1.9186e-06	6749	755	391	79
In final Silvesterol only cluster	GOBP name	membrane invagination	1.8059	6.7488e-05	0.0024107	6749	755	198	40
In final Silvesterol only cluster	GOBP name	macromolecular complex subunit organization	1.7947	3.3423e-15	4.0294e-13	6749	755	782	157
In final Silvesterol only cluster	GOBP name	immune response	1.7878	5.1133e-08	2.9589e-06	6749	755	395	79
In final Silvesterol only cluster	GOBP name	endocytosis	1.7593	0.00020098	0.006485	6749	755	188	37
In final Silvesterol only cluster	GOBP name	intracellular transport	1.751	1.6188e-15	2.0364e-13	6749	755	873	171
In final Silvesterol only cluster	GOBP name	protein transport	1.7417	1.736e-13	1.7938e-11	6749	755	775	151
In final Silvesterol only cluster	GOBP name	regulation of immune response	1.7409	1.8396e-05	0.00073923	6749	755	267	52
In final Silvesterol only cluster	GOBP name	catabolic process	1.7409	6.4309e-16	8.5877e-14	6749	755	914	178
In final Silvesterol only cluster	GOBP name	cellular macromolecule biosynthetic process	1.7403	1.7202e-18	2.9863e-16	6749	755	1053	205
In final Silvesterol only cluster	GOBP name	RNA metabolic process	1.7284	2.3481e-23	6.7938e-21	6749	755	1324	256
In final Silvesterol only cluster	GOBP name	regulation of defense response	1.7272	9.7577e-06	0.00041518	6749	755	295	57
In final Silvesterol only cluster	GOBP name	negative regulation of apoptosis	1.7068	9.9525e-06	0.00042012	6749	755	309	59
In final Silvesterol only cluster	GOBP name	establishment of protein localization	1.7064	4.5208e-13	4.4091e-11	6749	755	812	155
In final Silvesterol only cluster	GOBP name	regulation of cellular component biogenesis	1.7062	8.3382e-05	0.0029066	6749	755	241	46
In final Silvesterol only cluster	GOBP name	negative regulation of programmed cell death	1.7013	1.0963e-05	0.00045533	6749	755	310	59
In final Silvesterol only cluster	GOBP name	macromolecule biosynthetic process	1.691	4.2433e-17	6.2427e-15	6749	755	1089	206
In final Silvesterol only cluster	GOBP name	defense response	1.681	2.5635e-07	1.3651e-05	6749	755	452	85
In final Silvesterol only cluster	GOBP name	negative regulation of cell death	1.6795	1.008e-05	0.00042269	6749	755	330	62
In final Silvesterol only cluster	GOBP name	response to DNA damage stimulus	1.6677	1.7067e-06	8.3696e-05	6749	755	402	75
In final Silvesterol only cluster	GOBP name	regulation of cellular protein metabolic process	1.6595	1.1119e-11	9.5556e-10	6749	755	808	150
In final Silvesterol only cluster	GOBP name	positive regulation of immune system process	1.6578	7.6527e-05	0.0027113	6749	755	275	51
In final Silvesterol only cluster	GOBP name	negative regulation of cellular metabolic process	1.6425	9.7399e-09	6.1263e-07	6749	755	615	113
In final Silvesterol only cluster	GOBP name	protein ubiquitination	1.6413	4.7865e-05	0.001768	6749	755	305	56
In final Silvesterol only cluster	GOBP name	protein modification by small protein conjugation or removal	1.6406	2.0167e-06	9.7247e-05	6749	755	425	78
In final Silvesterol only cluster	GOBP name	regulation of protein metabolic process	1.6385	7.9108e-12	6.8666e-10	6749	755	862	158
In final Silvesterol only cluster	GOBP name	negative regulation of molecular function	1.6377	5.1437e-06	0.00022664	6749	755	393	72
In final Silvesterol only cluster	GOBP name	cell cycle	1.6364	1.6594e-06	8.1839e-05	6749	755	437	80
In final Silvesterol only cluster	GOBP name	establishment of localization in cell	1.6237	2.1156e-13	2.1107e-11	6749	755	1013	184
In final Silvesterol only cluster	GOBP name	nucleic acid metabolic process	1.6065	2.2713e-21	5.9741e-19	6749	755	1597	287
In final Silvesterol only cluster	GOBP name	proteolysis	1.6044	3.4406e-05	0.0013332	6749	755	351	63
In final Silvesterol only cluster	GOBP name	regulation of response to stress	1.601	2.2299e-06	0.00010577	6749	755	469	84
In final Silvesterol only cluster	GOBP name	positive regulation of macromolecule metabolic process	1.5735	2.2445e-09	1.534e-07	6749	755	801	141
In final Silvesterol only cluster	GOBP name	negative regulation of macromolecule metabolic process	1.5445	2.6927e-07	1.408e-05	6749	755	654	113
In final Silvesterol only cluster	GOBP name	immune system process	1.544	2.4199e-07	1.2966e-05	6749	755	660	114
In final Silvesterol only cluster	GOBP name	regulation of cell cycle	1.5412	1.5183e-05	0.00062163	6749	755	464	80
In final Silvesterol only cluster	GOBP name	negative regulation of signal transduction	1.5355	0.00025758	0.0081301	6749	755	326	56
In final Silvesterol only cluster	GOBP name	positive regulation of catalytic activity	1.5282	4.6949e-06	0.00020898	6749	755	544	93
In final Silvesterol only cluster	GOBP name	protein modification by small protein conjugation	1.5262	0.00013882	0.0045817	6749	755	369	63
In final Silvesterol only cluster	GOBP name	cell cycle process	1.5239	3.3469e-06	0.0001529	6749	755	569	97
In final Silvesterol only cluster	GOBP name	positive regulation of metabolic process	1.5226	9.3076e-09	5.897e-07	6749	755	863	147
In final Silvesterol only cluster	GOBP name	positive regulation of cellular metabolic process	1.5215	3.7604e-08	2.1906e-06	6749	755	799	136
In final Silvesterol only cluster	GOBP name	negative regulation of metabolic process	1.5202	3.775e-07	1.9275e-05	6749	755	688	117
In final Silvesterol only cluster	GOBP name	nucleobase-containing compound metabolic process	1.5105	1.8439e-18	3.1382e-16	6749	755	1799	304
In final Silvesterol only cluster	GOBP name	cellular protein metabolic process	1.5045	6.2928e-16	8.5345e-14	6749	755	1622	273
In final Silvesterol only cluster	GOBP name	cellular nitrogen compound metabolic process	1.4979	1.2465e-20	3.1822e-18	6749	755	2023	339
In final Silvesterol only cluster	GOBP name	negative regulation of signaling	1.4898	0.00051742	0.015487	6749	755	336	56
In final Silvesterol only cluster	GOBP name	positive regulation of signal transduction	1.4777	0.0003857	0.011971	6749	755	369	61
In final Silvesterol only cluster	GOBP name	negative regulation of cell communication	1.4723	0.00067216	0.019129	6749	755	340	56
In final Silvesterol only cluster	GOBP name	nitrogen compound metabolic process	1.46	6.3936e-19	1.1808e-16	6749	755	2100	343
In final Silvesterol only cluster	GOBP name	protein metabolic process	1.4567	7.6896e-15	9.1432e-13	6749	755	1755	286
In final Silvesterol only cluster	GOBP name	regulation of immune system process	1.4561	0.00020459	0.0065772	6749	755	442	72
In final Silvesterol only cluster	GOBP name	regulation of cell death	1.4428	4.6282e-05	0.0017168	6749	755	570	92
In final Silvesterol only cluster	GOBP name	regulation of apoptosis	1.4349	8.6233e-05	0.0029821	6749	755	542	87
In final Silvesterol only cluster	GOBP name	regulation of protein modification process	1.4283	8.48e-05	0.0029443	6749	755	557	89
In final Silvesterol only cluster	GOBP name	regulation of programmed cell death	1.427	0.00010336	0.0035146	6749	755	545	87
In final Silvesterol only cluster	GOBP name	cellular macromolecule metabolic process	1.3793	5.6342e-22	1.5776e-19	6749	755	2897	447
In final Silvesterol only cluster	GOBP name	positive regulation of molecular function	1.3699	0.00016284	0.0053138	6749	755	646	99
In final Silvesterol only cluster	GOBP name	regulation of catalytic activity	1.3694	2.3455e-05	0.0009339	6749	755	829	127
In final Silvesterol only cluster	GOBP name	positive regulation of response to stimulus	1.3689	0.00048921	0.014744	6749	755	542	83
In final Silvesterol only cluster	GOBP name	regulation of macromolecule metabolic process	1.3609	1.1759e-10	9.279e-09	6749	755	1826	278
In final Silvesterol only cluster	GOBP name	regulation of primary metabolic process	1.3548	8.9071e-11	7.093e-09	6749	755	1887	286
In final Silvesterol only cluster	GOBP name	macromolecule metabolic process	1.3454	5.1233e-20	1.2019e-17	6749	755	3023	455
In final Silvesterol only cluster	GOBP name	cellular biosynthetic process	1.3441	8.4006e-09	5.3616e-07	6749	755	1636	246
In final Silvesterol only cluster	GOBP name	regulation of nitrogen compound metabolic process	1.3405	2.2386e-07	1.2069e-05	6749	755	1387	208
In final Silvesterol only cluster	GOBP name	regulation of cellular metabolic process	1.3384	1.4386e-10	1.1249e-08	6749	755	1977	296
In final Silvesterol only cluster	GOBP name	transport	1.3377	2.9833e-08	1.7736e-06	6749	755	1577	236
In final Silvesterol only cluster	GOMF name	nucleotide binding	1.3191	2.8219e-06	0.00048925	6749	755	1274	188
In final Silvesterol only cluster	GOBP name	regulation of gene expression	1.3082	2.5602e-06	0.00012012	6749	755	1353	198
In final Silvesterol only cluster	GOBP name	establishment of localization	1.3043	2.1252e-07	1.1529e-05	6749	755	1638	239
In final Silvesterol only cluster	GOBP name	negative regulation of cellular process	1.3014	3.6003e-06	0.00016361	6749	755	1360	198
In final Silvesterol only cluster	GOBP name	biosynthetic process	1.2981	1.9658e-07	1.0799e-05	6749	755	1694	246
In final Silvesterol only cluster	GOBP name	cellular response to stress	1.2918	0.00054384	0.016046	6749	755	775	112
In final Silvesterol only cluster	GOBP name	positive regulation of cellular process	1.2897	2.1063e-06	0.00010101	6749	755	1504	217
In final Silvesterol only cluster	GOBP name	regulation of metabolic process	1.2857	2.5877e-09	1.7412e-07	6749	755	2211	318
In final Silvesterol only cluster	GOBP name	regulation of macromolecule biosynthetic process	1.2813	3.8837e-05	0.001485	6749	755	1200	172
In final Silvesterol only cluster	GOBP name	regulation of cellular macromolecule biosynthetic process	1.2792	4.9249e-05	0.0018114	6749	755	1181	169
In final Silvesterol only cluster	GOBP name	cellular component organization at cellular level	1.2738	7.4875e-08	4.2478e-06	6749	755	2007	286
In final Silvesterol only cluster	GOBP name	cellular component organization or biogenesis at cellular level	1.2682	1.0168e-07	5.6939e-06	6749	755	2030	288
In final Silvesterol only cluster	GOBP name	response to stress	1.2667	5.7694e-05	0.0020953	6749	755	1242	176
In final Silvesterol only cluster	GOBP name	regulation of biosynthetic process	1.2568	7.8645e-05	0.0027637	6749	755	1266	178
In final Silvesterol only cluster	GOBP name	regulation of cellular biosynthetic process	1.2556	9.0397e-05	0.0031137	6749	755	1253	176
In final Silvesterol only cluster	GOBP name	negative regulation of biological process	1.2503	2.785e-05	0.0010938	6749	755	1480	207
In final Silvesterol only cluster	GOBP name	regulation of molecular function	1.2473	0.00058873	0.017034	6749	755	989	138
In final Silvesterol only cluster	GOBP name	positive regulation of biological process	1.245	1.07e-05	0.00044653	6749	755	1673	233
In final Silvesterol only cluster	GOBP name	cellular component organization	1.2027	3.0441e-06	0.0001398	6749	755	2371	319
In final Silvesterol only cluster	GOBP name	regulation of nucleobase-containing compound metabolic process	1.2017	0.00059982	0.017297	6749	755	1339	180
In final Silvesterol only cluster	GOBP name	cellular component organization or biogenesis	1.1986	3.8179e-06	0.0001726	6749	755	2394	321
In final Silvesterol only cluster	GOBP name	primary metabolic process	1.1879	1.0812e-09	7.8206e-08	6749	755	3582	476
In final Silvesterol only cluster	GOBP name	cellular metabolic process	1.1778	1.6485e-09	1.1633e-07	6749	755	3719	490
In final Silvesterol only cluster	GOMF name	binding	1.1663	8.1198e-11	3.2178e-08	6749	755	4177	545
In final Silvesterol only cluster	GOBP name	regulation of cellular process	1.1368	1.2531e-05	0.0005155	6749	755	3342	425
In final Silvesterol only cluster	GOBP name	metabolic process	1.1362	2.0934e-07	1.1428e-05	6749	755	4028	512
In final Silvesterol only cluster	GOBP name	regulation of biological process	1.1083	0.00012082	0.0040179	6749	755	3549	440
In final Silvesterol only cluster	GOBP name	biological regulation	1.0891	0.00048365	0.014679	6749	755	3718	453
In final Silvesterol only cluster	GOBP name	cellular process	1.0599	3.8233e-05	0.0014684	6749	755	5482	650
In final Silvesterol only cluster	GOMF name	catalytic activity	0.79481	2.4223e-07	4.7996e-05	6749	755	2643	235
In final Silvesterol only cluster	GOMF name	ion binding	0.7305	7.8681e-06	0.00095906	6749	755	1395	114
In final Silvesterol only cluster	GOMF name	cation binding	0.72722	6.6486e-06	0.00092535	6749	755	1389	113
In final Silvesterol only cluster	GOMF name	metal ion binding	0.72392	5.6033e-06	0.00086353	6749	755	1383	112
In final Silvesterol only cluster	GOMF name	transition metal ion binding	0.58026	2.5821e-05	0.0027549	6749	755	570	37
In final Silvesterol only cluster	GOMF name	transferase activity	0.56188	5.3793e-08	1.2435e-05	6749	755	875	55
In final Silvesterol only cluster	GOBP name	organic acid metabolic process	0.52712	6.6449e-05	0.0023834	6749	755	407	24
In final Silvesterol only cluster	GOBP name	carboxylic acid metabolic process	0.51017	4.1155e-05	0.0015599	6749	755	403	23
In final Silvesterol only cluster	GOBP name	oxoacid metabolic process	0.51017	4.1155e-05	0.0015599	6749	755	403	23
In final Silvesterol only cluster	GOBP name	cellular ketone metabolic process	0.49423	1.7691e-05	0.00071754	6749	755	416	23
In final Silvesterol only cluster	GOBP name	heterocycle metabolic process	0.4927	0.00066128	0.018881	6749	755	254	14
In final Silvesterol only cluster	GOBP name	cellular amine metabolic process	0.47822	0.00062636	0.018003	6749	755	243	13
In final Silvesterol only cluster	GOBP name	cellular homeostasis	0.46483	0.00039164	0.012098	6749	755	250	13
In final Silvesterol only cluster	GOBP name	cellular lipid metabolic process	0.45051	9.3186e-06	0.00039845	6749	755	377	19
In final Silvesterol only cluster	GOBP name	carbohydrate metabolic process	0.44584	4.0525e-06	0.00018226	6749	755	401	20
In final Silvesterol only cluster	GOBP name	alcohol metabolic process	0.43524	0.0001194	0.0039861	6749	755	267	13
In final Silvesterol only cluster	GOMF name	transporter activity	0.43254	5.451e-06	0.00086353	6749	755	372	18
In final Silvesterol only cluster	GOBP name	cellular carbohydrate metabolic process	0.43254	3.2403e-05	0.0012612	6749	755	310	15
In final Silvesterol only cluster	GOBP name	lipid metabolic process	0.43033	4.1681e-07	2.1157e-05	6749	755	457	22
In final Silvesterol only cluster	GOBP name	amine metabolic process	0.42567	2.2493e-05	0.0008997	6749	755	315	15
In final Silvesterol only cluster	GOBP name	lipid biosynthetic process	0.42202	0.00022987	0.0073357	6749	755	233	11
In final Silvesterol only cluster	GOBP name	generation of precursor metabolites and energy	0.38448	0.00044809	0.013792	6749	755	186	8
In final Silvesterol only cluster	GOMF name	substrate-specific transporter activity	0.38352	7.9519e-06	0.00095906	6749	755	303	13
In final Silvesterol only cluster	GOMF name	oxidoreductase activity	0.3617	7.3452e-07	0.00013584	6749	755	346	14
In final Silvesterol only cluster	GOBP name	oxidation-reduction process	0.34869	5.028e-06	0.00022267	6749	755	282	11
In final Silvesterol only cluster	GOBP name	cofactor metabolic process	0.34007	0.00018365	0.0059482	6749	755	184	7
In final Silvesterol only cluster	GOBP name	protein glycosylation	0.31255	0.00057839	0.016791	6749	755	143	5
In final Silvesterol only cluster	GOBP name	macromolecule glycosylation	0.31255	0.00057839	0.016791	6749	755	143	5
In final Silvesterol only cluster	GOBP name	glycosylation	0.31038	0.00053117	0.015844	6749	755	144	5
In final Silvesterol only cluster	GOBP name	small molecule catabolic process	0.29213	0.00024393	0.0077275	6749	755	153	5
In final Silvesterol only cluster	GOBP name	sulfur compound metabolic process	0.28155	0.00069042	0.019584	6749	755	127	4
In final Silvesterol only cluster	GOBP name	coenzyme metabolic process	0.25724	0.00023436	0.0074514	6749	755	139	4
In final Silvesterol only cluster	GOBP name	Ras protein signal transduction	0.2518	0.00017792	0.005784	6749	755	142	4
In final Silvesterol only cluster	GOBP name	mitochondrion organization	0.22804	4.6734e-06	0.00020898	6749	755	196	5
In final Silvesterol only cluster	GOBP name	extracellular structure organization	0.20163	9.6968e-05	0.0033137	6749	755	133	3
In final Silvesterol only cluster	GOBP name	extracellular matrix organization	0.20163	9.6968e-05	0.0033137	6749	755	133	3
In final Silvesterol only cluster	GOBP name	carboxylic acid catabolic process	0.17701	0.00047049	0.014329	6749	755	101	2
In final Silvesterol only cluster	GOBP name	organic acid catabolic process	0.17701	0.00047049	0.014329	6749	755	101	2
In final Silvesterol only cluster	GOMF name	substrate-specific transmembrane transporter activity	0.15546	2.8251e-08	7.1244e-06	6749	755	230	4
In final Silvesterol only cluster	GOMF name	transferase activity, transferring glycosyl groups	0.14189	3.6126e-05	0.0037116	6749	755	126	2
In final Silvesterol only cluster	GOMF name	transmembrane transporter activity	0.13967	1.7921e-09	5.5237e-07	6749	755	256	4
In final Silvesterol only cluster	GOMF name	cation transmembrane transporter activity	0.1268	7.3919e-06	0.00095906	6749	755	141	2
In final Silvesterol only cluster	GOMF name	ion transmembrane transporter activity	0.099323	1.0618e-07	2.2658e-05	6749	755	180	2
In final Silvesterol only cluster	GOMF name	transferase activity, transferring hexosyl groups	0.099323	0.00024613	0.019507	6749	755	90	1
In final Silvesterol only cluster	GOBP name	monovalent inorganic cation transport	0	0.00030051	0.0093829	6749	755	68	0
In final Silvesterol only cluster	GOBP name	vitamin metabolic process	0	0.00054719	0.016046	6749	755	63	0
In final Silvesterol only cluster	GOBP name	positive regulation of MAPKKK cascade	0	0.00030051	0.0093829	6749	755	68	0
In final Silvesterol only cluster	GOBP name	electron transport chain	0	7.118e-05	0.0025321	6749	755	80	0
In final Silvesterol only cluster	GOBP name	mitochondrial translational termination	0	0.00012976	0.0042988	6749	755	75	0
In final Silvesterol only cluster	GOBP name	mitochondrial translational initiation	0	0.0001463	0.0047922	6749	755	74	0
In final Silvesterol only cluster	GOBP name	mitochondrial translational elongation	0	0.00011508	0.0038716	6749	755	76	0
In final Silvesterol only cluster	GOBP name	sphingolipid metabolic process	0	0.00054719	0.016046	6749	755	63	0
In final Silvesterol only cluster	GOBP name	mitochondrial translation	0	4.9636e-05	0.0018179	6749	755	83	0
In final Silvesterol only cluster	GOBP name	membrane lipid metabolic process	0	0.0004854	0.01468	6749	755	64	0
In final Silvesterol only cluster	Corum	55S ribosome, mitochondrial	0	0.00018599	0.011438	6749	755	72	0
In final Silvesterol only cluster	GOBP name	respiratory electron transport chain	0	8.0265e-05	0.0028093	6749	755	79	0

## Sheet: 5. PEG
Selection column	Category column	Category value	Enrichment factor	P value	Benj. Hoch. FDR	Total size	Selection size	Category size	Intersection size
In final PEG only cluster	GOBP name	nuclear RNA surveillance	2.4978	0.00065594	0.011077	6749	2702	8	8
In final PEG only cluster	Corum	Nup 107-160 subcomplex	2.4978	0.00026214	0.019053	6749	2702	9	9
In final PEG only cluster	GOBP name	piRNA metabolic process	2.4978	4.184e-05	0.0010366	6749	2702	11	11
In final PEG only cluster	GOBP name	intracellular mRNA localization	2.4978	0.00065594	0.011077	6749	2702	8	8
In final PEG only cluster	Corum	Anaphase-promoting complex	2.4978	0.00026214	0.019053	6749	2702	9	9
In final PEG only cluster	Corum	Exosome	2.4978	4.184e-05	0.0041814	6749	2702	11	11
In final PEG only cluster	Corum	Multisynthetase complex	2.4978	1.671e-05	0.0020553	6749	2702	12	12
In final PEG only cluster	Corum	BRCA1-core RNA polymerase II complex	2.4978	0.00010474	0.0088147	6749	2702	10	10
In final PEG only cluster	Corum	RNA polymerase II core complex	2.4978	0.00010474	0.0088147	6749	2702	10	10
In final PEG only cluster	Corum	MLL1-WDR5 complex	2.3509	4.3342e-06	0.00069304	6749	2702	17	16
In final PEG only cluster	KEGG name	Homologous recombination	2.3313	2.4007e-05	0.00019956	6749	2702	15	14
In final PEG only cluster	GOBP name	CenH3-containing nucleosome assembly at centromere	2.3313	2.4007e-05	0.00063531	6749	2702	15	14
In final PEG only cluster	GOBP name	rRNA catabolic process	2.2896	0.00030156	0.0057656	6749	2702	12	11
In final PEG only cluster	GOBP name	establishment of mitotic spindle localization	2.2896	0.00030156	0.0057656	6749	2702	12	11
In final PEG only cluster	GOBP name	establishment of mitotic spindle orientation	2.2707	0.0006919	0.011594	6749	2702	11	10
In final PEG only cluster	KEGG name	RIG-I-like receptor signaling pathway	2.2416	1.1572e-10	6.1563e-09	6749	2702	39	35
In final PEG only cluster	GOBP name	mitotic cell cycle spindle checkpoint	2.2394	3.4157e-08	1.8413e-06	6749	2702	29	26
In final PEG only cluster	GOBP name	snRNA metabolic process	2.2349	1.0456e-05	0.00030152	6749	2702	19	17
In final PEG only cluster	KEGG name	Basal cell carcinoma	2.2202	0.0035442	0.01207	6749	2702	9	8
In final PEG only cluster	GOBP name	spindle assembly checkpoint	2.2202	1.7231e-07	8.0412e-06	6749	2702	27	24
In final PEG only cluster	GOBP name	mitotic cell cycle spindle assembly checkpoint	2.2096	3.8437e-07	1.6196e-05	6749	2702	26	23
In final PEG only cluster	GOBP name	negative regulation of mitotic metaphase/anaphase transition	2.2096	3.8437e-07	1.6196e-05	6749	2702	26	23
In final PEG only cluster	GOBP name	snRNA processing	2.2039	5.2211e-05	0.0012554	6749	2702	17	15
In final PEG only cluster	GOBP name	spindle checkpoint	2.1856	3.208e-08	1.7404e-06	6749	2702	32	28
In final PEG only cluster	GOBP name	chromatin remodeling at centromere	2.1856	0.00011539	0.0025103	6749	2702	16	14
In final PEG only cluster	GOBP name	histone lysine methylation	2.1647	0.00025286	0.0049881	6749	2702	15	13
In final PEG only cluster	Corum	RNA polymerase II (RNAPII)	2.1647	0.00025286	0.019053	6749	2702	15	13
In final PEG only cluster	GOBP name	regulation of translation in response to stress	2.1647	0.00025286	0.0049881	6749	2702	15	13
In final PEG only cluster	GOBP name	negative regulation of translational initiation	2.1647	0.00025286	0.0049881	6749	2702	15	13
In final PEG only cluster	GOBP name	DNA replication-independent nucleosome organization	2.1572	9.0092e-06	0.0002669	6749	2702	22	19
In final PEG only cluster	GOBP name	DNA replication-independent nucleosome assembly	2.1572	9.0092e-06	0.0002669	6749	2702	22	19
In final PEG only cluster	Corum	BRCA1-RNA polymerase II complex	2.1572	9.0092e-06	0.0013096	6749	2702	22	19
In final PEG only cluster	GOBP name	ncRNA catabolic process	2.141	0.00054867	0.0095824	6749	2702	14	12
In final PEG only cluster	Corum	RNA polymerase II holoenzyme complex	2.141	1.9504e-05	0.0022276	6749	2702	21	18
In final PEG only cluster	GOMF name	NAD+ ADP-ribosyltransferase activity	2.141	0.00054867	0.0091138	6749	2702	14	12
In final PEG only cluster	GOBP name	regulation of histone methylation	2.1231	4.1897e-05	0.0010366	6749	2702	20	17
In final PEG only cluster	GOBP name	positive regulation of histone methylation	2.1135	0.0011772	0.018149	6749	2702	13	11
In final PEG only cluster	GOBP name	nucleotide-excision repair, DNA damage removal	2.1034	8.9229e-05	0.002017	6749	2702	19	16
In final PEG only cluster	GOBP name	DNA excision	2.1034	8.9229e-05	0.002017	6749	2702	19	16
In final PEG only cluster	GOBP name	histone exchange	2.0815	0.00018823	0.0038625	6749	2702	18	15
In final PEG only cluster	Corum	ALL-1 supercomplex	2.0815	1.4907e-05	0.0019863	6749	2702	24	20
In final PEG only cluster	GOBP name	transcription-coupled nucleotide-excision repair	2.0713	1.7391e-08	1.0269e-06	6749	2702	41	34
In final PEG only cluster	GOBP name	negative regulation of nuclear division	2.0671	2.5318e-06	8.8255e-05	6749	2702	29	24
In final PEG only cluster	GOBP name	negative regulation of mitosis	2.0671	2.5318e-06	8.8255e-05	6749	2702	29	24
In final PEG only cluster	GOBP name	RNA capping	2.0671	2.5318e-06	8.8255e-05	6749	2702	29	24
In final PEG only cluster	GOMF name	calmodulin-dependent protein kinase activity	2.057	0.00039284	0.0068109	6749	2702	17	14
In final PEG only cluster	GOBP name	mitotic recombination	2.0517	5.2565e-06	0.00016412	6749	2702	28	23
In final PEG only cluster	GOBP name	mRNA capping	2.0517	5.2565e-06	0.00016412	6749	2702	28	23
In final PEG only cluster	Corum	TNF-alpha/NF-kappa B signaling complex 5	2.0436	6.4477e-05	0.0060647	6749	2702	22	18
In final PEG only cluster	KEGG name	RNA polymerase	2.0436	6.4477e-05	0.00046354	6749	2702	22	18
In final PEG only cluster	GOBP name	mitotic sister chromatid segregation	2.0294	0.00081006	0.013192	6749	2702	16	13
In final PEG only cluster	GOBP name	histone methylation	2.022	0.00013219	0.0028331	6749	2702	21	17
In final PEG only cluster	GOBP name	nuclear-transcribed mRNA catabolic process, exonucleolytic	2.0143	3.7631e-06	0.00012369	6749	2702	31	25
In final PEG only cluster	GOBP name	regulation of mitotic metaphase/anaphase transition	1.9982	1.3078e-06	4.8719e-05	6749	2702	35	28
In final PEG only cluster	GOBP name	termination of RNA polymerase I transcription	1.9982	0.00026809	0.0052292	6749	2702	20	16
In final PEG only cluster	GOBP name	ATP-dependent chromatin remodeling	1.9982	1.3078e-06	4.8719e-05	6749	2702	35	28
In final PEG only cluster	KEGG name	Cell cycle - yeast	1.9982	1.2006e-09	4.0166e-08	6749	2702	55	44
In final PEG only cluster	GOMF name	3'-5'-exoribonuclease activity	1.9982	0.00026809	0.005211	6749	2702	20	16
In final PEG only cluster	GOBP name	telomere maintenance via recombination	1.9774	8.9853e-05	0.0020258	6749	2702	24	19
In final PEG only cluster	GOBP name	sister chromatid segregation	1.9719	0.00053717	0.0094075	6749	2702	19	15
In final PEG only cluster	GOBP name	transcription elongation from RNA polymerase II promoter	1.9694	9.6684e-09	6.1257e-07	6749	2702	52	41
In final PEG only cluster	KEGG name	Meiosis - yeast	1.9663	5.5076e-08	1.1269e-06	6749	2702	47	37
In final PEG only cluster	GOBP name	TRIF-dependent toll-like receptor signaling pathway	1.9663	5.5076e-08	2.7318e-06	6749	2702	47	37
In final PEG only cluster	GOBP name	MyD88-independent toll-like receptor signaling pathway	1.9663	5.5076e-08	2.7318e-06	6749	2702	47	37
In final PEG only cluster	GOBP name	telomere maintenance via telomere lengthening	1.9625	3.039e-05	0.00078978	6749	2702	28	22
In final PEG only cluster	GOBP name	exonucleolytic nuclear-transcribed mRNA catabolic process involved in deadenylation-dependent decay	1.9625	3.039e-05	0.00078978	6749	2702	28	22
In final PEG only cluster	GOBP name	chromosome segregation	1.9598	2.0836e-10	1.7906e-08	6749	2702	65	51
In final PEG only cluster	GOMF name	exoribonuclease activity	1.9548	0.00017826	0.0037461	6749	2702	23	18
In final PEG only cluster	GOMF name	RNA helicase activity	1.9528	6.6822e-09	5.6171e-07	6749	2702	55	43
In final PEG only cluster	GOMF name	DNA-directed RNA polymerase activity	1.9514	1.0348e-05	0.00032847	6749	2702	32	25
In final PEG only cluster	GOMF name	RNA polymerase activity	1.9514	1.0348e-05	0.00032847	6749	2702	32	25
In final PEG only cluster	GOBP name	nucleotide-excision repair, DNA gap filling	1.9427	0.0010619	0.016578	6749	2702	18	14
In final PEG only cluster	GOMF name	ATP-dependent RNA helicase activity	1.9427	1.3149e-08	9.8582e-07	6749	2702	54	42
In final PEG only cluster	GOMF name	protein tyrosine/serine/threonine phosphatase activity	1.9427	0.0010619	0.015669	6749	2702	18	14
In final PEG only cluster	GOMF name	RNA-dependent ATPase activity	1.9427	1.3149e-08	9.8582e-07	6749	2702	54	42
In final PEG only cluster	GOBP name	anterograde axon cargo transport	1.9427	0.0010619	0.016578	6749	2702	18	14
In final PEG only cluster	GOBP name	telomere maintenance	1.9427	2.1445e-07	9.7688e-06	6749	2702	45	35
In final PEG only cluster	GOBP name	nucleotide-excision repair	1.9379	4.5715e-09	3.1492e-07	6749	2702	58	45
In final PEG only cluster	GOMF name	3'-5' exonuclease activity	1.9338	2.028e-05	0.000586	6749	2702	31	24
In final PEG only cluster	GOBP name	DNA-dependent DNA replication initiation	1.9301	0.00034952	0.0065384	6749	2702	22	17
In final PEG only cluster	GOBP name	telomere maintenance via semi-conservative replication	1.9301	0.00034952	0.0065384	6749	2702	22	17
In final PEG only cluster	GOBP name	transcription initiation from RNA polymerase I promoter	1.9301	0.00034952	0.0065384	6749	2702	22	17
In final PEG only cluster	GOMF name	exoribonuclease activity, producing 5'-phosphomonoesters	1.9301	0.00034952	0.0062552	6749	2702	22	17
In final PEG only cluster	GOBP name	gene silencing by RNA	1.9301	0.00034952	0.0065384	6749	2702	22	17
In final PEG only cluster	GOBP name	mitotic cell cycle checkpoint	1.9245	3.1009e-09	2.1706e-07	6749	2702	61	47
In final PEG only cluster	KEGG name	DNA replication	1.915	3.9377e-05	0.00030807	6749	2702	30	23
In final PEG only cluster	GOBP name	chromatin assembly or disassembly	1.9101	1.3382e-05	0.00037469	6749	2702	34	26
In final PEG only cluster	GOBP name	lamellipodium assembly	1.9031	0.00067651	0.01138	6749	2702	21	16
In final PEG only cluster	GOBP name	cell fate commitment	1.9031	0.00067651	0.01138	6749	2702	21	16
In final PEG only cluster	GOBP name	positive regulation of viral transcription	1.9005	5.4003e-07	2.2007e-05	6749	2702	46	35
In final PEG only cluster	GOBP name	telomere organization	1.9005	5.4003e-07	2.2007e-05	6749	2702	46	35
In final PEG only cluster	GOMF name	endoribonuclease activity	1.8983	0.00022502	0.0045563	6749	2702	25	19
In final PEG only cluster	GOMF name	ribonuclease activity	1.8983	1.8634e-07	9.7528e-06	6749	2702	50	38
In final PEG only cluster	KEGG name	Cytosolic DNA-sensing pathway	1.8949	7.5699e-05	0.00052989	6749	2702	29	22
In final PEG only cluster	GOMF name	p53 binding	1.8949	7.5699e-05	0.001909	6749	2702	29	22
In final PEG only cluster	GOMF name	DNA helicase activity	1.8902	8.7593e-06	0.00029632	6749	2702	37	28
In final PEG only cluster	GOMF name	helicase activity	1.8902	1.2262e-14	2.1259e-12	6749	2702	111	84
In final PEG only cluster	GOBP name	toll-like receptor 10 signaling pathway	1.8886	3.0021e-06	0.00010139	6749	2702	41	31
In final PEG only cluster	GOBP name	toll-like receptor 5 signaling pathway	1.8886	3.0021e-06	0.00010139	6749	2702	41	31
In final PEG only cluster	GOBP name	toll-like receptor 3 signaling pathway	1.8861	3.5603e-07	1.5149e-05	6749	2702	49	37
In final PEG only cluster	GOBP name	toll-like receptor 4 signaling pathway	1.8733	2.335e-07	1.0501e-05	6749	2702	52	39
In final PEG only cluster	GOBP name	stress-activated MAPK cascade	1.8733	1.6635e-05	0.00045817	6749	2702	36	27
In final PEG only cluster	GOBP name	somatic stem cell maintenance	1.8733	0.0004285	0.0078667	6749	2702	24	18
In final PEG only cluster	GOMF name	purine NTP-dependent helicase activity	1.865	7.6951e-10	8.8943e-08	6749	2702	75	56
In final PEG only cluster	GOMF name	ATP-dependent helicase activity	1.865	7.6951e-10	8.8943e-08	6749	2702	75	56
In final PEG only cluster	GOBP name	MyD88-dependent toll-like receptor signaling pathway	1.8588	3.6915e-06	0.0001219	6749	2702	43	32
In final PEG only cluster	GOBP name	toll-like receptor 2 signaling pathway	1.8588	3.6915e-06	0.0001219	6749	2702	43	32
In final PEG only cluster	GOMF name	Rho guanyl-nucleotide exchange factor activity	1.8532	9.1748e-05	0.002194	6749	2702	31	23
In final PEG only cluster	GOMF name	N-acetyltransferase activity	1.8502	0.00027061	0.005211	6749	2702	27	20
In final PEG only cluster	GOBP name	toll-like receptor 9 signaling pathway	1.8462	2.3827e-06	8.4073e-05	6749	2702	46	34
In final PEG only cluster	GOMF name	ATP-dependent DNA helicase activity	1.8462	0.00080505	0.012464	6749	2702	23	17
In final PEG only cluster	GOBP name	transcription from RNA polymerase I promoter	1.8462	0.00080505	0.01316	6749	2702	23	17
In final PEG only cluster	GOBP name	stem cell maintenance	1.8426	6.4366e-08	3.1744e-06	6749	2702	61	45
In final PEG only cluster	KEGG name	Nucleotide excision repair	1.8405	2.0025e-05	0.00017755	6749	2702	38	28
In final PEG only cluster	KEGG name	Mismatch repair	1.8405	0.0024239	0.0090809	6749	2702	19	14
In final PEG only cluster	GOBP name	transcription elongation, DNA-dependent	1.8294	9.3904e-09	5.9933e-07	6749	2702	71	52
In final PEG only cluster	GOBP name	negative regulation of cell cycle process	1.8267	2.689e-08	1.4866e-06	6749	2702	67	49
In final PEG only cluster	GOBP name	RNA secondary structure unwinding	1.8227	3.7023e-05	0.0009369	6749	2702	37	27
In final PEG only cluster	KEGG name	NOD-like receptor signaling pathway	1.8166	0.00010756	0.00071366	6749	2702	33	24
In final PEG only cluster	GOBP name	stress-activated protein kinase signaling cascade	1.8166	6.3144e-07	2.5386e-05	6749	2702	55	40
In final PEG only cluster	KEGG name	Toll-like receptor signaling pathway	1.8166	8.1464e-06	9.5955e-05	6749	2702	44	32
In final PEG only cluster	GOBP name	transcription from RNA polymerase III promoter	1.8087	0.00031369	0.0059843	6749	2702	29	21
In final PEG only cluster	GOBP name	negative regulation of myeloid cell differentiation	1.7984	0.00091957	0.014565	6749	2702	25	18
In final PEG only cluster	GOMF name	ubiquitin-specific protease activity	1.7919	9.4211e-06	0.00031112	6749	2702	46	33
In final PEG only cluster	GOBP name	DNA geometric change	1.7841	2.6918e-05	0.00070375	6749	2702	42	30
In final PEG only cluster	GOBP name	DNA damage response, detection of DNA damage	1.7841	0.00056925	0.0098428	6749	2702	28	20
In final PEG only cluster	GOBP name	DNA duplex unwinding	1.7841	2.6918e-05	0.00070375	6749	2702	42	30
In final PEG only cluster	KEGG name	Basal transcription factors	1.7841	0.00056925	0.002857	6749	2702	28	20
In final PEG only cluster	GOBP name	nucleic acid phosphodiester bond hydrolysis	1.7841	1.3312e-06	4.9168e-05	6749	2702	56	40
In final PEG only cluster	GOBP name	positive regulation of type I interferon production	1.7773	3.7762e-06	0.00012369	6749	2702	52	37
In final PEG only cluster	GOBP name	DNA strand elongation	1.7726	0.00035336	0.0065819	6749	2702	31	22
In final PEG only cluster	GOBP name	DNA strand elongation involved in DNA replication	1.7726	0.00035336	0.0065819	6749	2702	31	22
In final PEG only cluster	GOMF name	small conjugating protein-specific protease activity	1.7693	1.0702e-05	0.00033355	6749	2702	48	34
In final PEG only cluster	GOMF name	exonuclease activity	1.7667	4.8251e-05	0.0012509	6749	2702	41	29
In final PEG only cluster	GOBP name	axon cargo transport	1.7577	0.0010187	0.016019	6749	2702	27	19
In final PEG only cluster	Corum	Spliceosome	1.7563	1.8859e-12	1.0052e-09	6749	2702	128	90
In final PEG only cluster	GOBP name	gene silencing	1.7484	8.5628e-05	0.0019508	6749	2702	40	28
In final PEG only cluster	GOBP name	protein deubiquitination	1.7484	1.1969e-05	0.00034062	6749	2702	50	35
In final PEG only cluster	GOBP name	regulation of G2/M transition of mitotic cell cycle	1.7484	0.00062848	0.010655	6749	2702	30	21
In final PEG only cluster	KEGG name	Cell cycle	1.7458	3.1745e-09	9.3823e-08	6749	2702	93	65
In final PEG only cluster	GOBP name	positive regulation of reproductive process	1.745	1.5345e-07	7.1999e-06	6749	2702	73	51
In final PEG only cluster	KEGG name	Adipocytokine signaling pathway	1.7409	0.00038908	0.0020293	6749	2702	33	23
In final PEG only cluster	KEGG name	Leishmaniasis	1.7376	0.0029414	0.010643	6749	2702	23	16
In final PEG only cluster	KEGG name	RNA degradation	1.7357	2.9863e-06	4.1809e-05	6749	2702	59	41
In final PEG only cluster	KEGG name	T cell receptor signaling pathway	1.7257	8.2969e-06	9.5955e-05	6749	2702	55	38
In final PEG only cluster	GOBP name	regulation of viral transcription	1.7226	5.2162e-06	0.00016412	6749	2702	58	40
In final PEG only cluster	GOMF name	motor activity	1.7214	2.9767e-07	1.4745e-05	6749	2702	74	51
In final PEG only cluster	GOBP name	centrosome organization	1.7207	5.8582e-05	0.001397	6749	2702	45	31
In final PEG only cluster	GOBP name	regulation of circadian rhythm	1.7172	0.00067967	0.011411	6749	2702	32	22
In final PEG only cluster	GOBP name	nuclear division	1.7145	1.8446e-14	2.6248e-12	6749	2702	169	116
In final PEG only cluster	GOBP name	mitosis	1.7145	1.8446e-14	2.6248e-12	6749	2702	169	116
In final PEG only cluster	GOBP name	regulation of nuclear division	1.709	9.0401e-06	0.0002669	6749	2702	57	39
In final PEG only cluster	GOBP name	regulation of mitosis	1.709	9.0401e-06	0.0002669	6749	2702	57	39
In final PEG only cluster	GOBP name	DNA conformation change	1.7048	3.5707e-06	0.00011921	6749	2702	63	43
In final PEG only cluster	GOBP name	protein-DNA complex subunit organization	1.703	2.2462e-06	7.9581e-05	6749	2702	66	45
In final PEG only cluster	GOBP name	cell cycle checkpoint	1.6995	1.2937e-08	7.6911e-07	6749	2702	97	66
In final PEG only cluster	KEGG name	Progesterone-mediated oocyte maturation	1.6949	1.554e-05	0.00014254	6749	2702	56	38
In final PEG only cluster	GOBP name	cell cycle phase	1.692	6.4846e-15	9.8748e-13	6749	2702	186	126
In final PEG only cluster	GOMF name	exonuclease activity, active with either ribo- or deoxyribonucleic acids and producing 5'-phosphomonoesters	1.692	0.0011709	0.017005	6749	2702	31	21
In final PEG only cluster	GOBP name	translesion synthesis	1.6897	0.0007229	0.012021	6749	2702	34	23
In final PEG only cluster	GOMF name	microtubule motor activity	1.6833	0.00010808	0.0024983	6749	2702	46	31
In final PEG only cluster	GOMF name	DNA-dependent ATPase activity	1.6833	0.00010808	0.0024983	6749	2702	46	31
In final PEG only cluster	GOMF name	endonuclease activity	1.6833	0.00010808	0.0024983	6749	2702	46	31
In final PEG only cluster	GOBP name	microtubule organizing center organization	1.6812	4.227e-05	0.0010423	6749	2702	52	35
In final PEG only cluster	GOBP name	toll-like receptor signaling pathway	1.6782	6.5543e-06	0.00020103	6749	2702	64	43
In final PEG only cluster	KEGG name	Hepatitis C	1.6771	2.5926e-06	3.8313e-05	6749	2702	70	47
In final PEG only cluster	GOMF name	nuclease activity	1.6746	1.6206e-07	8.8149e-06	6749	2702	88	59
In final PEG only cluster	GOBP name	cell division	1.6686	3.1678e-18	6.5424e-16	6749	2702	247	165
In final PEG only cluster	GOBP name	histone acetylation	1.6652	0.00029303	0.0056396	6749	2702	42	28
In final PEG only cluster	GOMF name	RNA polymerase II transcription cofactor activity	1.6652	0.0012255	0.017614	6749	2702	33	22
In final PEG only cluster	GOBP name	nuclear-transcribed mRNA catabolic process, deadenylation-dependent decay	1.6652	4.4747e-05	0.0011003	6749	2702	54	36
In final PEG only cluster	GOBP name	DNA modification	1.6652	0.0012255	0.018789	6749	2702	33	22
In final PEG only cluster	KEGG name	Spliceosome	1.6652	6.8584e-09	1.8243e-07	6749	2702	111	74
In final PEG only cluster	KEGG name	Ribosome biogenesis in eukaryotes	1.6524	1.1662e-05	0.0001149	6749	2702	65	43
In final PEG only cluster	GOBP name	nucleosome organization	1.6518	1.8544e-05	0.000503	6749	2702	62	41
In final PEG only cluster	GOBP name	protein-DNA complex assembly	1.6503	4.6987e-05	0.0011456	6749	2702	56	37
In final PEG only cluster	GOBP name	DNA recombination	1.6495	3.0647e-08	1.6836e-06	6749	2702	106	70
In final PEG only cluster	GOBP name	postreplication repair	1.6449	0.00048987	0.0087492	6749	2702	41	27
In final PEG only cluster	GOBP name	T cell receptor signaling pathway	1.6449	0.00048987	0.0087492	6749	2702	41	27
In final PEG only cluster	GOBP name	regulation of myeloid cell differentiation	1.6365	4.8987e-05	0.001191	6749	2702	58	38
In final PEG only cluster	GOBP name	protein acetylation	1.6349	7.795e-05	0.0017995	6749	2702	55	36
In final PEG only cluster	GOBP name	regulation of translational initiation	1.6349	7.795e-05	0.0017995	6749	2702	55	36
In final PEG only cluster	GOBP name	chromosome organization	1.6339	1.5107e-24	5.7013e-22	6749	2702	373	244
In final PEG only cluster	GOBP name	regulation of interphase of mitotic cell cycle	1.6312	0.00019794	0.0040427	6749	2702	49	32
In final PEG only cluster	GOBP name	regulation of mitotic cell cycle	1.6307	4.0283e-13	4.9951e-11	6749	2702	193	126
In final PEG only cluster	GOBP name	regulation of type I interferon production	1.6305	8.0174e-06	0.00024163	6749	2702	72	47
In final PEG only cluster	GOBP name	pattern recognition receptor signaling pathway	1.629	1.2709e-05	0.000357	6749	2702	69	45
In final PEG only cluster	GOBP name	DNA repair	1.6286	1.6478e-16	2.7505e-14	6749	2702	250	163
In final PEG only cluster	GOBP name	positive regulation of viral reproduction	1.6236	3.3201e-06	0.00011127	6749	2702	80	52
In final PEG only cluster	GOMF name	RNA polymerase II transcription factor binding transcription factor activity	1.6236	0.00080879	0.012464	6749	2702	40	26
In final PEG only cluster	GOBP name	negative regulation of DNA metabolic process	1.6236	0.00080879	0.013192	6749	2702	40	26
In final PEG only cluster	GOBP name	regulation of gene expression, epigenetic	1.6223	3.4878e-07	1.4946e-05	6749	2702	97	63
In final PEG only cluster	KEGG name	Osteoclast differentiation	1.6162	0.00020371	0.0011529	6749	2702	51	33
In final PEG only cluster	KEGG name	mTOR signaling pathway	1.6162	0.0020866	0.008525	6749	2702	34	22
In final PEG only cluster	GOBP name	internal peptidyl-lysine acetylation	1.6097	0.00051683	0.0091367	6749	2702	45	29
In final PEG only cluster	GOMF name	guanyl-nucleotide exchange factor activity	1.5974	3.6366e-06	0.00013274	6749	2702	86	55
In final PEG only cluster	GOBP name	histone modification	1.5969	4.1941e-08	2.2063e-06	6749	2702	122	78
In final PEG only cluster	GOBP name	peptidyl-lysine acetylation	1.5943	0.00052534	0.0092495	6749	2702	47	30
In final PEG only cluster	GOBP name	chromatin remodeling	1.5895	5.4622e-05	0.0013097	6749	2702	66	42
In final PEG only cluster	GOBP name	DNA damage checkpoint	1.5895	0.00083517	0.013516	6749	2702	44	28
In final PEG only cluster	GOBP name	covalent chromatin modification	1.584	6.9246e-08	3.3958e-06	6749	2702	123	78
In final PEG only cluster	GOMF name	damaged DNA binding	1.584	0.0013289	0.01816	6749	2702	41	26
In final PEG only cluster	GOBP name	internal protein amino acid acetylation	1.5802	0.00053094	0.0093291	6749	2702	49	31
In final PEG only cluster	GOBP name	negative regulation of gene expression, epigenetic	1.5747	0.00084089	0.013516	6749	2702	46	29
In final PEG only cluster	GOBP name	protein ubiquitination involved in ubiquitin-dependent protein catabolic process	1.5747	0.00084089	0.013516	6749	2702	46	29
In final PEG only cluster	KEGG name	Measles	1.5712	0.00013739	0.00085822	6749	2702	62	39
In final PEG only cluster	GOBP name	organelle fission	1.5712	9.3522e-11	8.1997e-09	6749	2702	186	117
In final PEG only cluster	GOBP name	RNA splicing	1.57	1.1358e-13	1.5167e-11	6749	2702	245	154
In final PEG only cluster	GOMF name	histone binding	1.5658	8.8122e-05	0.0021443	6749	2702	67	42
In final PEG only cluster	GOBP name	negative regulation of cell cycle	1.5632	1.2678e-08	7.5893e-07	6749	2702	147	92
In final PEG only cluster	Corum	C complex spliceosome	1.5611	2.3246e-05	0.002478	6749	2702	80	50
In final PEG only cluster	GOBP name	DNA replication	1.5611	2.799e-07	1.2148e-05	6749	2702	120	75
In final PEG only cluster	GOBP name	nucleosome assembly	1.5611	0.00084239	0.013516	6749	2702	48	30
In final PEG only cluster	GOBP name	DNA integrity checkpoint	1.5611	0.00084239	0.013516	6749	2702	48	30
In final PEG only cluster	GOBP name	RNA splicing, via transesterification reactions with bulged adenosine as nucleophile	1.5593	9.0398e-10	7.0689e-08	6749	2702	173	108
In final PEG only cluster	GOBP name	nuclear mRNA splicing, via spliceosome	1.5593	9.0398e-10	7.0689e-08	6749	2702	173	108
In final PEG only cluster	KEGG name	Oocyte meiosis	1.5566	8.8629e-05	0.00060449	6749	2702	69	43
In final PEG only cluster	GOBP name	peptidyl-lysine modification	1.5566	8.8629e-05	0.0020139	6749	2702	69	43
In final PEG only cluster	GOBP name	protein sumoylation	1.556	0.00021696	0.0043796	6749	2702	61	38
In final PEG only cluster	GOBP name	spindle organization	1.556	0.00021696	0.0043796	6749	2702	61	38
In final PEG only cluster	GOBP name	antigen receptor-mediated signaling pathway	1.5542	0.0013291	0.019959	6749	2702	45	28
In final PEG only cluster	KEGG name	Wnt signaling pathway	1.5517	0.00013873	0.00085822	6749	2702	66	41
In final PEG only cluster	GOBP name	peptidyl-serine phosphorylation	1.5503	0.00034019	0.0064472	6749	2702	58	36
In final PEG only cluster	GOBP name	chromatin modification	1.5495	1.7159e-11	1.6735e-09	6749	2702	216	134
In final PEG only cluster	GOBP name	regulation of viral reproduction	1.5473	1.0723e-06	4.0646e-05	6749	2702	113	70
In final PEG only cluster	GOBP name	double-strand break repair	1.5447	5.6984e-05	0.0013626	6749	2702	76	47
In final PEG only cluster	GOBP name	RNA splicing, via transesterification reactions	1.5436	1.4632e-09	1.0673e-07	6749	2702	178	110
In final PEG only cluster	KEGG name	ErbB signaling pathway	1.5412	0.0013201	0.0057564	6749	2702	47	29
In final PEG only cluster	GOBP name	regulation of reproductive process	1.5323	1.0808e-06	4.0788e-05	6749	2702	119	73
In final PEG only cluster	GOBP name	peptidyl-serine modification	1.5309	0.00033723	0.0064052	6749	2702	62	38
In final PEG only cluster	GOBP name	transcription, DNA-dependent	1.5303	9.8699e-31	7.7883e-28	6749	2702	648	397
In final PEG only cluster	GOBP name	regulation of chromosome organization	1.5285	0.00021516	0.0043635	6749	2702	67	41
In final PEG only cluster	GOBP name	chromatin organization	1.5269	7.7619e-13	9.3574e-11	6749	2702	265	162
In final PEG only cluster	KEGG name	TGF-beta signaling pathway	1.5264	0.0052154	0.016321	6749	2702	36	22
In final PEG only cluster	GOMF name	Ras guanyl-nucleotide exchange factor activity	1.5264	0.00082665	0.012669	6749	2702	54	33
In final PEG only cluster	GOBP name	circadian rhythm	1.5264	0.00082665	0.013437	6749	2702	54	33
In final PEG only cluster	GOBP name	mRNA processing	1.5228	1.339e-14	2.0038e-12	6749	2702	310	189
In final PEG only cluster	GOBP name	DNA metabolic process	1.5227	3.4273e-19	7.628e-17	6749	2702	415	253
In final PEG only cluster	GOBP name	MAPKKK cascade	1.5189	0.00013644	0.0029028	6749	2702	74	45
In final PEG only cluster	GOBP name	intracellular protein kinase cascade	1.5179	6.9151e-07	2.7661e-05	6749	2702	130	79
In final PEG only cluster	KEGG name	B cell receptor signaling pathway	1.5103	0.0031876	0.011157	6749	2702	43	26
In final PEG only cluster	GOBP name	regulation of mRNA processing	1.5066	0.00051126	0.0090752	6749	2702	63	38
In final PEG only cluster	GOBP name	organelle assembly	1.5047	8.5525e-05	0.0019508	6749	2702	83	50
In final PEG only cluster	GOBP name	RNA processing	1.5005	1.3819e-22	4.6133e-20	6749	2702	531	319
In final PEG only cluster	GOBP name	fibroblast growth factor receptor signaling pathway	1.4987	0.00020533	0.0041837	6749	2702	75	45
In final PEG only cluster	GOBP name	protein modification by small protein removal	1.4987	0.00078939	0.012977	6749	2702	60	36
In final PEG only cluster	GOBP name	mRNA export from nucleus	1.4987	0.00078939	0.012977	6749	2702	60	36
In final PEG only cluster	KEGG name	Ubiquitin mediated proteolysis	1.4935	3.4339e-05	0.00027679	6749	2702	97	58
In final PEG only cluster	GOBP name	G2/M transition of mitotic cell cycle	1.4895	1.4022e-05	0.00039011	6749	2702	109	65
In final PEG only cluster	GOBP name	regulation of DNA metabolic process	1.4817	8.7541e-06	0.00026261	6749	2702	118	70
In final PEG only cluster	GOMF name	transcription factor binding	1.4812	1.06e-07	6.0011e-06	6749	2702	172	102
In final PEG only cluster	GOMF name	nuclear hormone receptor binding	1.4741	0.0011584	0.016913	6749	2702	61	36
In final PEG only cluster	GOBP name	rhythmic process	1.4737	4.9694e-05	0.0012049	6749	2702	100	59
In final PEG only cluster	KEGG name	Pyrimidine metabolism	1.4693	0.00072106	0.0035519	6749	2702	68	40
In final PEG only cluster	GOBP name	protein autophosphorylation	1.4693	0.00072106	0.012013	6749	2702	68	40
In final PEG only cluster	GOBP name	ribonucleoprotein complex assembly	1.4682	5.2455e-06	0.00016412	6749	2702	131	77
In final PEG only cluster	KEGG name	mRNA surveillance pathway	1.4669	0.0011277	0.0051719	6749	2702	63	37
In final PEG only cluster	GOBP name	protein dephosphorylation	1.4654	0.00045045	0.0082141	6749	2702	75	44
In final PEG only cluster	GOBP name	cell cycle process	1.4618	6.3165e-21	1.7686e-18	6749	2702	569	333
In final PEG only cluster	GOBP name	transcription from RNA polymerase II promoter	1.4607	3.4567e-07	1.4927e-05	6749	2702	171	100
In final PEG only cluster	GOMF name	zinc ion binding	1.4602	9.5646e-17	2.412e-14	6749	2702	455	266
In final PEG only cluster	GOBP name	negative regulation of cell differentiation	1.4595	5.3436e-07	2.2007e-05	6749	2702	166	97
In final PEG only cluster	GOMF name	nucleotidyltransferase activity	1.4594	0.00017721	0.0037461	6749	2702	89	52
In final PEG only cluster	GOMF name	transcription coactivator activity	1.457	3.1123e-06	0.00011667	6749	2702	144	84
In final PEG only cluster	GOMF name	cysteine-type peptidase activity	1.457	0.00027494	0.005211	6749	2702	84	49
In final PEG only cluster	GOBP name	transcription initiation from RNA polymerase II promoter	1.4503	1.7666e-05	0.0004807	6749	2702	124	72
In final PEG only cluster	GOMF name	GTPase regulator activity	1.4499	5.1606e-08	3.1121e-06	6749	2702	205	119
In final PEG only cluster	GOBP name	RNA export from nucleus	1.448	0.001032	0.016199	6749	2702	69	40
In final PEG only cluster	GOBP name	mitotic cell cycle	1.4425	1.2252e-11	1.2085e-09	6749	2702	329	190
In final PEG only cluster	GOMF name	small GTPase regulator activity	1.4424	0.00099973	0.01499	6749	2702	71	41
In final PEG only cluster	GOBP name	transcription initiation, DNA-dependent	1.4417	4.239e-06	0.00013678	6749	2702	149	86
In final PEG only cluster	GOBP name	ribonucleoprotein complex subunit organization	1.4403	1.0318e-05	0.0003013	6749	2702	137	79
In final PEG only cluster	GOBP name	microtubule-based transport	1.4371	0.00096748	0.015296	6749	2702	73	42
In final PEG only cluster	GOMF name	transcription factor binding transcription factor activity	1.4362	1.0806e-08	8.5645e-07	6749	2702	240	138
In final PEG only cluster	GOMF name	GTPase activator activity	1.4362	3.8662e-05	0.0010312	6749	2702	120	69
In final PEG only cluster	GOMF name	protein binding transcription factor activity	1.4362	1.0806e-08	8.5645e-07	6749	2702	240	138
In final PEG only cluster	KEGG name	Small cell lung cancer	1.4339	0.00392	0.013034	6749	2702	54	31
In final PEG only cluster	GOMF name	transcription cofactor activity	1.4319	2.5018e-08	1.6653e-06	6749	2702	232	133
In final PEG only cluster	GOBP name	cytoskeleton-dependent intracellular transport	1.4317	0.00058499	0.010015	6749	2702	82	47
In final PEG only cluster	KEGG name	Chagas disease (American trypanosomiasis)	1.4273	0.0061404	0.018148	6749	2702	49	28
In final PEG only cluster	GOBP name	positive regulation of RNA metabolic process	1.4257	1.4928e-14	2.1962e-12	6749	2702	452	258
In final PEG only cluster	GOBP name	microtubule-based movement	1.4212	8.315e-05	0.0019094	6749	2702	116	66
In final PEG only cluster	GOBP name	nuclear export	1.4198	0.00033183	0.0063164	6749	2702	95	54
In final PEG only cluster	GOBP name	cellular response to fibroblast growth factor stimulus	1.4185	0.00084178	0.013516	6749	2702	81	46
In final PEG only cluster	GOBP name	nerve growth factor receptor signaling pathway	1.4172	1.9703e-05	0.00053113	6749	2702	141	80
In final PEG only cluster	GOMF name	sequence-specific DNA binding	1.4164	4.8434e-06	0.00016711	6749	2702	164	93
In final PEG only cluster	GOBP name	nucleic acid metabolic process	1.4139	1.7475e-53	1.5168e-49	6749	2702	1597	904
In final PEG only cluster	GOBP name	regulation of RNA metabolic process	1.4122	1.571e-33	2.7273e-30	6749	2702	1086	614
In final PEG only cluster	GOBP name	regulation of transcription, DNA-dependent	1.4118	3.5824e-30	2.392e-27	6749	2702	989	559
In final PEG only cluster	GOBP name	microtubule cytoskeleton organization	1.4068	4.1077e-06	0.00013404	6749	2702	174	98
In final PEG only cluster	GOBP name	RNA metabolic process	1.4036	1.6441e-40	4.757e-37	6749	2702	1324	744
In final PEG only cluster	GOBP name	response to fibroblast growth factor stimulus	1.4012	0.0011537	0.01785	6749	2702	82	46
In final PEG only cluster	GOMF name	protein serine/threonine kinase activity	1.4009	2.0925e-07	1.0749e-05	6749	2702	230	129
In final PEG only cluster	GOBP name	rRNA processing	1.4006	0.00026755	0.0052292	6749	2702	107	60
In final PEG only cluster	GOMF name	structure-specific DNA binding	1.4006	0.00026755	0.005211	6749	2702	107	60
In final PEG only cluster	GOBP name	cell cycle	1.4004	1.004e-12	1.1938e-10	6749	2702	437	245
In final PEG only cluster	GOBP name	protein modification by small protein conjugation or removal	1.3929	4.9821e-12	5.2102e-10	6749	2702	425	237
In final PEG only cluster	KEGG name	Chemokine signaling pathway	1.3916	0.0028193	0.010416	6749	2702	70	39
In final PEG only cluster	GOBP name	positive regulation of nucleobase-containing compound metabolic process	1.3877	2.7265e-13	3.4802e-11	6749	2702	486	270
In final PEG only cluster	GOMF name	sequence-specific DNA binding transcription factor activity	1.3877	1.1639e-05	0.00035093	6749	2702	171	95
In final PEG only cluster	GOMF name	nucleic acid binding transcription factor activity	1.3877	1.1639e-05	0.00035093	6749	2702	171	95
In final PEG only cluster	GOBP name	rRNA metabolic process	1.3851	0.00034843	0.0065384	6749	2702	110	61
In final PEG only cluster	KEGG name	Tight junction	1.3834	0.0043164	0.014175	6749	2702	65	36
In final PEG only cluster	GOBP name	regulation of cellular macromolecule biosynthetic process	1.3832	3.3604e-32	4.1669e-29	6749	2702	1181	654
In final PEG only cluster	GOMF name	DNA binding	1.3831	3.046e-16	7.0413e-14	6749	2702	614	340
In final PEG only cluster	GOBP name	establishment of organelle localization	1.3818	0.00090395	0.014371	6749	2702	94	52
In final PEG only cluster	GOBP name	response to DNA damage stimulus	1.3794	8.0854e-11	7.2352e-09	6749	2702	402	222
In final PEG only cluster	GOBP name	regulation of nucleobase-containing compound metabolic process	1.3785	2.0737e-36	4.5e-33	6749	2702	1339	739
In final PEG only cluster	GOMF name	ubiquitin-protein ligase activity	1.3781	6.8027e-05	0.0017398	6749	2702	145	80
In final PEG only cluster	GOBP name	ncRNA processing	1.3776	5.4684e-06	0.00016952	6749	2702	194	107
In final PEG only cluster	GOBP name	protein modification by small protein conjugation	1.3741	7.9436e-10	6.3257e-08	6749	2702	369	203
In final PEG only cluster	GOBP name	negative regulation of transcription from RNA polymerase II promoter	1.3738	4.8644e-06	0.0001541	6749	2702	200	110
In final PEG only cluster	GOBP name	positive regulation of nitrogen compound metabolic process	1.3725	1.1883e-12	1.3938e-10	6749	2702	495	272
In final PEG only cluster	GOBP name	positive regulation of GTPase activity	1.372	9.8421e-05	0.0021961	6749	2702	142	78
In final PEG only cluster	GOBP name	negative regulation of cellular macromolecule biosynthetic process	1.3712	3.9128e-10	3.1741e-08	6749	2702	388	213
In final PEG only cluster	GOBP name	negative regulation of developmental process	1.3693	7.0342e-06	0.00021349	6749	2702	197	108
In final PEG only cluster	GOBP name	RNA biosynthetic process	1.3693	1.4556e-20	3.9483e-18	6749	2702	830	455
In final PEG only cluster	GOBP name	negative regulation of organelle organization	1.3678	0.00025139	0.0049881	6749	2702	126	69
In final PEG only cluster	GOBP name	regulation of transcription from RNA polymerase II promoter	1.3656	1.9047e-12	2.1754e-10	6749	2702	503	275
In final PEG only cluster	GOBP name	regulation of macromolecule biosynthetic process	1.3655	4.8075e-30	2.9807e-27	6749	2702	1200	656
In final PEG only cluster	GOBP name	positive regulation of sequence-specific DNA binding transcription factor activity	1.3648	0.0011503	0.01783	6749	2702	97	53
In final PEG only cluster	GOMF name	Ras GTPase binding	1.3648	0.0011503	0.016883	6749	2702	97	53
In final PEG only cluster	GOBP name	regulation of sequence-specific DNA binding transcription factor activity	1.3639	8.0212e-05	0.0018468	6749	2702	152	83
In final PEG only cluster	GOMF name	nucleoside-triphosphatase regulator activity	1.3624	3.2576e-06	0.00012049	6749	2702	220	120
In final PEG only cluster	GOBP name	regulation of cell cycle	1.3619	2.1919e-11	2.0908e-09	6749	2702	464	253
In final PEG only cluster	KEGG name	Neurotrophin signaling pathway	1.3596	0.0031234	0.011078	6749	2702	79	43
In final PEG only cluster	GOBP name	dephosphorylation	1.3584	0.00058974	0.010077	6749	2702	114	62
In final PEG only cluster	GOBP name	positive regulation of transcription, DNA-dependent	1.3567	1.2046e-09	9.0924e-08	6749	2702	394	214
In final PEG only cluster	GOBP name	negative regulation of macromolecule biosynthetic process	1.3567	1.2046e-09	9.0924e-08	6749	2702	394	214
In final PEG only cluster	GOBP name	nucleocytoplasmic transport	1.3564	0.0001103	0.0024424	6749	2702	151	82
In final PEG only cluster	GOBP name	nuclear transport	1.355	0.00010572	0.0023469	6749	2702	153	83
In final PEG only cluster	GOBP name	regulation of cellular biosynthetic process	1.3516	2.1609e-29	1.1033e-26	6749	2702	1253	678
In final PEG only cluster	GOBP name	nucleobase-containing compound metabolic process	1.3509	1.4184e-45	6.156e-42	6749	2702	1799	973
In final PEG only cluster	GOMF name	small conjugating protein ligase activity	1.3497	8.91e-05	0.0021492	6749	2702	161	87
In final PEG only cluster	GOBP name	positive regulation of cytokine production	1.345	0.0013139	0.019862	6749	2702	104	56
In final PEG only cluster	GOBP name	mRNA transport	1.345	0.0013139	0.019862	6749	2702	104	56
In final PEG only cluster	GOBP name	regulation of gene expression	1.344	7.353e-31	6.3824e-28	6749	2702	1353	728
In final PEG only cluster	GOBP name	positive regulation of transcription from RNA polymerase II promoter	1.3436	7.2885e-07	2.8888e-05	6749	2702	277	149
In final PEG only cluster	GOBP name	regulation of nitrogen compound metabolic process	1.3434	1.1046e-31	1.1985e-28	6749	2702	1387	746
In final PEG only cluster	GOBP name	protein ubiquitination	1.3431	2.2206e-07	1.0039e-05	6749	2702	305	164
In final PEG only cluster	GOBP name	regulation of biosynthetic process	1.3416	3.2096e-28	1.4663e-25	6749	2702	1266	680
In final PEG only cluster	GOBP name	negative regulation of nucleobase-containing compound metabolic process	1.34	9.0486e-09	5.8179e-07	6749	2702	384	206
In final PEG only cluster	GOMF name	protein kinase binding	1.34	3.4193e-05	0.00092992	6749	2702	192	103
In final PEG only cluster	GOMF name	regulatory region DNA binding	1.3387	0.0001876	0.0038548	6749	2702	153	82
In final PEG only cluster	GOMF name	regulatory region nucleic acid binding	1.3387	0.0001876	0.0038548	6749	2702	153	82
In final PEG only cluster	GOBP name	negative regulation of cellular biosynthetic process	1.337	3.6781e-09	2.5541e-07	6749	2702	411	220
In final PEG only cluster	GOBP name	negative regulation of gene expression	1.3365	1.183e-08	7.2314e-07	6749	2702	385	206
In final PEG only cluster	GOBP name	regulation of GTP catabolic process	1.3364	0.00017163	0.0035469	6749	2702	157	84
In final PEG only cluster	GOBP name	regulation of GTPase activity	1.3364	0.00017163	0.0035469	6749	2702	157	84
In final PEG only cluster	GOBP name	microtubule-based process	1.3344	6.9875e-07	2.7822e-05	6749	2702	292	156
In final PEG only cluster	GOMF name	protein kinase activity	1.3339	1.2359e-06	5.2744e-05	6749	2702	279	149
In final PEG only cluster	GOMF name	chromatin binding	1.3331	8.1474e-05	0.0020179	6749	2702	178	95
In final PEG only cluster	GOMF name	ligase activity, forming carbon-nitrogen bonds	1.333	4.4262e-05	0.0011583	6749	2702	193	103
In final PEG only cluster	GOMF name	transcription regulatory region DNA binding	1.3311	0.00025306	0.0050503	6749	2702	152	81
In final PEG only cluster	GOBP name	positive regulation of cellular biosynthetic process	1.3283	9.3039e-11	8.1997e-09	6749	2702	519	276
In final PEG only cluster	KEGG name	Insulin signaling pathway	1.3279	0.0054735	0.01693	6749	2702	79	42
In final PEG only cluster	GOBP name	negative regulation of nitrogen compound metabolic process	1.3261	2.5956e-08	1.4535e-06	6749	2702	388	206
In final PEG only cluster	GOBP name	negative regulation of transcription, DNA-dependent	1.3257	6.3172e-07	2.5386e-05	6749	2702	309	164
In final PEG only cluster	GOBP name	negative regulation of biosynthetic process	1.3238	1.0025e-08	6.3055e-07	6749	2702	417	221
In final PEG only cluster	GOBP name	cellular response to growth factor stimulus	1.3224	0.00016814	0.0035083	6749	2702	170	90
In final PEG only cluster	KEGG name	Purine metabolism	1.3207	0.0044787	0.014516	6749	2702	87	46
In final PEG only cluster	KEGG name	RNA transport	1.3188	0.0010562	0.004929	6749	2702	125	66
In final PEG only cluster	GOBP name	ncRNA metabolic process	1.3185	4.6539e-06	0.00014851	6749	2702	269	142
In final PEG only cluster	GOMF name	acid-amino acid ligase activity	1.3146	0.00021403	0.0043656	6749	2702	171	90
In final PEG only cluster	GOBP name	positive regulation of biosynthetic process	1.3124	3.7703e-10	3.1168e-08	6749	2702	531	279
In final PEG only cluster	GOBP name	regulation of cell cycle process	1.3121	1.0416e-05	0.00030137	6749	2702	257	135
In final PEG only cluster	GOBP name	response to growth factor stimulus	1.3117	0.00017788	0.0036674	6749	2702	179	94
In final PEG only cluster	GOBP name	positive regulation of gene expression	1.3049	1.9652e-08	1.1297e-06	6749	2702	446	233
In final PEG only cluster	GOBP name	negative regulation of RNA metabolic process	1.2997	1.0619e-06	4.0425e-05	6749	2702	344	179
In final PEG only cluster	GOBP name	protein phosphorylation	1.2945	6.2431e-06	0.00019216	6749	2702	301	156
In final PEG only cluster	GOBP name	mRNA metabolic process	1.2925	4.1524e-08	2.1978e-06	6749	2702	458	237
In final PEG only cluster	GOMF name	phosphotransferase activity, alcohol group as acceptor	1.292	1.6016e-06	6.4387e-05	6749	2702	348	180
In final PEG only cluster	GOBP name	small GTPase mediated signal transduction	1.2898	1.0433e-06	3.9894e-05	6749	2702	366	189
In final PEG only cluster	GOMF name	kinase binding	1.2826	0.00013604	0.003019	6749	2702	222	114
In final PEG only cluster	GOMF name	nucleic acid binding	1.2818	3.4564e-17	9.588e-15	6749	2702	1101	565
In final PEG only cluster	GOBP name	regulation of cell cycle arrest	1.2797	0.00091038	0.014446	6749	2702	162	83
In final PEG only cluster	GOMF name	transferase activity, transferring phosphorus-containing groups	1.2797	5.6704e-08	3.3467e-06	6749	2702	486	249
In final PEG only cluster	GOMF name	transition metal ion binding	1.2796	4.2522e-09	3.805e-07	6749	2702	570	292
In final PEG only cluster	GOBP name	negative regulation of macromolecule metabolic process	1.2794	3.0023e-10	2.5549e-08	6749	2702	654	335
In final PEG only cluster	GOBP name	regulation of macromolecule metabolic process	1.2749	1.8235e-29	9.8926e-27	6749	2702	1826	932
In final PEG only cluster	GOMF name	ligase activity	1.2706	3.6668e-05	0.00098753	6749	2702	287	146
In final PEG only cluster	GOBP name	positive regulation of macromolecule biosynthetic process	1.2701	2.0942e-07	9.6179e-06	6749	2702	472	240
In final PEG only cluster	GOBP name	regulation of primary metabolic process	1.2694	1.2635e-29	7.3116e-27	6749	2702	1887	959
In final PEG only cluster	GOMF name	kinase activity	1.2653	3.8576e-06	0.00013719	6749	2702	381	193
In final PEG only cluster	GOBP name	cellular nitrogen compound metabolic process	1.2643	2.3819e-31	2.2972e-28	6749	2702	2023	1024
In final PEG only cluster	GOBP name	cytoskeleton organization	1.2634	1.2049e-06	4.5274e-05	6749	2702	429	217
In final PEG only cluster	GOBP name	phosphate-containing compound metabolic process	1.262	3.9067e-07	1.6303e-05	6749	2702	475	240
In final PEG only cluster	GOBP name	phosphorus metabolic process	1.262	3.9067e-07	1.6303e-05	6749	2702	475	240
In final PEG only cluster	GOBP name	regulation of cellular metabolic process	1.2584	3.6928e-29	1.7808e-26	6749	2702	1977	996
In final PEG only cluster	GOBP name	regulation of translation	1.2489	0.0012274	0.018789	6749	2702	186	93
In final PEG only cluster	GOBP name	negative regulation of metabolic process	1.2489	5.6278e-09	3.8164e-07	6749	2702	688	344
In final PEG only cluster	GOBP name	posttranscriptional regulation of gene expression	1.2408	9.681e-05	0.0021657	6749	2702	310	154
In final PEG only cluster	GOMF name	ATP binding	1.2381	1.066e-09	1.0952e-07	6749	2702	811	402
In final PEG only cluster	GOMF name	adenyl ribonucleotide binding	1.2367	1.0461e-09	1.0952e-07	6749	2702	820	406
In final PEG only cluster	GOBP name	phosphorylation	1.2353	3.6668e-05	0.00093064	6749	2702	368	182
In final PEG only cluster	GOMF name	ATPase activity	1.2335	0.00057839	0.009438	6749	2702	243	120
In final PEG only cluster	KEGG name	Pathways in cancer	1.232	0.0045978	0.01456	6749	2702	148	73
In final PEG only cluster	GOBP name	negative regulation of cellular metabolic process	1.2306	2.5236e-07	1.1291e-05	6749	2702	615	303
In final PEG only cluster	GOBP name	cell proliferation	1.23	0.00042868	0.0078667	6749	2702	264	130
In final PEG only cluster	GOMF name	adenyl nucleotide binding	1.2292	2.7032e-09	2.5857e-07	6749	2702	825	406
In final PEG only cluster	GOBP name	ubiquitin-dependent protein catabolic process	1.2287	0.00062476	0.010612	6749	2702	248	122
In final PEG only cluster	GOBP name	cellular macromolecular complex assembly	1.2271	9.6315e-05	0.0021602	6749	2702	344	169
In final PEG only cluster	GOBP name	nitrogen compound metabolic process	1.2251	1.3716e-24	5.4114e-22	6749	2702	2100	1030
In final PEG only cluster	GOBP name	regulation of cell differentiation	1.2234	1.7405e-05	0.00047659	6749	2702	441	216
In final PEG only cluster	GOBP name	intracellular signal transduction	1.2211	3.1053e-08	1.6952e-06	6749	2702	763	373
In final PEG only cluster	GOBP name	transmembrane receptor protein tyrosine kinase signaling pathway	1.2169	0.0002979	0.0057207	6749	2702	312	152
In final PEG only cluster	GOBP name	cellular response to stress	1.215	5.1073e-08	2.6094e-06	6749	2702	775	377
In final PEG only cluster	GOBP name	regulation of metabolic process	1.2133	6.4085e-24	2.3177e-21	6749	2702	2211	1074
In final PEG only cluster	GOBP name	modification-dependent macromolecule catabolic process	1.2105	0.00099247	0.015663	6749	2702	260	126
In final PEG only cluster	GOBP name	cellular macromolecule biosynthetic process	1.2098	3.8653e-10	3.1652e-08	6749	2702	1053	510
In final PEG only cluster	GOBP name	enzyme linked receptor protein signaling pathway	1.2069	0.00013042	0.0028021	6749	2702	387	187
In final PEG only cluster	GOBP name	innate immune response	1.201	0.00039134	0.0072582	6749	2702	339	163
In final PEG only cluster	GOBP name	positive regulation of cellular metabolic process	1.2004	1.9068e-07	8.8507e-06	6749	2702	799	384
In final PEG only cluster	GOBP name	regulation of kinase activity	1.1989	0.00053757	0.0094075	6749	2702	325	156
In final PEG only cluster	GOMF name	enzyme regulator activity	1.1948	0.00011298	0.0025901	6749	2702	439	210
In final PEG only cluster	GOBP name	positive regulation of macromolecule metabolic process	1.1912	5.3957e-07	2.2007e-05	6749	2702	801	382
In final PEG only cluster	GOBP name	regulation of transferase activity	1.1859	0.00079565	0.013031	6749	2702	337	160
In final PEG only cluster	GOBP name	macromolecule modification	1.1794	1.8766e-09	1.3531e-07	6749	2702	1258	594
In final PEG only cluster	GOBP name	positive regulation of metabolic process	1.1722	1.8551e-06	6.6636e-05	6749	2702	863	405
In final PEG only cluster	GOBP name	organelle organization	1.1717	3.387e-10	2.8543e-08	6749	2702	1456	683
In final PEG only cluster	GOBP name	protein modification process	1.1716	2.4456e-08	1.3874e-06	6749	2702	1179	553
In final PEG only cluster	GOBP name	macromolecule biosynthetic process	1.1698	1.1637e-07	5.5805e-06	6749	2702	1089	510
In final PEG only cluster	GOBP name	cellular macromolecule metabolic process	1.1648	2.2258e-22	6.9001e-20	6749	2702	2897	1351
In final PEG only cluster	GOBP name	regulation of cellular protein metabolic process	1.1623	1.0379e-05	0.0003013	6749	2702	808	376
In final PEG only cluster	GOBP name	regulation of cellular catabolic process	1.1622	0.0011709	0.018084	6749	2702	389	181
In final PEG only cluster	GOBP name	regulation of catabolic process	1.1599	0.00079225	0.013	6749	2702	435	202
In final PEG only cluster	GOBP name	regulation of developmental process	1.1562	0.0001393	0.0029563	6749	2702	620	287
In final PEG only cluster	GOBP name	regulation of protein metabolic process	1.1562	1.0353e-05	0.0003013	6749	2702	862	399
In final PEG only cluster	GOBP name	regulation of phosphorus metabolic process	1.156	0.00057842	0.0099223	6749	2702	484	224
In final PEG only cluster	GOBP name	regulation of phosphate metabolic process	1.156	0.00057842	0.0099223	6749	2702	484	224
In final PEG only cluster	GOMF name	RNA binding	1.1553	0.00035955	0.0063935	6749	2702	534	247
In final PEG only cluster	GOBP name	regulation of protein modification process	1.1435	0.00057457	0.0098974	6749	2702	557	255
In final PEG only cluster	GOBP name	macromolecule metabolic process	1.1394	7.6961e-18	1.4845e-15	6749	2702	3023	1379
In final PEG only cluster	GOMF name	enzyme binding	1.1354	0.00025207	0.0050503	6749	2702	715	325
In final PEG only cluster	GOBP name	negative regulation of biological process	1.1324	3.954e-07	1.6422e-05	6749	2702	1480	671
In final PEG only cluster	GOBP name	negative regulation of cellular process	1.1295	1.9236e-06	6.8711e-05	6749	2702	1360	615
In final PEG only cluster	GOBP name	gene expression	1.125	0.00090029	0.014339	6749	2702	635	286
In final PEG only cluster	GOMF name	purine ribonucleotide binding	1.1233	6.8363e-05	0.0017398	6749	2702	1014	456
In final PEG only cluster	GOMF name	purine ribonucleoside triphosphate binding	1.1223	7.9782e-05	0.0019938	6749	2702	1006	452
In final PEG only cluster	GOMF name	ribonucleotide binding	1.1211	8.3343e-05	0.002046	6749	2702	1016	456
In final PEG only cluster	GOBP name	cellular component assembly at cellular level	1.1171	0.0011011	0.017159	6749	2702	673	301
In final PEG only cluster	GOMF name	purine nucleotide binding	1.1156	0.00013461	0.003019	6749	2702	1021	456
In final PEG only cluster	GOBP name	regulation of molecular function	1.1112	0.00024099	0.0048088	6749	2702	989	440
In final PEG only cluster	GOBP name	regulation of cellular process	1.1091	7.175e-14	9.7311e-12	6749	2702	3342	1484
In final PEG only cluster	GOBP name	cellular response to stimulus	1.1021	7.9177e-07	3.1098e-05	6749	2702	2051	905
In final PEG only cluster	GOBP name	regulation of biological process	1.093	7.8268e-12	7.8996e-10	6749	2702	3549	1553
In final PEG only cluster	GOMF name	nucleotide binding	1.092	0.00030496	0.0055291	6749	2702	1274	557
In final PEG only cluster	GOMF name	metal ion binding	1.0872	0.00030147	0.0055146	6749	2702	1383	602
In final PEG only cluster	GOMF name	cation binding	1.0861	0.00032814	0.0059108	6749	2702	1389	604
In final PEG only cluster	GOMF name	ion binding	1.0833	0.00042517	0.0073256	6749	2702	1395	605
In final PEG only cluster	GOBP name	signal transduction	1.0828	0.00025622	0.0050224	6749	2702	1534	665
In final PEG only cluster	GOBP name	positive regulation of cellular process	1.0812	0.00034396	0.0065045	6749	2702	1504	651
In final PEG only cluster	GOBP name	cellular component organization or biogenesis at cellular level	1.0791	5.1427e-05	0.00124	6749	2702	2030	877
In final PEG only cluster	GOBP name	response to stress	1.0779	0.0011796	0.018154	6749	2702	1242	536
In final PEG only cluster	GOBP name	biological regulation	1.0709	1.8196e-08	1.0672e-06	6749	2702	3718	1594
In final PEG only cluster	GOBP name	cellular component organization at cellular level	1.0703	0.00019754	0.0040427	6749	2702	2007	860
In final PEG only cluster	GOBP name	primary metabolic process	1.055	8.7737e-06	0.00026261	6749	2702	3582	1513
In final PEG only cluster	GOMF name	binding	1.0477	4.8796e-06	0.00016711	6749	2702	4177	1752
In final PEG only cluster	GOBP name	cellular metabolic process	1.0336	0.00087183	0.013911	6749	2702	3719	1539
In final PEG only cluster	GOMF name	catalytic activity	0.95356	0.00088737	0.013378	6749	2702	2643	1009
In final PEG only cluster	GOBP name	cellular catabolic process	0.89496	0.0010573	0.016565	6749	2702	801	287
In final PEG only cluster	GOBP name	regulation of cell communication	0.88116	0.00069836	0.01168	6749	2702	720	254
In final PEG only cluster	GOBP name	catabolic process	0.87723	0.00013519	0.0028903	6749	2702	914	321
In final PEG only cluster	GOBP name	establishment of localization in cell	0.863	1.4577e-05	0.00040425	6749	2702	1013	350
In final PEG only cluster	GOBP name	regulation of localization	0.85949	0.00016054	0.0033741	6749	2702	712	245
In final PEG only cluster	GOBP name	intracellular transport	0.85548	2.4971e-05	0.00065682	6749	2702	873	299
In final PEG only cluster	GOBP name	multicellular organismal process	0.83956	7.3492e-06	0.00022227	6749	2702	836	281
In final PEG only cluster	GOBP name	reproductive process	0.82907	0.00025396	0.0049986	6749	2702	473	157
In final PEG only cluster	GOBP name	regulation of transport	0.82584	0.0001613	0.0033818	6749	2702	493	163
In final PEG only cluster	GOBP name	regulation of biological quality	0.82031	5.4959e-08	2.7318e-06	6749	2702	1017	334
In final PEG only cluster	GOMF name	lipid binding	0.80421	0.0014505	0.019725	6749	2702	264	85
In final PEG only cluster	GOBP name	vesicle-mediated transport	0.80014	5.3261e-06	0.0001657	6749	2702	590	189
In final PEG only cluster	GOBP name	cellular amine metabolic process	0.79148	0.0012984	0.019738	6749	2702	243	77
In final PEG only cluster	GOBP name	system process	0.78831	0.00056242	0.0097934	6749	2702	282	89
In final PEG only cluster	GOBP name	protein transport	0.7864	3.7118e-08	1.9766e-06	6749	2702	775	244
In final PEG only cluster	GOBP name	establishment of localization	0.78532	4.2016e-17	7.4428e-15	6749	2702	1638	515
In final PEG only cluster	GOBP name	establishment of protein localization	0.78133	8.5898e-09	5.6059e-07	6749	2702	812	254
In final PEG only cluster	GOBP name	membrane organization	0.77266	2.0063e-06	7.137e-05	6749	2702	514	159
In final PEG only cluster	GOBP name	transport	0.76818	9.4372e-19	2.0479e-16	6749	2702	1577	485
In final PEG only cluster	GOBP name	homeostatic process	0.75995	3.1421e-06	0.00010571	6749	2702	447	136
In final PEG only cluster	GOBP name	small molecule biosynthetic process	0.75405	0.00062388	0.010612	6749	2702	212	64
In final PEG only cluster	GOBP name	protein oligomerization	0.75188	0.00085726	0.013729	6749	2702	196	59
In final PEG only cluster	GOBP name	hemostasis	0.73963	0.00042001	0.0077403	6749	2702	206	61
In final PEG only cluster	GOBP name	coagulation	0.73826	0.00043247	0.0079028	6749	2702	203	60
In final PEG only cluster	GOBP name	blood coagulation	0.73826	0.00043247	0.0079028	6749	2702	203	60
In final PEG only cluster	GOBP name	post-translational protein modification	0.73619	0.00057469	0.0098974	6749	2702	190	56
In final PEG only cluster	GOMF name	receptor binding	0.73554	1.2338e-05	0.00036803	6749	2702	326	96
In final PEG only cluster	GOBP name	heterocycle metabolic process	0.7277	6.2935e-05	0.0014844	6749	2702	254	74
In final PEG only cluster	GOBP name	cell activation	0.72555	0.00021199	0.0043093	6749	2702	210	61
In final PEG only cluster	GOBP name	regulation of body fluid levels	0.72415	8.5339e-05	0.0019508	6749	2702	238	69
In final PEG only cluster	GOBP name	cofactor metabolic process	0.70589	0.00022018	0.0044342	6749	2702	184	52
In final PEG only cluster	GOBP name	antigen processing and presentation of peptide antigen	0.70308	0.0011106	0.017276	6749	2702	135	38
In final PEG only cluster	GOBP name	intracellular protein transport	0.70297	2.494e-09	1.76e-07	6749	2702	501	141
In final PEG only cluster	GOBP name	small molecule metabolic process	0.69496	3.5833e-23	1.2441e-20	6749	2702	1222	340
In final PEG only cluster	GOBP name	antigen processing and presentation	0.69475	0.00047817	0.0085755	6749	2702	151	42
In final PEG only cluster	GOBP name	cellular process involved in reproduction	0.69187	4.1917e-05	0.0010366	6749	2702	213	59
In final PEG only cluster	GOBP name	coenzyme metabolic process	0.68285	0.00051499	0.0091228	6749	2702	139	38
In final PEG only cluster	GOBP name	protein complex subunit organization	0.67729	3.794e-12	4.0657e-10	6749	2702	579	157
In final PEG only cluster	GOBP name	alcohol metabolic process	0.67356	1.727e-06	6.3003e-05	6749	2702	267	72
In final PEG only cluster	GOBP name	regulation of vesicle-mediated transport	0.66397	0.00011768	0.0025409	6749	2702	158	42
In final PEG only cluster	GOBP name	cellular membrane organization	0.65567	9.3922e-10	7.279e-08	6749	2702	400	105
In final PEG only cluster	GOBP name	cell adhesion	0.65567	1.8368e-06	6.6431e-05	6749	2702	240	63
In final PEG only cluster	GOBP name	biological adhesion	0.65567	1.8368e-06	6.6431e-05	6749	2702	240	63
In final PEG only cluster	GOBP name	amine metabolic process	0.65022	3.4365e-08	1.8413e-06	6749	2702	315	82
In final PEG only cluster	GOBP name	protein homooligomerization	0.64229	0.00071942	0.012009	6749	2702	105	27
In final PEG only cluster	GOMF name	guanyl ribonucleotide binding	0.63308	1.4551e-06	5.9361e-05	6749	2702	217	55
In final PEG only cluster	GOMF name	guanyl nucleotide binding	0.63017	1.1575e-06	5.017e-05	6749	2702	218	55
In final PEG only cluster	GOMF name	cofactor binding	0.62858	3.972e-05	0.0010494	6749	2702	151	38
In final PEG only cluster	GOBP name	carboxylic acid metabolic process	0.62599	2.9202e-11	2.6965e-09	6749	2702	403	101
In final PEG only cluster	GOBP name	oxoacid metabolic process	0.62599	2.9202e-11	2.6965e-09	6749	2702	403	101
In final PEG only cluster	GOBP name	organic acid metabolic process	0.62598	2.3212e-11	2.19e-09	6749	2702	407	102
In final PEG only cluster	GOBP name	membrane invagination	0.61814	1.7275e-06	6.3003e-05	6749	2702	198	49
In final PEG only cluster	GOBP name	secretion	0.61787	2.692e-06	9.2726e-05	6749	2702	190	47
In final PEG only cluster	GOBP name	cell-cell signaling	0.61453	9.4131e-05	0.0021167	6749	2702	126	31
In final PEG only cluster	GOBP name	cellular ketone metabolic process	0.61244	2.5928e-12	2.8132e-10	6749	2702	416	102
In final PEG only cluster	GOBP name	sulfur compound metabolic process	0.60969	7.4307e-05	0.0017245	6749	2702	127	31
In final PEG only cluster	KEGG name	Huntington's disease	0.60815	0.00014532	0.00087853	6749	2702	115	28
In final PEG only cluster	GOMF name	GTP binding	0.60694	3.4109e-07	1.66e-05	6749	2702	214	52
In final PEG only cluster	GOBP name	regulation of ion transport	0.60073	0.0011145	0.017305	6749	2702	79	19
In final PEG only cluster	GOBP name	signaling	0.60024	4.5943e-05	0.0011233	6749	2702	129	31
In final PEG only cluster	GOBP name	endocytosis	0.59787	9.885e-07	3.7965e-05	6749	2702	188	45
In final PEG only cluster	GOBP name	regulation of secretion	0.59763	4.7728e-06	0.00015175	6749	2702	163	39
In final PEG only cluster	GOBP name	chemical homeostasis	0.59636	1.3643e-09	1.0209e-07	6749	2702	289	69
In final PEG only cluster	GOBP name	cellular carbohydrate metabolic process	0.59624	3.4478e-10	2.8776e-08	6749	2702	310	74
In final PEG only cluster	GOBP name	response to topologically incorrect protein	0.5958	0.00014038	0.0029718	6749	2702	109	26
In final PEG only cluster	GOBP name	exocytosis	0.59226	0.00027551	0.0053265	6749	2702	97	23
In final PEG only cluster	GOBP name	carbohydrate metabolic process	0.59174	4.85e-13	5.9292e-11	6749	2702	401	95
In final PEG only cluster	GOBP name	viral reproductive process	0.59013	9.3636e-07	3.6611e-05	6749	2702	182	43
In final PEG only cluster	GOBP name	protein targeting	0.58771	1.9537e-10	1.6958e-08	6749	2702	306	72
In final PEG only cluster	GOBP name	secretion by cell	0.5839	4.3893e-06	0.00014111	6749	2702	154	36
In final PEG only cluster	GOBP name	cellular lipid metabolic process	0.57641	3.7056e-13	4.6616e-11	6749	2702	377	87
In final PEG only cluster	GOBP name	protein folding	0.57525	1.3149e-06	4.8774e-05	6749	2702	165	38
In final PEG only cluster	GOBP name	positive regulation of secretion	0.57381	0.00083701	0.013516	6749	2702	74	17
In final PEG only cluster	GOBP name	response to unfolded protein	0.5688	0.00010029	0.0022321	6749	2702	101	23
In final PEG only cluster	GOBP name	lipid biosynthetic process	0.56816	6.0888e-09	4.097e-07	6749	2702	233	53
In final PEG only cluster	GOBP name	cellular component disassembly	0.55944	4.5929e-12	4.8618e-10	6749	2702	317	71
In final PEG only cluster	GOBP name	cellular component disassembly at cellular level	0.55331	2.5143e-12	2.7625e-10	6749	2702	316	70
In final PEG only cluster	GOMF name	lyase activity	0.55146	0.00038203	0.0067073	6749	2702	77	17
In final PEG only cluster	GOBP name	lipid metabolic process	0.54109	3.2411e-18	6.5424e-16	6749	2702	457	99
In final PEG only cluster	GOMF name	transferase activity, transferring glycosyl groups	0.53524	3.7511e-06	0.00013514	6749	2702	126	27
In final PEG only cluster	GOBP name	carbohydrate catabolic process	0.53524	0.00013563	0.0028925	6749	2702	84	18
In final PEG only cluster	GOMF name	structural molecule activity	0.52585	3.0844e-13	5.0331e-11	6749	2702	304	64
In final PEG only cluster	GOBP name	platelet activation	0.52585	3.8259e-05	0.00096538	6749	2702	95	20
In final PEG only cluster	GOBP name	organic substance transport	0.52373	1.0364e-08	6.3802e-07	6749	2702	186	39
In final PEG only cluster	GOBP name	cellular chemical homeostasis	0.5231	6.3287e-09	4.2256e-07	6749	2702	191	40
In final PEG only cluster	GOBP name	cellular homeostasis	0.50955	8.3346e-12	8.3154e-10	6749	2702	250	51
In final PEG only cluster	GOBP name	glycerol ether metabolic process	0.50736	0.00040092	0.0074042	6749	2702	64	13
In final PEG only cluster	GOBP name	organic ether metabolic process	0.50736	0.00040092	0.0074042	6749	2702	64	13
In final PEG only cluster	GOMF name	coenzyme binding	0.49956	2.052e-06	8.0162e-05	6749	2702	115	23
In final PEG only cluster	GOBP name	amine catabolic process	0.49956	0.0004969	0.0088383	6749	2702	60	12
In final PEG only cluster	GOBP name	calcium ion homeostasis	0.49956	0.000181	0.003723	6749	2702	70	14
In final PEG only cluster	KEGG name	Gap junction	0.49956	0.0023118	0.0090432	6749	2702	45	9
In final PEG only cluster	GOBP name	nucleoside triphosphate metabolic process	0.49064	0.00061506	0.010489	6749	2702	56	11
In final PEG only cluster	GOBP name	cell-cell adhesion	0.49064	1.8578e-06	6.6636e-05	6749	2702	112	22
In final PEG only cluster	GOMF name	GTPase activity	0.47797	4.7196e-09	4.0913e-07	6749	2702	162	31
In final PEG only cluster	GOBP name	cellular calcium ion homeostasis	0.47752	0.00012215	0.0026309	6749	2702	68	13
In final PEG only cluster	GOBP name	divalent inorganic cation homeostasis	0.46625	3.9964e-05	0.0010055	6749	2702	75	14
In final PEG only cluster	GOBP name	cellular ion homeostasis	0.4647	6.046e-10	4.8592e-08	6749	2702	172	32
In final PEG only cluster	GOBP name	cellular divalent inorganic cation homeostasis	0.46387	6.5983e-05	0.0015438	6749	2702	70	13
In final PEG only cluster	Corum	Nop56p-associated pre-rRNA complex	0.46076	1.3042e-06	0.00023171	6749	2702	103	19
In final PEG only cluster	GOBP name	oxidation-reduction process	0.46058	1.1484e-15	1.8124e-13	6749	2702	282	52
In final PEG only cluster	GOBP name	generation of precursor metabolites and energy	0.45658	6.3023e-11	5.6984e-09	6749	2702	186	34
In final PEG only cluster	KEGG name	Arginine and proline metabolism	0.45414	0.0045295	0.014516	6749	2702	33	6
In final PEG only cluster	GOBP name	fatty acid metabolic process	0.45235	5.1105e-08	2.6094e-06	6749	2702	127	23
In final PEG only cluster	KEGG name	Lysosome	0.45141	9.4571e-06	0.00010482	6749	2702	83	15
In final PEG only cluster	GOBP name	lipid transport	0.45099	3.5174e-05	0.00089797	6749	2702	72	13
In final PEG only cluster	KEGG name	Hypertrophic cardiomyopathy (HCM)	0.44832	0.0019397	0.0080619	6749	2702	39	7
In final PEG only cluster	GOBP name	carbohydrate biosynthetic process	0.44603	7.298e-09	4.8356e-07	6749	2702	140	25
In final PEG only cluster	GOBP name	ion homeostasis	0.44603	7.6341e-12	7.7957e-10	6749	2702	196	35
In final PEG only cluster	KEGG name	Protein processing in endoplasmic reticulum	0.44405	1.1914e-08	2.6409e-07	6749	2702	135	24
In final PEG only cluster	GOBP name	viral infectious cycle	0.44191	1.9441e-08	1.1297e-06	6749	2702	130	23
In final PEG only cluster	GOBP name	small molecule catabolic process	0.44078	1.0335e-09	7.939e-08	6749	2702	153	27
In final PEG only cluster	GOBP name	nuclear-transcribed mRNA catabolic process, nonsense-mediated decay	0.43942	2.6378e-07	1.1506e-05	6749	2702	108	19
In final PEG only cluster	KEGG name	Vibrio cholerae infection	0.42819	0.0023781	0.0090809	6749	2702	35	6
In final PEG only cluster	GOMF name	endopeptidase regulator activity	0.42645	0.001015	0.015057	6749	2702	41	7
In final PEG only cluster	GOBP name	response to bacterium	0.42645	0.001015	0.01599	6749	2702	41	7
In final PEG only cluster	GOBP name	monocarboxylic acid metabolic process	0.42545	7.438e-12	7.6859e-10	6749	2702	182	31
In final PEG only cluster	GOBP name	carboxylic acid catabolic process	0.42042	2.6033e-07	1.1412e-05	6749	2702	101	17
In final PEG only cluster	GOBP name	organic acid catabolic process	0.42042	2.6033e-07	1.1412e-05	6749	2702	101	17
In final PEG only cluster	GOMF name	hydrolase activity, acting on glycosyl bonds	0.4163	0.00013579	0.003019	6749	2702	54	9
In final PEG only cluster	GOBP name	glycoprotein metabolic process	0.4163	0.00072866	0.012093	6749	2702	42	7
In final PEG only cluster	GOBP name	polysaccharide metabolic process	0.4078	2.1496e-07	9.7688e-06	6749	2702	98	16
In final PEG only cluster	GOBP name	unsaturated fatty acid metabolic process	0.40662	0.00052062	0.009185	6749	2702	43	7
In final PEG only cluster	GOMF name	NAD binding	0.40505	0.0012197	0.017614	6749	2702	37	6
In final PEG only cluster	GOBP name	metal ion homeostasis	0.40059	4.7797e-08	2.4695e-06	6749	2702	106	17
In final PEG only cluster	GOBP name	regulation of cellular amino acid metabolic process	0.39737	0.00037031	0.0068828	6749	2702	44	7
In final PEG only cluster	GOBP name	cellular metal ion homeostasis	0.39569	7.682e-08	3.7251e-06	6749	2702	101	16
In final PEG only cluster	GOMF name	pattern binding	0.39439	0.00086663	0.013137	6749	2702	38	6
In final PEG only cluster	GOMF name	polysaccharide binding	0.39439	0.00086663	0.013137	6749	2702	38	6
In final PEG only cluster	GOBP name	metal ion transport	0.39335	1.4495e-09	1.0673e-07	6749	2702	127	20
In final PEG only cluster	GOBP name	protein processing	0.39181	0.0001131	0.0024854	6749	2702	51	8
In final PEG only cluster	GOBP name	calcium ion transport	0.39181	0.0001131	0.0024854	6749	2702	51	8
In final PEG only cluster	GOBP name	receptor-mediated endocytosis	0.38427	1.4457e-06	5.3171e-05	6749	2702	78	12
In final PEG only cluster	GOBP name	oligosaccharide metabolic process	0.38102	2.4464e-05	0.00064542	6749	2702	59	9
In final PEG only cluster	GOMF name	hydrolase activity, hydrolyzing O-glycosyl compounds	0.3801	0.00018498	0.0038548	6749	2702	46	7
In final PEG only cluster	GOMF name	transporter activity	0.37601	3.5071e-27	2.3344e-24	6749	2702	372	56
In final PEG only cluster	GOMF name	oxidoreductase activity	0.37539	2.2646e-25	8.9743e-23	6749	2702	346	52
In final PEG only cluster	GOMF name	receptor activity	0.37467	5.3828e-11	8.2956e-09	6749	2702	140	21
In final PEG only cluster	GOMF name	protease binding	0.36732	0.001015	0.015057	6749	2702	34	5
In final PEG only cluster	GOBP name	monovalent inorganic cation transport	0.36732	3.6934e-06	0.0001219	6749	2702	68	10
In final PEG only cluster	GOBP name	membrane fusion	0.36553	3.4953e-07	1.4946e-05	6749	2702	82	12
In final PEG only cluster	GOMF name	GDP binding	0.36553	0.00030217	0.0055146	6749	2702	41	6
In final PEG only cluster	GOBP name	viral transcription	0.36375	1.0265e-08	6.3643e-07	6749	2702	103	15
In final PEG only cluster	GOBP name	lipid catabolic process	0.36375	1.0265e-08	6.3643e-07	6749	2702	103	15
In final PEG only cluster	GOBP name	regulation of cellular amine metabolic process	0.35683	6.3448e-05	0.0014925	6749	2702	49	7
In final PEG only cluster	GOMF name	glycosaminoglycan binding	0.35683	0.00070857	0.011495	6749	2702	35	5
In final PEG only cluster	GOBP name	protein maturation	0.35683	5.8676e-06	0.00018125	6749	2702	63	9
In final PEG only cluster	GOBP name	regulation of hormone levels	0.35683	1.9242e-05	0.00052031	6749	2702	56	8
In final PEG only cluster	KEGG name	Pyruvate metabolism	0.35683	0.002422	0.0090809	6749	2702	28	4
In final PEG only cluster	GOBP name	steroid metabolic process	0.35263	1.1779e-07	5.6175e-06	6749	2702	85	12
In final PEG only cluster	GOMF name	calcium ion binding	0.35125	1.1483e-15	2.4503e-13	6749	2702	192	27
In final PEG only cluster	GOMF name	peptidase regulator activity	0.35057	1.3374e-05	0.00039229	6749	2702	57	8
In final PEG only cluster	GOBP name	cation transport	0.3503	1.3182e-13	1.7336e-11	6749	2702	164	23
In final PEG only cluster	GOBP name	cation homeostasis	0.34969	1.4015e-12	1.622e-10	6749	2702	150	21
In final PEG only cluster	GOBP name	peptidyl-asparagine modification	0.34915	2.513e-08	1.4164e-06	6749	2702	93	13
In final PEG only cluster	GOBP name	transmembrane transport	0.34875	2.3394e-21	6.7688e-19	6749	2702	265	37
In final PEG only cluster	GOBP name	cell redox homeostasis	0.34853	0.00014654	0.0030948	6749	2702	43	6
In final PEG only cluster	GOBP name	response to corticosteroid stimulus	0.34691	0.00049232	0.0087748	6749	2702	36	5
In final PEG only cluster	GOBP name	translational initiation	0.34585	3.7344e-16	6.0027e-14	6749	2702	195	27
In final PEG only cluster	GOMF name	oxidoreductase activity, acting on the CH-OH group of donors, NAD or NADP as acceptor	0.34452	9.2684e-06	0.00030976	6749	2702	58	8
In final PEG only cluster	GOBP name	mitochondrion organization	0.34408	2.5633e-16	4.1981e-14	6749	2702	196	27
In final PEG only cluster	KEGG name	Propanoate metabolism	0.34061	0.0059001	0.017834	6749	2702	22	3
In final PEG only cluster	KEGG name	Salivary secretion	0.34061	0.0059001	0.017834	6749	2702	22	3
In final PEG only cluster	GOBP name	cellular cation homeostasis	0.3397	5.1286e-11	4.6859e-09	6749	2702	125	17
In final PEG only cluster	GOMF name	carbohydrate binding	0.33754	5.4042e-10	6.8142e-08	6749	2702	111	15
In final PEG only cluster	GOBP name	cholesterol metabolic process	0.33624	2.11e-05	0.00056702	6749	2702	52	7
In final PEG only cluster	GOBP name	steroid biosynthetic process	0.33304	6.9999e-05	0.0016333	6749	2702	45	6
In final PEG only cluster	KEGG name	Glycolysis / Gluconeogenesis	0.32866	0.00023457	0.0012942	6749	2702	38	5
In final PEG only cluster	GOBP name	vesicle fusion	0.32866	0.00023457	0.0047132	6749	2702	38	5
In final PEG only cluster	GOBP name	translation	0.32663	1.8613e-22	5.9836e-20	6749	2702	260	34
In final PEG only cluster	GOBP name	protein N-linked glycosylation via asparagine	0.3258	8.693e-09	5.631e-07	6749	2702	92	12
In final PEG only cluster	KEGG name	Glycerophospholipid metabolism	0.3258	4.8126e-05	0.00036576	6749	2702	46	6
In final PEG only cluster	GOBP name	sterol metabolic process	0.32379	9.9735e-06	0.00029247	6749	2702	54	7
In final PEG only cluster	GOMF name	oxidoreductase activity, acting on CH-OH group of donors	0.32229	2.0806e-06	8.0162e-05	6749	2702	62	8
In final PEG only cluster	GOMF name	substrate-specific transporter activity	0.3215	1.8893e-26	8.735e-24	6749	2702	303	39
In final PEG only cluster	KEGG name	Dilated cardiomyopathy	0.32023	0.00016094	0.00093063	6749	2702	39	5
In final PEG only cluster	GOBP name	extracellular structure organization	0.31927	2.466e-12	2.7442e-10	6749	2702	133	17
In final PEG only cluster	GOBP name	extracellular matrix organization	0.31927	2.466e-12	2.7442e-10	6749	2702	133	17
In final PEG only cluster	GOBP name	epidermis development	0.31887	3.298e-05	0.00085451	6749	2702	47	6
In final PEG only cluster	GOBP name	organelle fusion	0.3179	6.8278e-06	0.00020795	6749	2702	55	7
In final PEG only cluster	GOBP name	divalent inorganic cation transport	0.31222	9.7108e-07	3.7462e-05	6749	2702	64	8
In final PEG only cluster	GOBP name	antigen processing and presentation of peptide antigen via MHC class I	0.31222	4.2642e-08	2.2297e-06	6749	2702	80	10
In final PEG only cluster	GOBP name	divalent metal ion transport	0.31222	9.7108e-07	3.7462e-05	6749	2702	64	8
In final PEG only cluster	GOBP name	protein N-linked glycosylation	0.31222	1.8862e-09	1.3531e-07	6749	2702	96	12
In final PEG only cluster	GOBP name	glycosylation	0.31222	1.6224e-13	2.1018e-11	6749	2702	144	18
In final PEG only cluster	GOMF name	lipase activity	0.31222	0.00054573	0.0091138	6749	2702	32	4
In final PEG only cluster	KEGG name	Proteasome	0.31222	0.00011	0.00071366	6749	2702	40	5
In final PEG only cluster	GOMF name	heme binding	0.31222	0.00054573	0.0091138	6749	2702	32	4
In final PEG only cluster	GOMF name	oxidoreductase activity, acting on a sulfur group of donors	0.31222	0.00054573	0.0091138	6749	2702	32	4
In final PEG only cluster	GOBP name	amine transport	0.30585	1.5344e-05	0.00042415	6749	2702	49	6
In final PEG only cluster	GOBP name	macromolecular complex disassembly	0.30078	4.0345e-18	7.9589e-16	6749	2702	191	23
In final PEG only cluster	GOBP name	ion transport	0.30016	6.613e-22	1.9793e-19	6749	2702	233	28
In final PEG only cluster	KEGG name	Lysine degradation	0.29973	0.0018912	0.0079851	6749	2702	25	3
In final PEG only cluster	GOMF name	substrate-specific channel activity	0.29973	1.042e-05	0.00032847	6749	2702	50	6
In final PEG only cluster	GOMF name	ion channel activity	0.29973	1.042e-05	0.00032847	6749	2702	50	6
In final PEG only cluster	GOBP name	ribonucleoside triphosphate metabolic process	0.29735	5.0849e-05	0.0012294	6749	2702	42	5
In final PEG only cluster	GOBP name	macromolecule glycosylation	0.29694	4.9895e-14	6.8744e-12	6749	2702	143	17
In final PEG only cluster	GOBP name	protein glycosylation	0.29694	4.9895e-14	6.8744e-12	6749	2702	143	17
In final PEG only cluster	GOBP name	hormone metabolic process	0.29386	0.00025194	0.0049881	6749	2702	34	4
In final PEG only cluster	GOBP name	purine nucleoside triphosphate metabolic process	0.29044	3.4402e-05	0.00088086	6749	2702	43	5
In final PEG only cluster	GOBP name	cellular macromolecular complex disassembly	0.28922	1.189e-18	2.5172e-16	6749	2702	190	22
In final PEG only cluster	GOMF name	monocarboxylic acid binding	0.28821	0.0012797	0.017838	6749	2702	26	3
In final PEG only cluster	GOBP name	cellular lipid catabolic process	0.28821	1.9617e-08	1.1297e-06	6749	2702	78	9
In final PEG only cluster	GOBP name	isoprenoid metabolic process	0.28546	0.00017016	0.0035334	6749	2702	35	4
In final PEG only cluster	GOBP name	protein targeting to mitochondrion	0.28546	0.00017016	0.0035334	6749	2702	35	4
In final PEG only cluster	GOMF name	electron carrier activity	0.28384	2.3203e-05	0.00065015	6749	2702	44	5
In final PEG only cluster	GOBP name	ER-associated protein catabolic process	0.28384	2.3203e-05	0.00061591	6749	2702	44	5
In final PEG only cluster	GOBP name	establishment of protein localization to organelle	0.283	3.2481e-20	8.2922e-18	6749	2702	203	23
In final PEG only cluster	KEGG name	Alzheimer's disease	0.28012	2.4935e-11	1.6582e-09	6749	2702	107	12
In final PEG only cluster	KEGG name	PPAR signaling pathway	0.27753	0.00086173	0.0040932	6749	2702	27	3
In final PEG only cluster	GOBP name	iron ion transport	0.27753	0.00086173	0.013775	6749	2702	27	3
In final PEG only cluster	KEGG name	Glycerolipid metabolism	0.27753	0.00086173	0.0040932	6749	2702	27	3
In final PEG only cluster	GOBP name	establishment of protein localization in mitochondrion	0.27753	0.0001145	0.0024972	6749	2702	36	4
In final PEG only cluster	GOBP name	ceramide metabolic process	0.27753	0.0001145	0.0024972	6749	2702	36	4
In final PEG only cluster	GOBP name	protein O-linked glycosylation	0.27753	0.0001145	0.0024972	6749	2702	36	4
In final PEG only cluster	GOBP name	antigen processing and presentation of exogenous peptide antigen via MHC class I, TAP-dependent	0.27319	2.0183e-07	9.3187e-06	6749	2702	64	7
In final PEG only cluster	GOMF name	passive transmembrane transporter activity	0.27249	1.4468e-06	5.9361e-05	6749	2702	55	6
In final PEG only cluster	GOMF name	channel activity	0.27249	1.4468e-06	5.9361e-05	6749	2702	55	6
In final PEG only cluster	GOBP name	antigen processing and presentation of exogenous peptide antigen via MHC class I	0.26899	1.3501e-07	6.4035e-06	6749	2702	65	7
In final PEG only cluster	GOBP name	cellular membrane fusion	0.26762	9.678e-07	3.7462e-05	6749	2702	56	6
In final PEG only cluster	KEGG name	Phagosome	0.26292	8.4244e-09	2.0372e-07	6749	2702	76	8
In final PEG only cluster	GOMF name	growth factor binding	0.25839	0.00038554	0.0067264	6749	2702	29	3
In final PEG only cluster	GOBP name	lipid oxidation	0.25618	3.4197e-05	0.00087818	6749	2702	39	4
In final PEG only cluster	GOBP name	fatty acid oxidation	0.25618	3.4197e-05	0.00087818	6749	2702	39	4
In final PEG only cluster	GOBP name	sphingoid metabolic process	0.25618	3.4197e-05	0.00087818	6749	2702	39	4
In final PEG only cluster	GOMF name	oxidoreductase activity, acting on NADH or NADPH	0.25401	2.8596e-07	1.4423e-05	6749	2702	59	6
In final PEG only cluster	GOBP name	mitochondrial transport	0.2534	2.6525e-08	1.4759e-06	6749	2702	69	7
In final PEG only cluster	GOBP name	ion transmembrane transport	0.2523	2.1511e-11	2.0746e-09	6749	2702	99	10
In final PEG only cluster	GOMF name	transferase activity, transferring hexosyl groups	0.24978	1.5255e-10	2.0152e-08	6749	2702	90	9
In final PEG only cluster	GOBP name	amino acid transport	0.24978	2.2718e-05	0.0006049	6749	2702	40	4
In final PEG only cluster	GOMF name	serine-type peptidase activity	0.24978	0.00025633	0.005079	6749	2702	30	3
In final PEG only cluster	GOBP name	ribonucleoside triphosphate biosynthetic process	0.24978	0.00025633	0.0050224	6749	2702	30	3
In final PEG only cluster	GOBP name	anion transport	0.24978	2.2718e-05	0.0006049	6749	2702	40	4
In final PEG only cluster	GOMF name	serine hydrolase activity	0.24172	0.00016979	0.0036231	6749	2702	31	3
In final PEG only cluster	GOBP name	protein targeting to membrane	0.24053	1.4097e-15	2.185e-13	6749	2702	135	13
In final PEG only cluster	GOBP name	carboxylic acid transport	0.23788	5.4747e-08	2.7318e-06	6749	2702	63	6
In final PEG only cluster	GOBP name	fatty acid catabolic process	0.23788	9.9443e-06	0.00029247	6749	2702	42	4
In final PEG only cluster	GOBP name	organic acid transport	0.23788	5.4747e-08	2.7318e-06	6749	2702	63	6
In final PEG only cluster	GOBP name	regulation of neurotransmitter levels	0.23417	0.00011209	0.0024756	6749	2702	32	3
In final PEG only cluster	GOMF name	signaling receptor activity	0.23313	2.1961e-09	2.1757e-07	6749	2702	75	7
In final PEG only cluster	GOBP name	nitrogen compound transport	0.23056	2.37e-08	1.3534e-06	6749	2702	65	6
In final PEG only cluster	GOBP name	transferrin transport	0.22707	0.0013203	0.019862	6749	2702	22	2
In final PEG only cluster	GOBP name	cellular respiration	0.22707	0.0013203	0.019862	6749	2702	22	2
In final PEG only cluster	GOMF name	fatty acid binding	0.22707	0.0013203	0.018131	6749	2702	22	2
In final PEG only cluster	GOBP name	ferric iron transport	0.22707	0.0013203	0.019862	6749	2702	22	2
In final PEG only cluster	GOMF name	oxidoreductase activity, acting on the aldehyde or oxo group of donors	0.22707	0.0013203	0.018131	6749	2702	22	2
In final PEG only cluster	GOBP name	positive regulation of ATPase activity	0.22707	0.0013203	0.019862	6749	2702	22	2
In final PEG only cluster	GOBP name	monocarboxylic acid catabolic process	0.22202	2.8261e-06	9.6199e-05	6749	2702	45	4
In final PEG only cluster	GOBP name	polysaccharide biosynthetic process	0.21533	7.2146e-08	3.5181e-06	6749	2702	58	5
In final PEG only cluster	GOBP name	cellular monovalent inorganic cation homeostasis	0.20815	0.00056526	0.0097934	6749	2702	24	2
In final PEG only cluster	GOBP name	cellular hormone metabolic process	0.20815	0.00056526	0.0097934	6749	2702	24	2
In final PEG only cluster	GOMF name	voltage-gated channel activity	0.20815	0.00056526	0.0092784	6749	2702	24	2
In final PEG only cluster	GOBP name	mitochondrial membrane organization	0.20815	0.00056526	0.0097934	6749	2702	24	2
In final PEG only cluster	GOBP name	Rab protein signal transduction	0.20815	7.8726e-07	3.1061e-05	6749	2702	48	4
In final PEG only cluster	GOMF name	gated channel activity	0.20815	2.0646e-05	0.00059045	6749	2702	36	3
In final PEG only cluster	GOMF name	voltage-gated ion channel activity	0.20815	0.00056526	0.0092784	6749	2702	24	2
In final PEG only cluster	GOMF name	oxidoreductase activity, acting on the CH-CH group of donors	0.20252	1.3435e-05	0.00039229	6749	2702	37	3
In final PEG only cluster	GOBP name	purine ribonucleoside triphosphate metabolic process	0.20252	1.3435e-05	0.00037496	6749	2702	37	3
In final PEG only cluster	GOMF name	copper ion binding	0.19982	0.00036774	0.0064975	6749	2702	25	2
In final PEG only cluster	GOBP name	sphingolipid metabolic process	0.19824	8.3787e-09	5.5096e-07	6749	2702	63	5
In final PEG only cluster	GOBP name	membrane lipid metabolic process	0.19514	5.4225e-09	3.7061e-07	6749	2702	64	5
In final PEG only cluster	GOBP name	regulation of ATPase activity	0.19214	0.00023841	0.0047683	6749	2702	26	2
In final PEG only cluster	GOBP name	purine nucleoside triphosphate biosynthetic process	0.19214	0.00023841	0.0047683	6749	2702	26	2
In final PEG only cluster	KEGG name	Antigen processing and presentation	0.19214	0.00023841	0.0012942	6749	2702	26	2
In final PEG only cluster	GOBP name	glycosaminoglycan metabolic process	0.18923	2.2617e-09	1.6092e-07	6749	2702	66	5
In final PEG only cluster	GOBP name	aminoglycan metabolic process	0.1864	1.4578e-09	1.0673e-07	6749	2702	67	5
In final PEG only cluster	GOBP name	monovalent inorganic cation homeostasis	0.18502	0.00015408	0.0032461	6749	2702	27	2
In final PEG only cluster	KEGG name	Pancreatic secretion	0.18502	0.00015408	0.00091077	6749	2702	27	2
In final PEG only cluster	GOMF name	ATPase activity, coupled to transmembrane movement of ions	0.18502	0.00015408	0.0033922	6749	2702	27	2
In final PEG only cluster	GOMF name	UDP-glycosyltransferase activity	0.18166	3.7381e-08	2.3567e-06	6749	2702	55	4
In final PEG only cluster	KEGG name	Arrhythmogenic right ventricular cardiomyopathy (ARVC)	0.17226	6.3797e-05	0.00046354	6749	2702	29	2
In final PEG only cluster	GOBP name	dicarboxylic acid metabolic process	0.17226	6.3797e-05	0.0014967	6749	2702	29	2
In final PEG only cluster	GOBP name	extracellular matrix disassembly	0.1703	6.2407e-07	2.5313e-05	6749	2702	44	3
In final PEG only cluster	GOBP name	multicellular organismal metabolic process	0.16652	4.0891e-05	0.0010199	6749	2702	30	2
In final PEG only cluster	GOBP name	multicellular organismal macromolecule metabolic process	0.16652	4.0891e-05	0.0010199	6749	2702	30	2
In final PEG only cluster	GOBP name	cellular iron ion homeostasis	0.16652	4.0891e-05	0.0010199	6749	2702	30	2
In final PEG only cluster	GOBP name	iron ion homeostasis	0.1629	2.5531e-07	1.1307e-05	6749	2702	46	3
In final PEG only cluster	GOBP name	transition metal ion transport	0.1629	2.5531e-07	1.1307e-05	6749	2702	46	3
In final PEG only cluster	GOMF name	sugar binding	0.16115	2.6146e-05	0.0007181	6749	2702	31	2
In final PEG only cluster	GOMF name	monosaccharide binding	0.16115	2.6146e-05	0.0007181	6749	2702	31	2
In final PEG only cluster	GOBP name	protein complex disassembly	0.15882	1.1493e-24	4.7505e-22	6749	2702	173	11
In final PEG only cluster	KEGG name	Cytokine-cytokine receptor interaction	0.15611	0.0029609	0.010643	6749	2702	16	1
In final PEG only cluster	GOMF name	metal ion transmembrane transporter activity	0.15611	1.0379e-07	5.9981e-06	6749	2702	48	3
In final PEG only cluster	GOBP name	cofactor catabolic process	0.15611	1.668e-05	0.00045817	6749	2702	32	2
In final PEG only cluster	KEGG name	Tryptophan metabolism	0.14693	0.0018839	0.0079851	6749	2702	17	1
In final PEG only cluster	KEGG name	Valine, leucine and isoleucine degradation	0.14693	6.7467e-06	8.5909e-05	6749	2702	34	2
In final PEG only cluster	GOBP name	platelet degranulation	0.14693	6.7467e-06	0.0002062	6749	2702	34	2
In final PEG only cluster	GOMF name	monovalent inorganic cation transmembrane transporter activity	0.14693	1.0825e-10	1.5805e-08	6749	2702	68	4
In final PEG only cluster	GOBP name	cellular protein complex disassembly	0.14522	1.7854e-25	7.7487e-23	6749	2702	172	10
In final PEG only cluster	GOMF name	cation transmembrane transporter activity	0.14172	2.9006e-21	8.9404e-19	6749	2702	141	8
In final PEG only cluster	KEGG name	Biosynthesis of unsaturated fatty acids	0.13877	0.0011944	0.005385	6749	2702	18	1
In final PEG only cluster	GOMF name	ion transmembrane transporter activity	0.13877	4.2077e-27	2.3344e-24	6749	2702	180	10
In final PEG only cluster	GOBP name	organic anion transport	0.13877	0.0011944	0.018349	6749	2702	18	1
In final PEG only cluster	GOMF name	cation-transporting ATPase activity	0.13146	0.00075485	0.012003	6749	2702	19	1
In final PEG only cluster	GOBP name	phagosome maturation	0.13146	0.00075485	0.01248	6749	2702	19	1
In final PEG only cluster	GOBP name	retinoid metabolic process	0.13146	0.00075485	0.01248	6749	2702	19	1
In final PEG only cluster	GOMF name	transmembrane signaling receptor activity	0.1292	1.064e-09	1.0952e-07	6749	2702	58	3
In final PEG only cluster	KEGG name	Peroxisome	0.12701	6.6882e-10	2.9651e-08	6749	2702	59	3
In final PEG only cluster	GOMF name	cytokine binding	0.12489	0.00047568	0.0080954	6749	2702	20	1
In final PEG only cluster	GOMF name	hydrolase activity, acting on acid anhydrides, catalyzing transmembrane movement of substances	0.12489	4.2796e-07	2.0121e-05	6749	2702	40	2
In final PEG only cluster	GOMF name	ATPase activity, coupled to transmembrane movement of substances	0.12489	4.2796e-07	2.0121e-05	6749	2702	40	2
In final PEG only cluster	GOBP name	diterpenoid metabolic process	0.12489	0.00047568	0.0085485	6749	2702	20	1
In final PEG only cluster	KEGG name	Protein export	0.11894	0.00029898	0.0015906	6749	2702	21	1
In final PEG only cluster	GOMF name	serine-type endopeptidase activity	0.11894	0.00029898	0.0055146	6749	2702	21	1
In final PEG only cluster	GOMF name	anion channel activity	0.11894	0.00029898	0.0055146	6749	2702	21	1
In final PEG only cluster	GOMF name	oxidoreductase activity, acting on NADH or NADPH, quinone or similar compound as acceptor	0.11894	1.6867e-07	8.9977e-06	6749	2702	42	2
In final PEG only cluster	GOMF name	peptidase activator activity	0.11894	0.00029898	0.0055146	6749	2702	21	1
In final PEG only cluster	KEGG name	Parkinson's disease	0.11354	9.7794e-15	8.6711e-13	6749	2702	88	4
In final PEG only cluster	GOMF name	ATPase activity, coupled to movement of substances	0.11101	4.1343e-08	2.5486e-06	6749	2702	45	2
In final PEG only cluster	GOBP name	glycosaminoglycan catabolic process	0.1086	0.0001173	0.0025391	6749	2702	23	1
In final PEG only cluster	GOBP name	terpenoid metabolic process	0.1086	0.0001173	0.0025391	6749	2702	23	1
In final PEG only cluster	GOMF name	inorganic cation transmembrane transporter activity	0.1086	1.4673e-15	2.9074e-13	6749	2702	92	4
In final PEG only cluster	GOMF name	ATPase binding	0.1086	0.0001173	0.0026672	6749	2702	23	1
In final PEG only cluster	GOMF name	P-P-bond-hydrolysis-driven transmembrane transporter activity	0.1086	2.5815e-08	1.6653e-06	6749	2702	46	2
In final PEG only cluster	GOMF name	substrate-specific transmembrane transporter activity	0.1086	1.6076e-37	2.2297e-34	6749	2702	230	10
In final PEG only cluster	GOMF name	primary active transmembrane transporter activity	0.1086	2.5815e-08	1.6653e-06	6749	2702	46	2
In final PEG only cluster	GOBP name	aminoglycan catabolic process	0.10407	7.3248e-05	0.0017045	6749	2702	24	1
In final PEG only cluster	GOBP name	purine ribonucleoside triphosphate biosynthetic process	0.099911	4.5655e-05	0.0011195	6749	2702	25	1
In final PEG only cluster	GOMF name	transmembrane transporter activity	0.09757	4.4718e-43	1.2405e-39	6749	2702	256	10
In final PEG only cluster	GOBP name	glycosphingolipid metabolic process	0.09251	1.7649e-05	0.0004807	6749	2702	27	1
In final PEG only cluster	GOBP name	glycolipid metabolic process	0.089206	1.0948e-05	0.0003126	6749	2702	28	1
In final PEG only cluster	KEGG name	Cell adhesion molecules (CAMs)	0.089206	1.0948e-05	0.00011201	6749	2702	28	1
In final PEG only cluster	GOBP name	coenzyme catabolic process	0.089206	1.0948e-05	0.0003126	6749	2702	28	1
In final PEG only cluster	GOMF name	antigen binding	0.089206	1.0948e-05	0.00033745	6749	2702	28	1
In final PEG only cluster	GOBP name	collagen metabolic process	0.089206	1.0948e-05	0.0003126	6749	2702	28	1
In final PEG only cluster	KEGG name	Citrate cycle (TCA cycle)	0.089206	1.0948e-05	0.00011201	6749	2702	28	1
In final PEG only cluster	KEGG name	Fatty acid metabolism	0.08613	6.7823e-06	8.5909e-05	6749	2702	29	1
In final PEG only cluster	GOBP name	sphingolipid biosynthetic process	0.083259	4.1961e-06	0.0001359	6749	2702	30	1
In final PEG only cluster	GOBP name	membrane lipid biosynthetic process	0.083259	4.1961e-06	0.0001359	6749	2702	30	1
In final PEG only cluster	GOBP name	ATP metabolic process	0.080574	2.5929e-06	8.9668e-05	6749	2702	31	1
In final PEG only cluster	GOBP name	fatty acid beta-oxidation	0.080574	2.5929e-06	8.9668e-05	6749	2702	31	1
In final PEG only cluster	GOMF name	carboxylic acid transmembrane transporter activity	0.07569	9.8679e-07	4.345e-05	6749	2702	33	1
In final PEG only cluster	GOMF name	organic acid transmembrane transporter activity	0.07569	9.8679e-07	4.345e-05	6749	2702	33	1
In final PEG only cluster	GOBP name	protein targeting to ER	0.071365	1.6621e-19	3.8992e-17	6749	2702	105	3
In final PEG only cluster	GOBP name	establishment of protein localization in endoplasmic reticulum	0.071365	1.6621e-19	3.8992e-17	6749	2702	105	3
In final PEG only cluster	KEGG name	Cardiac muscle contraction	0.069383	2.2994e-07	4.0775e-06	6749	2702	36	1
In final PEG only cluster	GOMF name	anion transmembrane transporter activity	0.067508	1.4124e-07	7.8359e-06	6749	2702	37	1
In final PEG only cluster	KEGG name	ECM-receptor interaction	0.067508	1.4124e-07	2.6835e-06	6749	2702	37	1
In final PEG only cluster	GOBP name	proton transport	0.067508	1.4124e-07	6.6628e-06	6749	2702	37	1
In final PEG only cluster	GOBP name	hydrogen transport	0.065731	8.6683e-08	4.1801e-06	6749	2702	38	1
In final PEG only cluster	GOBP name	translational elongation	0.061295	1.0889e-30	7.876e-28	6749	2702	163	4
In final PEG only cluster	GOBP name	glycosaminoglycan biosynthetic process	0.059471	1.2206e-08	7.3574e-07	6749	2702	42	1
In final PEG only cluster	GOBP name	aminoglycan biosynthetic process	0.059471	1.2206e-08	7.3574e-07	6749	2702	42	1
In final PEG only cluster	KEGG name	Oxidative phosphorylation	0.056768	3.459e-17	9.2009e-15	6749	2702	88	2
In final PEG only cluster	Corum	60S ribosomal subunit, cytoplasmic	0.055506	2.7858e-09	8.9089e-07	6749	2702	45	1
In final PEG only cluster	GOBP name	SRP-dependent cotranslational protein targeting to membrane	0.049461	5.2632e-20	1.3053e-17	6749	2702	101	2
In final PEG only cluster	GOMF name	hydrogen ion transmembrane transporter activity	0.048976	1.4288e-10	1.9817e-08	6749	2702	51	1
In final PEG only cluster	GOBP name	cotranslational protein targeting to membrane	0.048501	1.9306e-20	5.078e-18	6749	2702	103	2
In final PEG only cluster	GOMF name	active transmembrane transporter activity	0.04163	3.6646e-24	1.2707e-21	6749	2702	120	2
In final PEG only cluster	Corum	Ribosome, cytoplasmic	0.032866	5.1255e-16	4.0979e-13	6749	2702	76	1
In final PEG only cluster	KEGG name	Ribosome	0.032023	1.8636e-16	2.4786e-14	6749	2702	78	1
In final PEG only cluster	GOBP name	respiratory electron transport chain	0.031617	1.1233e-16	1.9118e-14	6749	2702	79	1
In final PEG only cluster	GOBP name	electron transport chain	0.031222	6.7687e-17	1.175e-14	6749	2702	80	1
In final PEG only cluster	GOMF name	structural constituent of ribosome	0.018923	1.8339e-28	1.6957e-25	6749	2702	132	1
In final PEG only cluster	GOBP name	translational termination	0.016219	2.0315e-33	2.9389e-30	6749	2702	154	1
In final PEG only cluster	GOBP name	aerobic respiration	0	0.0012861	0.019584	6749	2702	13	0
In final PEG only cluster	GOBP name	ATP biosynthetic process	0	3.5456e-05	0.00090252	6749	2702	20	0
In final PEG only cluster	GOBP name	acetyl-CoA catabolic process	0	2.719e-06	9.2918e-05	6749	2702	25	0
In final PEG only cluster	Corum	39S ribosomal subunit, mitochondrial	0	1.5362e-10	6.141e-08	6749	2702	44	0
In final PEG only cluster	Corum	28S ribosomal subunit, mitochondrial	0	5.8174e-07	0.00011627	6749	2702	28	0
In final PEG only cluster	KEGG name	Various types of N-glycan biosynthesis	0	1.6264e-06	2.5448e-05	6749	2702	26	0
In final PEG only cluster	Corum	Respiratory chain complex I (lambda subunit) mitochondrial	0	0.00027614	0.019198	6749	2702	16	0
In final PEG only cluster	Corum	Respiratory chain complex I (holoenzyme), mitochondrial	0	2.6557e-08	7.0774e-06	6749	2702	34	0
In final PEG only cluster	Corum	40S ribosomal subunit, cytoplasmic	0	7.4337e-08	1.6981e-05	6749	2702	32	0
In final PEG only cluster	Corum	55S ribosome, mitochondrial	0	7.8975e-17	1.2628e-13	6749	2702	72	0
In final PEG only cluster	GOBP name	ATP synthesis coupled proton transport	0	0.0004612	0.0083054	6749	2702	15	0
In final PEG only cluster	GOMF name	O-acyltransferase activity	0	9.8969e-05	0.0023465	6749	2702	18	0
In final PEG only cluster	GOBP name	mitochondrial translational elongation	0	9.914e-18	1.8707e-15	6749	2702	76	0
In final PEG only cluster	GOMF name	carbohydrate transmembrane transporter activity	0	0.0004612	0.0078973	6749	2702	15	0
In final PEG only cluster	GOMF name	L-amino acid transmembrane transporter activity	0	0.00077019	0.012003	6749	2702	14	0
In final PEG only cluster	GOMF name	symporter activity	0	3.3854e-09	3.1304e-07	6749	2702	38	0
In final PEG only cluster	GOBP name	negative regulation of ion transport	0	0.0012861	0.019584	6749	2702	13	0
In final PEG only cluster	GOMF name	extracellular matrix binding	0	0.00077019	0.012003	6749	2702	14	0
In final PEG only cluster	GOMF name	solute:solute antiporter activity	0	0.00077019	0.012003	6749	2702	14	0
In final PEG only cluster	GOMF name	solute:hydrogen symporter activity	0	0.00077019	0.012003	6749	2702	14	0
In final PEG only cluster	GOMF name	SNAP receptor activity	0	9.7274e-07	4.345e-05	6749	2702	27	0
In final PEG only cluster	GOMF name	heme-copper terminal oxidase activity	0	0.0012861	0.017838	6749	2702	13	0
In final PEG only cluster	GOMF name	serine-type endopeptidase inhibitor activity	0	0.00027614	0.005211	6749	2702	16	0
In final PEG only cluster	GOBP name	O-glycan processing	0	0.00016532	0.0034579	6749	2702	17	0
In final PEG only cluster	GOMF name	secondary active transmembrane transporter activity	0	4.9872e-15	9.223e-13	6749	2702	64	0
In final PEG only cluster	GOMF name	inorganic anion transmembrane transporter activity	0	0.0012861	0.017838	6749	2702	13	0
In final PEG only cluster	GOBP name	phospholipid transport	0	0.0004612	0.0083054	6749	2702	15	0
In final PEG only cluster	GOMF name	intramolecular oxidoreductase activity, interconverting keto- and enol-groups	0	0.00016532	0.0035551	6749	2702	17	0
In final PEG only cluster	GOMF name	intramolecular oxidoreductase activity, transposing S-S bonds	0	0.00027614	0.005211	6749	2702	16	0
In final PEG only cluster	GOBP name	positive regulation of T cell mediated cytotoxicity	0	0.0004612	0.0083054	6749	2702	15	0
In final PEG only cluster	GOMF name	transition metal ion transmembrane transporter activity	0	0.0012861	0.017838	6749	2702	13	0
In final PEG only cluster	GOBP name	sphingoid biosynthetic process	0	0.00027614	0.0053265	6749	2702	16	0
In final PEG only cluster	GOBP name	protein complex biogenesis	0	0.00077019	0.01271	6749	2702	14	0
In final PEG only cluster	GOMF name	protein disulfide isomerase activity	0	0.00027614	0.005211	6749	2702	16	0
In final PEG only cluster	GOMF name	NADH dehydrogenase (quinone) activity	0	1.5871e-08	1.1006e-06	6749	2702	35	0
In final PEG only cluster	GOBP name	regulation of cellular pH	0	5.924e-05	0.0014011	6749	2702	19	0
In final PEG only cluster	GOMF name	peptide antigen binding	0	0.00077019	0.012003	6749	2702	14	0
In final PEG only cluster	GOMF name	NADH dehydrogenase (ubiquinone) activity	0	1.5871e-08	1.1006e-06	6749	2702	35	0
In final PEG only cluster	GOMF name	palmitoyltransferase activity	0	0.0012861	0.017838	6749	2702	13	0
In final PEG only cluster	GOBP name	regulation of intracellular pH	0	5.924e-05	0.0014011	6749	2702	19	0
In final PEG only cluster	GOMF name	NADH dehydrogenase activity	0	1.5871e-08	1.1006e-06	6749	2702	35	0
In final PEG only cluster	GOMF name	oxidoreductase activity, acting on a heme group of donors, oxygen as acceptor	0	0.0012861	0.017838	6749	2702	13	0
In final PEG only cluster	GOBP name	regulation of pH	0	1.2697e-05	0.000357	6749	2702	22	0
In final PEG only cluster	GOMF name	oxidoreductase activity, acting on a heme group of donors	0	0.00077019	0.012003	6749	2702	14	0
In final PEG only cluster	GOBP name	regulation of T cell mediated cytotoxicity	0	0.00027614	0.0053265	6749	2702	16	0
In final PEG only cluster	GOBP name	tricarboxylic acid cycle	0	2.719e-06	9.2918e-05	6749	2702	25	0
In final PEG only cluster	GOMF name	transmembrane receptor protein kinase activity	0	0.00016532	0.0035551	6749	2702	17	0
In final PEG only cluster	GOBP name	ceramide biosynthetic process	0	0.0004612	0.0083054	6749	2702	15	0
In final PEG only cluster	KEGG name	Glycosaminoglycan degradation	0	0.0059841	0.017885	6749	2702	10	0
In final PEG only cluster	GOBP name	chondroitin sulfate metabolic process	0	4.5452e-06	0.00014558	6749	2702	24	0
In final PEG only cluster	KEGG name	Steroid biosynthesis	0	0.0021473	0.008525	6749	2702	12	0
In final PEG only cluster	KEGG name	Sphingolipid metabolism	0	1.2697e-05	0.00012062	6749	2702	22	0
In final PEG only cluster	KEGG name	SNARE interactions in vesicular transport	0	5.8174e-07	9.6714e-06	6749	2702	28	0
In final PEG only cluster	GOMF name	cytochrome-c oxidase activity	0	0.0012861	0.017838	6749	2702	13	0
In final PEG only cluster	GOBP name	clathrin-mediated endocytosis	0	0.0004612	0.0083054	6749	2702	15	0
In final PEG only cluster	GOBP name	collagen catabolic process	0	1.2697e-05	0.000357	6749	2702	22	0
In final PEG only cluster	KEGG name	Protein digestion and absorption	0	2.1219e-05	0.00018207	6749	2702	21	0
In final PEG only cluster	KEGG name	N-Glycan biosynthesis	0	1.208e-09	4.0166e-08	6749	2702	40	0
In final PEG only cluster	KEGG name	Mucin type O-Glycan biosynthesis	0	0.0012861	0.0057015	6749	2702	13	0
In final PEG only cluster	KEGG name	Mineral absorption	0	0.0004612	0.0023592	6749	2702	15	0
In final PEG only cluster	GOMF name	antiporter activity	0	2.719e-06	0.00010332	6749	2702	25	0
In final PEG only cluster	GOBP name	energy coupled proton transport, down electrochemical gradient	0	0.0004612	0.0083054	6749	2702	15	0
In final PEG only cluster	KEGG name	Glycosylphosphatidylinositol(GPI)-anchor biosynthesis	0	0.0035848	0.01207	6749	2702	11	0
In final PEG only cluster	KEGG name	Glycosaminoglycan biosynthesis - keratan sulfate	0	0.0035848	0.01207	6749	2702	11	0
In final PEG only cluster	GOBP name	multicellular organismal catabolic process	0	1.2697e-05	0.000357	6749	2702	22	0
In final PEG only cluster	KEGG name	Glycosaminoglycan biosynthesis - chondroitin sulfate	0	0.0021473	0.008525	6749	2702	12	0
In final PEG only cluster	GOBP name	homophilic cell adhesion	0	2.1219e-05	0.00056846	6749	2702	21	0
In final PEG only cluster	GOMF name	amino acid transmembrane transporter activity	0	4.5452e-06	0.0001596	6749	2702	24	0
In final PEG only cluster	GOMF name	amine transmembrane transporter activity	0	1.6264e-06	6.4452e-05	6749	2702	26	0
In final PEG only cluster	GOBP name	keratan sulfate metabolic process	0	0.00027614	0.0053265	6749	2702	16	0
In final PEG only cluster	GOBP name	long-chain fatty acid metabolic process	0	5.924e-05	0.0014011	6749	2702	19	0
In final PEG only cluster	GOMF name	acetylgalactosaminyltransferase activity	0	0.00016532	0.0035551	6749	2702	17	0
In final PEG only cluster	GOMF name	divalent inorganic cation transmembrane transporter activity	0	2.1219e-05	0.00060062	6749	2702	21	0
In final PEG only cluster	GOBP name	mitochondrial ATP synthesis coupled proton transport	0	0.0012861	0.019584	6749	2702	13	0
In final PEG only cluster	GOBP name	mitochondrial electron transport, NADH to ubiquinone	0	4.4434e-08	2.3095e-06	6749	2702	33	0
In final PEG only cluster	GOBP name	mitochondrial respiratory chain complex assembly	0	0.00027614	0.0053265	6749	2702	16	0
In final PEG only cluster	GOBP name	mitochondrial translation	0	2.6144e-19	5.9718e-17	6749	2702	83	0
In final PEG only cluster	GOBP name	mitochondrial translational initiation	0	2.7987e-17	5.061e-15	6749	2702	74	0
In final PEG only cluster	GOBP name	mitochondrial translational termination	0	1.6658e-17	3.0764e-15	6749	2702	75	0
In final PEG only cluster	GOMF name	solute:cation symporter activity	0	9.7274e-07	4.345e-05	6749	2702	27	0

## Sheet: 6. dsRNA selective hits
Selection column	Category column	Category value	Total size	Selection size	Category size	Intersection size	Enrichment factor	P value	Benj. Hoch. FDR
dsRNA selective hits (compared to PEG and Silvesterol)	Corum	Ecsit complex (ECSIT, MT-CO2, NDUFA1, MT-ND1, TRAF6, NDUFAF1)	6749	147	5	4	36,729	1,058E-06	0,00042294
dsRNA selective hits (compared to PEG and Silvesterol)	GOBP name	cardiolipin biosynthetic process	6749	147	5	3	27,547	9,7E-05	0,010524
dsRNA selective hits (compared to PEG and Silvesterol)	GOBP name	respiratory chain complex IV assembly	6749	147	7	4	26,235	7,0953E-06	0,0013104
dsRNA selective hits (compared to PEG and Silvesterol)	GOBP name	mitochondrial genome maintenance	6749	147	7	4	26,235	7,0953E-06	0,0013104
dsRNA selective hits (compared to PEG and Silvesterol)	GOMF name	heme-copper terminal oxidase activity	6749	147	13	5	17,658	4,9749E-06	0,0010616
dsRNA selective hits (compared to PEG and Silvesterol)	GOMF name	cytochrome-c oxidase activity	6749	147	13	5	17,658	4,9749E-06	0,0010616
dsRNA selective hits (compared to PEG and Silvesterol)	GOMF name	oxidoreductase activity, acting on a heme group of donors, oxygen as acceptor	6749	147	13	5	17,658	4,9749E-06	0,0010616
dsRNA selective hits (compared to PEG and Silvesterol)	Corum	Respiratory chain complex I (incomplete intermediate), mitochondrial	6749	147	11	4	16,695	6,14E-05	0,016363
dsRNA selective hits (compared to PEG and Silvesterol)	GOMF name	oxidoreductase activity, acting on a heme group of donors	6749	147	14	5	16,397	7,5756E-06	0,0013134
dsRNA selective hits (compared to PEG and Silvesterol)	Corum	28S ribosomal subunit, mitochondrial	6749	147	28	8	13,118	8,5807E-08	6,8602E-05
dsRNA selective hits (compared to PEG and Silvesterol)	GOBP name	mitochondrial electron transport, NADH to ubiquinone	6749	147	33	9	12,521	2,0266E-08	9,0018E-06
dsRNA selective hits (compared to PEG and Silvesterol)	GOBP name	mitochondrial translation	6749	147	83	21	11,616	2,1887E-17	9,4988E-14
dsRNA selective hits (compared to PEG and Silvesterol)	GOBP name	mitochondrial translational initiation	6749	147	74	18	11,168	1,0302E-14	2,8846E-11
dsRNA selective hits (compared to PEG and Silvesterol)	GOBP name	mitochondrial translational termination	6749	147	75	18	11,019	1,3293E-14	2,8846E-11
dsRNA selective hits (compared to PEG and Silvesterol)	Corum	Respiratory chain complex I (holoenzyme), mitochondrial	6749	147	34	8	10,803	4,4215E-07	0,00023567
dsRNA selective hits (compared to PEG and Silvesterol)	GOMF name	NADH dehydrogenase (quinone) activity	6749	147	35	8	10,494	5,613E-07	0,00022243
dsRNA selective hits (compared to PEG and Silvesterol)	GOMF name	NADH dehydrogenase (ubiquinone) activity	6749	147	35	8	10,494	5,613E-07	0,00022243
dsRNA selective hits (compared to PEG and Silvesterol)	GOMF name	NADH dehydrogenase activity	6749	147	35	8	10,494	5,613E-07	0,00022243
dsRNA selective hits (compared to PEG and Silvesterol)	GOBP name	respiratory electron transport chain	6749	147	79	18	10,461	3,5397E-14	6,145E-11
dsRNA selective hits (compared to PEG and Silvesterol)	GOBP name	electron transport chain	6749	147	80	18	10,33	4,4791E-14	6,4797E-11
dsRNA selective hits (compared to PEG and Silvesterol)	GOBP name	mitochondrial translational elongation	6749	147	76	17	10,27	2,6233E-13	3,2529E-10
dsRNA selective hits (compared to PEG and Silvesterol)	Corum	55S ribosome, mitochondrial	6749	147	72	16	10,203	1,5274E-12	2,4423E-09
dsRNA selective hits (compared to PEG and Silvesterol)	KEGG name	Citrate cycle (TCA cycle)	6749	147	28	6	9,8382	2,2823E-05	0,0012142
dsRNA selective hits (compared to PEG and Silvesterol)	GOBP name	tricarboxylic acid cycle	6749	147	25	5	9,1823	0,00015901	0,015864
dsRNA selective hits (compared to PEG and Silvesterol)	GOBP name	acetyl-CoA catabolic process	6749	147	25	5	9,1823	0,00015901	0,015864
dsRNA selective hits (compared to PEG and Silvesterol)	GOMF name	copper ion binding	6749	147	25	5	9,1823	0,00015901	0,018379
dsRNA selective hits (compared to PEG and Silvesterol)	GOMF name	oxidoreductase activity, acting on NADH or NADPH, quinone or similar compound as acceptor	6749	147	42	8	8,7451	2,4312E-06	0,00074936
dsRNA selective hits (compared to PEG and Silvesterol)	KEGG name	Parkinson's disease	6749	147	88	16	8,3476	3,9111E-11	5,2017E-09
dsRNA selective hits (compared to PEG and Silvesterol)	Corum	39S ribosomal subunit, mitochondrial	6749	147	44	8	8,3476	3,501E-06	0,0011196
dsRNA selective hits (compared to PEG and Silvesterol)	KEGG name	Oxidative phosphorylation	6749	147	88	16	8,3476	3,9111E-11	5,2017E-09
dsRNA selective hits (compared to PEG and Silvesterol)	GOMF name	electron carrier activity	6749	147	44	7	7,3041	3,5502E-05	0,0051833
dsRNA selective hits (compared to PEG and Silvesterol)	GOBP name	mitochondrion organization	6749	147	196	31	7,2615	6,6539E-19	5,7756E-15
dsRNA selective hits (compared to PEG and Silvesterol)	GOMF name	hydrogen ion transmembrane transporter activity	6749	147	51	8	7,2018	1,0862E-05	0,0017724
dsRNA selective hits (compared to PEG and Silvesterol)	GOMF name	oxidoreductase activity, acting on NADH or NADPH	6749	147	59	9	7,0035	3,8447E-06	0,0010616
dsRNA selective hits (compared to PEG and Silvesterol)	GOBP name	amine catabolic process	6749	147	60	9	6,8867	4,4298E-06	0,0009155
dsRNA selective hits (compared to PEG and Silvesterol)	GOBP name	cellular amino acid catabolic process	6749	147	55	8	6,678	1,9098E-05	0,0026995
dsRNA selective hits (compared to PEG and Silvesterol)	KEGG name	Alzheimer's disease	6749	147	107	15	6,4362	6,886E-09	6,1056E-07
dsRNA selective hits (compared to PEG and Silvesterol)	KEGG name	Huntington's disease	6749	147	115	15	5,9885	1,8639E-08	1,2395E-06
dsRNA selective hits (compared to PEG and Silvesterol)	GOBP name	generation of precursor metabolites and energy	6749	147	186	24	5,9241	9,0459E-13	8,7243E-10
dsRNA selective hits (compared to PEG and Silvesterol)	GOMF name	monovalent inorganic cation transmembrane transporter activity	6749	147	68	8	5,4014	8,8243E-05	0,011127
dsRNA selective hits (compared to PEG and Silvesterol)	GOBP name	translational termination	6749	147	154	18	5,3663	3,8876E-09	2,5957E-06
dsRNA selective hits (compared to PEG and Silvesterol)	GOBP name	carboxylic acid catabolic process	6749	147	101	11	5,0003	9,0109E-06	0,0014757
dsRNA selective hits (compared to PEG and Silvesterol)	GOBP name	organic acid catabolic process	6749	147	101	11	5,0003	9,0109E-06	0,0014757
dsRNA selective hits (compared to PEG and Silvesterol)	GOBP name	cellular protein complex disassembly	6749	147	172	18	4,8047	2,2278E-08	9,2082E-06
dsRNA selective hits (compared to PEG and Silvesterol)	GOBP name	translational elongation	6749	147	163	17	4,7883	5,8772E-08	1,8894E-05
dsRNA selective hits (compared to PEG and Silvesterol)	GOBP name	protein complex disassembly	6749	147	173	18	4,7769	2,4377E-08	9,618E-06
dsRNA selective hits (compared to PEG and Silvesterol)	GOBP name	cellular macromolecular complex disassembly	6749	147	190	19	4,5912	1,8583E-08	9,0018E-06
dsRNA selective hits (compared to PEG and Silvesterol)	GOBP name	macromolecular complex disassembly	6749	147	191	19	4,5671	2,0233E-08	9,0018E-06
dsRNA selective hits (compared to PEG and Silvesterol)	GOBP name	oxidation-reduction process	6749	147	282	28	4,5586	6,4351E-12	5,0779E-09
dsRNA selective hits (compared to PEG and Silvesterol)	GOBP name	translational initiation	6749	147	195	18	4,238	1,5118E-07	4,3741E-05
dsRNA selective hits (compared to PEG and Silvesterol)	GOBP name	heterocycle biosynthetic process	6749	147	121	11	4,1738	4,7846E-05	0,0057681
dsRNA selective hits (compared to PEG and Silvesterol)	GOMF name	structural constituent of ribosome	6749	147	132	12	4,1738	2,184E-05	0,0033658
dsRNA selective hits (compared to PEG and Silvesterol)	GOBP name	translation	6749	147	260	23	4,0614	5,6209E-09	3,0493E-06
dsRNA selective hits (compared to PEG and Silvesterol)	GOBP name	small molecule catabolic process	6749	147	153	13	3,901	2,0284E-05	0,002787
dsRNA selective hits (compared to PEG and Silvesterol)	GOBP name	cofactor metabolic process	6749	147	184	15	3,7428	7,7007E-06	0,0013641
dsRNA selective hits (compared to PEG and Silvesterol)	GOMF name	oxidoreductase activity	6749	147	346	28	3,7154	7,788E-10	1,0802E-06
dsRNA selective hits (compared to PEG and Silvesterol)	GOBP name	coenzyme metabolic process	6749	147	139	11	3,6333	0,00016111	0,015891
dsRNA selective hits (compared to PEG and Silvesterol)	GOBP name	cellular amino acid metabolic process	6749	147	209	16	3,5148	8,3981E-06	0,0014298
dsRNA selective hits (compared to PEG and Silvesterol)	GOMF name	transmembrane transporter activity	6749	147	256	18	3,2282	7,3089E-06	0,0013134
dsRNA selective hits (compared to PEG and Silvesterol)	GOBP name	cellular amine metabolic process	6749	147	243	17	3,2119	1,4024E-05	0,0020988
dsRNA selective hits (compared to PEG and Silvesterol)	GOBP name	cellular nitrogen compound biosynthetic process	6749	147	205	14	3,1354	0,00010232	0,010965
dsRNA selective hits (compared to PEG and Silvesterol)	GOBP name	heterocycle metabolic process	6749	147	254	17	3,0728	2,4449E-05	0,0032649
dsRNA selective hits (compared to PEG and Silvesterol)	GOMF name	substrate-specific transmembrane transporter activity	6749	147	230	15	2,9942	9,6613E-05	0,011652
dsRNA selective hits (compared to PEG and Silvesterol)	GOBP name	amine metabolic process	6749	147	315	20	2,915	1,0041E-05	0,0015847
dsRNA selective hits (compared to PEG and Silvesterol)	GOBP name	cellular component disassembly at cellular level	6749	147	316	19	2,7605	3,4862E-05	0,0043855
dsRNA selective hits (compared to PEG and Silvesterol)	GOBP name	cellular ketone metabolic process	6749	147	416	25	2,7591	1,9692E-06	0,00050272
dsRNA selective hits (compared to PEG and Silvesterol)	GOBP name	cellular component disassembly	6749	147	317	19	2,7518	3,6347E-05	0,004507
dsRNA selective hits (compared to PEG and Silvesterol)	GOBP name	oxoacid metabolic process	6749	147	403	24	2,7342	3,7344E-06	0,00085302
dsRNA selective hits (compared to PEG and Silvesterol)	GOBP name	carboxylic acid metabolic process	6749	147	403	24	2,7342	3,7344E-06	0,00085302
dsRNA selective hits (compared to PEG and Silvesterol)	GOBP name	organic acid metabolic process	6749	147	407	24	2,7073	4,4076E-06	0,0009155
dsRNA selective hits (compared to PEG and Silvesterol)	GOBP name	protein complex subunit organization	6749	147	579	27	2,141	6,6938E-05	0,007449
dsRNA selective hits (compared to PEG and Silvesterol)	GOBP name	small molecule metabolic process	6749	147	1222	54	2,0288	3,2162E-08	1,09E-05
dsRNA selective hits (compared to PEG and Silvesterol)	GOBP name	cellular biosynthetic process	6749	147	1636	58	1,6277	1,3768E-05	0,0020965
dsRNA selective hits (compared to PEG and Silvesterol)	GOBP name	biosynthetic process	6749	147	1694	60	1,6261	9,2652E-06	0,0014893
dsRNA selective hits (compared to PEG and Silvesterol)	GOMF name	catalytic activity	6749	147	2643	83	1,4418	7,0578E-06	0,0013134
dsRNA selective hits (compared to PEG and Silvesterol)	GOMF name	binding	6749	147	4177	62	0,68147	4,4316E-07	0,00022243
dsRNA selective hits (compared to PEG and Silvesterol)	GOBP name	biological regulation	6749	147	3718	42	0,51864	3,0211E-11	2,1853E-08
dsRNA selective hits (compared to PEG and Silvesterol)	GOBP name	regulation of metabolic process	6749	147	2211	23	0,4776	1,0832E-06	0,00028492
[truncated: 50 more rows]
