# Supplementary material for: Stress granule phase separation in stress-responsive cytosolic extract-in-oil droplets
Source: Nat Commun. 2026 Jun 5;17:5011. doi: 10.1038/s41467-026-73936-x (PMC13241516; doi:10.1038/s41467-026-73936-x)
Supplement: Supplementary file 7 — Supplementary Data 5 [file 41467_2026_73936_MOESM7_ESM.xlsx]

## Sheet: 1. dsRNA selective hits
Protein IDs	Majority protein IDs	Protein names	Gene names	dsRNA selective hits (compared to PEG and Silvesterol)	Student's T-test Significant dsRNA_PEG	Student's T-test Significant Silv_PEG	Student's T-test significant	-Log Student's T-test p-value dsRNA_PEG	Student's T-test q-value dsRNA_PEG	Student's T-test Difference dsRNA_PEG	Student's T-test Test statistic dsRNA_PEG	-Log Student's T-test p-value Silv_PEG	Student's T-test q-value Silv_PEG	Student's T-test Difference Silv_PEG	Student's T-test Test statistic Silv_PEG	Peptides	Razor + unique peptides	Unique peptides	Sequence coverage [%]	Unique + razor sequence coverage [%]	Unique sequence coverage [%]	Mol. weight [kDa]	Q-value	Score	Intensity	iBAQ peptides	MS/MS count	mock_1	mock_2	mock_3	mock_4	mock_5	PEG_1	PEG_2	PEG_3	PEG_4	PEG_5	dsRNA_2	dsRNA_3	dsRNA_4	dsRNA_5	Silv_1	Silv_3	Silv_4	Silv_5	Input_1	Input_3	Input_4	Input_5
P0DPI2-2;A0A0B4J2D5-2;P0DPI2;A0A0B4J2D5	P0DPI2-2;A0A0B4J2D5-2;P0DPI2;A0A0B4J2D5			+	+		dsRNA_PEG	3,67992069429174	8,26446280991736E-05	3,75496253967285	2,44565072424993	0,582777772952628	0,189340421181762	0,808973169326782	0,486702858111308	2	2	2	19,8	19,8	19,8	24,757	0	33,703	460870	13	8	NaN	NaN	NaN	NaN	NaN	NaN	NaN	8.76390933990479	10.2713460922241	NaN	13.0463056564331	13.027491569519	12.8641672134399	12.0225067138672	NaN	10.6930513381958	10.2337398529053	9.38829708099365	NaN	NaN	NaN	NaN
A4D1E9;A4D1E9-2	A4D1E9;A4D1E9-2	GTP-binding protein 10	GTPBP10	+	+		dsRNA_PEG	6,00936331035459	7,32984293193717E-05	3,11934695243835	2,60549926672643	0,756068043102606	0,199742903487429	0,693267202377319	0,4749010850799	7	7	7	26,1	26,1	26,1	42,932	0	11,232	1299300	26	19	NaN	NaN	NaN	NaN	NaN	10.1946334838867	10.7777481079102	10.3502759933472	9.95792865753174	9.86052799224854	12.9087495803833	13.0002813339233	13.2578887939453	13.3110389709473	11.3234491348267	11.3571672439575	9.18363571166992	10.3645725250244	NaN	NaN	NaN	NaN
O00165;O00165-5;O00165-2;O00165-3;O00165-4;O00165-6	O00165;O00165-5;O00165-2;O00165-3;O00165-4	HCLS1-associated protein X-1	HAX1	+	+		dsRNA_PEG	2.81124	0,000463742943986105	2,75245170593262	1,7767148440908	0,0473295038250891	0,860211586901763	-0,130195093154907	-0,0661704290677382	4	4	4	19,7	19,7	19,7	31,62	0	12,947	335950	17	9	NaN	NaN	NaN	NaN	7.61213111877441	NaN	NaN	NaN	NaN	8.7876091003418	11.7502460479736	12.1744890213013	12.2557954788208	11.8091249465942	7.2985668182373	NaN	7.85337209701538	9.22223949432373	NaN	NaN	NaN	NaN
O00330;O00330-3;O00330-2	O00330;O00330-3	Pyruvate dehydrogenase protein X component, mitochondrial	PDHX	+	+		dsRNA_PEG	3,67033456465376	7,03517587939699E-05	5,31916899681091	3,02040885740098	0,304148619103323	0,290405674846626	0,868558239936829	0,392857178874802	6	6	6	16,2	16,2	16,2	54,122	0	17,72	2873400	25	21	NaN	NaN	NaN	NaN	NaN	NaN	11.0383701324463	NaN	8.05864143371582	NaN	14.5506868362427	13.3968725204468	14.8037776947021	14.6124658584595	9.14796829223633	10.577995300293	12.150318145752	NaN	NaN	NaN	NaN	NaN
O14874;O14874-2;O14874-3	O14874;O14874-2;O14874-3	[3-methyl-2-oxobutanoate dehydrogenase [lipoamide]] kinase, mitochondrial	BCKDK	+	+		dsRNA_PEG	3,69766238229592	0,000125764192139738	3,45255980491638	2,31866420278049	NaN	1	0	NaN	4	4	4	15	15	15	46,36	0	15,716	430360	22	8	NaN	NaN	NaN	NaN	NaN	NaN	NaN	NaN	NaN	NaN	12.0735721588135	12.7141170501709	12.1920156478882	11.1256074905396	NaN	9.73724746704102	NaN	8.83762836456299	NaN	NaN	NaN	NaN
O43181	O43181	NADH dehydrogenase [ubiquinone] iron-sulfur protein 4, mitochondrial	NDUFS4	+	+		dsRNA_PEG	2,67790635395869	8,43881856540084E-05	5,11011924743652	2,45998584193955	0,0758682056464279	0,748280610587853	-0,268627679347992	-0,11783402909053	4	4	4	29,7	29,7	29,7	20,108	0	53,392	3364400	9	29	NaN	NaN	NaN	NaN	NaN	NaN	12.1662263870239	12.3139600753784	12.4139719009399	12.0916996002197	16.1052532196045	16.3739185333252	16.3417453765869	15.8911905288696	12.6230583190918	11.1746759414673	NaN	8.93999099731445	NaN	NaN	NaN	NaN
O43708;O43708-2;O43708-3	O43708;O43708-2;O43708-3	Maleylacetoacetate isomerase	GSTZ1	+	+		dsRNA_PEG	2,26838188230785	0,000915579958819492	2,53317809104919	1,54647382583439	0,686824172629817	0,175423700623701	0,789140462875366	0,504023568467781	4	4	4	22,2	22,2	22,2	24,212	0	64,917	3890500	9	26	NaN	NaN	NaN	NaN	NaN	10.9267406463623	10.5336217880249	10.6548147201538	12.9774770736694	10.1364784240723	13.5535097122192	13.5921068191528	12.3265132904053	13.931568145752	11.3985834121704	11.658881187439	11.4550704956055	11.3701972961426	17.2453479766846	16.0945510864258	16.071231842041	16.0389404296875
O43819	O43819	Protein SCO2 homolog, mitochondrial	SCO2	+	+		dsRNA_PEG	3,7349397960999	0,00020631067961165	2,86483521461487	2,04595999678215	NaN	1	0	NaN	1	1	1	6,8	6,8	6,8	29,81	0	17,274	170660	14	4	NaN	NaN	NaN	NaN	NaN	NaN	NaN	NaN	NaN	NaN	11.2507724761963	10.7758569717407	11.5248355865479	12.1239919662476	NaN	8.78689002990723	NaN	NaN	NaN	NaN	NaN	NaN
O43837;O43837-2;O43837-3	O43837;O43837-2	Isocitrate dehydrogenase [NAD] subunit beta, mitochondrial	IDH3B	+	+		dsRNA_PEG	5,83085825344278	0,000126760563380282	2,7538321018219	2,32406059898625	1,85309213266621	0,0953149819494585	0,7763671875	0,626728985944439	13	13	13	39	39	39	42,183	0	53,247	10176000	21	101	NaN	NaN	NaN	NaN	9.79069042205811	13.9019041061401	13.4668407440186	13.4786434173584	14.1652212142944	13.6783800125122	16.3224906921387	16.4167976379395	16.2105007171631	16.1060104370117	14.3836364746094	14.5851974487305	13.4023456573486	14.2299451828003	NaN	NaN	NaN	NaN
O60783	O60783	28S ribosomal protein S14, mitochondrial	MRPS14	+	+		dsRNA_PEG	4,20268040509057	7,53880266075388E-05	3,51477398872375	2,48487025268708	1,01768215130913	0,0925400499205809	0,942950868606567	0,632622149684782	2	2	2	21,9	21,9	21,9	15,139	0	7,6506	1356700	6	15	NaN	NaN	NaN	NaN	NaN	11.5526695251465	11.5813884735107	11.9510660171509	13.4225902557373	11.6219148635864	15.1878547668457	15.5091257095337	14.9242553710938	15.6292428970337	13.3376216888428	11.905499458313	12.1107769012451	13.0644731521606	NaN	NaN	NaN	NaN
O75323;O75323-2	O75323;O75323-2	Protein NipSnap homolog 2	GBAS	+	+		dsRNA_PEG	1,95951671669851	0,0004997964997965	3,46062622070312	1,722761634414	0,29720968259436	0,322235738571968	0,772507524490356	0,368217087604536	4	4	4	26,6	26,6	26,6	33,742	0	16,128	723900	16	13	NaN	NaN	NaN	NaN	NaN	7.94040155410767	7.72280740737915	9.86942386627197	12.6848802566528	10.1660375595093	12.7464513778687	12.8819551467896	13.116587638855	12.8920307159424	10.0172262191772	11.055214881897	8.55838203430176	10.708911895752	NaN	NaN	NaN	NaN
O75380	O75380	NADH dehydrogenase [ubiquinone] iron-sulfur protein 6, mitochondrial	NDUFS6	+	+		dsRNA_PEG	2,71950604591487	0,000292901062045836	3,36446671485901	1,98246269966805	NaN	1	0	NaN	1	1	1	17,7	17,7	17,7	13,711	0	19,584	176940	8	6	NaN	NaN	NaN	NaN	NaN	NaN	NaN	NaN	NaN	NaN	11.5795984268188	12.213924407959	13.0512084960938	12.5062580108643	NaN	NaN	NaN	NaN	NaN	NaN	NaN	NaN
O75438	O75438	NADH dehydrogenase [ubiquinone] 1 beta subcomplex subunit 1	NDUFB1	+	+		dsRNA_PEG	5,31195806598008	0,0002	5,07845015525818	3,60989161767568	NaN	1	0	NaN	1	1	1	15,5	15,5	15,5	6,9611	0,0034159	2,0848	196280	3	3	NaN	NaN	NaN	NaN	NaN	NaN	NaN	10.1957416534424	NaN	NaN	13.8688220977783	13.5330867767334	13.8435287475586	14.0612869262695	NaN	12.4629364013672	NaN	NaN	NaN	NaN	NaN	NaN
O75880	O75880	Protein SCO1 homolog, mitochondrial	SCO1	+	+		dsRNA_PEG	6,08750333181956	9,80926430517711E-05	2,75071363449097	2,3522599773664	0,68953238491028	0,324841350688549	0,49607925415039	0,366251492189703	4	4	4	25,2	25,2	25,2	33,814	0	22,873	1515000	16	15	NaN	NaN	NaN	NaN	NaN	11.2920341491699	11.470404624939	11.5649118423462	11.5277700424194	11.3556814193726	13.4933547973633	13.6747436523438	14.4490194320679	14.242057800293	12.0666942596436	12.2201366424561	10.2706460952759	11.7383460998535	NaN	NaN	NaN	NaN
O95251;O95251-2;O95251-4;O95251-3;O95251-5	O95251;O95251-2;O95251-4;O95251-3;O95251-5	Histone acetyltransferase KAT7	KAT7	+	+		dsRNA_PEG	7,79076378319174	8,27250608272506E-05	2,80297784805298	2,55327627120283	0,16652319829837	0,496552885458691	-0,600162696838379	-0,249830644541912	4	4	4	10,3	10,3	10,3	70,642	0	6,3389	3872800	28	16	NaN	NaN	9.25339794158936	NaN	NaN	11.4007730484009	11.6097326278687	11.8480358123779	11.6832580566406	11.920018196106	14.1476821899414	14.2670059204102	14.1882801055908	14.4660768508911	13.5352754592896	NaN	7.9240403175354	13.5500249862671	NaN	NaN	NaN	NaN
O95299;O95299-2	O95299;O95299-2	NADH dehydrogenase [ubiquinone] 1 alpha subcomplex subunit 10, mitochondrial	NDUFA10	+	+		dsRNA_PEG	6,44282265506271	8,27300930713547E-05	2,82321391105652	2,44582191448541	1,79196467405295	0,073552224824356	0,862787342071533	0,67729458116237	11	11	11	28,5	28,5	28,5	40,75	0	64,886	8595200	20	84	NaN	NaN	NaN	NaN	NaN	13.3114643096924	13.6846389770508	13.459303855896	13.8091650009155	13.2171697616577	15.7216863632202	15.9138708114624	16.2737770080566	16.4565944671631	14.4655027389526	14.5418834686279	13.3639974594116	13.6080236434937	NaN	NaN	NaN	NaN
O96000;O96000-2	O96000;O96000-2	NADH dehydrogenase [ubiquinone] 1 beta subcomplex subunit 10	NDUFB10	+	+		dsRNA_PEG	3,73968769396309	0,000177972283005106	3,13707146644592	2,18229867740368	0,769942782800564	0,162677602523659	0,78724536895752	0,519802357138229	7	7	7	37,2	37,2	37,2	20,776	0	16,938	8979800	11	43	NaN	10.5456399917603	NaN	NaN	NaN	13.1611633300781	14.4573812484741	14.6230239868164	14.7210454940796	12.9095554351807	16.8195304870605	16.8087635040283	16.8885765075684	17.0168304443359	15.1068897247314	14.476619720459	13.4331941604614	14.5728778839111	13.5684309005737	12.8161039352417	12.9172973632813	11.0700540542603
P00395	P00395	Cytochrome c oxidase subunit 1	MT-CO1	+	+		dsRNA_PEG	5,23275268688821	0,000274509803921569	5,55975017547607	3,81428356869318	0,416644823700632	0,245186527476856	0,802251434326172	0,430789521273734	3	3	3	7,6	7,6	7,6	57,041	0	7,5032	618110	5	12	NaN	9.61627292633057	8.94699382781982	NaN	NaN	9.17485046386719	9.76873016357422	9.1852970123291	10.4029054641724	NaN	14.6130990982056	15.0696592330933	15.1907119750977	14.0310983657837	NaN	11.8694400787354	10.6683530807495	NaN	NaN	NaN	NaN	NaN
P00403	P00403	Cytochrome c oxidase subunit 2	MT-CO2	+	+	+	dsRNA_PEG;Silv_PEG	7,95323481661898	7,48074807480748E-05	2,70432705879211	2,48237756227178	2,51729257653767	0,0416384556379443	0,962095928192139	0,790478832108303	5	5	5	27,8	27,8	27,8	25,565	0	35,614	15563000	8	61	NaN	NaN	NaN	NaN	NaN	15.5584211349487	15.8131046295166	15.7581968307495	15.9311990737915	15.5834941864014	17.9358329772949	18.1228275299072	18.3536720275879	18.4081878662109	16.5769271850586	16.8303413391113	15.5597658157349	16.3397464752197	13.6121778488159	12.1773567199707	NaN	11.7445392608643
P03886	P03886	NADH-ubiquinone oxidoreductase chain 1	MT-ND1	+	+		dsRNA_PEG	5,76057476902979	0,000137123745819398	2,70982151031494	2,28417345884065	0,165818788784378	0,509272156315422	-0,560180377960205	-0,242109493800662	2	2	2	6,3	6,3	6,3	35,66	0	13,029	2596700	6	17	NaN	NaN	NaN	NaN	NaN	13.343602180481	13.728982925415	13.8024158477783	14.1804533004761	13.4002122879028	15.8292274475098	15.9865083694458	16.3722019195557	16.5035610198975	13.5596160888672	14.95592212677	NaN	14.3172006607056	NaN	NaN	NaN	NaN
P10606	P10606	Cytochrome c oxidase subunit 5B, mitochondrial	COX5B	+	+		dsRNA_PEG	4,69264048303123	0,000143190661478599	2,8632824420929	2,22989329701861	0,376857336500193	0,394728965139624	0,499379634857178	0,315500743268623	4	4	4	38,8	38,8	38,8	13,696	0	18,356	5003200	8	26	NaN	NaN	NaN	NaN	11.5795516967773	13.2407913208008	13.8296232223511	13.8341751098633	12.9980440139771	13.4328031539917	15.4823665618896	16.5705966949463	16.3909072875977	15.9652881622314	13.6069831848145	14.3280439376831	14.5222749710083	11.9514303207397	NaN	NaN	NaN	NaN
P12235	P12235	ADP/ATP translocase 1	SLC25A4	+	+		dsRNA_PEG	4,08449149558757	0,000185299567634342	2,7608241558075	2,06085785651721	0,11304182830722	0,765796960879405	-0,17198805809021	-0,109689181273885	8	2	2	33,6	6	6	33,064	0,00045544	3,5454	827190	20	7	NaN	NaN	NaN	NaN	NaN	NaN	10.1723022460938	10.3426303863525	10.3480644226074	9.721116065979	11.9634742736816	13.3427696228027	13.2869472503662	12.4207229614258	11.0955944061279	NaN	NaN	10.4100275039673	NaN	NaN	NaN	NaN
P20674	P20674	Cytochrome c oxidase subunit 5A, mitochondrial	COX5A	+	+		dsRNA_PEG	5,65226766883909	7,18870346598203E-05	3,18148045539856	2,59297351075153	0,0869249987332585	0,823232702401781	0,127710151672363	0,0831272581051856	6	6	6	48	48	48	16,762	0	134,5	22371000	12	74	NaN	NaN	NaN	NaN	11.881534576416	14.7447290420532	15.045503616333	15.4560651779175	15.3300762176514	15.1734037399292	17.3671760559082	18.1029796600342	18.4990367889404	18.4442310333252	14.1715679168701	14.1724271774292	14.5587196350098	16.7508125305176	13.4844455718994	13.0588541030884	12.5508909225464	12.5983781814575
P21397;P21397-2	P21397;P21397-2	Amine oxidase [flavin-containing] A	MAOA	+	+		dsRNA_PEG	4,71979868857487	0,00015441722345954	2,7969596862793	2,19395288871681	NaN	1	0	NaN	3	3	3	7,6	7,6	7,6	59,681	0,0060249	1,7906	410490	28	4	NaN	NaN	NaN	NaN	NaN	NaN	NaN	NaN	NaN	NaN	11.2741451263428	11.8656167984009	11.7311067581177	11.6657800674438	7.83781719207764	NaN	NaN	7.32219839096069	NaN	NaN	NaN	NaN
P22033	P22033	Methylmalonyl-CoA mutase, mitochondrial	MUT	+	+		dsRNA_PEG	3,83798000060246	8,1383519837233E-05	3,61932129859924	2,43416363160688	0,400946777724609	0,325097491985669	0,616184902191162	0,366024644867037	7	7	7	10,8	10,8	10,8	83,134	0	8,7083	1043600	37	14	NaN	NaN	NaN	NaN	NaN	NaN	NaN	7.82196521759033	NaN	NaN	12.4700746536255	12.7488222122192	12.5272817611694	12.099084854126	9.5328426361084	10.5251293182373	NaN	7.8259129524231	NaN	NaN	NaN	NaN
P22083	P22083	Alpha-(1,3)-fucosyltransferase 4	FUT4	+	+		dsRNA_PEG	4,01493492247449	0,00028110599078341	2,69009847640991	2,00851317676415	0,419602239074694	0,278611914401388	0,705238890647888	0,402157617783351	3	3	3	9,4	9,4	9,4	59,083	0	9,9278	541800	27	12	NaN	NaN	NaN	NaN	NaN	NaN	NaN	NaN	NaN	NaN	11.6886434555054	11.7117528915405	11.9576463699341	11.7735509872437	10.5270862579346	11.3903837203979	7.84021139144897	NaN	NaN	NaN	NaN	NaN
P26440;P26440-2	P26440;P26440-2	Isovaleryl-CoA dehydrogenase, mitochondrial	IVD	+	+		dsRNA_PEG	4,39416532388588	6,0377358490566E-05	4,11334342956543	2,83064161658114	0,474491467892819	0,261291430802264	0,698692870140076	0,417015727854855	9	9	9	34,3	34,3	34,3	46,65	0	43,409	1507900	22	30	NaN	9.59116744995117	NaN	NaN	NaN	9.98925304412842	10.2692432403564	10.4949550628662	10.293701171875	8.33606052398682	13.7201375961304	13.6818971633911	13.7973575592041	13.8482313156128	10.8653469085693	11.1903800964355	NaN	10.3574419021606	NaN	NaN	NaN	NaN
P27544;P27544-2	P27544;P27544-2	Ceramide synthase 1	CERS1	+	+		dsRNA_PEG	4,13768051579496	8,22249093107618E-05	3,68627443313599	2,55119247769139	NaN	1	0	NaN	2	2	2	14,6	14,6	14,6	39,536	0	22,528	515710	13	12	NaN	NaN	NaN	NaN	NaN	NaN	NaN	NaN	NaN	NaN	12.1400947570801	12.7428150177002	12.0532131195068	12.5428380966187	11.3283948898315	11.7344131469727	NaN	NaN	NaN	NaN	NaN	NaN
P29279;P29279-2	P29279	Connective tissue growth factor	CTGF	+	+		dsRNA_PEG	1,1306261633941	0,004502079002079	2,56136260032654	1,15350142531739	NaN	1	0	NaN	3	3	3	10	10	10	38,091	0	5,6405	852220	25	8	NaN	8.62457656860352	9.1152515411377	NaN	11.4561491012573	NaN	NaN	NaN	NaN	NaN	13.2381210327148	11.6242475509644	NaN	13.2804803848267	NaN	NaN	NaN	NaN	NaN	NaN	NaN	NaN
P30038;P30038-3;P30038-2	P30038;P30038-3;P30038-2	Delta-1-pyrroline-5-carboxylate dehydrogenase, mitochondrial	ALDH4A1	+	+		dsRNA_PEG	5,76718665054759	7,88732394366197E-05	3,23382019996643	2,6465868631538	NaN	1	0	NaN	4	4	4	10,8	10,8	10,8	61,719	0	8,6649	608280	30	8	NaN	NaN	NaN	NaN	NaN	NaN	NaN	NaN	NaN	NaN	11.918080329895	11.9150953292847	12.364107131958	12.5771923065186	7.25587844848633	9.8659496307373	NaN	NaN	NaN	NaN	NaN	NaN
P30405;P30405-2	P30405;P30405-2	Peptidyl-prolyl cis-trans isomerase F, mitochondrial	PPIF	+	+		dsRNA_PEG	4,2534645272507	8,16326530612245E-05	4,86847901344299	3,11324247985046	NaN	1	0	NaN	2	2	2	17,4	17,4	17,4	22,04	0	27,302	754930	11	7	NaN	NaN	NaN	NaN	NaN	NaN	NaN	NaN	NaN	NaN	13.6901073455811	13.6964244842529	13.8526268005371	13.4056730270386	NaN	11.6545467376709	NaN	10.4702520370483	NaN	NaN	NaN	NaN
P32322;P32322-2;P32322-3	P32322;P32322-2;P32322-3	Pyrroline-5-carboxylate reductase 1, mitochondrial	PYCR1	+	+		dsRNA_PEG	6,25219995793946	9,95391705069124E-05	2,74108996391296	2,36361006741823	1,37775649601472	0,117088913282108	0,767329120635986	0,586290886438516	14	14	14	51,7	51,7	51,7	33,36	0	106,68	11461000	15	131	NaN	NaN	NaN	NaN	NaN	14.5011529922485	14.5509872436523	14.2620944976807	14.3063468933105	13.9883298873901	16.82301902771	17.0300426483154	16.6000289916992	16.8860778808594	14.5847272872925	15.6139049530029	14.5821418762207	14.1185359954834	NaN	NaN	NaN	NaN
P34897;P34897-3;P34897-2	P34897;P34897-3;P34897-2	Serine hydroxymethyltransferase, mitochondrial	SHMT2	+	+	+	dsRNA_PEG;Silv_PEG	9,19509395051972	9,02255639097744E-05	2,5114360332489	2,38032062165788	4,13380053339673	0,0459268600252207	0,850413608551025	0,771150712803845	17	17	16	44,2	44,2	44,2	55,992	0	176,16	38308000	29	218	NaN	10.7315740585327	7.5230131149292	NaN	11.1177082061768	15.068736076355	15.2117366790771	15.3351812362671	15.3239698410034	15.3169174194336	17.3585319519043	17.5682983398438	17.5702266693115	17.6415996551514	15.932653427124	15.9195156097412	15.3027105331421	15.7948722839355	14.886173248291	14.0044841766357	13.9141979217529	13.7274951934814
P36542;P36542-2	P36542;P36542-2	ATP synthase subunit gamma, mitochondrial	ATP5C1	+	+	+	dsRNA_PEG;Silv_PEG	6,62938112149738	8,18291215403129E-05	2,92937712669373	2,54637155572596	2,06095889080705	0,0434078212290503	0,998487281799316	0,781882243667857	8	8	8	32,9	32,9	32,9	32,996	0	121,34	16031000	13	66	NaN	NaN	NaN	NaN	NaN	14.544602394104	14.881591796875	15.2334699630737	14.6683311462402	14.5732326507568	17.3333301544189	17.3677730560303	17.6038589477539	17.621208190918	15.2417974472046	16.2568359375	14.9372358322144	15.2219266891479	13.9301824569702	11.7129135131836	12.1951265335083	NaN
P39210	P39210	Protein Mpv17	MPV17	+	+		dsRNA_PEG	2,50432805547548	0,00047816871555744	2,92495174407959	1,75806300557723	0,463838991161577	0,28602226487524	0,64971251487732	0,396211948373457	1	1	1	13,1	13,1	13,1	19,733	0	31,934	478600	7	14	NaN	NaN	NaN	NaN	NaN	9.68588733673096	10.8454904556274	12.331561088562	11.45383644104	9.39974784851074	12.6943359375	13.1287031173706	13.6495933532715	14.2880725860596	11.5032291412354	10.6478185653687	10.6954021453857	11.2684831619263	NaN	NaN	NaN	NaN
P42126;P42126-2	P42126;P42126-2	Enoyl-CoA delta isomerase 1, mitochondrial	ECI1	+	+		dsRNA_PEG	2,57303845692356	0,000134206219312602	4,53372292518616	2,26803167826226	0,0746833960286976	0,78541906445909	0,195680665969848	0,100557239208152	5	5	5	22,2	22,2	22,2	32,816	0	11,747	4381600	15	9	NaN	NaN	NaN	NaN	NaN	9.35941982269287	11.8011016845703	11.8689765930176	NaN	12.0047121047974	14.6939220428467	17.573335647583	14.0551977157593	14.4966039657593	11.9194965362549	8.61456298828125	11.1326923370361	11.2553234100342	NaN	NaN	NaN	NaN
P46199	P46199	Translation initiation factor IF-2, mitochondrial	MTIF2	+	+		dsRNA_PEG	5,17880854920058	0,000156920799407846	2,68536429405212	2,19185612867852	1,30305159074432	0,207017161316374	0,582474100589752	0,46747551404543	3	3	3	6,5	6,5	6,5	81,316	0	7,8857	793540	29	12	NaN	NaN	NaN	NaN	NaN	9.86299324035645	10.0770826339722	NaN	9.90100288391113	9.19645500183105	12.3480920791626	12.4539394378662	12.2023687362671	12.1358051300049	NaN	10.1973400115967	9.4195384979248	10.507794380188	NaN	NaN	NaN	NaN
P48047	P48047	ATP synthase subunit O, mitochondrial	ATP5O	+	+	+	dsRNA_PEG;Silv_PEG	6,54960286000813	0,000133905579399142	2,62463374137878	2,30552727475648	3,89699368408534	0,0269641082274986	0,99297947883606	0,878172132724851	8	8	8	50,2	50,2	50,2	23,277	0	96,599	27487000	12	99	9.42580318450928	NaN	NaN	NaN	10.2777519226074	15.9407949447632	16.0481472015381	15.5324773788452	16.1658878326416	15.8067512512207	17.9875965118408	18.3087043762207	18.4696502685547	18.4155101776123	16.6761779785156	16.5587940216064	16.2599449157715	16.6151123046875	11.9477462768555	11.9896430969238	12.0987882614136	12.2121315002441
P48735;P48735-2	P48735;P48735-2	Isocitrate dehydrogenase [NADP], mitochondrial	IDH2	+	+		dsRNA_PEG	4,98653822502396	9,16030534351145E-05	3,03842811584473	2,3883427713763	0,00028178416153787	0,999663494940341	-0,000330638885498225	-0,000237442044586512	5	5	5	14,2	14,2	14,2	50,909	0	7,6033	1271000	23	16	NaN	NaN	9.62031173706055	NaN	NaN	10.336953163147	10.5617656707764	10.7471017837524	11.2302007675171	9.77500152587891	13.1834335327148	13.3892278671265	13.2558546066284	13.5336942672729	10.7811136245728	10.6774549484253	9.24433994293213	9.95945167541504	NaN	NaN	NaN	NaN
P49748;P49748-2;P49748-3	P49748;P49748-2;P49748-3	Very long-chain specific acyl-CoA dehydrogenase, mitochondrial	ACADVL	+	+		dsRNA_PEG	6,69290461429794	9,83606557377049E-05	2,66901869773865	2,35328952482368	2,03004779498192	0,0736516853932584	0,836456251144409	0,676987382052591	18	18	18	33,6	33,6	33,6	70,389	0	184,57	14977000	41	134	NaN	NaN	8.73002815246582	NaN	9.87215137481689	13.5617656707764	13.6227378845215	13.2299299240112	13.2848672866821	13.0592432022095	15.637077331543	15.7574424743652	15.8807077407837	15.8953619003296	14.0233211517334	14.4082632064819	13.3049221038818	13.5590181350708	9.44925212860107	10.8317823410034	8.1992301940918	6.93227386474609
P51649;P51649-2	P51649;P51649-2	Succinate-semialdehyde dehydrogenase, mitochondrial	ALDH5A1	+	+		dsRNA_PEG	5,13933837001613	8,22320117474303E-05	3,45136680603027	2,66858775944381	0,630358897743346	0,280094026974952	0,579689168930054	0,401073208263258	3	3	3	9	9	9	57,214	0	10,412	579390	26	7	NaN	NaN	11.5829887390137	NaN	NaN	NaN	8.3416748046875	9.12956619262695	8.81896591186523	NaN	11.9325466156006	12.3196439743042	11.175799369812	12.5045213699341	NaN	9.52207183837891	NaN	NaN	NaN	NaN	NaN	NaN
P53701	P53701	Cytochrome c-type heme lyase	HCCS	+	+		dsRNA_PEG	4,98144876558699	7,75623268698061E-05	4,26185531616211	3,08280417196494	0,323054110154892	0,364050277264325	0,609135699272156	0,336994195732859	4	4	4	20,9	20,9	20,9	30,601	0	36,723	1337600	16	23	NaN	NaN	7.75668954849243	NaN	NaN	9.28595733642578	10.5258140563965	10.8619394302368	10.3342733383179	NaN	13.7821788787842	13.837628364563	14.3346920013428	14.407865524292	11.0940780639648	10.8608541488647	NaN	11.5317230224609	NaN	NaN	NaN	NaN
P56181-2	P56181-2	NADH dehydrogenase [ubiquinone] flavoprotein 3, mitochondrial	NDUFV3	+	+		dsRNA_PEG	4,88048128124247	7,64904386951631E-05	3,2478374004364	2,49483984812816	0,445500818111409	0,238820269200317	-0,786479496955871	-0,436847424728441	4	4	4	12,7	12,7	12,7	50,983	0	17,895	1437200	25	17	NaN	NaN	NaN	NaN	NaN	9.92647361755371	9.71402263641357	10.867356300354	9.68797016143799	10.6443071365356	13.1635084152222	13.3267107009888	13.3017816543579	12.959132194519	10.0895824432373	NaN	NaN	10.9183416366577	11.5973072052002	NaN	10.4550189971924	9.80072212219238
P78382-2;P78382	P78382-2;P78382	CMP-sialic acid transporter	SLC35A1	+	+		dsRNA_PEG	3,34531725709661	0,000283428571428571	2,9575511932373	2,00087198719647	NaN	1	0	NaN	1	1	1	4,3	4,3	4,3	29,918	0,0064381	1,7753	200970	10	5	NaN	NaN	NaN	NaN	NaN	NaN	NaN	NaN	NaN	NaN	11.5172262191772	11.4672994613647	11.8792772293091	12.2172002792358	NaN	11.2888660430908	NaN	10.4098148345947	NaN	NaN	NaN	NaN
P78540	P78540	Arginase-2, mitochondrial	ARG2	+	+		dsRNA_PEG	5,14492420897604	0,000131832797427653	2,79057011604309	2,25643737754567	NaN	1	0	NaN	1	1	1	4,2	4,2	4,2	38,577	0,00046005	3,8245	242850	15	4	NaN	NaN	NaN	NaN	NaN	NaN	NaN	NaN	NaN	NaN	11.8593015670776	12.0801849365234	11.7266435623169	11.4014663696289	NaN	NaN	10.1680450439453	NaN	NaN	NaN	NaN	NaN
P83111;P83111-2	P83111;P83111-2	Serine beta-lactamase-like protein LACTB, mitochondrial	LACTB	+	+		dsRNA_PEG	4,98416850084955	0,000136780650542118	2,87116084098816	2,2833795621865	1,65857819446108	0,0545514201762977	0,98479208946228	0,737212543246034	9	9	9	22,3	22,3	22,3	60,693	0	56,031	4303400	25	53	NaN	NaN	NaN	11.508487701416	9.76010417938232	12.1026315689087	12.3322324752808	12.3091917037964	12.437933921814	11.2339792251587	14.4670324325562	14.6521730422974	14.878625869751	14.9072666168213	12.9423675537109	13.3462362289429	12.0759468078613	12.4502573013306	11.167857170105	NaN	8.52638149261475	11.003026008606
Q02127	Q02127	Dihydroorotate dehydrogenase (quinone), mitochondrial	DHODH	+	+		dsRNA_PEG	2,96178330418826	9,85401459854015E-05	4,22822704315186	2,35705188407383	0,199142922962895	0,503598390764387	0,48270001411438	0,245672177545826	5	5	5	21,5	21,5	21,5	42,867	0	9,4634	557070	24	9	NaN	NaN	NaN	NaN	NaN	NaN	NaN	NaN	NaN	5.98023080825806	11.6882944107056	12.6104946136475	12.433611869812	11.9030160903931	8.20872211456299	10.2198944091797	7.06942272186279	NaN	NaN	NaN	NaN	NaN
Q02218;Q02218-2;Q02218-3	Q02218;Q02218-2;Q02218-3	2-oxoglutarate dehydrogenase, mitochondrial	OGDH	+	+		dsRNA_PEG	3,45355645266967	0,000271981242672919	2,9500452041626	2,02373338444971	0,52674134278998	0,330677692163127	0,532755470275879	0,361630520491165	24	24	20	36,2	36,2	32,1	115,93	0	134,48	10591000	45	140	NaN	NaN	9.57775020599365	NaN	9.9142951965332	11.8705186843872	12.4232473373413	12.6076536178589	13.8985071182251	11.5786085128784	14.9821910858154	15.3321418762207	15.3631420135498	15.1132135391235	12.4565601348877	13.1784467697144	12.2013578414917	12.7403497695923	11.7045516967773	12.1276397705078	11.462911605835	NaN
Q0GE19-1	Q0GE19-1			+	+		dsRNA_PEG	2,34370573587925	0,000411847672778561	3,33285245895386	1,83985729863954	0,25589819455009	0,38840775988287	0,66087327003479	0,31995208452173	1	1	1	5	5	5	39,485	0,00015521	4,2585	297650	9	3	NaN	NaN	NaN	NaN	NaN	10.8017892837524	10.0335607528687	NaN	NaN	10.0401525497437	11.0590744018555	12.8134803771973	13.1408615112305	12.8294649124146	NaN	NaN	11.6130990982056	8.68229198455811	NaN	NaN	NaN	NaN
Q0VDI3	Q0VDI3	Transmembrane protein C5orf28	C5orf28	+	+		dsRNA_PEG	2,6343333071637	0,000419064748201439	2,94905972480774	1,80573049529467	0,102788400672223	0,699943309162821	-0,285820245742798	-0,140858121975013	1	1	1	6,5	6,5	6,5	24,216	0,00075075	3,2009	442090	11	6	NaN	NaN	NaN	NaN	NaN	10.9927263259888	10.4902496337891	NaN	NaN	11.3837585449219	12.3108968734741	12.833779335022	13.0301322937012	13.1243476867676	12.0919647216797	NaN	NaN	NaN	NaN	NaN	NaN	NaN
Q10713;Q10713-2	Q10713;Q10713-2	Mitochondrial-processing peptidase subunit alpha	PMPCA	+	+		dsRNA_PEG	5,59148522638723	0,000155425219941349	2,59835267066956	2,18490711412429	1,05406497421447	0,153966504133983	0,726072311401367	0,531195675473074	10	10	10	31,8	31,8	31,8	58,252	0	69,63	7394500	31	60	NaN	NaN	NaN	NaN	NaN	12.2973175048828	13.1357898712158	12.6973152160645	13.2286987304688	12.8096876144409	15.0705823898315	15.1549367904663	15.3870410919189	15.203577041626	13.6464462280273	13.876708984375	12.0427541732788	13.2162914276123	10.4373359680176	9.86906909942627	9.97942543029785	8.53873252868652
Q14197	Q14197	Peptidyl-tRNA hydrolase ICT1, mitochondrial	ICT1	+	+		dsRNA_PEG	5,40585902608097	7,80911062906725E-05	3,06013259887695	2,47304053454106	0,508778669991952	0,361983336419182	0,49023756980896	0,338597159194997	4	4	4	25,2	25,2	25,2	23,63	0	14,078	2230400	10	26	NaN	NaN	NaN	NaN	NaN	11.7874946594238	12.2823066711426	12.3735179901123	12.1834487915039	11.3317565917969	14.4652471542358	14.7081136703491	15.0730113983154	15.0486574172974	12.2628288269043	13.2814083099365	10.9451513290405	11.9812459945679	10.3975677490234	9.69064426422119	14.6453771591187	13.9317531585693
Q15198	Q15198	Platelet-derived growth factor receptor-like protein	PDGFRL	+	+		dsRNA_PEG	3,43198461124756	0,000127433628318584	3,66416006088257	2,3291445911766	NaN	1	0	NaN	1	1	1	5,3	5,3	5,3	41,86	0,0036948	2,0519	247140	16	3	NaN	NaN	NaN	NaN	NaN	NaN	9.06093883514404	7.29645729064941	NaN	NaN	11.1188116073608	11.1052541732788	11.4294595718384	11.927074432373	NaN	10.7019128799438	NaN	10.9729080200195	NaN	NaN	NaN	NaN
Q32NB8;Q32NB8-3;Q32NB8-2	Q32NB8;Q32NB8-3;Q32NB8-2	CDP-diacylglycerol--glycerol-3-phosphate 3-phosphatidyltransferase, mitochondrial	PGS1	+	+		dsRNA_PEG	1,76902611453357	0,00140433436532508	2,59616007804871	1,41549763134509	0,178191905612204	0,529510154487068	-0,468002295494079	-0,230492703785201	3	3	3	5,8	5,8	5,8	62,73	0	4,9848	290910	25	9	NaN	NaN	NaN	NaN	NaN	NaN	8.81304359436035	6.15017366409302	NaN	NaN	10.6950540542603	11.2369709014893	11.321195602417	11.39381980896	9.25825977325439	9.08281421661377	NaN	6.54569053649902	NaN	NaN	NaN	NaN
Q3SXM5;Q3SXM5-2	Q3SXM5;Q3SXM5-2	Inactive hydroxysteroid dehydrogenase-like protein 1	HSDL1	+	+		dsRNA_PEG	4,08549808771279	8,32313341493268E-05	3,73717217445374	2,5604154595727	0,109854677839164	0,692427036853413	0,283513236045837	0,144585822291228	3	3	3	15,2	15,2	15,2	37,001	0	8,1833	513720	19	8	NaN	NaN	NaN	NaN	NaN	NaN	NaN	NaN	NaN	NaN	12.2728633880615	12.3710412979126	12.6099863052368	12.7705812454224	9.62294864654541	11.1947565078735	6.47458219528198	8.37273406982422	NaN	NaN	NaN	NaN
Q3SYG4;Q3SYG4-4;Q3SYG4-2;Q3SYG4-7;Q3SYG4-3;Q3SYG4-5;Q3SYG4-6	Q3SYG4;Q3SYG4-4;Q3SYG4-2;Q3SYG4-7;Q3SYG4-3;Q3SYG4-5;Q3SYG4-6	Protein PTHB1	BBS9	+	+		dsRNA_PEG	0,802177423866653	0,0119371924068432	2,52790460586548	0,972995981225736	0,103299247208964	0,618746833305185	0,521382904052734	0,181740061855481	3	3	3	6,3	6,3	6,3	99,279	0	4,3939	70661000	39	12	NaN	16.7988014221191	16.063627243042	14.3572769165039	17.6815395355225	10.378511428833	14.2193193435669	11.0699863433838	15.4643545150757	16.9272918701172	17.3923015594482	14.4202890396118	17.2321014404297	14.6021766662598	10.4419069290161	14.5361862182617	12.9018287658691	17.196044921875	14.9529685974121	NaN	14.7010898590088	14.1584520339966
Q4G0N4;Q4G0N4-3;Q4G0N4-2	Q4G0N4;Q4G0N4-3;Q4G0N4-2	NAD kinase 2, mitochondrial	NADK2	+	+		dsRNA_PEG	3,31516539651659	0,000291434927697442	2,92690010070801	1,97942725250984	0,588646267212731	0,179910651499483	0,837389779090882	0,498480424451526	2	2	2	7	7	7	49,432	0	12,521	479600	25	7	NaN	NaN	NaN	NaN	NaN	NaN	9.27728748321533	9.01438331604004	NaN	NaN	11.9212455749512	11.7863101959229	11.6747217178345	11.587215423584	9.68655300140381	10.4880409240723	9.9023904800415	NaN	NaN	NaN	NaN	NaN
Q4U2R6	Q4U2R6	39S ribosomal protein L51, mitochondrial	MRPL51	+	+		dsRNA_PEG	2,49335729816854	0,000178204249485949	4,17036643028259	2,13772978299582	NaN	1	0	NaN	2	2	2	21,9	21,9	21,9	15,095	0,00089969	3,1687	350820	6	5	NaN	NaN	NaN	NaN	NaN	NaN	NaN	NaN	NaN	NaN	13.0058355331421	14.1185359954834	13.0899963378906	13.4215393066406	NaN	NaN	NaN	NaN	NaN	NaN	NaN	NaN
Q5JPH6;Q5JPH6-2	Q5JPH6;Q5JPH6-2	Probable glutamate--tRNA ligase, mitochondrial	EARS2	+	+		dsRNA_PEG	4,91316076237303	0,000177353342428377	2,6565797328949	2,13534600141667	NaN	1	0	NaN	2	2	2	6,7	6,7	6,7	58,688	0	4,6914	284770	26	7	NaN	NaN	NaN	NaN	NaN	NaN	NaN	NaN	NaN	NaN	11.7231912612915	11.1370553970337	11.4184322357178	11.3346080780029	NaN	NaN	NaN	NaN	NaN	NaN	NaN	NaN
Q5T440	Q5T440	Putative transferase CAF17, mitochondrial	IBA57	+	+		dsRNA_PEG	3,29927884869118	0,000134316134316134	3,61946530342102	2,26849691739794	NaN	1	0	NaN	2	2	2	12,9	12,9	12,9	38,155	0,0014743	2,785	961630	15	4	NaN	NaN	NaN	NaN	11.3497791290283	NaN	NaN	NaN	NaN	NaN	12.0110874176025	11.8136606216431	11.9661808013916	12.2956256866455	NaN	10.2902488708496	NaN	6.31487798690796	14.1693773269653	13.096830368042	12.9841690063477	12.9878854751587
Q5VSG8;Q5VSG8-3	Q5VSG8;Q5VSG8-3	Glycoprotein endo-alpha-1,2-mannosidase-like protein	MANEAL	+	+		dsRNA_PEG	2,93220983620095	0,00032618025751073	3,10030207633972	1,95107254564769	NaN	1	0	NaN	3	3	3	11,2	11,2	11,2	51,316	0,0032787	2,1197	475550	18	6	NaN	NaN	NaN	NaN	13.5874261856079	NaN	NaN	NaN	NaN	NaN	11.2163219451904	11.5587558746338	11.9907779693604	11.6326313018799	9.47019100189209	9.56921005249023	NaN	NaN	NaN	NaN	NaN	NaN
Q5XKP0	Q5XKP0	Protein QIL1	QIL1	+	+		dsRNA_PEG	7,37542948614715	5,78661844484629E-05	3,15051202774048	2,79756063473657	0,181959606371495	0,567378067616269	0,381898927688599	0,209187202370374	2	2	2	22	22	22	13,087	0	19,241	1303400	4	14	NaN	NaN	NaN	NaN	NaN	12.6768388748169	12.9297943115234	12.8331270217896	13.0351943969727	13.0430955886841	15.5111656188965	15.7013339996338	15.7266435623169	16.3650245666504	14.2827262878418	14.203577041626	10.0846757888794	13.1139211654663	NaN	NaN	NaN	NaN
Q6NVY1;Q6NVY1-2	Q6NVY1;Q6NVY1-2	3-hydroxyisobutyryl-CoA hydrolase, mitochondrial	HIBCH	+	+		dsRNA_PEG	5,14993106032996	7,46666666666667E-05	3,36312022209168	2,61763723512719	0,0680813287787468	0,849711760063141	-0,113196945190429	-0,0708975401907806	6	6	6	19,7	19,7	19,7	43,482	0	12,457	1266900	25	14	14.0540103912354	NaN	NaN	NaN	NaN	9.06662750244141	9.88491821289063	8.88752555847168	9.81384563446045	9.83054733276367	11.9865531921387	12.6990299224854	12.6807994842529	13.1605491638184	10.4484262466431	9.7407922744751	NaN	8.04919528961182	9.05090999603271	NaN	8.40467357635498	6.36211919784546
Q6P161	Q6P161	39S ribosomal protein L54, mitochondrial	MRPL54	+	+		dsRNA_PEG	5,10470385433322	0,000100358422939068	4,44861669540405	3,2175354578382	NaN	1	0	NaN	1	1	1	7,2	7,2	7,2	15,819	0,0093068	1,629	389290	6	2	NaN	NaN	NaN	NaN	NaN	NaN	NaN	NaN	NaN	NaN	13.1597137451172	13.6493682861328	13.6180410385132	13.0192432403564	NaN	11.3635320663452	NaN	13.7075748443604	NaN	NaN	NaN	NaN
Q6P1K1;Q6P1K1-2	Q6P1K1;Q6P1K1-2	Heme transporter HRG1	SLC48A1	+	+		dsRNA_PEG	4,38181113296805	6,02006688963211E-05	3,94660425186157	2,74702341896604	NaN	1	0	NaN	1	1	1	8,2	8,2	8,2	16,419	0,0017549	2,6167	142170	5	4	NaN	NaN	NaN	NaN	NaN	NaN	NaN	NaN	NaN	NaN	12.2785949707031	12.5728425979614	12.5236597061157	12.3380680084229	11.6358089447021	11.6098709106445	NaN	NaN	NaN	NaN	NaN	NaN
Q6P4A7-2	Q6P4A7-2	Sideroflexin-4	SFXN4	+	+		dsRNA_PEG	3,96572227110055	0,000284566838783706	2,6956392288208	2,00247264891481	0,282135114282682	0,365058736608792	0,671126699447632	0,336157251084223	7	1	1	40,3	4,3	4,3	34,104	0,0024513	2,3295	880130	15	7	NaN	NaN	NaN	NaN	NaN	10.662579536438	11.1839456558228	NaN	10.8645734786987	10.8021936416626	12.7898597717285	12.9882411956787	13.0180959701538	13.4317588806152	11.8334827423096	12.1041069030762	NaN	12.1057119369507	NaN	NaN	NaN	NaN
Q6PML9	Q6PML9	Zinc transporter 9	SLC30A9	+	+		dsRNA_PEG	4,41737143406217	0,000138513513513514	3,05741548538208	2,29179376210395	NaN	1	0	NaN	4	4	4	9,2	9,2	9,2	63,514	0	12,976	492850	26	8	NaN	NaN	NaN	NaN	NaN	NaN	NaN	NaN	9.00775623321533	NaN	11.3895778656006	12.2004079818726	11.6213188171387	12.5066547393799	8.5422191619873	NaN	NaN	NaN	NaN	NaN	NaN	NaN
Q7L211	Q7L211	Alpha/beta hydrolase domain-containing protein 13	ABHD13	+	+		dsRNA_PEG	3,48320263737872	0,000181437543614794	3,20745644569397	2,14957788406829	0,372546745453394	0,224695026962253	0,959227180480957	0,450309873613883	2	2	2	11	11	11	38,548	0	6,5517	721000	17	16	NaN	NaN	NaN	NaN	NaN	9.53130340576172	NaN	11.358925819397	9.01658535003662	NaN	12.3065462112427	12.5455436706543	13.0900793075562	13.1641845703125	12.0827808380127	11.3071441650391	NaN	11.4051942825317	NaN	NaN	NaN	NaN
Q7L8L6	Q7L8L6	FAST kinase domain-containing protein 5	FASTKD5	+	+		dsRNA_PEG	3,05659772055255	0,000328563857975623	2,9951868057251	1,94293239996696	NaN	1	0	NaN	4	4	4	9,7	9,7	9,7	86,573	0	18,614	244350	41	8	NaN	NaN	NaN	NaN	NaN	NaN	NaN	NaN	6.10158681869507	NaN	10.3955345153809	10.4958553314209	10.9491701126099	10.1331424713135	NaN	NaN	NaN	NaN	NaN	NaN	NaN	NaN
Q7Z2H8;Q7Z2H8-4;Q7Z2H8-3	Q7Z2H8;Q7Z2H8-4;Q7Z2H8-3	Proton-coupled amino acid transporter 1	SLC36A1	+	+		dsRNA_PEG	4,13891360165114	0,000184971098265896	2,80463376045227	2,09557317253167	NaN	1	0	NaN	2	2	2	6,9	6,9	6,9	53,075	0,0014721	2,7527	241030	15	7	NaN	NaN	NaN	NaN	NaN	NaN	NaN	7.7730073928833	NaN	NaN	10.9471254348755	11.4276275634766	11.5675754547119	11.3385133743286	10.9017715454102	10.9211711883545	NaN	NaN	NaN	NaN	NaN	NaN
Q86SX6	Q86SX6	Glutaredoxin-related protein 5, mitochondrial	GLRX5	+	+		dsRNA_PEG	3,93805208314061	6,50406504065041E-05	4,63158302307129	2,89337496409943	NaN	1	0	NaN	3	3	3	28,7	28,7	28,7	16,628	0	4,5671	521670	7	7	NaN	NaN	14.1357898712158	NaN	12.497727394104	10.5999126434326	NaN	NaN	NaN	NaN	13.4334554672241	13.6490316390991	13.2047243118286	12.5348625183105	10.97190284729	9.26056671142578	NaN	NaN	NaN	NaN	NaN	NaN
Q86Z23	Q86Z23	Complement C1q-like protein 4	C1QL4	+	+		dsRNA_PEG	4,86131009879942	0,000154992548435171	2,76473627090454	2,19660533419731	NaN	1	0	NaN	1	1	1	7,6	7,6	7,6	24,909	0,0058939	1,8163	205250	14	3	NaN	NaN	NaN	NaN	NaN	NaN	NaN	9.28403759002686	NaN	9.56563568115234	11.1628952026367	11.6997890472412	11.9868021011353	11.8143825531006	NaN	NaN	NaN	NaN	NaN	NaN	NaN	NaN
Q8IUX1;Q8IUX1-4;Q8IUX1-3;Q8IUX1-5;Q8IUX1-2	Q8IUX1;Q8IUX1-4;Q8IUX1-3;Q8IUX1-5;Q8IUX1-2	Complex I assembly factor TMEM126B, mitochondrial	TMEM126B	+	+		dsRNA_PEG	1,70461348128428	0,000885644768856448	3,25155944824219	1,56228851313897	NaN	1	0	NaN	4	4	4	30	30	30	25,943	0	6,8042	541790	11	9	NaN	NaN	NaN	NaN	12.3239555358887	NaN	12.8306732177734	NaN	NaN	NaN	11.8618621826172	12.1341371536255	12.512469291687	14.3800554275513	NaN	10.5115547180176	NaN	NaN	NaN	NaN	NaN	NaN
Q8N442	Q8N442	Translation factor GUF1, mitochondrial	GUF1	+	+		dsRNA_PEG	3,66114908486524	0,000281917966493356	2,82650933265686	2,01060514790786	0,00729241434216605	0,984754028580116	-0,0137670278549198	-0,00841219444661279	5	5	5	12,3	12,3	12,3	74,327	0	9,5155	345240	35	9	NaN	NaN	NaN	NaN	NaN	NaN	NaN	8.04695987701416	7.99186182022095	7.91993570327759	10.6180181503296	10.9790678024292	11.3665952682495	11.487940788269	NaN	NaN	NaN	NaN	NaN	NaN	NaN	NaN
Q8N4A0;Q8N4A0-2	Q8N4A0;Q8N4A0-2	Polypeptide N-acetylgalactosaminyltransferase 4	GALNT4	+	+		dsRNA_PEG	2,07777322633064	0,000841428571428571	2,84063301086426	1,59423233984307	0,393906403018743	0,276336744545279	0,740781998634338	0,403987031378849	5	4	4	10,9	9,2	9,2	66,665	0,0014695	2,7224	1217000	27	6	NaN	NaN	NaN	NaN	NaN	NaN	NaN	NaN	6.94403839111328	NaN	10.894211769104	11.2456712722778	11.7320404052734	11.9691705703735	9.27302646636963	9.51005172729492	NaN	8.2965030670166	13.6016550064087	12.6136741638184	12.7691144943237	12.3516292572021
Q8N511	Q8N511	Transmembrane protein 199	TMEM199	+	+		dsRNA_PEG	4,78987561654865	7,3394495412844E-05	4,1403781414032	2,96364049315834	NaN	1	0	NaN	3	3	3	25,5	25,5	25,5	23,13	0	7,5223	896500	12	5	NaN	13.8992624282837	NaN	NaN	NaN	NaN	NaN	NaN	NaN	NaN	13.4317588806152	12.6977062225342	12.2189865112305	11.8323364257813	NaN	11.2837247848511	14.2012052536011	NaN	NaN	NaN	NaN	NaN
Q8NBW4;Q8NBW4-2;Q8NBW4-4;Q8NBW4-3	Q8NBW4;Q8NBW4-2;Q8NBW4-4;Q8NBW4-3	Sodium-coupled neutral amino acid transporter 9	SLC38A9	+	+		dsRNA_PEG	3,64001423526109	0,000392821535393819	2,61810750961304	1,89877765290562	0,449891755276163	0,24841832121093	0,753182721138001	0,427855322039031	2	2	2	9,3	9,3	9,3	63,775	0	22,214	286210	20	9	NaN	NaN	NaN	NaN	NaN	NaN	NaN	NaN	NaN	8.47114658355713	10.9541959762573	11.6479082107544	11.4151611328125	11.2736787796021	10.2602138519287	10.832968711853	NaN	8.98085403442383	NaN	NaN	NaN	NaN
Q8NC60	Q8NC60	Nitric oxide-associated protein 1	NOA1	+	+		dsRNA_PEG	3,7151049025512	8E-05	3,67768549919128	2,4233995445461	0,570234874327192	0,153318625371235	0,955484390258789	0,53202515027652	9	9	9	19,5	19,5	19,5	78,457	0	23,328	2153700	39	28	NaN	NaN	NaN	NaN	NaN	9.4179162979126	11.1434469223022	8.84877967834473	9.24721527099609	10.6221437454224	13.2463989257813	13.3943290710449	13.5980520248413	12.9832429885864	11.3967113494873	11.7042064666748	8.38564682006836	10.3018388748169	NaN	NaN	NaN	NaN
Q8TAE8	Q8TAE8	Growth arrest and DNA damage-inducible proteins-interacting protein 1	GADD45GIP1	+	+		dsRNA_PEG	3,55935585533807	9,29332042594385E-05	3,7444730758667	2,40284490365593	0,00460127205556039	0,985485575463104	-0,0173703670501708	-0,00765533948153981	6	6	6	42,8	42,8	42,8	25,384	0	24,153	2681300	11	22	NaN	NaN	NaN	NaN	NaN	11.8108530044556	12.3352508544922	12.2429656982422	12.8112344741821	10.0046415328979	15.1696901321411	15.1733255386353	15.60964012146	15.4768724441528	NaN	12.7042713165283	12.8171033859253	12.7423934936523	NaN	NaN	NaN	NaN
Q8TB36;Q8TB36-2	Q8TB36;Q8TB36-2	Ganglioside-induced differentiation-associated protein 1	GDAP1	+	+		dsRNA_PEG	5,99289870047586	0,000195804195804196	4,65934934616089	3,59456407560729	0,510704857363544	0,324490843873891	0,550384306907654	0,366615429318536	5	5	5	16,8	16,8	16,8	41,345	0	9,4262	582900	12	14	NaN	NaN	NaN	NaN	NaN	8.92130565643311	NaN	NaN	NaN	9.03592586517334	12.9762773513794	13.3811368942261	13.5458087921143	13.5385522842407	8.47102451324463	10.3487281799316	NaN	9.52882480621338	NaN	NaN	NaN	NaN
Q8WUK0;Q8WUK0-3;Q8WUK0-2	Q8WUK0;Q8WUK0-3;Q8WUK0-2	Phosphatidylglycerophosphatase and protein-tyrosine phosphatase 1	PTPMT1	+	+		dsRNA_PEG	3,48475840679122	0,000151860288534548	3,34626708030701	2,21148556568335	NaN	1	0	NaN	2	2	2	14,9	14,9	14,9	22,843	0	7,976	264600	14	6	NaN	NaN	NaN	NaN	NaN	NaN	NaN	NaN	NaN	NaN	11.8813047409058	12.0699863433838	11.9221754074097	11.6415100097656	9.38872814178467	NaN	NaN	NaN	NaN	NaN	NaN	NaN
Q8WV19	Q8WV19	Vesicle transport protein SFT2A	SFT2D1	+	+		dsRNA_PEG	2,98992871506338	0,00038877755511022	2,94658093452454	1,9046389890794	NaN	1	0	NaN	1	1	1	17	17	17	17,804	0,00089566	3,0578	140950	6	3	NaN	NaN	NaN	NaN	NaN	NaN	NaN	NaN	NaN	NaN	12.4377784729004	13.0666608810425	12.1545963287354	11.5232191085815	10.8624048233032	NaN	NaN	NaN	NaN	NaN	NaN	NaN
Q8WVM0	Q8WVM0	Dimethyladenosine transferase 1, mitochondrial	TFB1M	+	+		dsRNA_PEG	3,44827710912157	0,000389328063241107	2,67094421386719	1,88726457684158	NaN	1	0	NaN	4	4	4	23,1	23,1	23,1	39,542	0	19,231	561940	22	9	NaN	NaN	NaN	NaN	NaN	NaN	NaN	NaN	NaN	NaN	12.1021070480347	11.7524223327637	12.9617929458618	12.2658491134644	10.2120094299316	11.8167839050293	NaN	NaN	NaN	NaN	NaN	NaN
Q969G6	Q969G6	Riboflavin kinase	RFK	+	+		dsRNA_PEG	1,17977030597626	0,00353049109552078	2,71044034957886	1,20676090872767	0,06358800427333	0,774480825008057	0,258154463768006	0,105340723203408	8	8	8	79,4	79,4	79,4	17,623	0	141,01	6538200	7	48	NaN	NaN	NaN	NaN	NaN	NaN	NaN	NaN	NaN	13.6996812820435	12.8208169937134	11.0251398086548	11.8264293670654	12.6364660263062	10.0088491439819	11.9528865814209	7.59200859069824	NaN	18.4518547058105	17.5269584655762	17.4957618713379	17.3231601715088
Q96AB3;Q96AB3-2;Q96AB3-3	Q96AB3;Q96AB3-2;Q96AB3-3	Isochorismatase domain-containing protein 2, mitochondrial	ISOC2	+	+		dsRNA_PEG	2,07296306484388	0,00102967655885295	2,60183863639832	1,51468435481121	0,0788558246491615	0,750156143483201	0,25282506942749	0,11694287606669	4	4	4	45,9	45,9	45,9	22,337	0	31,705	1255000	8	23	NaN	NaN	NaN	NaN	NaN	11.175612449646	11.9228448867798	13.8684368133545	13.1631145477295	10.5083894729614	14.3730010986328	14.014630317688	14.4926671981812	15.1254539489746	13.4742126464844	12.9557590484619	NaN	12.9152631759644	NaN	NaN	NaN	NaN
Q96BI1	Q96BI1	Solute carrier family 22 member 18	SLC22A18	+	+		dsRNA_PEG	2,35836680361018	0,000193508879363135	4,0744017124176	2,05200859917952	NaN	1	0	NaN	3	3	3	13	13	13	44,845	0	17,344	850470	9	4	NaN	NaN	NaN	NaN	11.3864555358887	NaN	12.1854019165039	NaN	NaN	NaN	13.21018409729	14.7643013000488	14.0087785720825	12.0329065322876	NaN	14.1864242553711	13.3633136749268	NaN	NaN	NaN	NaN	NaN
Q96BI3;Q96BI3-2	Q96BI3;Q96BI3-2	Gamma-secretase subunit APH-1A	APH1A	+	+		dsRNA_PEG	6,05372175478092	0,000205128205128205	5,26327290534973	3,96382625133835	NaN	1	0	NaN	1	1	1	4,9	4,9	4,9	28,996	0,0018898	2,509	342520	3	2	NaN	NaN	NaN	NaN	NaN	NaN	NaN	NaN	NaN	NaN	13.62193775177	14.088623046875	14.5539293289185	13.61643409729	14.1890525817871	NaN	NaN	13.2003622055054	NaN	NaN	NaN	NaN
Q96BW9;Q96BW9-2;Q96BW9-3	Q96BW9;Q96BW9-2;Q96BW9-3	Phosphatidate cytidylyltransferase, mitochondrial	TAMM41	+	+		dsRNA_PEG	7,62489430955577	8,53658536585366E-05	3,55194129943848	3,14071295285137	1,07060964405481	0,0784550509731233	0,99240198135376	0,663826581889342	4	4	3	9,5	9,5	9,3	51,066	0	5,3066	809840	25	9	NaN	NaN	NaN	NaN	NaN	9.36003494262695	NaN	9.28547191619873	NaN	NaN	12.2155332565308	12.7392110824585	12.7322731018066	12.6615552902222	8.46564769744873	11.1866092681885	9.68308258056641	10.230260848999	NaN	NaN	NaN	NaN
Q96D53;Q96D53-2	Q96D53;Q96D53-2	AarF domain-containing protein kinase 4	ADCK4	+	+		dsRNA_PEG	5,34647260100591	8,33333333333333E-05	3,39641919136047	2,67670082175801	0,160641395716462	0,721672822356594	0,189156556129456	0,129898899289724	4	4	4	15,1	15,1	15,1	60,069	0	6,1201	695990	28	7	NaN	NaN	NaN	NaN	NaN	9.15345096588135	9.59525775909424	8.88986873626709	9.56433963775635	8.35627555847168	12.0065717697144	12.2062206268311	12.4142627716064	12.4936552047729	NaN	9.72299575805664	7.56033277511597	9.23383522033691	NaN	NaN	NaN	NaN
Q96E11;Q96E11-8;Q96E11-3;Q96E11-2;Q96E11-7;Q96E11-5;Q96E11-6;Q96E11-4	Q96E11;Q96E11-8;Q96E11-3;Q96E11-2;Q96E11-7;Q96E11-5;Q96E11-6;Q96E11-4	Ribosome-recycling factor, mitochondrial	MRRF	+	+		dsRNA_PEG	6,37060215712778	0,000100719424460432	3,92568759918213	3,21827035933291	NaN	1	0	NaN	2	2	2	10,3	10,3	10,3	29,277	0	6,9709	404300	14	7	NaN	NaN	NaN	NaN	NaN	NaN	NaN	NaN	NaN	NaN	12.7499532699585	12.317045211792	12.684814453125	12.6345844268799	NaN	NaN	9.35673809051514	9.12861347198486	NaN	NaN	NaN	NaN
Q96EL2	Q96EL2	28S ribosomal protein S24, mitochondrial	MRPS24	+	+		dsRNA_PEG	5,24236219562353	7,58082497212932E-05	3,12877473831177	2,48972021510555	0,369216304273314	0,540539605672778	0,305222129821777	0,224052542723256	3	3	3	28,1	28,1	28,1	19,015	0	30,789	994250	10	11	NaN	NaN	NaN	NaN	NaN	10.4380645751953	11.2034091949463	11.3083391189575	11.4318628311157	10.7684326171875	13.7510213851929	13.4178524017334	14.3536291122437	14.2003622055054	11.6183395385742	10.4379596710205	11.3541393280029	10.4734010696411	12.6269865036011	11.6646251678467	11.4781122207642	10.3650102615356
Q96EL3	Q96EL3	39S ribosomal protein L53, mitochondrial	MRPL53	+	+		dsRNA_PEG	1,59331975333483	0,000971835765184934	3,3380446434021	1,53073069213157	0,170178313449995	0,446427956989247	-0,793691754341125	-0,281508679847587	2	2	2	25	25	25	12,107	0	7,4557	1368900	8	13	NaN	NaN	NaN	NaN	NaN	12.6494579315186	13.5389165878296	11.259449005127	10.8269453048706	NaN	12.1724271774292	14.6527328491211	15.5407028198242	15.5177307128906	14.1197519302368	12.2154121398926	NaN	NaN	NaN	NaN	NaN	NaN
Q96MX0-2;Q96MX0	Q96MX0-2;Q96MX0	CKLF-like MARVEL transmembrane domain-containing protein 3	CMTM3	+	+		dsRNA_PEG	1,6185756656648	0,000420957542908762	4,91647081375122	1,81128031619513	NaN	1	0	NaN	2	2	2	47,5	47,5	47,5	6,2201	0	9,5912	2127600	4	5	NaN	NaN	NaN	NaN	NaN	NaN	NaN	15.2476682662964	NaN	NaN	15.389799118042	15.7018747329712	13.1832790374756	13.8139820098877	NaN	16.1329021453857	NaN	12.1919841766357	NaN	NaN	NaN	NaN
Q96RQ3	Q96RQ3	Methylcrotonoyl-CoA carboxylase subunit alpha, mitochondrial	MCCC1	+	+		dsRNA_PEG	4,84622253635657	0,000173295454545455	2,71317095756531	2,16163390126614	0,115249136338818	0,778530993398809	-0,156154918670654	-0,103639133342716	3	3	3	7,9	7,9	7,9	80,472	0	30,592	502110	33	7	NaN	NaN	NaN	NaN	NaN	NaN	8.70189571380615	9.8823070526123	NaN	9.13668346405029	11.374550819397	11.4050350189209	11.5389165878296	11.7837352752686	7.20877075195313	8.73338794708252	NaN	9.73257446289063	NaN	NaN	NaN	NaN
Q99643;Q99643-5;Q99643-3	Q99643;Q99643-5;Q99643-3	Succinate dehydrogenase cytochrome b560 subunit, mitochondrial	SDHC	+	+		dsRNA_PEG	4,64207977855283	0,000100371747211896	3,11819167137146	2,37152968762142	1,17825791524083	0,0722444183313749	0,992134284973144	0,681130273950033	3	3	3	29	29	29	18,61	0	7,5719	1788200	8	16	NaN	NaN	NaN	NaN	NaN	12.2362537384033	12.5262298583984	12.6604862213135	11.6527109146118	11.8784341812134	14.5523691177368	14.5920486450195	15.3336095809937	15.8457107543945	13.346097946167	13.8708467483521	11.9097805023193	12.1479682922363	13.0616750717163	NaN	11.5736474990845	12.305121421814
Q9BQ95;Q9BQ95-3;Q9BQ95-2;Q9BQ95-4	Q9BQ95;Q9BQ95-3	Evolutionarily conserved signaling intermediate in Toll pathway, mitochondrial	ECSIT	+	+		dsRNA_PEG	3,2914588157008	8,24742268041237E-05	4,09319500923157	2,4429637639536	0,189503848676197	0,587540010237161	-0,338169646263123	-0,198262103938578	5	5	5	23,2	23,2	23,2	49,148	0	39,322	916310	22	19	NaN	NaN	NaN	NaN	NaN	7.04865026473999	8.99802589416504	10.2623300552368	10.251127243042	NaN	12.7450857162476	13.088623046875	13.2294502258301	13.498101234436	8.10909938812256	8.90059471130371	NaN	9.24088668823242	NaN	NaN	NaN	NaN
Q9BQP7	Q9BQP7	Mitochondrial genome maintenance exonuclease 1	MGME1	+	+		dsRNA_PEG	2,67297516262398	0,000604669568658488	2,64385709762573	1,69639261351882	NaN	1	0	NaN	3	3	3	10,8	10,8	10,8	39,42	0,0024492	2,3116	360080	19	4	NaN	NaN	NaN	NaN	NaN	NaN	NaN	NaN	NaN	NaN	11.4841680526733	12.1462182998657	13.1235876083374	10.5870275497437	NaN	NaN	9.47891139984131	NaN	NaN	NaN	NaN	NaN
Q9BSF4	Q9BSF4	Uncharacterized protein C19orf52	C19orf52	+	+		dsRNA_PEG	5,29960004819136	0,000148936170212766	4,73828883171082	3,43062389985308	NaN	1	0	NaN	4	4	4	21,2	21,2	21,2	29,233	0	27,999	767540	13	15	NaN	NaN	NaN	NaN	NaN	NaN	NaN	NaN	NaN	NaN	13.2708940505981	13.6889057159424	13.8783388137817	13.7817697525024	9.43304252624512	11.9550685882568	NaN	NaN	NaN	NaN	NaN	NaN
Q9BSY9	Q9BSY9	Desumoylating isopeptidase 2	DESI2	+	+		dsRNA_PEG	3,28843746447809	0,000419742107603379	2,55276560783386	1,79547903590546	0,107764656409915	0,633392123864019	-0,437760591506958	-0,174423133762064	2	2	2	24,2	24,2	24,2	21,444	0	19,376	1053200	6	15	NaN	NaN	13.0761470794678	NaN	11.1809034347534	11.6392955780029	12.0242738723755	12.1989669799805	12.4695653915405	11.2613306045532	14.3757858276367	14.5052537918091	14.8428907394409	13.2495574951172	NaN	13.9884185791016	13.9698362350464	NaN	NaN	NaN	NaN	NaN
Q9BT67	Q9BT67	NEDD4 family-interacting protein 1	NDFIP1	+	+		dsRNA_PEG	2,90726393286411	0,000362493452069146	3,08111550807953	1,93625212017315	NaN	1	0	NaN	2	2	2	16,3	16,3	16,3	24,899	0,0013343	2,8965	187430	10	3	NaN	NaN	NaN	NaN	NaN	NaN	NaN	NaN	NaN	NaN	12.1777305603027	12.347095489502	12.2980623245239	NaN	8.69132518768311	11.3691606521606	NaN	NaN	NaN	NaN	NaN	NaN
Q9BUR5;Q9BUR5-2	Q9BUR5;Q9BUR5-2	Apolipoprotein O	APOO	+	+		dsRNA_PEG	3,35819627395686	7,15197956577267E-05	4,43508076667786	2,58834292990385	NaN	1	0	NaN	1	1	1	7,6	7,6	7,6	22,284	0,00015396	3,9778	485680	9	5	NaN	NaN	NaN	NaN	NaN	NaN	NaN	NaN	NaN	NaN	13.2186994552612	13.7645606994629	13.3465137481689	12.7251529693604	NaN	11.8039293289185	NaN	11.7248973846436	NaN	NaN	NaN	NaN
Q9BW72	Q9BW72	HIG1 domain family member 2A, mitochondrial	HIGD2A	+	+		dsRNA_PEG	2,45390306389183	7,91618160651921E-05	6,07870144844055	2,52242651217121	0,0209684523654084	0,915434424957318	-0,126010584831238	-0,0412201180289899	2	2	2	47,2	47,2	47,2	11,528	0	29,256	3880600	4	14	NaN	NaN	NaN	NaN	NaN	14.5571641921997	9.40299034118652	14.7942123413086	NaN	10.1315994262695	17.3686256408691	17.4526596069336	17.6194171905518	17.6378555297852	16.0938911437988	10.794415473938	NaN	NaN	NaN	NaN	NaN	NaN
Q9BX68	Q9BX68	Histidine triad nucleotide-binding protein 2, mitochondrial	HINT2	+	+		dsRNA_PEG	5,08796330081902	7,69230769230769E-05	4,19079246520996	3,07575779053838	0,211822509932366	0,445417712441735	-0,606309032440186	-0,282140927355054	4	4	4	41,7	41,7	41,7	17,162	0	30,778	1895300	11	20	NaN	NaN	NaN	NaN	NaN	11.5369758605957	11.4759359359741	10.5479545593262	10.3585414886475	11.9698896408081	15.081524848938	15.115816116333	15.2928972244263	15.0720491409302	NaN	12.3129959106445	12.2267436981201	NaN	NaN	NaN	NaN	NaN
Q9BYC8	Q9BYC8	39S ribosomal protein L32, mitochondrial	MRPL32	+	+		dsRNA_PEG	4,51444292273625	6,22568093385214E-05	4,08088502883911	2,85195844344119	NaN	1	0	NaN	1	1	1	11,7	11,7	11,7	21,405	0	19,63	146100	7	4	NaN	NaN	NaN	NaN	NaN	NaN	NaN	NaN	NaN	NaN	11.7914886474609	12.5464124679565	12.4533739089966	12.4859800338745	NaN	NaN	NaN	NaN	NaN	NaN	NaN	NaN
Q9GZX3;Q9GZS9;Q9GZS9-2	Q9GZX3;Q9GZS9;Q9GZS9-2	Carbohydrate sulfotransferase 6;Carbohydrate sulfotransferase 5	CHST6;CHST5	+	+		dsRNA_PEG	2,32410494364731	0,000418943533697632	3,28472838401794	1,81798579830252	NaN	1	0	NaN	3	3	3	8,1	8,1	8,1	44,098	0	6,1989	1928400	20	10	NaN	15.8121776580811	NaN	NaN	NaN	NaN	6.08125448226929	NaN	NaN	NaN	10.2970304489136	11.9285182952881	12.3505802154541	11.800576210022	NaN	13.9580087661743	13.1290092468262	NaN	NaN	NaN	NaN	NaN
Q9GZT3;Q9GZT3-2	Q9GZT3;Q9GZT3-2	SRA stem-loop-interacting RNA-binding protein, mitochondrial	SLIRP	+	+	+	dsRNA_PEG;Silv_PEG	7,30948026649603	9,22190201729107E-05	2,6536612033844	2,39365776150794	4,39062602012687	0,0277233809001098	0,96548433303833	0,872559906595963	6	6	6	55	55	55	12,349	0	18,053	11204000	8	49	NaN	NaN	9.9392261505127	NaN	10.3152627944946	15.0932111740112	15.3039588928223	15.2321214675903	15.2709884643555	15.087628364563	17.5550231933594	17.4890327453613	17.9023628234863	17.5462322235107	15.8411960601807	16.1320171356201	15.478422164917	15.7434930801392	13.6251382827759	11.8740205764771	11.9909543991089	11.3299083709717
Q9GZT6;Q9GZT6-2	Q9GZT6;Q9GZT6-2	Coiled-coil domain-containing protein 90B, mitochondrial	CCDC90B	+	+		dsRNA_PEG	4,19429790559095	0,000184733803720334	2,78566389083862	2,0953084966177	NaN	1	0	NaN	2	2	2	18,5	18,5	18,5	29,505	0	17,924	269830	18	6	NaN	NaN	NaN	NaN	NaN	NaN	NaN	NaN	NaN	NaN	10.8973913192749	11.8605823516846	12.1358375549316	12.0801181793213	9.06134414672852	NaN	NaN	NaN	NaN	NaN	NaN	NaN
Q9H1N7	Q9H1N7	Adenosine 3-phospho 5-phosphosulfate transporter 2	SLC35B3	+	+		dsRNA_PEG	4,05304137463033	0,000176390773405699	2,90186729431152	2,13205735353261	NaN	1	0	NaN	1	1	1	3	3	3	44,592	0,00494	1,9262	184650	13	4	NaN	NaN	NaN	NaN	NaN	NaN	NaN	NaN	NaN	NaN	11.7811546325684	11.3681793212891	11.3563423156738	12.0844430923462	10.0719985961914	NaN	NaN	NaN	NaN	NaN	NaN	NaN
Q9H5J4	Q9H5J4	Elongation of very long chain fatty acids protein 6	ELOVL6	+	+		dsRNA_PEG	3,88189571331365	0,000152788388082506	3,14070587158203	2,21835478053024	0,312240476238039	0,334714446529081	0,70197741985321	0,358624551602721	2	2	2	6,4	6,4	6,4	31,376	0	7,8932	239720	10	5	NaN	NaN	NaN	NaN	NaN	NaN	NaN	NaN	NaN	NaN	11.9959087371826	12.156494140625	12.3740615844727	12.307713508606	11.0421380996704	10.3561220169067	NaN	10.574782371521	NaN	NaN	NaN	NaN
Q9H6R6;Q9H6R6-2	Q9H6R6;Q9H6R6-2	Palmitoyltransferase ZDHHC6	ZDHHC6	+	+		dsRNA_PEG	4,01384040421096	0,000179434092477571	2,93777356147766	2,14320539971173	NaN	1	0	NaN	2	2	2	9,2	9,2	9,2	47,662	0	13,824	373450	15	7	NaN	NaN	NaN	NaN	NaN	NaN	9.80973625183105	NaN	9.90935325622559	NaN	11.4722337722778	11.467248916626	12.7125482559204	12.8047161102295	11.4783143997192	9.33304309844971	NaN	NaN	NaN	NaN	NaN	NaN
Q9H7H0;Q9H7H0-2;Q9H7H0-3	Q9H7H0;Q9H7H0-2;Q9H7H0-3	Methyltransferase-like protein 17, mitochondrial	METTL17	+	+		dsRNA_PEG	2,59238678645181	0,000766272189349112	2,53803343772888	1,63253479210914	NaN	1	0	NaN	2	2	2	10,5	10,5	10,5	50,733	0	6,8187	284200	22	5	NaN	NaN	NaN	NaN	NaN	NaN	NaN	NaN	NaN	NaN	11.3963375091553	11.4592266082764	11.3388481140137	11.1633977890015	10.2431735992432	NaN	NaN	NaN	NaN	NaN	NaN	NaN
Q9H9S5	Q9H9S5	Fukutin-related protein	FKRP	+	+		dsRNA_PEG	4,10712972545887	9,21305182341651E-05	3,37929458618164	2,39264754203617	0,469189356735809	0,352334634690463	0,520805907249451	0,345337425350781	3	3	3	14,1	14,1	14,1	54,567	0	22,381	535050	26	14	NaN	8.19337749481201	8.29181575775146	NaN	7.91647672653198	NaN	NaN	9.18745136260986	9.5575590133667	NaN	11.2700614929199	11.8596515655518	12.2556190490723	12.06898021698	9.07491779327393	9.64295387268066	NaN	9.11564159393311	NaN	NaN	NaN	NaN
Q9NP81;Q9NP81-2	Q9NP81;Q9NP81-2	Serine--tRNA ligase, mitochondrial	SARS2	+	+		dsRNA_PEG	4,06043005475983	0,000133676092544987	3,22756247520447	2,30454340756128	0,455532881781423	0,364	0,508364009857178	0,337104266261309	4	4	4	12,7	12,7	12,7	58,282	0	18,318	1422300	31	17	NaN	NaN	6.87270545959473	NaN	NaN	9.44883918762207	10.5253248214722	10.2444829940796	10.5813884735107	8.77369976043701	12.8706922531128	12.9697103500366	12.8914794921875	12.9250354766846	9.7643404006958	10.7856159210205	9.02419757843018	10.6611547470093	NaN	NaN	NaN	NaN
Q9NPL8	Q9NPL8	Complex I assembly factor TIMMDC1, mitochondrial	TIMMDC1	+	+		dsRNA_PEG	3,65965328757087	0,000156039009752438	3,22521152496338	2,20406943148761	0,967063396379595	0,0866767399267399	0,993110084533691	0,645348932512179	5	5	5	26	26	26	32,177	0	35,662	1368500	16	23	NaN	NaN	NaN	NaN	NaN	11.5112581253052	11.4522924423218	10.7707462310791	10.9704656600952	NaN	13.4254779815674	13.8476448059082	14.1003341674805	13.866602897644	11.5266456604004	12.3958015441895	10.6828193664551	11.1615724563599	NaN	NaN	NaN	NaN
Q9NQ50	Q9NQ50	39S ribosomal protein L40, mitochondrial	MRPL40	+	+		dsRNA_PEG	5,87931624460505	5,5045871559633E-05	3,27944197654724	2,69548985170557	1,50557578336489	0,0631833213515457	0,961073303222656	0,707884214082485	2	2	2	17	17	17	24,49	0	16,912	1697300	11	16	NaN	NaN	NaN	NaN	NaN	11.01513671875	11.6739711761475	11.8631019592285	12.0362768173218	11.7397804260254	14.3676195144653	14.6325407028198	15.0999231338501	14.7679777145386	12.8084411621094	12.3627109527588	11.1030912399292	12.7755279541016	NaN	NaN	NaN	NaN
Q9NRK6	Q9NRK6	ATP-binding cassette sub-family B member 10, mitochondrial	ABCB10	+	+		dsRNA_PEG	2,60833162188996	0,000283062645011601	3,57650322914124	2,0134045442415	NaN	1	0	NaN	5	4	4	8,5	7,5	7,5	79,147	0	9,8067	823180	42	8	NaN	NaN	NaN	NaN	NaN	NaN	NaN	NaN	6.0565619468689	NaN	11.8373126983643	11.9110927581787	12.1144905090332	11.5121974945068	NaN	11.4979019165039	NaN	NaN	NaN	NaN	NaN	NaN
Q9NRX2	Q9NRX2	39S ribosomal protein L17, mitochondrial	MRPL17	+	+		dsRNA_PEG	4,42356472907663	7,27272727272727E-05	4,54087920188904	3,03721725389901	NaN	1	0	NaN	3	3	3	13,7	13,7	13,7	20,05	0	10,428	407240	13	13	NaN	NaN	NaN	NaN	NaN	8.39874362945557	NaN	NaN	NaN	NaN	12.1958951950073	11.7750749588013	13.0821990966797	12.9702854156494	NaN	9.46295166015625	NaN	NaN	NaN	NaN	NaN	NaN
Q9NSE4	Q9NSE4	Isoleucine--tRNA ligase, mitochondrial	IARS2	+	+		dsRNA_PEG	5,216923352467	7,59837177747626E-05	3,34998073577881	2,62284565334126	0,448116426255122	0,460550864065562	0,376265907287598	0,272443058376891	17	17	17	25,2	25,2	25,2	113,79	0	51,739	6790200	43	77	NaN	NaN	NaN	NaN	10.0194520950317	11.2818717956543	11.9936103820801	11.4043970108032	12.5507230758667	11.2938165664673	14.7218465805054	14.7534780502319	14.9234666824341	14.9083461761475	11.3590908050537	12.5243215560913	10.9805679321289	12.0034828186035	9.13542747497559	NaN	6.24716806411743	8.6067008972168
Q9NUJ1;Q9NUJ1-2;Q9NUJ1-3	Q9NUJ1;Q9NUJ1-2;Q9NUJ1-3	Mycophenolic acid acyl-glucuronide esterase, mitochondrial	ABHD10	+	+		dsRNA_PEG	5,46077199444767	0,000181945416375087	2,57297902107239	2,15149642843698	1,2193875987126	0,216108996193148	0,575965690612793	0,458036069858407	11	11	11	43,1	43,1	43,1	33,932	0	41,359	4744000	17	59	NaN	NaN	11.0147876739502	NaN	NaN	13.111722946167	12.8130197525024	12.8335618972778	13.3485898971558	12.9410839080811	15.5691728591919	15.5799932479858	15.1344661712646	15.1343460083008	13.5101461410522	13.8382186889648	12.4419584274292	13.0947866439819	12.0753793716431	10.8800430297852	8.44894218444824	11.5174236297607
Q9NUL7	Q9NUL7	Probable ATP-dependent RNA helicase DDX28	DDX28	+	+		dsRNA_PEG	3,02041025131741	0,000440123729562528	2,66389498710632	1,78950622511595	1,04110962918167	0,086460270208381	0,963224267959594	0,645714088180058	2	2	2	4,4	4,4	4,4	59,58	0,0030082	2,2098	477880	32	6	NaN	NaN	NaN	NaN	9.58742141723633	9.34007263183594	8.72437763214111	7.93516492843628	7.42105484008789	9.52054023742676	10.4465665817261	10.8553352355957	11.4099740982056	11.3843517303467	9.48934650421143	9.53935241699219	8.54175472259521	NaN	NaN	NaN	NaN	NaN
Q9NVH1;Q9NVH1-3;Q9NVH1-2	Q9NVH1;Q9NVH1-3;Q9NVH1-2	DnaJ homolog subfamily C member 11	DNAJC11	+	+		dsRNA_PEG	5,84211028505421	0,000177325581395349	2,55125751495361	2,17931576418688	1,41121114834693	0,121219405594406	0,750481271743774	0,579192548134665	5	5	5	15,6	15,6	15,6	63,277	0	39,518	1808500	26	31	NaN	NaN	NaN	NaN	NaN	10.6029767990112	11.0544004440308	11.4425287246704	11.1580419540405	11.2569751739502	13.0678882598877	13.2885780334473	13.5823774337769	13.7658042907715	11.9345016479492	11.8333253860474	10.482102394104	11.7067985534668	NaN	NaN	NaN	NaN
Q9NVS2-2;Q9NVS2;Q9NVS2-3	Q9NVS2-2;Q9NVS2;Q9NVS2-3	28S ribosomal protein S18a, mitochondrial	MRPS18A	+	+		dsRNA_PEG	4,93094469408726	8,33333333333333E-05	4,36862735748291	3,12279958283765	0,574053881342177	0,147410562180579	0,975113201141357	0,53935617852536	2	2	2	12,2	12,2	12,2	30,539	0	26,224	766540	15	12	NaN	NaN	NaN	NaN	NaN	8.76871395111084	9.0366678237915	9.80553436279297	10.0252780914307	8.22694206237793	12.9169616699219	12.9731950759888	13.5478582382202	13.8146829605103	9.75423622131348	11.4983501434326	NaN	10.4628086090088	NaN	NaN	NaN	NaN
Q9NWH2	Q9NWH2	Transmembrane protein 242	TMEM242	+	+		dsRNA_PEG	4,46810891571355	7,65765765765766E-05	3,40764465332031	2,49510134378957	NaN	1	0	NaN	1	1	1	12,8	12,8	12,8	14,758	0,0036963	2,0581	214460	8	2	NaN	NaN	NaN	NaN	NaN	NaN	8.28063201904297	NaN	NaN	NaN	12.273154258728	11.8595352172852	12.4756317138672	12.3688068389893	NaN	10.7847166061401	NaN	11.2864418029785	NaN	NaN	NaN	NaN
Q9NX00	Q9NX00	Transmembrane protein 160	TMEM160	+	+		dsRNA_PEG	3,45559741703219	6,22837370242215E-05	4,85269465446472	2,76923949881858	NaN	1	0	NaN	2	2	2	16,5	16,5	16,5	19,657	0,00089955	3,1623	254930	8	6	NaN	NaN	NaN	NaN	NaN	NaN	NaN	NaN	NaN	NaN	13.0085515975952	13.4637794494629	12.705005645752	11.6222810745239	NaN	NaN	10.1502552032471	10.4109811782837	NaN	NaN	NaN	NaN
Q9NY64	Q9NY64	Solute carrier family 2, facilitated glucose transporter member 8	SLC2A8	+	+		dsRNA_PEG	2,35578042209668	0,000476798637718178	3,0698212146759	1,7608025248605	NaN	1	0	NaN	2	2	2	9,2	9,2	9,2	50,818	0,0099723	1,5835	556210	16	3	NaN	NaN	NaN	NaN	NaN	NaN	NaN	NaN	NaN	NaN	12.437518119812	12.4524984359741	11.7802934646606	11.9723691940308	11.0510730743408	NaN	NaN	NaN	12.906759262085	10.7441606521606	11.0213966369629	11.2764730453491
Q9NZJ6	Q9NZJ6	Ubiquinone biosynthesis O-methyltransferase, mitochondrial	COQ3	+	+		dsRNA_PEG	6,35986466404713	0,000125	4,11751127243042	3,3438036977981	NaN	1	0	NaN	2	2	2	9,2	9,2	9,2	41,054	0	9,2823	498550	18	4	NaN	NaN	NaN	NaN	NaN	NaN	NaN	NaN	NaN	NaN	12.1970014572144	12.4284648895264	12.4585094451904	12.3167343139648	NaN	10.8671245574951	9.75700664520264	NaN	NaN	NaN	NaN	NaN
Q9P0U1	Q9P0U1	Mitochondrial import receptor subunit TOM7 homolog	TOMM7	+	+		dsRNA_PEG	3,64245550404104	0,000271345029239766	2,85636868476868	2,02157785342609	0,488832047571613	0,245116279069767	0,726298475265503	0,430942469695329	2	2	2	32,7	32,7	32,7	6,2484	0	14,641	1932800	3	24	NaN	NaN	NaN	NaN	NaN	13.1321144104004	14.2413129806519	13.2461471557617	15.0930871963501	14.0226278305054	16.0824813842773	16.7434673309326	16.5201740264893	16.9552631378174	15.3691883087158	15.4413557052612	13.4698963165283	12.955849647522	NaN	NaN	NaN	NaN
Q9P2E5;Q9P2E5-2	Q9P2E5;Q9P2E5-2	Chondroitin sulfate glucuronyltransferase	CHPF2	+	+		dsRNA_PEG	2,99915057593346	0,000286995515695067	3,13350644111633	1,98369792342347	0,428259070883084	0,250781243868943	0,770429873466492	0,425727569228753	5	5	5	14,6	14,6	14,6	85,947	0	26,187	364340	48	10	NaN	NaN	NaN	NaN	NaN	6.6218466758728	7.17851543426514	NaN	6.68102741241455	NaN	10.0365858078003	10.6135129928589	10.896710395813	10.5702352523804	8.51676368713379	9.54355430603027	NaN	6.46174144744873	NaN	NaN	NaN	NaN
Q9P2R7;Q9P2R7-2	Q9P2R7;Q9P2R7-2	Succinyl-CoA ligase [ADP-forming] subunit beta, mitochondrial	SUCLA2	+	+		dsRNA_PEG	2,94677801180011	0,000153609831029186	3,83470234870911	2,22390391601442	0,276686249417132	0,453085254691689	0,47682032585144	0,277272176655076	3	3	3	12,5	12,5	12,5	50,317	0	13,675	654570	27	10	NaN	NaN	NaN	NaN	NaN	7.60755205154419	10.6074228286743	8.92999839782715	7.12773656845093	NaN	11.7827119827271	11.7574319839478	12.8744630813599	12.5875902175903	8.88203144073486	8.26303482055664	NaN	8.75348377227783	NaN	NaN	NaN	NaN
Q9UFN0	Q9UFN0	Protein NipSnap homolog 3A	NIPSNAP3A	+	+		dsRNA_PEG	4,19649645788393	0,00014488188976378	3,04581179618835	2,23962832291053	0,611937799000977	0,216354095734028	-0,715348577499389	-0,457711125626089	3	3	3	18,6	18,6	18,6	28,466	0	6,5309	241870	14	6	NaN	NaN	NaN	NaN	NaN	9.8095588684082	NaN	NaN	NaN	NaN	11.4235887527466	11.6829509735107	12.1522531509399	12.2025527954102	7.86294746398926	9.45986175537109	NaN	7.15198040008545	NaN	NaN	NaN	NaN
Q9UMR5-2;Q9UMR5;Q9UMR5-3	Q9UMR5-2;Q9UMR5;Q9UMR5-3	Lysosomal thioesterase PPT2	PPT2	+	+		dsRNA_PEG	3,8099601503202	0,000128	3,41679801940918	2,33327605829007	NaN	1	0	NaN	2	2	2	7,3	7,3	7,3	34,055	0,00089928	3,1449	288540	11	3	NaN	NaN	NaN	NaN	NaN	NaN	NaN	NaN	NaN	NaN	12.9834747314453	12.4097089767456	12.0447702407837	11.3557367324829	NaN	10.3592004776001	11.4781122207642	NaN	NaN	NaN	NaN	NaN
Q9UMS0;Q9UMS0-3;Q9UMS0-2	Q9UMS0;Q9UMS0-3;Q9UMS0-2	NFU1 iron-sulfur cluster scaffold homolog, mitochondrial	NFU1	+	+		dsRNA_PEG	1,75245763047542	0,00153253895508708	2,5472324848175	1,39528972513209	NaN	1	0	NaN	2	2	2	10,6	10,6	10,6	28,462	0,0049386	1,926	392410	11	5	NaN	NaN	NaN	NaN	NaN	NaN	NaN	NaN	11.6383457183838	NaN	11.7086963653564	12.7020425796509	12.1913681030273	12.2575941085815	NaN	9.59492206573486	NaN	8.62640285491943	NaN	NaN	NaN	NaN
Q9Y241;Q9Y241-2;A8MV81	Q9Y241;Q9Y241-2	HIG1 domain family member 1A, mitochondrial	HIGD1A	+	+		dsRNA_PEG	6,60520785535257	8,53199498117942E-05	2,9765899181366	2,57919559954194	2,10653129159832	0,0993277989679156	0,743324995040894	0,618506969050082	4	4	4	54,8	54,8	54,8	10,143	0	42,082	8096200	4	55	NaN	NaN	NaN	NaN	NaN	15.3547315597534	15.7093534469604	15.6990032196045	15.8241386413574	15.4486646652222	18.198637008667	18.271936416626	18.7356224060059	18.2165565490723	15.9132404327393	16.6187000274658	15.6684970855713	15.7444400787354	13.4496641159058	12.1915531158447	12.32763671875	11.799241065979
Q9Y276	Q9Y276	Mitochondrial chaperone BCS1	BCS1L	+	+		dsRNA_PEG	4,98843162473917	0,000144427001569859	2,7980712890625	2,23757038397101	1,61597607455822	0,0647742243436754	0,931903266906738	0,703096364643495	13	13	13	47,7	47,7	47,7	47,534	0	57,228	5494300	24	71	NaN	NaN	NaN	NaN	NaN	11.9006786346436	12.6890802383423	12.4461784362793	13.1853399276733	12.3176383972168	14.6405839920044	15.2354164123535	15.0811920166016	15.3539047241211	13.1541061401367	13.5826120376587	12.1698932647705	13.394998550415	12.7307462692261	11.8245611190796	11.7684326171875	11.1685466766357
Q9Y291	Q9Y291	28S ribosomal protein S33, mitochondrial	MRPS33	+	+		dsRNA_PEG	5,00336322689777	0,00025	6,45545735359192	4,09883529639984	NaN	1	0	NaN	4	4	4	55,7	55,7	55,7	12,629	0	10,853	646780	5	14	NaN	NaN	NaN	NaN	NaN	NaN	NaN	NaN	NaN	NaN	14.5390377044678	14.7977123260498	14.9921855926514	14.822172164917	NaN	12.0808172225952	NaN	9.21028137207031	NaN	NaN	NaN	NaN
Q9Y2S7	Q9Y2S7	Polymerase delta-interacting protein 2	POLDIP2	+	+		dsRNA_PEG	4,96864320134304	7,07964601769911E-05	3,3675639629364	2,58338669309462	0,043072119262899	0,942043511803734	-0,0388450622558594	-0,0295203444940357	7	7	7	28,8	28,8	28,8	42,033	0	15,715	903410	23	20	NaN	NaN	NaN	NaN	NaN	10.7368249893188	9.50823020935059	9.8589916229248	9.63355827331543	9.43107986450195	12.825138092041	13.0322008132935	13.2457456588745	12.7897987365723	NaN	9.21759414672852	NaN	10.0084285736084	NaN	NaN	NaN	NaN
Q9Y375	Q9Y375	Complex I intermediate-associated protein 30, mitochondrial	NDUFAF1	+	+		dsRNA_PEG	4,47155519992374	8,35073068893528E-05	3,3303964138031	2,4542177101125	NaN	1	0	NaN	5	5	5	24,8	24,8	24,8	37,763	0	13,002	305380	19	8	NaN	NaN	NaN	NaN	NaN	NaN	NaN	NaN	NaN	NaN	12.18239402771	11.7165193557739	12.0069923400879	11.9451875686646	NaN	NaN	NaN	NaN	NaN	NaN	NaN	NaN
Q9Y3D3;Q9Y3D3-2	Q9Y3D3;Q9Y3D3-2	28S ribosomal protein S16, mitochondrial	MRPS16	+	+		dsRNA_PEG	3,38359635499841	0,000281268011527378	2,9560001373291	2,00956597941334	0,391918596497486	0,345582245430809	-0,580056142807007	-0,35037849252396	2	2	2	27,7	27,7	27,7	15,345	0	10,639	1205700	10	16	NaN	NaN	NaN	NaN	NaN	11.6740598678589	11.7400760650635	12.0491342544556	10.4231157302856	12.2695646286011	13.3289556503296	14.184642791748	14.8617658615112	15.0610761642456	10.708911895752	10.969386100769	11.8989791870117	NaN	NaN	NaN	NaN	NaN
Q9Y3D5	Q9Y3D5	28S ribosomal protein S18c, mitochondrial	MRPS18C	+	+		dsRNA_PEG	1,3237291832151	0,00218265364732912	2,89089126586914	1,3113895060813	NaN	1	0	NaN	2	2	2	21,8	21,8	21,8	15,85	0	8,0034	521610	6	4	NaN	NaN	NaN	NaN	NaN	NaN	12.9617214202881	13.4027452468872	NaN	NaN	12.9726028442383	13.2208013534546	13.8505773544312	13.1936025619507	NaN	12.8991117477417	NaN	12.767294883728	NaN	NaN	NaN	NaN
Q9Y3D9	Q9Y3D9	28S ribosomal protein S23, mitochondrial	MRPS23	+	+		dsRNA_PEG	3,5582569437581	9,27536231884058E-05	3,74323682785034	2,40198221520764	0,556114163889429	0,243621301775148	0,683416652679443	0,432280929123648	9	9	9	58,4	58,4	58,4	21,77	0	24,096	3597700	12	37	NaN	NaN	NaN	NaN	8.4976921081543	10.1735525131226	12.8670272827148	12.6292886734009	12.347677230835	12.6868944168091	15.4607753753662	15.750602722168	15.7082757949829	15.7045249938965	12.8163433074951	12.7948627471924	11.849796295166	12.3790807723999	NaN	NaN	NaN	NaN
Q9Y3L5	Q9Y3L5	Ras-related protein Rap-2c	RAP2C	+	+		dsRNA_PEG	2,33142704290873	0,00063125	2,87205452919006	1,68634329456393	0,376002811326105	0,269946386946387	0,787262868881226	0,409922321340932	6	2	2	49,2	11,5	11,5	20,745	0	4,7272	406170	12	5	NaN	NaN	10.4663820266724	NaN	10.587308883667	NaN	NaN	NaN	NaN	7.20300531387329	11.7483186721802	12.5236110687256	11.7543029785156	11.1004648208618	8.15850830078125	9.3842658996582	11.541241645813	NaN	NaN	NaN	NaN	NaN
Q9Y3Q3;Q9Y3Q3-2	Q9Y3Q3;Q9Y3Q3-2	Transmembrane emp24 domain-containing protein 3	TMED3	+	+		dsRNA_PEG	3,18675122495422	0,000289445048966268	2,96575679779053	1,96456112964159	0,186136317433322	0,583291545687447	0,348607444763184	0,200476708659473	3	3	3	24,4	24,4	24,4	24,777	0	9,7165	356770	12	12	NaN	NaN	NaN	NaN	NaN	NaN	9.86633586883545	10.5680513381958	NaN	9.81714344024658	11.4643411636353	13.026385307312	12.519341468811	12.2452850341797	10.0608310699463	11.2729215621948	NaN	NaN	NaN	NaN	NaN	NaN
Q9Y676	Q9Y676	28S ribosomal protein S18b, mitochondrial	MRPS18B	+	+		dsRNA_PEG	4,93713917218762	8,12182741116751E-05	3,1260703086853	2,43299758409637	1,14059111335572	0,0832684610075914	0,944102811813355	0,652650869476337	9	9	9	47,3	47,3	47,3	29,395	0	100,36	5590100	13	57	NaN	9.9663610458374	NaN	NaN	NaN	12.384298324585	13.7350273132324	13.1205129623413	13.4541711807251	13.2779264450073	15.7293548583984	15.7895593643188	16.1525421142578	16.6980533599854	13.5851974487305	14.7662181854248	12.5597591400146	14.1856498718262	NaN	NaN	NaN	NaN
Q9Y697;Q9Y697-2;Q9Y697-3	Q9Y697;Q9Y697-2;Q9Y697-3	Cysteine desulfurase, mitochondrial	NFS1	+	+		dsRNA_PEG	3,02026177391792	0,000309022150189087	3,04999966621399	1,955787931066	0,123348607466395	0,637964357767317	-0,362845587730408	-0,172177967578344	5	5	5	15,5	15,5	15,5	50,195	0	6,4482	859820	26	14	NaN	NaN	NaN	NaN	NaN	NaN	NaN	NaN	NaN	NaN	11.7508745193481	12.311635017395	12.0940446853638	12.6452302932739	NaN	8.51163387298584	6.57157039642334	11.8701333999634	NaN	NaN	NaN	NaN
Q9Y6G3	Q9Y6G3	39S ribosomal protein L42, mitochondrial	MRPL42	+	+		dsRNA_PEG	4,39601095170079	7,23981900452489E-05	4,38299899101257	2,95641087040537	NaN	1	0	NaN	1	1	1	10,6	10,6	10,6	16,661	0,00045441	3,4712	435620	6	5	NaN	NaN	NaN	NaN	NaN	NaN	NaN	NaN	10.2254486083984	NaN	12.7575359344482	13.8116760253906	13.8597288131714	13.5781364440918	NaN	NaN	NaN	NaN	NaN	NaN	NaN	NaN
Q9Y6M9	Q9Y6M9	NADH dehydrogenase [ubiquinone] 1 beta subcomplex subunit 9	NDUFB9	+	+	+	dsRNA_PEG;Silv_PEG	7,95706549686611	7,54716981132075E-05	2,70917258262634	2,48671893478778	2,61228006107222	0,0376437352864243	0,985868310928345	0,812320712548615	4	4	4	39,1	39,1	39,1	21,831	0	64,994	8222300	9	42	NaN	NaN	NaN	NaN	NaN	14.4010791778564	14.5384922027588	14.6761770248413	14.691143989563	14.5173616409302	16.8220233917236	16.854528427124	17.2944583892822	17.2127628326416	15.187970161438	15.8120021820068	14.4526920318604	15.2930765151978	12.7322731018066	11.6540985107422	11.6436758041382	11.1959257125854
Q9Y6N1;Q9Y6N1-2	Q9Y6N1;Q9Y6N1-2	Cytochrome c oxidase assembly protein COX11, mitochondrial	COX11	+	+		dsRNA_PEG	1,89424518858938	0,00129685534591195	2,53531179428101	1,43762224555856	NaN	1	0	NaN	3	3	3	27,2	27,2	27,2	31,43	0	16,693	122100	15	7	NaN	NaN	NaN	NaN	NaN	NaN	NaN	NaN	NaN	NaN	10.3585414886475	10.756890296936	11.361834526062	11.2671966552734	NaN	NaN	NaN	NaN	NaN	NaN	NaN	NaN
[truncated: 1 more columns]

## Sheet: 2. silvestrol selective hits
Protein IDs	Majority protein IDs	Protein names	Gene names	Silvesterol selective hits (compared to PEG and dsRNA)	Student's T-test Significant dsRNA_PEG	Student's T-test Significant Silv_PEG	Student's T-test significant	-Log Student's T-test p-value dsRNA_PEG	Student's T-test q-value dsRNA_PEG	Student's T-test Difference dsRNA_PEG	Student's T-test Test statistic dsRNA_PEG	-Log Student's T-test p-value Silv_PEG	Student's T-test q-value Silv_PEG	Student's T-test Difference Silv_PEG	Student's T-test Test statistic Silv_PEG	Peptides	Razor + unique peptides	Unique peptides	Sequence coverage [%]	Unique + razor sequence coverage [%]	Unique sequence coverage [%]	Mol. weight [kDa]	Q-value	Score	Intensity	iBAQ peptides	MS/MS count	mock_1	mock_2	mock_3	mock_4	mock_5	PEG_1	PEG_2	PEG_3	PEG_4	PEG_5	dsRNA_2	dsRNA_3	dsRNA_4	dsRNA_5	Silv_1	Silv_3	Silv_4	Silv_5	Input_1	Input_3	Input_4	Input_5
O75368	O75368	SH3 domain-binding glutamic acid-rich-like protein	SH3BGRL	+		+	Silv_PEG	NaN	1	0	NaN	2,25293473396857	0,00108398656215006	3,619331407547	1,88700107401641	6	6	6	71,1	71,1	71,1	12,774	0	59,506	9243400	8	37	NaN	14.3774137496948	13.501091003418	12.8064889907837	8.04674243927002	9.33980560302734	NaN	NaN	NaN	NaN	12.2636213302612	8.92246532440186	NaN	NaN	12.6986827850342	13.4747200012207	13.2764883041382	9.93248081207275	18.8019599914551	17.7824478149414	17.6914577484131	17.504711151123
P0CF74	P0CF74	Ig lambda-6 chain C region	IGLC6	+		+	Silv_PEG	NaN	1	0	NaN	1,17438069900999	0,00262824858757062	4,55700449943542	1,46854412780074	1	1	1	16	16	16	11,276	0,0084828	1,6609	3583100	6	5	10.6293563842773	9.84450149536133	NaN	NaN	NaN	NaN	NaN	NaN	9.43114280700684	15.7270698547363	16.3350582122803	16.5942077636719	NaN	NaN	10.1946334838867	16.797534942627	13.4371013641357	16.4584217071533	NaN	NaN	NaN	NaN
P19174-2;P19174	P19174-2;P19174	1-phosphatidylinositol 4,5-bisphosphate phosphodiesterase gamma-1	PLCG1	+		+	Silv_PEG	0,121126505841694	0,612018524433088	-0,436618995666504	-0,185436181441063	0,738893198489445	0,0175798016230839	2,80910425186157	0,969278370634671	26	26	26	37,6	37,6	37,6	148,66	0	222,2	78433000	66	204	NaN	10.5725107192993	13.3505249023438	NaN	13.2361936569214	17.4548301696777	11.416428565979	11.9135999679565	11.2137117385864	11.8458423614502	11.8359718322754	11.7950248718262	12.0742416381836	12.7114953994751	12.6294708251953	12.6111631393433	17.2734851837158	18.3406925201416	16.2395248413086	15.0379762649536	15.2017412185669	15.1573867797852
P23511;P23511-2	P23511;P23511-2	Nuclear transcription factor Y subunit alpha	NFYA	+		+	Silv_PEG	NaN	1	0	NaN	1,4362815100655	0,00254797687861272	3,48144183158875	1,48093028983432	1	1	1	5,5	5,5	5,5	36,876	0	7,3282	1172900	2	12	NaN	NaN	NaN	NaN	14.786524772644	NaN	NaN	NaN	13.9212827682495	13.6247959136963	NaN	NaN	NaN	14.3508014678955	13.317271232605	13.4164018630981	14.9584617614746	14.7426776885986	17.3394317626953	16.5989685058594	16.5446929931641	16.054859161377
Q15311	Q15311	RalA-binding protein 1	RALBP1	+		+	Silv_PEG	0,0657341102911732	0,806859608568346	-0,185195755958557	-0,0921947831907555	2,9023900049377	0,00117741935483871	2,81793432235718	1,82764945963932	2	2	2	4,9	4,9	4,9	76,063	0	4,7554	4146200	28	16	NaN	NaN	9.32559776306152	NaN	10.065146446228	10.9489507675171	11.0481462478638	NaN	10.1772947311401	11.0511407852173	12.3421306610107	NaN	NaN	11.1230869293213	13.4400901794434	13.4788961410522	11.8782424926758	12.7899208068848	15.1375913619995	14.1388320922852	14.3587198257446	13.3776168823242
Q15517	Q15517	Corneodesmosin	CDSN	+		+	Silv_PEG	NaN	1	0	NaN	2,48689002555075	0,000773154362416107	3,71874104738235	2,00986634604633	2	2	2	7,9	7,9	7,9	51,522	0	7,2454	1288800	15	11	NaN	13.4921035766602	15.1740283966064	10.6230583190918	13.2020168304443	NaN	NaN	NaN	NaN	NaN	12.508487701416	NaN	NaN	9.77600479125977	10.4018392562866	12.8683786392212	NaN	13.0639343261719	NaN	NaN	NaN	NaN
Q5BJH7-2	Q5BJH7-2	Protein YIF1B	YIF1B	+		+	Silv_PEG	NaN	1	0	NaN	0,759564468146643	0,0199472913616398	2,50291905403137	0,943115203904431	9	1	1	60,8	5,7	5,7	31,174	0,0013333	2,8841	962650	7	6	NaN	NaN	NaN	NaN	NaN	NaN	NaN	13.3744964599609	12.9374656677246	NaN	NaN	14.4256744384766	14.6691617965698	NaN	13.904541015625	14.1675748825073	9.11264801025391	13.7938060760498	NaN	NaN	NaN	NaN
Q5TDH0;Q5TDH0-3;Q5TDH0-2	Q5TDH0;Q5TDH0-3;Q5TDH0-2	Protein DDI1 homolog 2	DDI2	+		+	Silv_PEG	0,212638074835386	0,567055474688662	0,355121898651123	0,212554475914862	3,51630923493615	0,00102714932126697	2,6602888584137	1,89596554518445	7	7	7	31,1	31,1	31,1	44,522	0	18,002	2132000	21	27	NaN	NaN	13.1565732955933	NaN	14.4167318344116	9.21183967590332	9.30039882659912	9.06872463226318	NaN	10.4084358215332	8.86486721038818	8.12799453735352	9.61965179443359	11.6412391662598	10.7971754074097	11.8785877227783	12.2413578033447	12.0124845504761	13.8895044326782	13.2467403411865	12.9777450561523	13.5123701095581
Q6S8J3;P0CG38;P0CG39;Q9BYX7	Q6S8J3;P0CG38;P0CG39	POTE ankyrin domain family member E;POTE ankyrin domain family member I;POTE ankyrin domain family member J	POTEE;POTEI;POTEJ	+		+	Silv_PEG	0,147944333826393	0,475097245270495	0,948629283905029	0,274115568959878	1,13453949920485	0,00359132530120482	3,89678421020508	1,36658932370388	13	3	1	12,4	3,8	1,7	121,36	0,0065771	1,7688	38582000	53	11	NaN	NaN	12.8451957702637	NaN	13.2303352355957	NaN	16.0914344787598	16.0787563323975	9.4906702041626	9.48327159881592	9.84537982940674	NaN	16.1045379638672	16.1728382110596	16.2865581512451	15.5394315719604	15.1472053527832	15.618127822876	NaN	NaN	NaN	NaN
Q96B02;Q96B02-2;Q96B02-3	Q96B02;Q96B02-2;Q96B02-3	Ubiquitin-conjugating enzyme E2 W	UBE2W	+		+	Silv_PEG	NaN	1	0	NaN	1,61615161393902	0,00202435723951285	3,53171892166138	1,58147478034445	1	1	1	11,9	11,9	11,9	17,331	0	12,176	1227200	4	11	NaN	NaN	14.0740575790405	NaN	14.9325380325317	NaN	NaN	NaN	NaN	NaN	12.7148036956787	NaN	NaN	NaN	NaN	12.6855812072754	13.7360849380493	13.8424482345581	16.3750057220459	15.3874111175537	15.2310333251953	15.1568727493286
Q96EH5	Q96EH5	60S ribosomal protein L39-like	RPL39L	+		+	Silv_PEG	NaN	1	0	NaN	1,18099675779631	0,00470962199312715	3,170192527771	1,29073031211003	1	1	1	23,5	23,5	23,5	6,2924	0,0024556	2,354	145120	1	1	NaN	NaN	NaN	NaN	NaN	14.3580331802368	13.9969148635864	NaN	NaN	NaN	NaN	13.157883644104	NaN	NaN	14.0733880996704	13.5357618331909	14.3633136749268	13.8568143844604	11.4244289398193	NaN	11.0906419754028	13.4004793167114
Q96FZ2	Q96FZ2	Embryonic stem cell-specific 5-hydroxymethylcytosine-binding protein	HMCES	+		+	Silv_PEG	0,0250644934046097	0,915127537109967	-0,101526975631714	-0,0424340803968635	6,64560027969698	8,98876404494382E-05	3,67735409736633	3,09594485224196	11	11	11	41,5	41,5	41,5	40,574	0	22,881	133680000	22	94	NaN	12.7470388412476	12.7895946502686	11.7797193527222	14.3650236129761	15.8245115280151	15.9706230163574	16.0617923736572	16.3717422485352	15.7596797943115	12.9190683364868	12.7663221359253	18.1896419525146	18.7972183227539	19.6667098999023	19.3901824951172	18.6923770904541	19.4936904907227	19.2459983825684	18.2748050689697	18.359432220459	18.144947052002
Q9H4L5;Q9H4L5-2;Q9H4L5-3;Q9H4L5-4;Q9H4L5-5;Q9H4L5-7;Q9H4L5-6;Q9H4L5-8	Q9H4L5;Q9H4L5-2;Q9H4L5-3;Q9H4L5-4;Q9H4L5-5;Q9H4L5-7;Q9H4L5-6	Oxysterol-binding protein-related protein 3	OSBPL3	+		+	Silv_PEG	1,94403843279632	0,0903058547092226	0,776709461212158	0,632420500668317	5,41326243386197	0,000551724137931035	2,49860587120056	2,09378133662363	17	17	16	27,2	27,2	25,3	101,22	0	101,62	63777000	44	133	NaN	10.7841444015503	13.3799200057983	NaN	13.1567468643188	14.6746339797974	14.9209575653076	15.0885810852051	15.0144567489624	14.8896942138672	15.8547706604004	15.6043796539307	14.8351621627808	15.5708637237549	17.1462898254395	17.1914253234863	16.317907333374	17.5523242950439	17.3080368041992	16.679479598999	16.2246608734131	15.5121850967407
Q9NZT1	Q9NZT1	Calmodulin-like protein 5	CALML5	+		+	Silv_PEG	0,15281492540823	0,561070166909739	0,475748324394226	0,216335335623585	1,75467360799047	0,00313502327987584	2,60587754249573	1,41346633737549	4	4	4	32,9	32,9	32,9	15,892	0	80,794	2728600	9	19	NaN	16.2886142730713	16.7241401672363	12.5264749526978	14.7001686096191	NaN	NaN	11.6426382064819	11.7498693466187	NaN	11.5969820022583	8.06080436706543	12.3123445510864	NaN	12.7109785079956	13.0205984115601	11.4982013702393	11.8218936920166	NaN	NaN	NaN	NaN
[truncated: 1 more columns]

## Sheet: 3. SG client list
Gene names candidates	Protein IDs	Majority protein IDs	Protein names
ABHD5	Q8WTS1	Q8WTS1	1-acylglycerol-3-phosphate O-acyltransferase ABHD5
ABHD6	Q9BV23	Q9BV23	Monoacylglycerol lipase ABHD6
ABI1	Q8IZP0;Q8IZP0-3;Q8IZP0-2;Q8IZP0-10;Q8IZP0-8;Q8IZP0-7;Q8IZP0-4;Q8IZP0-5;Q8IZP0-6;Q8IZP0-9;Q8IZP0-12;Q8IZP0-11	Q8IZP0;Q8IZP0-3;Q8IZP0-2;Q8IZP0-10;Q8IZP0-8;Q8IZP0-7;Q8IZP0-4;Q8IZP0-5;Q8IZP0-6;Q8IZP0-9;Q8IZP0-12;Q8IZP0-11	Abl interactor 1
ABI2	Q9NYB9;Q9NYB9-2;Q9NYB9-4;Q9NYB9-3	Q9NYB9;Q9NYB9-2;Q9NYB9-4;Q9NYB9-3	Abl interactor 2
ACOT4	Q8N9L9	Q8N9L9	Acyl-coenzyme A thioesterase 4
ACOX3	O15254;O15254-2	O15254;O15254-2	Peroxisomal acyl-coenzyme A oxidase 3
ADAM10	O14672;O14672-2	O14672	Disintegrin and metalloproteinase domain-containing protein 10
ADAM17	P78536;P78536-2	P78536;P78536-2	Disintegrin and metalloproteinase domain-containing protein 17
AGPAT1	Q99943	Q99943	1-acyl-sn-glycerol-3-phosphate acyltransferase alpha
AGPAT2	O15120;O15120-2	O15120;O15120-2	1-acyl-sn-glycerol-3-phosphate acyltransferase beta
AGPAT4	Q9NRZ5;Q9NRZ5-2	Q9NRZ5	1-acyl-sn-glycerol-3-phosphate acyltransferase delta
ALDH1L1	O75891;O75891-3;O75891-2;O75891-4	O75891;O75891-3;O75891-2	Cytosolic 10-formyltetrahydrofolate dehydrogenase
ALDH3A2	P51648;P51648-2;P30838;P48448	P51648;P51648-2	Fatty aldehyde dehydrogenase
ALG1	Q9BT22;Q9BT22-2;C9J202	Q9BT22;Q9BT22-2	Chitobiosyldiphosphodolichol beta-mannosyltransferase
ALG12	Q9BV10	Q9BV10	Dol-P-Man:Man(7)GlcNAc(2)-PP-Dol alpha-1,6-mannosyltransferase
ALG14	Q96F25	Q96F25	UDP-N-acetylglucosamine transferase subunit ALG14 homolog
ALG2	Q9H553;Q9H553-2	Q9H553;Q9H553-2	Alpha-1,3/1,6-mannosyltransferase ALG2
ALG6	Q9Y672	Q9Y672	Dolichyl pyrophosphate Man9GlcNAc2 alpha-1,3-glucosyltransferase
ANTXR1	Q9H6X2;Q9H6X2-5;Q9H6X2-3;Q9H6X2-4;Q9H6X2-6;Q9H6X2-2	Q9H6X2;Q9H6X2-5;Q9H6X2-3;Q9H6X2-4;Q9H6X2-6;Q9H6X2-2	Anthrax toxin receptor 1
ANTXR2	P58335;P58335-4;P58335-3;P58335-2	P58335;P58335-4;P58335-3;P58335-2	Anthrax toxin receptor 2
AP4B1	Q9Y6B7;Q9Y6B7-2	Q9Y6B7	AP-4 complex subunit beta-1
AP4M1	O00189	O00189	AP-4 complex subunit mu-1
AP4S1	Q9Y587	Q9Y587	AP-4 complex subunit sigma-1
AP5B1	Q2VPB7	Q2VPB7	AP-5 complex subunit beta-1
AP5Z1	O43299;O43299-2;O43299-3	O43299;O43299-2;O43299-3	AP-5 complex subunit zeta-1
APH1A	Q96BI3;Q96BI3-2	Q96BI3;Q96BI3-2	Gamma-secretase subunit APH-1A
ARHGAP1	Q07960	Q07960	Rho GTPase-activating protein 1
ARHGAP23	Q9P227;Q9P227-2	Q9P227;Q9P227-2	Rho GTPase-activating protein 23
ARL4C	P56559;P56559-2;P49703	P56559;P56559-2	ADP-ribosylation factor-like protein 4C
ARL6IP1	Q15041;Q15041-3	Q15041;Q15041-3	ADP-ribosylation factor-like protein 6-interacting protein 1
ATF6	P18850	P18850	Cyclic AMP-dependent transcription factor ATF-6 alpha;Processed cyclic AMP-dependent transcription factor ATF-6 alpha
ATF6B	Q99941;Q99941-2	Q99941;Q99941-2	Cyclic AMP-dependent transcription factor ATF-6 beta;Processed cyclic AMP-dependent transcription factor ATF-6 beta
ATG12	O94817	O94817	Ubiquitin-like protein ATG12
ATG2B	Q96BY7	Q96BY7	Autophagy-related protein 2 homolog B
ATG3	Q9NT62;Q9NT62-2	Q9NT62;Q9NT62-2	Ubiquitin-like-conjugating enzyme ATG3
ATL1	Q8WXF7-2;Q8WXF7	Q8WXF7-2;Q8WXF7	Atlastin-1
ATL2	Q8NHH9;Q8NHH9-5;Q8NHH9-2;Q8NHH9-4;Q8NHH9-3	Q8NHH9;Q8NHH9-5;Q8NHH9-2;Q8NHH9-4;Q8NHH9-3	Atlastin-2
ATP11A	P98196	P98196	Probable phospholipid-transporting ATPase IH
ATP11C	Q8NB49;Q8NB49-2;Q8NB49-3;Q8NB49-4	Q8NB49;Q8NB49-2;Q8NB49-3;Q8NB49-4	Phospholipid-transporting ATPase IG
ATP2C1	P98194;P98194-2;P98194-4;P98194-3;P98194-5;P98194-9;P98194-6;P98194-7;P98194-8	P98194;P98194-2;P98194-4;P98194-3;P98194-5;P98194-9;P98194-6;P98194-7;P98194-8	Calcium-transporting ATPase type 2C member 1
ATP6AP1	Q15904	Q15904	V-type proton ATPase subunit S1
ATP7A	Q04656;Q04656-5;Q04656-2;Q04656-3;Q04656-4	Q04656;Q04656-5;Q04656-2;Q04656-3;Q04656-4	Copper-transporting ATPase 1
ATP9A	O75110;O75110-2	O75110;O75110-2	Probable phospholipid-transporting ATPase IIA
ATPAF2	Q8N5M1	Q8N5M1	ATP synthase mitochondrial F1 complex assembly factor 2
B3GALNT1	O75752	O75752	UDP-GalNAc:beta-1,3-N-acetylgalactosaminyltransferase 1
B3GAT3	O94766-2;O94766	O94766-2;O94766	Galactosylgalactosylxylosylprotein 3-beta-glucuronosyltransferase 3
B3GNT2	Q9NY97-2;Q9NY97	Q9NY97-2;Q9NY97	N-acetyllactosaminide beta-1,3-N-acetylglucosaminyltransferase 2
B4GALNT1	Q00973;Q00973-2;Q00973-3	Q00973;Q00973-2	Beta-1,4 N-acetylgalactosaminyltransferase 1
B4GALT2	O60909;O60909-3;O60909-2	O60909;O60909-3;O60909-2	Beta-1,4-galactosyltransferase 2;Lactose synthase A protein;N-acetyllactosamine synthase;Beta-N-acetylglucosaminylglycopeptide beta-1,4-galactosyltransferase;Beta-N-acetylglucosaminyl-glycolipid beta-1,4-galactosyltransferase
B4GALT3	O60512;O60512-2	O60512	Beta-1,4-galactosyltransferase 3;N-acetyllactosamine synthase;Beta-N-acetylglucosaminylglycopeptide beta-1,4-galactosyltransferase;Beta-N-acetylglucosaminyl-glycolipid beta-1,4-galactosyltransferase
B4GALT4	O60513	O60513	Beta-1,4-galactosyltransferase 4;N-acetyllactosamine synthase;Lactotriaosylceramide beta-1,4-galactosyltransferase
B4GALT5	O43286	O43286	Beta-1,4-galactosyltransferase 5
B4GALT7	Q9UBV7	Q9UBV7	Beta-1,4-galactosyltransferase 7;Xylosylprotein 4-beta-galactosyltransferase
B4GAT1	O43505	O43505	Beta-1,4-glucuronyltransferase 1
BBS1	Q8NFJ9;Q8NFJ9-3;Q8NFJ9-2	Q8NFJ9;Q8NFJ9-3;Q8NFJ9-2	Bardet-Biedl syndrome 1 protein
BBS2	Q9BXC9	Q9BXC9	Bardet-Biedl syndrome 2 protein
BBS4	Q96RK4;Q96RK4-2;Q96RK4-3	Q96RK4;Q96RK4-2;Q96RK4-3	Bardet-Biedl syndrome 4 protein
BBS7	Q8IWZ6;Q8IWZ6-2	Q8IWZ6;Q8IWZ6-2	Bardet-Biedl syndrome 7 protein
BET1	O15155;O15155-2	O15155;O15155-2	BET1 homolog
BET1L	Q9NYM9	Q9NYM9	BET1-like protein
C1GALT1	Q9NS00;Q9NS00-2	Q9NS00;Q9NS00-2	Glycoprotein-N-acetylgalactosamine 3-beta-galactosyltransferase 1
C1GALT1C1	Q96EU7	Q96EU7	C1GALT1-specific chaperone 1
CAV1	Q03135;Q03135-2;P56539	Q03135;Q03135-2	Caveolin-1
CAV2	P51636;P51636-2	P51636;P51636-2	Caveolin-2
CCDC53	Q9Y3C0	Q9Y3C0	WASH complex subunit CCDC53
CCNB2	O95067	O95067	G2/mitotic-specific cyclin-B2
CCNDBP1	O95273;O95273-2	O95273;O95273-2	Cyclin-D1-binding protein 1
CD9	P21926	P21926	CD9 antigen
CD99	P14209;P14209-2;P14209-3	P14209;P14209-2;P14209-3	CD99 antigen
CDC23	Q9UJX2;Q9UJX2-3;Q9UJX2-2	Q9UJX2;Q9UJX2-3	Cell division cycle protein 23 homolog
CDC42BPG	Q6DT37	Q6DT37	Serine/threonine-protein kinase MRCK gamma
CDC42EP2	O14613	O14613	Cdc42 effector protein 2
CDC42EP3	Q9UKI2	Q9UKI2	Cdc42 effector protein 3
CDS1	Q92903	Q92903	Phosphatidate cytidylyltransferase 1
CDS2	O95674;O95674-2	O95674	Phosphatidate cytidylyltransferase 2
CEP135	Q66GS9;Q66GS9-2	Q66GS9	Centrosomal protein of 135 kDa
CEP162	Q5TB80;Q5TB80-2	Q5TB80;Q5TB80-2	Centrosomal protein of 162 kDa
CHST12	Q9NRB3	Q9NRB3	Carbohydrate sulfotransferase 12
CHST14	Q8NCH0	Q8NCH0	Carbohydrate sulfotransferase 14
CHST3	Q7LGC8	Q7LGC8	Carbohydrate sulfotransferase 3
CHST4	Q8NCG5	Q8NCG5	Carbohydrate sulfotransferase 4
CLN6	Q9NWW5;Q9NWW5-2	Q9NWW5;Q9NWW5-2	Ceroid-lipofuscinosis neuronal protein 6
CLN8	Q9UBY8	Q9UBY8	Protein CLN8
COG2	Q14746;Q14746-2	Q14746;Q14746-2	Conserved oligomeric Golgi complex subunit 2
COG4	Q9H9E3;Q9H9E3-3;Q9H9E3-2	Q9H9E3;Q9H9E3-3;Q9H9E3-2	Conserved oligomeric Golgi complex subunit 4
COG5	Q9UP83-2;Q9UP83;Q9UP83-3	Q9UP83-2;Q9UP83;Q9UP83-3	Conserved oligomeric Golgi complex subunit 5
COG6	Q9Y2V7;Q9Y2V7-2	Q9Y2V7;Q9Y2V7-2	Conserved oligomeric Golgi complex subunit 6
COG7	P83436	P83436	Conserved oligomeric Golgi complex subunit 7
COL11A1	P12107;P12107-2;P12107-4;P12107-3	P12107;P12107-2;P12107-4;P12107-3	Collagen alpha-1(XI) chain
COL12A1	Q99715;Q99715-4;Q99715-2	Q99715;Q99715-4;Q99715-2	Collagen alpha-1(XII) chain
COL4A1	P02462	P02462	Collagen alpha-1(IV) chain;Arresten
COL4A2	P08572	P08572	Collagen alpha-2(IV) chain;Canstatin
COL6A2	P12110;P12110-3;P12110-2	P12110;P12110-3;P12110-2	Collagen alpha-2(VI) chain
COL6A3	P12111;P12111-2;P12111-4;P12111-5;P12111-3	P12111;P12111-2;P12111-4;P12111-5;P12111-3	Collagen alpha-3(VI) chain
COLGALT2	Q8IYK4	Q8IYK4	Procollagen galactosyltransferase 2
CST3	P01034	P01034	Cystatin-C
CSTA	P01040	P01040	Cystatin-A;Cystatin-A, N-terminally processed
CUL7	Q14999;Q14999-2	Q14999;Q14999-2	Cullin-7
CUL9	Q8IWT3;Q8IWT3-3	Q8IWT3;Q8IWT3-3	Cullin-9
CYB561	P49447	P49447	Cytochrome b561
CYP2J2	P51589	P51589	Cytochrome P450 2J2
CYP2S1	Q96SQ9;Q96SQ9-2	Q96SQ9;Q96SQ9-2	Cytochrome P450 2S1
CYP7B1	O75881	O75881	25-hydroxycholesterol 7-alpha-hydroxylase
DDAH2	O95865	O95865	N(G),N(G)-dimethylarginine dimethylaminohydrolase 2
DDHD2	O94830;O94830-2	O94830;O94830-2	Phospholipase DDHD2
DDRGK1	Q96HY6;Q96HY6-2	Q96HY6;Q96HY6-2	DDRGK domain-containing protein 1
DENND4C	Q5VZ89;Q5VZ89-3;Q5VZ89-7;Q5VZ89-5	Q5VZ89;Q5VZ89-3;Q5VZ89-7;Q5VZ89-5	DENN domain-containing protein 4C
DENND5A	Q6IQ26;Q6IQ26-2	Q6IQ26;Q6IQ26-2	DENN domain-containing protein 5A
DERL1	Q9BUN8;Q9BUN8-2	Q9BUN8;Q9BUN8-2	Derlin-1
DERL2	Q9GZP9	Q9GZP9	Derlin-2
DHRS7	Q9Y394;Q9Y394-2	Q9Y394;Q9Y394-2	Dehydrogenase/reductase SDR family member 7
DHRS7B	Q6IAN0	Q6IAN0	Dehydrogenase/reductase SDR family member 7B
DNAJA4	Q8WW22;Q8WW22-2;Q8WW22-3	Q8WW22;Q8WW22-2;Q8WW22-3	DnaJ homolog subfamily A member 4
DNAJB9	Q9UBS3	Q9UBS3	DnaJ homolog subfamily B member 9
DNAJC10	Q8IXB1;Q8IXB1-2;Q8IXB1-3	Q8IXB1;Q8IXB1-2;Q8IXB1-3	DnaJ homolog subfamily C member 10
DNAJC6	O75061;O75061-4;O75061-2;O75061-3	O75061;O75061-4;O75061-2;O75061-3	Putative tyrosine-protein phosphatase auxilin
EDEM1	Q92611;Q92611-2	Q92611;Q92611-2	ER degradation-enhancing alpha-mannosidase-like protein 1
EDEM2	Q9BV94;Q9BV94-2	Q9BV94;Q9BV94-2	ER degradation-enhancing alpha-mannosidase-like protein 2
ELOVL1	Q9BW60;Q9BW60-2	Q9BW60;Q9BW60-2	Elongation of very long chain fatty acids protein 1
ELOVL5	Q9NYP7;Q9NYP7-2;Q9NXB9;Q9NYP7-3	Q9NYP7;Q9NYP7-2	Elongation of very long chain fatty acids protein 5
ELOVL6	Q9H5J4	Q9H5J4	Elongation of very long chain fatty acids protein 6
ELOVL7	A1L3X0	A1L3X0	Elongation of very long chain fatty acids protein 7
ELP4	Q96EB1;Q96EB1-3;Q96EB1-2	Q96EB1;Q96EB1-3;Q96EB1-2	Elongator complex protein 4
ELP5	Q8TE02;Q8TE02-4;Q8TE02-3;Q8TE02-2	Q8TE02;Q8TE02-4;Q8TE02-3;Q8TE02-2	Elongator complex protein 5
ELP6	Q0PNE2;Q0PNE2-2	Q0PNE2;Q0PNE2-2	Elongator complex protein 6
EMC10	Q5UCC4;Q5UCC4-2	Q5UCC4;Q5UCC4-2	ER membrane protein complex subunit 10
EMC3	Q9P0I2;Q9P0I2-2	Q9P0I2;Q9P0I2-2	ER membrane protein complex subunit 3
EMC4	Q5J8M3;Q5J8M3-3;Q5J8M3-2	Q5J8M3;Q5J8M3-3;Q5J8M3-2	ER membrane protein complex subunit 4
EMC6	Q9BV81	Q9BV81	ER membrane protein complex subunit 6
EMC7	Q9NPA0	Q9NPA0	ER membrane protein complex subunit 7
EMC8	O43402;O43402-2	O43402	ER membrane protein complex subunit 8
EMC9	Q9Y3B6	Q9Y3B6	ER membrane protein complex subunit 9
ENTPD4	Q9Y227;Q9Y227-2	Q9Y227;Q9Y227-2	Ectonucleoside triphosphate diphosphohydrolase 4
ENTPD5	O75356	O75356	Ectonucleoside triphosphate diphosphohydrolase 5
ERGIC2	Q96RQ1	Q96RQ1	Endoplasmic reticulum-Golgi intermediate compartment protein 2
ERGIC3	Q9Y282;Q9Y282-3;Q9Y282-2	Q9Y282;Q9Y282-3;Q9Y282-2	Endoplasmic reticulum-Golgi intermediate compartment protein 3
ERO1L	Q96HE7	Q96HE7	ERO1-like protein alpha
ERO1LB	Q86YB8	Q86YB8	ERO1-like protein beta
EXO5	Q9H790	Q9H790	Exonuclease V
EXOC8	Q8IYI6	Q8IYI6	Exocyst complex component 8
EXT1	Q16394	Q16394	Exostosin-1
EXT2	Q93063;Q93063-3;Q93063-2	Q93063;Q93063-3;Q93063-2	Exostosin-2
EXTL3	O43909	O43909	Exostosin-like 3
FAM20B	O75063	O75063	Glycosaminoglycan xylosylkinase
FAM3C	Q92520	Q92520	Protein FAM3C
FAM83G	A6ND36;A6ND36-2	A6ND36	Protein FAM83G
FAM8A1	Q9UBU6	Q9UBU6	Protein FAM8A1
FAM96A	Q9H5X1;Q9H5X1-2	Q9H5X1;Q9H5X1-2	MIP18 family protein FAM96A
FAM96B	Q9Y3D0	Q9Y3D0	Mitotic spindle-associated MMXD complex subunit MIP18
FBXO2	Q9UK22	Q9UK22	F-box only protein 2
FBXO3	Q9UK99;Q9UK99-3;Q9UK99-2	Q9UK99;Q9UK99-3;Q9UK99-2	F-box only protein 3
FUT4	P22083	P22083	Alpha-(1,3)-fucosyltransferase 4
FUT8	Q9BYC5;Q9BYC5-3;Q9BYC5-2	Q9BYC5;Q9BYC5-3	Alpha-(1,6)-fucosyltransferase
GALNT1	Q10472;Q8IUC8;Q8IUC8-2;Q8IUC8-3;Q10472-2	Q10472	Polypeptide N-acetylgalactosaminyltransferase 1;Polypeptide N-acetylgalactosaminyltransferase 1 soluble form
GALNT14	Q96FL9;Q96FL9-2;Q96FL9-4;Q96FL9-3	Q96FL9;Q96FL9-2;Q96FL9-4;Q96FL9-3	Polypeptide N-acetylgalactosaminyltransferase 14
GALNT5	Q7Z7M9	Q7Z7M9	Polypeptide N-acetylgalactosaminyltransferase 5
GALNT6	Q8NCL4	Q8NCL4	Polypeptide N-acetylgalactosaminyltransferase 6
GALNT7	Q86SF2	Q86SF2	N-acetylgalactosaminyltransferase 7
GNA11	P29992;P50148;O95837	P29992	Guanine nucleotide-binding protein subunit alpha-11
GNA13	Q14344;Q14344-2	Q14344;Q14344-2	Guanine nucleotide-binding protein subunit alpha-13
GNPAT	O15228;O15228-2	O15228;O15228-2	Dihydroxyacetone phosphate acyltransferase
GNPDA2	Q8TDQ7;Q8TDQ7-3;Q8TDQ7-2;Q8TDQ7-5;Q8TDQ7-4	Q8TDQ7;Q8TDQ7-3;Q8TDQ7-2;Q8TDQ7-5;Q8TDQ7-4	Glucosamine-6-phosphate isomerase 2
GOLGA5	Q8TBA6;Q8TBA6-2	Q8TBA6;Q8TBA6-2	Golgin subfamily A member 5
GOLGA7	Q7Z5G4;Q7Z5G4-3	Q7Z5G4;Q7Z5G4-3	Golgin subfamily A member 7
GOLM1	Q8NBJ4;Q8NBJ4-2	Q8NBJ4;Q8NBJ4-2	Golgi membrane protein 1
GOLPH3L	Q9H4A5;Q9H4A5-2	Q9H4A5;Q9H4A5-2	Golgi phosphoprotein 3-like
GOSR1	O95249;O95249-2	O95249;O95249-2	Golgi SNAP receptor complex member 1
GOSR2	O14653;O14653-2;O14653-3	O14653;O14653-2;O14653-3	Golgi SNAP receptor complex member 2
GPAA1	O43292;O43292-2	O43292;O43292-2	Glycosylphosphatidylinositol anchor attachment 1 protein
GPR107	Q5VW38;Q5VW38-2;Q5VW38-3	Q5VW38;Q5VW38-2	Protein GPR107
GPR108	Q9NPR9	Q9NPR9	Protein GPR108
GPRC5C	Q9NQ84;Q9NQ84-2	Q9NQ84;Q9NQ84-2	G-protein coupled receptor family C group 5 member C
GPX7	Q96SL4	Q96SL4	Glutathione peroxidase 7
GPX8	Q8TED1	Q8TED1	Probable glutathione peroxidase 8
HACD2	Q6Y1H2	Q6Y1H2	Very-long-chain (3R)-3-hydroxyacyl-CoA dehydratase 2
HACL1	Q9UJ83;Q9UJ83-3;Q9UJ83-4;Q9UJ83-2	Q9UJ83;Q9UJ83-3;Q9UJ83-4;Q9UJ83-2	2-hydroxyacyl-CoA lyase 1
HERC3	Q15034	Q15034	Probable E3 ubiquitin-protein ligase HERC3
HERC4	Q5GLZ8;Q5GLZ8-6;Q5GLZ8-3;Q5GLZ8-2	Q5GLZ8;Q5GLZ8-6;Q5GLZ8-3;Q5GLZ8-2	Probable E3 ubiquitin-protein ligase HERC4
HLA-B	P30481;P30461;P03989	P30481;P30461;P03989	HLA class I histocompatibility antigen, B-44 alpha chain;HLA class I histocompatibility antigen, B-13 alpha chain;HLA class I histocompatibility antigen, B-27 alpha chain
HLA-E	P13747	P13747	HLA class I histocompatibility antigen, alpha chain E
INPP1	P49441	P49441	Inositol polyphosphate 1-phosphatase
INPP4A	Q96PE3;Q96PE3-4;Q96PE3-2;Q96PE3-3	Q96PE3;Q96PE3-4;Q96PE3-2;Q96PE3-3	Type I inositol 3,4-bisphosphate 4-phosphatase
INPP5K	Q9BT40;Q9BT40-2	Q9BT40;Q9BT40-2	Inositol polyphosphate 5-phosphatase K
ITGAV	P06756;P06756-3;P06756-2	P06756;P06756-3;P06756-2	Integrin alpha-V;Integrin alpha-V heavy chain;Integrin alpha-V light chain
ITGB5	P18084	P18084	Integrin beta-5
JMJD4	Q9H9V9;Q9H9V9-2	Q9H9V9;Q9H9V9-2	JmjC domain-containing protein 4
JMJD7	P0C870;P0C869-8;P0C869-7;P0C869-6	P0C870;P0C869-8;P0C869-7;P0C869-6	JmjC domain-containing protein 7
KDELR1	P24390;P24390-2	P24390;P24390-2	ER lumen protein-retaining receptor 1
KDELR2	P33947;P33947-2	P33947;P33947-2	ER lumen protein-retaining receptor 2
KDELR3	O43731;O43731-2	O43731;O43731-2	ER lumen protein-retaining receptor 3
KIAA0196	Q12768	Q12768	WASH complex subunit strumpellin
KIAA1033	Q2M389;Q2M389-2	Q2M389;Q2M389-2	WASH complex subunit 7
KIF16B	Q96L93;Q96L93-6;Q96L93-4;Q96L93-5;Q96L93-2	Q96L93;Q96L93-6;Q96L93-4;Q96L93-5;Q96L93-2	Kinesin-like protein KIF16B
KIF3C	O14782	O14782	Kinesin-like protein KIF3C
KIF5A	Q12840	Q12840	Kinesin heavy chain isoform 5A
KLHDC3	Q9BQ90	Q9BQ90	Kelch domain-containing protein 3
KLHDC8B	Q8IXV7	Q8IXV7	Kelch domain-containing protein 8B
KLHL12	Q53G59;Q53G59-2	Q53G59;Q53G59-2	Kelch-like protein 12
KLHL20	Q9Y2M5;Q9Y2M5-2	Q9Y2M5;Q9Y2M5-2	Kelch-like protein 20
KLHL25	Q9H0H3	Q9H0H3	Kelch-like protein 25
KLHL5	Q96PQ7;Q96PQ7-5;Q96PQ7-4;Q96PQ7-6;Q96PQ7-2;Q96PQ7-3	Q96PQ7;Q96PQ7-5;Q96PQ7-4;Q96PQ7-6;Q96PQ7-2;Q96PQ7-3	Kelch-like protein 5
KLHL7	Q8IXQ5;Q8IXQ5-5;Q8IXQ5-2;Q8IXQ5-4;Q8IXQ5-3	Q8IXQ5;Q8IXQ5-5;Q8IXQ5-2	Kelch-like protein 7
LEPRE1	Q32P28;Q32P28-4;Q32P28-3;Q32P28-2	Q32P28;Q32P28-4;Q32P28-3	Prolyl 3-hydroxylase 1
LEPREL1	Q8IVL5;Q8IVL5-2	Q8IVL5;Q8IVL5-2	Prolyl 3-hydroxylase 2
LEPREL4	Q92791	Q92791	Synaptonemal complex protein SC65
LPCAT3	Q6P1A2;Q6P1A2-2	Q6P1A2;Q6P1A2-2	Lysophospholipid acyltransferase 5
LPCAT4	Q643R3	Q643R3	Lysophospholipid acyltransferase LPCAT4
LPGAT1	Q92604	Q92604	Acyl-CoA:lysophosphatidylglycerol acyltransferase 1
LRRC14	Q15048	Q15048	Leucine-rich repeat-containing protein 14
LRRC8C	Q8TDW0	Q8TDW0	Volume-regulated anion channel subunit LRRC8C
LRRC8D	Q7L1W4	Q7L1W4	Volume-regulated anion channel subunit LRRC8D
MAN1A1	P33908;P33908-2	P33908;P33908-2	Mannosyl-oligosaccharide 1,2-alpha-mannosidase IA
MAN1A2	O60476	O60476	Mannosyl-oligosaccharide 1,2-alpha-mannosidase IB
MAN1B1	Q9UKM7	Q9UKM7	Endoplasmic reticulum mannosyl-oligosaccharide 1,2-alpha-mannosidase
MAN2A1	Q16706	Q16706	Alpha-mannosidase 2
MAN2A2	P49641;P49641-1;P49641-2	P49641;P49641-1;P49641-2	Alpha-mannosidase 2x
MAN2C1	Q9NTJ4;Q9NTJ4-2;Q9NTJ4-4;Q9NTJ4-3	Q9NTJ4;Q9NTJ4-2;Q9NTJ4-4;Q9NTJ4-3	Alpha-mannosidase 2C1
MAP2K4	P45985;P45985-2	P45985;P45985-2	Dual specificity mitogen-activated protein kinase kinase 4
MAP3K11	Q16584;Q16584-2	Q16584	Mitogen-activated protein kinase kinase kinase 11
MAP3K2	Q9Y2U5	Q9Y2U5	Mitogen-activated protein kinase kinase kinase 2
MAP4K2	Q12851;Q12851-2	Q12851;Q12851-2	Mitogen-activated protein kinase kinase kinase kinase 2
MAP4K5	Q9Y4K4	Q9Y4K4	Mitogen-activated protein kinase kinase kinase kinase 5
MAPK11	Q15759	Q15759	Mitogen-activated protein kinase 11
MAPK8	P45983-3;P45983-4;P45983-2;P45983;P45983-5	P45983-3;P45983-4;P45983-2;P45983;P45983-5	Mitogen-activated protein kinase 8
MAPKAP1	Q9BPZ7;Q9BPZ7-2;Q9BPZ7-5;Q9BPZ7-6;Q9BPZ7-3;Q9BPZ7-4	Q9BPZ7;Q9BPZ7-2;Q9BPZ7-5;Q9BPZ7-6;Q9BPZ7-3;Q9BPZ7-4	Target of rapamycin complex 2 subunit MAPKAP1
MGAT1	P26572	P26572	Alpha-1,3-mannosyl-glycoprotein 2-beta-N-acetylglucosaminyltransferase
MGAT2	Q10469	Q10469	Alpha-1,6-mannosyl-glycoprotein 2-beta-N-acetylglucosaminyltransferase
MGAT4B	Q9UQ53;Q9UQ53-3;Q9UQ53-2	Q9UQ53;Q9UQ53-3;Q9UQ53-2	Alpha-1,3-mannosyl-glycoprotein 4-beta-N-acetylglucosaminyltransferase B
MGAT5	Q09328	Q09328	Alpha-1,6-mannosylglycoprotein 6-beta-N-acetylglucosaminyltransferase A
MTMR12	Q9C0I1;Q9C0I1-3;Q9C0I1-2	Q9C0I1;Q9C0I1-3;Q9C0I1-2	Myotubularin-related protein 12
MTMR2	Q13614;Q13614-2	Q13614;Q13614-2	Myotubularin-related protein 2
MTMR3	Q13615;Q13615-3;Q13615-2	Q13615;Q13615-3;Q13615-2	Myotubularin-related protein 3
MTMR4	Q9NYA4	Q9NYA4	Myotubularin-related protein 4
MTMR6	Q9Y217;Q9Y217-2	Q9Y217;Q9Y217-2	Myotubularin-related protein 6
MYBPC3	Q14896;Q14896-2	Q14896;Q14896-2	Myosin-binding protein C, cardiac-type
MYDGF	Q969H8	Q969H8	Myeloid-derived growth factor
MYO5B	Q9ULV0;Q9ULV0-2;Q9ULV0-3	Q9ULV0	Unconventional myosin-Vb
MYO9A	B2RTY4;B2RTY4-4;B2RTY4-2;B2RTY4-5;B2RTY4-3	B2RTY4;B2RTY4-4;B2RTY4-2;B2RTY4-5	Unconventional myosin-IXa
NEDD4	P46934-4;P46934;P46934-2;P46934-3	P46934-4;P46934;P46934-2;P46934-3	E3 ubiquitin-protein ligase NEDD4
NEDD8	Q15843	Q15843	NEDD8
NUCB1	Q02818	Q02818	Nucleobindin-1
NUCB2	P80303;P80303-2	P80303;P80303-2	Nucleobindin-2;Nesfatin-1
OCIAD1	Q9NX40;Q9NX40-3;Q9NX40-2;Q9NX40-4	Q9NX40;Q9NX40-3;Q9NX40-2;Q9NX40-4	OCIA domain-containing protein 1
OCIAD2	Q56VL3;Q56VL3-2	Q56VL3;Q56VL3-2	OCIA domain-containing protein 2
ORMDL2	Q53FV1	Q53FV1	ORM1-like protein 2
ORMDL3	Q8N138;Q8N138-4	Q8N138;Q8N138-4	ORM1-like protein 3
OSBPL2	Q9H1P3;Q9H1P3-2	Q9H1P3;Q9H1P3-2	Oxysterol-binding protein-related protein 2
OSBPL8	Q9BZF1;Q9BZF1-3;Q9BZF1-2	Q9BZF1;Q9BZF1-3;Q9BZF1-2	Oxysterol-binding protein-related protein 8
PEX10	O60683;O60683-2	O60683;O60683-2	Peroxisome biogenesis factor 10
PEX12	O00623	O00623	Peroxisome assembly protein 12
PEX13	Q92968	Q92968	Peroxisomal membrane protein PEX13
PEX14	O75381;O75381-2	O75381;O75381-2	Peroxisomal membrane protein PEX14
PEX2	P28328	P28328	Peroxisome biogenesis factor 2
PEX26	Q7Z412;Q7Z412-2	Q7Z412;Q7Z412-2	Peroxisome assembly protein 26
PEX3	P56589	P56589	Peroxisomal biogenesis factor 3
PEX6	Q13608;Q13608-3;Q13608-2	Q13608;Q13608-3;Q13608-2	Peroxisome assembly factor 2
PFKFB2	O60825;O60825-2;P16118;P16118-2	O60825;O60825-2	6-phosphofructo-2-kinase/fructose-2,6-bisphosphatase 2;6-phosphofructo-2-kinase;Fructose-2,6-bisphosphatase
PFKFB3	Q16875;Q16875-2;Q16875-3;Q16875-4	Q16875;Q16875-2;Q16875-3;Q16875-4	6-phosphofructo-2-kinase/fructose-2,6-bisphosphatase 3;6-phosphofructo-2-kinase;Fructose-2,6-bisphosphatase
PFKFB4	Q16877;Q16877-2;Q16877-3	Q16877;Q16877-2;Q16877-3	6-phosphofructo-2-kinase/fructose-2,6-bisphosphatase 4;6-phosphofructo-2-kinase;Fructose-2,6-bisphosphatase
PHKA2	P46019	P46019	Phosphorylase b kinase regulatory subunit alpha, liver isoform
PHKG2	P15735;P15735-2	P15735;P15735-2	Phosphorylase b kinase gamma catalytic chain, liver/testis isoform
PLEKHA2	Q9HB19	Q9HB19	Pleckstrin homology domain-containing family A member 2
PLEKHG2	Q9H7P9;Q9H7P9-3;Q9H7P9-2	Q9H7P9;Q9H7P9-3;Q9H7P9-2	Pleckstrin homology domain-containing family G member 2
PLEKHG4	Q58EX7;Q58EX7-2;Q58EX7-3	Q58EX7;Q58EX7-2	Puratrophin-1
PNPLA2	Q96AD5;Q96AD5-2	Q96AD5;Q96AD5-2	Patatin-like phospholipase domain-containing protein 2
PNPLA6	Q8IY17;Q8IY17-2;Q8IY17-3;Q8IY17-5	Q8IY17;Q8IY17-2;Q8IY17-3;Q8IY17-5	Neuropathy target esterase
POMGNT1	Q8WZA1;Q8WZA1-2	Q8WZA1;Q8WZA1-2	Protein O-linked-mannose beta-1,2-N-acetylglucosaminyltransferase 1
POMGNT2	Q8NAT1	Q8NAT1	Protein O-linked-mannose beta-1,4-N-acetylglucosaminyltransferase 2
PRKAB1	Q9Y478	Q9Y478	5-AMP-activated protein kinase subunit beta-1
PRKCQ	Q04759;Q04759-2;Q04759-3	Q04759;Q04759-2	Protein kinase C theta type
PRKCZ	Q05513;Q05513-2;Q05513-3	Q05513;Q05513-2;Q05513-3	Protein kinase C zeta type
PRKD2	Q9BZL6;Q9BZL6-3;Q9BZL6-2	Q9BZL6;Q9BZL6-3;Q9BZL6-2	Serine/threonine-protein kinase D2
PSEN2	P49810;P49810-2;P49810-3	P49810;P49810-2;P49810-3	Presenilin-2;Presenilin-2 NTF subunit;Presenilin-2 CTF subunit
PSMB10	P40306	P40306	Proteasome subunit beta type-10
PSMB8	P28062;P28062-2	P28062;P28062-2	Proteasome subunit beta type-8
PSMB9	P28065;P28065-2	P28065;P28065-2	Proteasome subunit beta type-9
PTGIS	Q16647	Q16647	Prostacyclin synthase
PTGR1	Q14914;Q14914-2	Q14914;Q14914-2	Prostaglandin reductase 1
PTP4A1	Q93096	Q93096	Protein tyrosine phosphatase type IVA 1
PTP4A2	Q12974;Q12974-4;Q12974-2;Q12974-3	Q12974;Q12974-4;Q12974-2;Q12974-3	Protein tyrosine phosphatase type IVA 2
PTPN9	P43378	P43378	Tyrosine-protein phosphatase non-receptor type 9
PTPRS	Q13332-6;Q13332-4;Q13332;Q13332-7;Q13332-5;Q13332-3;Q13332-2	Q13332-6;Q13332-4;Q13332;Q13332-7;Q13332-5;Q13332-3;Q13332-2	Receptor-type tyrosine-protein phosphatase S
PXMP2	Q9NR77	Q9NR77	Peroxisomal membrane protein 2
PXMP4	Q9Y6I8;Q9Y6I8-2	Q9Y6I8;Q9Y6I8-2	Peroxisomal membrane protein 4
RAB11FIP2	Q7L804;Q7L804-2	Q7L804;Q7L804-2	Rab11 family-interacting protein 2
RAB13	P51153;P59190-2	P51153	Ras-related protein Rab-13
RAB15	P59190	P59190	Ras-related protein Rab-15
RAB23	Q9ULC3	Q9ULC3	Ras-related protein Rab-23
RAB29	O14966;O14966-2;O14966-3;P57729	O14966;O14966-2;O14966-3	Ras-related protein Rab-7L1
RAB2B	Q8WUD1;Q8WUD1-2	Q8WUD1;Q8WUD1-2	Ras-related protein Rab-2B
RAB30	Q15771;Q15771-2	Q15771	Ras-related protein Rab-30
RAB31	Q13636	Q13636	Ras-related protein Rab-31
RAB33B	Q9H082;Q14088	Q9H082	Ras-related protein Rab-33B
RAB39B	Q96DA2	Q96DA2	Ras-related protein Rab-39B
RAB3A	P20336	P20336	Ras-related protein Rab-3A
RAB43	Q86YS6;Q86YS6-2	Q86YS6;Q86YS6-2	Ras-related protein Rab-43
RAB4B	P61018;P61018-2	P61018;P61018-2	Ras-related protein Rab-4B
RAB5A	P20339;P20339-2	P20339;P20339-2	Ras-related protein Rab-5A
RAB5B	P61020;P61020-2	P61020;P61020-2	Ras-related protein Rab-5B
RAB6C	Q9H0N0	Q9H0N0	Ras-related protein Rab-6C
RAB8B	Q92930	Q92930	Ras-related protein Rab-8B
RAB9B	Q9NP90	Q9NP90	Ras-related protein Rab-9B
RAP1GAP	P47736;P47736-2;P47736-4;P47736-3	P47736;P47736-2;P47736-4;P47736-3	Rap1 GTPase-activating protein 1
RAP2B	P61225;P10114	P61225	Ras-related protein Rap-2b
RAP2C	Q9Y3L5	Q9Y3L5	Ras-related protein Rap-2c
RAPGEF1	Q13905;Q13905-4;Q13905-3;Q13905-2	Q13905;Q13905-4;Q13905-3;Q13905-2	Rap guanine nucleotide exchange factor 1
RDH10	Q8IZV5	Q8IZV5	Retinol dehydrogenase 10
RDH11	Q8TC12;Q8TC12-2;Q8TC12-3	Q8TC12;Q8TC12-2;Q8TC12-3	Retinol dehydrogenase 11
REEP4	Q9H6H4;Q9H6H4-2	Q9H6H4;Q9H6H4-2	Receptor expression-enhancing protein 4
REEP5	Q00765;Q00765-2	Q00765	Receptor expression-enhancing protein 5
REEP6	Q96HR9;Q96HR9-2	Q96HR9;Q96HR9-2	Receptor expression-enhancing protein 6
RNF13	O43567;O43567-2	O43567	E3 ubiquitin-protein ligase RNF13
RNF139	Q8WU17	Q8WU17	E3 ubiquitin-protein ligase RNF139
RNF14	Q9UBS8;Q9UBS8-2	Q9UBS8;Q9UBS8-2	E3 ubiquitin-protein ligase RNF14
RNF185	Q96GF1	Q96GF1	E3 ubiquitin-protein ligase RNF185
RNF5	Q99942	Q99942	E3 ubiquitin-protein ligase RNF5
RTN1	Q16799;Q16799-2;Q16799-3	Q16799;Q16799-2	Reticulon-1
RTN3	O95197;O95197-7;O95197-2;O95197-4	O95197;O95197-7;O95197-2;O95197-4	Reticulon-3
SDCCAG8	Q86SQ7;Q86SQ7-3;Q86SQ7-4;Q86SQ7-2	Q86SQ7;Q86SQ7-3;Q86SQ7-4	Serologically defined colon cancer antigen 8
SDF2	Q99470	Q99470	Stromal cell-derived factor 2
SDF2L1	Q9HCN8	Q9HCN8	Stromal cell-derived factor 2-like protein 1
SEC11A	P67812;P67812-4;P67812-3;P67812-2;P0C7V7	P67812;P67812-4;P67812-3;P67812-2	Signal peptidase complex catalytic subunit SEC11A
SEC11C	Q9BY50	Q9BY50	Signal peptidase complex catalytic subunit SEC11C
SEC14L2	O76054;O76054-5;O76054-4;Q9UDX4	O76054;O76054-5;O76054-4	SEC14-like protein 2
SEC61A2	Q9H9S3;Q9H9S3-3;Q9H9S3-2	Q9H9S3;Q9H9S3-3;Q9H9S3-2	Protein transport protein Sec61 subunit alpha isoform 2
SEC61G	P60059	P60059	Protein transport protein Sec61 subunit gamma
SELK	Q9Y6D0	Q9Y6D0	Selenoprotein K
SELT	P62341	P62341	Selenoprotein T
SEPN1	Q9NZV5;Q9NZV5-2	Q9NZV5;Q9NZV5-2	Selenoprotein N
SERPINA1	P01009;P01009-3;P01009-2	P01009;P01009-3;P01009-2	Alpha-1-antitrypsin;Short peptide from AAT
SERPINB1	P30740;P30740-2;O75830	P30740;P30740-2	Leukocyte elastase inhibitor
SERPINE2	P07093-3;P07093-2;P07093	P07093-3;P07093-2;P07093	Glia-derived nexin
SH2B3	Q9UQQ2	Q9UQQ2	SH2B adapter protein 3
SH3BP4	Q9P0V3;Q9P0V3-2	Q9P0V3	SH3 domain-binding protein 4
SLC22A18	Q96BI1	Q96BI1	Solute carrier family 22 member 18
SLC27A2	O14975;O14975-2	O14975;O14975-2	Very long-chain acyl-CoA synthetase
SLC27A4	Q6P1M0;Q6P1M0-2	Q6P1M0	Long-chain fatty acid transport protein 4
SLC2A1	P11166	P11166	Solute carrier family 2, facilitated glucose transporter member 1
SLC2A4	P14672;P14672-2	P14672;P14672-2	Solute carrier family 2, facilitated glucose transporter member 4
SLC30A1	Q9Y6M5	Q9Y6M5	Zinc transporter 1
SLC30A5	Q8TAD4;Q8TAD4-3;Q8TAD4-4;Q8TAD4-2	Q8TAD4	Zinc transporter 5
SLC30A6	Q6NXT4;Q6NXT4-4;Q6NXT4-2;Q6NXT4-3	Q6NXT4;Q6NXT4-4;Q6NXT4-2;Q6NXT4-3	Zinc transporter 6
SLC30A7	Q8NEW0	Q8NEW0	Zinc transporter 7
SLC30A9	Q6PML9	Q6PML9	Zinc transporter 9
SLC35A1	P78382-2;P78382	P78382-2;P78382	CMP-sialic acid transporter
SLC35A2	P78381;P78381-2;P78381-3;P78381-5;P78381-4	P78381;P78381-2;P78381-3;P78381-5;P78381-4	UDP-galactose translocator
SLC35A3	Q9Y2D2;Q9Y2D2-3;Q9Y2D2-2	Q9Y2D2;Q9Y2D2-3;Q9Y2D2-2	UDP-N-acetylglucosamine transporter
SLC35B1	P78383-2;P78383	P78383-2;P78383	Solute carrier family 35 member B1
SLC35B2	Q8TB61;Q8TB61-3;Q8TB61-2;Q8TB61-5;Q8TB61-4	Q8TB61;Q8TB61-3;Q8TB61-2;Q8TB61-5;Q8TB61-4	Adenosine 3-phospho 5-phosphosulfate transporter 1
SLC35B3	Q9H1N7	Q9H1N7	Adenosine 3-phospho 5-phosphosulfate transporter 2
SLC35B4	Q969S0-2;Q969S0-3;Q969S0	Q969S0-2;Q969S0-3;Q969S0	UDP-xylose and UDP-N-acetylglucosamine transporter
SLC37A4	O43826;O43826-2	O43826;O43826-2	Glucose-6-phosphate translocase
SLC38A10	Q9HBR0;Q9HBR0-2;Q9HBR0-3	Q9HBR0;Q9HBR0-2;Q9HBR0-3	Putative sodium-coupled neutral amino acid transporter 10
SLC6A17	Q9H1V8	Q9H1V8	Sodium-dependent neutral amino acid transporter SLC6A17
SLC7A5	Q01650;Q9UM01	Q01650	Large neutral amino acids transporter small subunit 1
SLC9A1	P19634	P19634	Sodium/hydrogen exchanger 1
SLC9A6	Q92581-2;Q92581-3;Q92581	Q92581-2;Q92581-3;Q92581	Sodium/hydrogen exchanger 6
SLC9A7	Q96T83	Q96T83	Sodium/hydrogen exchanger 7
SNX17	Q15036;Q15036-2	Q15036;Q15036-2	Sorting nexin-17
SNX21	Q969T3;Q969T3-3;Q969T3-2	Q969T3	Sorting nexin-21
SNX33	Q8WV41	Q8WV41	Sorting nexin-33
SNX7	Q9UNH6-3;Q9UNH6;Q9UNH6-2	Q9UNH6-3;Q9UNH6;Q9UNH6-2	Sorting nexin-7
SNX8	Q9Y5X2	Q9Y5X2	Sorting nexin-8
SPCS1	Q9Y6A9	Q9Y6A9	Signal peptidase complex subunit 1
SPCS3	P61009	P61009	Signal peptidase complex subunit 3
SPPL3	Q8TCT6-3;Q8TCT6	Q8TCT6-3;Q8TCT6	Signal peptide peptidase-like 3
SPTLC1	O15269;O15269-2	O15269	Serine palmitoyltransferase 1
SPTLC2	O15270	O15270	Serine palmitoyltransferase 2
SSR2	P43308	P43308	Translocon-associated protein subunit beta
SSR3	Q9UNL2;Q9UNL2-2	Q9UNL2;Q9UNL2-2	Translocon-associated protein subunit gamma
SSR4	P51571	P51571	Translocon-associated protein subunit delta
ST3GAL1	Q11201	Q11201	CMP-N-acetylneuraminate-beta-galactosamide-alpha-2,3-sialyltransferase 1
ST3GAL2	Q16842	Q16842	CMP-N-acetylneuraminate-beta-galactosamide-alpha-2,3-sialyltransferase 2
ST3GAL4	Q11206;Q11206-7;Q11206-3;Q11206-6;Q11206-5;Q11206-2;Q11206-4	Q11206;Q11206-7;Q11206-3;Q11206-6;Q11206-5;Q11206-2;Q11206-4	CMP-N-acetylneuraminate-beta-galactosamide-alpha-2,3-sialyltransferase 4
STEAP2	Q8NFT2;Q8NFT2-3;Q8NFT2-2	Q8NFT2;Q8NFT2-3;Q8NFT2-2	Metalloreductase STEAP2
STEAP3	Q658P3;Q658P3-3;Q658P3-4;Q658P3-2	Q658P3;Q658P3-3;Q658P3-4;Q658P3-2	Metalloreductase STEAP3
STK16	O75716	O75716	Serine/threonine-protein kinase 16
STK38	Q15208	Q15208	Serine/threonine-protein kinase 38
STK38L	Q9Y2H1;Q9Y2H1-2	Q9Y2H1;Q9Y2H1-2	Serine/threonine-protein kinase 38-like
STX10	O60499;O60499-2	O60499;O60499-2	Syntaxin-10
STX12	Q86Y82	Q86Y82	Syntaxin-12
STX16	O14662-2;O14662;O14662-5;O14662-6	O14662-2;O14662;O14662-5;O14662-6	Syntaxin-16
STX4	Q12846;Q12846-2	Q12846;Q12846-2	Syntaxin-4
STX5	Q13190;Q13190-2;Q13190-4;Q13190-3	Q13190;Q13190-2;Q13190-4;Q13190-3	Syntaxin-5
STX6	O43752;O43752-2	O43752	Syntaxin-6
STX8	Q9UNK0	Q9UNK0	Syntaxin-8
SYNGR3	O43761	O43761	Synaptogyrin-3
SYNJ2	O15056;O15056-3;O15056-2	O15056;O15056-3;O15056-2	Synaptojanin-2
SYT2	Q8N9I0;P21579	Q8N9I0	Synaptotagmin-2
SYTL2	Q9HCH5;Q9HCH5-14;Q9HCH5-6;Q9HCH5-13;Q9HCH5-7;Q9HCH5-4;Q9HCH5-9;Q9HCH5-2;Q9HCH5-15;Q9HCH5-12;Q9HCH5-11;Q9HCH5-8	Q9HCH5;Q9HCH5-14;Q9HCH5-6;Q9HCH5-13;Q9HCH5-7;Q9HCH5-4;Q9HCH5-9;Q9HCH5-2;Q9HCH5-15;Q9HCH5-12;Q9HCH5-11;Q9HCH5-8	Synaptotagmin-like protein 2
TAPBP	O15533;O15533-2;O15533-3;O15533-4	O15533;O15533-2;O15533-3;O15533-4	Tapasin
TAPBPL	Q9BX59;Q9BX59-5;Q9BX59-4;Q9BX59-6;Q9BX59-3;Q9BX59-2;Q9BX59-7	Q9BX59;Q9BX59-5;Q9BX59-4;Q9BX59-6;Q9BX59-3;Q9BX59-2;Q9BX59-7	Tapasin-related protein
TBC1D17	Q9HA65;Q9HA65-3;Q9HA65-2	Q9HA65;Q9HA65-3;Q9HA65-2	TBC1 domain family member 17
TBC1D20	Q96BZ9;Q96BZ9-3	Q96BZ9;Q96BZ9-3	TBC1 domain family member 20
TBC1D7	Q9P0N9;Q9P0N9-3;Q9P0N9-4;Q9P0N9-2	Q9P0N9;Q9P0N9-3;Q9P0N9-4;Q9P0N9-2	TBC1 domain family member 7
TGFB1	P01137	P01137	Transforming growth factor beta-1;Latency-associated peptide
TGFB2	P61812;P61812-2	P61812;P61812-2	Transforming growth factor beta-2;Latency-associated peptide
TGFBR1	P36897;P36897-2;P36897-3;Q8NER5;Q8NER5-3;Q8NER5-4	P36897;P36897-2;P36897-3	TGF-beta receptor type-1
TGFBRAP1	Q8WUH2	Q8WUH2	Transforming growth factor-beta receptor-associated protein 1
TOR2A	Q5JU69;Q8N2E6;Q5JU69-2	Q5JU69;Q8N2E6;Q5JU69-2	Torsin-2A;Prosalusin;Salusin-alpha;Salusin-beta
TOR3A	Q9H497;Q9H497-2;Q9H497-3	Q9H497;Q9H497-2;Q9H497-3	Torsin-3A
TPST1	O60507	O60507	Protein-tyrosine sulfotransferase 1
TPST2	O60704	O60704	Protein-tyrosine sulfotransferase 2
TRAPPC13	A5PLN9-2;A5PLN9-4;A5PLN9;A5PLN9-5;A5PLN9-7	A5PLN9-2;A5PLN9-4;A5PLN9;A5PLN9-5;A5PLN9-7	Trafficking protein particle complex subunit 13
TRAPPC2L	Q9UL33;Q9UL33-2	Q9UL33;Q9UL33-2	Trafficking protein particle complex subunit 2-like protein
TRAPPC4	Q9Y296;Q9Y296-2	Q9Y296;Q9Y296-2	Trafficking protein particle complex subunit 4
TRIM13	O60858;O60858-3	O60858;O60858-3	E3 ubiquitin-protein ligase TRIM13
TRIM36	Q9NQ86;Q9NQ86-4	Q9NQ86;Q9NQ86-4	E3 ubiquitin-protein ligase TRIM36
TRIM37	O94972;O94972-2;O94972-3	O94972;O94972-2;O94972-3	E3 ubiquitin-protein ligase TRIM37
TRIM38	O00635	O00635	E3 ubiquitin-protein ligase TRIM38
TRIM6	Q9C030;Q9C030-2;Q9C030-3	Q9C030;Q9C030-2;Q9C030-3	Tripartite motif-containing protein 6
TRIM62	Q9BVG3;Q9BVG3-2	Q9BVG3;Q9BVG3-2	E3 ubiquitin-protein ligase TRIM62
TRIM68	Q6AZZ1;Q6AZZ1-2	Q6AZZ1	E3 ubiquitin-protein ligase TRIM68
UBE2B	P63146	P63146	Ubiquitin-conjugating enzyme E2 B
UBE2G2	P60604;P60604-2	P60604;P60604-2	Ubiquitin-conjugating enzyme E2 G2
UBE2J2	Q8N2K1-3;Q8N2K1;Q8N2K1-2	Q8N2K1-3;Q8N2K1;Q8N2K1-2	Ubiquitin-conjugating enzyme E2 J2
UBE2L6	O14933;O14933-2	O14933;O14933-2	Ubiquitin/ISG15-conjugating enzyme E2 L6
UBXN4	Q92575	Q92575	UBX domain-containing protein 4
UBXN8	O00124;O00124-3;O00124-2	O00124;O00124-3;O00124-2	UBX domain-containing protein 8
UGCG	Q16739	Q16739	Ceramide glucosyltransferase
UGGT2	Q9NYU1;Q9NYU1-2	Q9NYU1	UDP-glucose:glycoprotein glucosyltransferase 2
USP20	Q9Y2K6	Q9Y2K6	Ubiquitin carboxyl-terminal hydrolase 20
USP33	Q8TEY7;Q8TEY7-3;Q8TEY7-2	Q8TEY7;Q8TEY7-3;Q8TEY7-2	Ubiquitin carboxyl-terminal hydrolase 33
VIMP	Q9BQE4	Q9BQE4	Selenoprotein S
VPS13B	Q7Z7G8;Q7Z7G8-2;Q7Z7G8-6;Q7Z7G8-3;Q7Z7G8-4;Q7Z7G8-5	Q7Z7G8;Q7Z7G8-2;Q7Z7G8-6	Vacuolar protein sorting-associated protein 13B
VPS26B	Q4G0F5	Q4G0F5	Vacuolar protein sorting-associated protein 26B
VPS37C	A5D8V6	A5D8V6	Vacuolar protein sorting-associated protein 37C
VPS52	Q8N1B4;Q8N1B4-2	Q8N1B4;Q8N1B4-2	Vacuolar protein sorting-associated protein 52 homolog
VPS54	Q9P1Q0;Q9P1Q0-4;Q9P1Q0-2;Q9P1Q0-3;Q9P1Q0-5	Q9P1Q0;Q9P1Q0-4;Q9P1Q0-2;Q9P1Q0-3	Vacuolar protein sorting-associated protein 54
VPS8	Q8N3P4-3;Q8N3P4-2;Q8N3P4	Q8N3P4-3;Q8N3P4-2;Q8N3P4	Vacuolar protein sorting-associated protein 8 homolog
WDFY1	Q8IWB7	Q8IWB7	WD repeat and FYVE domain-containing protein 1
WDR34	Q96EX3	Q96EX3	WD repeat-containing protein 34
WDR35	Q9P2L0;Q9P2L0-2	Q9P2L0;Q9P2L0-2	WD repeat-containing protein 35
WDR37	Q9Y2I8;Q9Y2I8-3;Q9Y2I8-2	Q9Y2I8;Q9Y2I8-3;Q9Y2I8-2	WD repeat-containing protein 37
WDR83OS	Q9Y284	Q9Y284	Protein Asterix
YIPF1	Q9Y548	Q9Y548	Protein YIPF1
YIPF2	Q9BWQ6	Q9BWQ6	Protein YIPF2
YIPF3	Q9GZM5	Q9GZM5	Protein YIPF3;Protein YIPF3, 36 kDa form III
YIPF5	Q969M3;Q969M3-3;Q969M3-2	Q969M3;Q969M3-3;Q969M3-2	Protein YIPF5
YIPF6	Q96EC8;Q96EC8-2	Q96EC8;Q96EC8-2	Protein YIPF6
ZCCHC11	Q5TAX3;Q5TAX3-2	Q5TAX3	Terminal uridylyltransferase 4
ZCCHC6	Q5VYS8;Q5VYS8-4;Q5VYS8-6;Q5VYS8-2;Q5VYS8-3;Q5VYS8-5	Q5VYS8;Q5VYS8-4;Q5VYS8-6	Terminal uridylyltransferase 7
ZDHHC12	Q96GR4;Q96GR4-2;Q96GR4-3	Q96GR4;Q96GR4-2;Q96GR4-3	Probable palmitoyltransferase ZDHHC12
ZDHHC13	Q8IUH4;Q8IUH4-3;Q8IUH4-2	Q8IUH4;Q8IUH4-3;Q8IUH4-2	Palmitoyltransferase ZDHHC13
ZDHHC17	Q8IUH5;Q8IUH5-3	Q8IUH5;Q8IUH5-3	Palmitoyltransferase ZDHHC17
ZDHHC20	Q5W0Z9;Q5W0Z9-3;Q5W0Z9-4	Q5W0Z9;Q5W0Z9-3;Q5W0Z9-4	Probable palmitoyltransferase ZDHHC20
ZDHHC3	Q9NYG2;Q9NYG2-2	Q9NYG2;Q9NYG2-2	Palmitoyltransferase ZDHHC3
ZDHHC4	Q9NPG8	Q9NPG8	Probable palmitoyltransferase ZDHHC4
ZDHHC6	Q9H6R6;Q9H6R6-2	Q9H6R6;Q9H6R6-2	Palmitoyltransferase ZDHHC6
ZDHHC7	Q9NXF8;Q9NXF8-2	Q9NXF8;Q9NXF8-2	Palmitoyltransferase ZDHHC7
ZFYVE21	Q9BQ24;Q9BQ24-2	Q9BQ24;Q9BQ24-2	Zinc finger FYVE domain-containing protein 21
ZFYVE27	Q5T4F4;Q5T4F4-8;Q5T4F4-2;Q5T4F4-3;Q5T4F4-6;Q5T4F4-5;Q5T4F4-4;Q5T4F4-7	Q5T4F4;Q5T4F4-8;Q5T4F4-2;Q5T4F4-3;Q5T4F4-6;Q5T4F4-5	Protrudin
