# Supplementary material for: Stress granule phase separation in stress-responsive cytosolic extract-in-oil droplets
Source: Nat Commun. 2026 Jun 5;17:5011. doi: 10.1038/s41467-026-73936-x (PMC13241516; doi:10.1038/s41467-026-73936-x)
Supplement: Supplementary file 12 — Source Data [file 41467_2026_73936_MOESM12_ESM.xlsx]

## Sheet: Fig 1b
Fig. 1. Production of translation-competent CEODs.
Panel (b). Translation level of a firefly luciferase (FLuc) reporter transcript in U2OS CEs (top panel) and Huh7 CEs (bottom panel), measured at 30°C and 37°C (n=3 independent biological replicates). Values represent luciferase bioluminescence activity (mean ± SD), expressed as relative light units (RLU). CEs incubated without reporter transcript (no IVT) or treated with cycloheximide (CHX) serve…
	MEASUREMENTS									STATISTICAL ANALYSES
	Rluc Activity, RLU (relative light units)
			37 °C			30 °C				U2OS 37 °C vs. 30 °C		Mean diff.	95,00% CI of diff.	Significant?	Summary	Adjusted P Value	TEST	Multiple comparision
			Rep 1	Rep 2	Rep 3	Rep 1	Rep 2	Rep 3			mock	-8013439	-15090313 to -936564	Yes	*	0.0255	2-way ANOVA	Sidak's multiple comparisons test
	U2OS	mock	764386	1659529	343495	3952565	17724765	5130396			CHX	-87.67	-7076962 to 7076787	No	ns	>0,9999	2-way ANOVA	Sidak's multiple comparisons test
		CHX	547	602	771	693	744	746			no IVT	54	-7076821 to 7076929	No	ns	>0,9999	2-way ANOVA	Sidak's multiple comparisons test
		no IVT	825	518	804	703	537	745
			37 °C			30 °C				Huh7 37 °C vs. 30 °C		Mean diff.	95,00% CI of diff.	Significant?	Summary	Adjusted P Value	TEST	Multiple comparision
			Rep 1	Rep 2	Rep 3	Rep 1	Rep 2	Rep 3			mock	-837118	-1347688 to -326548	Yes	**	0.002	2-way ANOVA	Sidak's multiple comparisons test
	Huh7	mock	231922	167591	55491	1598192	545526	822640			CHX	362.7	-510207 to 510933	No	ns	>0,9999	2-way ANOVA	Sidak's multiple comparisons test
		CHX	637	534	2109	769	732	691			no IVT	482.3	-510088 to 511052	No	ns	>0,9999	2-way ANOVA	Sidak's multiple comparisons test
		no IVT	1129	1283	1129	773	571	750

## Sheet: Fig 1c
Fig. 1. Production of translation-competent CEODs.
Panel (c). Impact of encapsulation on translation levels (n=3 independent biological replicates). Translation level (mean ± SD), of a Renilla luciferase (RLuc) reporter transcript in U2OS and Huh7 CEs and CEODs. The autoluminescence of surfactants reagents (oil and stabilizing agents) was measured as background control. Statistical significance (2-way ANOVA, Sidak's multiple comparisons test) com…
	MEASUREMENTS									STATISTICAL ANALYSES
	Rluc Activity, RLU (relative light units)
			CE			CEODs
			Rep 1	Rep 2	Rep 3	Rep 1	Rep 2	Rep 3		U2OS CEs vs. CEODs		Mean diff.	95,00% CI of diff.	Significant?	Summary	Adjusted P Value	TEST	Multiple comparision
	U2OS	mock	1018945	343005	841607	930373	657434	841607			mock	-75286	-380507 to 229936	No	ns	0.9371	2-way ANOVA	Sidak's multiple comparisons test
		no IVT	989	550	646	453	662	646			no IVT	141.3	-305080 to 305363	No	ns	>0,9999	2-way ANOVA	Sidak's multiple comparisons test
		Oil	0	0	0	501	587	591			Oil	-559.7	-305781 to 304662	No	ns	>0,9999	2-way ANOVA	Sidak's multiple comparisons test
		Oil+dest.	0	0	0	746	568	625			Oil+Destab	-646.3	-305868 to 304575	No	ns	>0,9999	2-way ANOVA	Sidak's multiple comparisons test
			CE			CEODs
			Rep 1	Rep 2	Rep 3	Rep 1	Rep 2	Rep 3		Huh7 CEs vs. CEODs		Mean diff.	95,00% CI of diff.	Significant?	Summary	Adjusted P Value	TEST	Multiple comparision
	Huh7	mock	5675404	5100384	5765770	4057525	2273800	2483469			mock	2575588	1734128 to 3417048	Yes	****	<0,0001	2-way ANOVA	Sidak's multiple comparisons test
		no IVT	3394	4010	4320	4943	4200	4591			no IVT	-670	-842130 to 840790	No	ns	>0,9999	2-way ANOVA	Sidak's multiple comparisons test
		Oil	0	0	0	3742	8820	11566			Oil	-8043	-849502 to 833417	No	ns	>0,9999	2-way ANOVA	Sidak's multiple comparisons test
		Oil+dest.	0	0	0	6657	10379	12541			Oil+Destab	-9859	-851319 to 831601	No	ns	>0,9999	2-way ANOVA	Sidak's multiple comparisons test

## Sheet: Fig 1d
Fig. 1. Production of translation-competent CEODs.
Panel (d). Protein stability in CEODs. U2OS YFP-G3BP1 CEODs were incubated at 37°C for the indicated time period. Shown is the YFP-G3BP1 median fluorescence intensity (arb.u., arbitrary units). The number of analysed CEODs (n) from 2 independent biological repeats and statistical significance (Kruskal-Wallis test, Dunn’s multiple comparison test) compared to time 0 h are indicated.
	MEASUREMENTS							STATISTICAL ANALYSES
	YFP-G3BP1 fluorescence intensity (arb.u., x106)
	0h	2h	4h	8h	24h	Background			0h	2h	4h	8h	24h	Background
	1898815	1418549	1331563	1317811	379044	206406		number of CEODs (n)	160	212	234	269	171	118
	2091403	1634614	1278567	1143147	332072	162520
	2672513	1165488	1109359	1551186	381835	176642
	1847724	1207401	1278885	1336931	542581	194238			Mean diff.	Significant?	Summary	Adjusted P Value	TEST	Multiple comparision
	1933019	1163613	1356980	1302123	447593	159067		0h vs. 2h	426376	Yes	****	<0,0001	Kruskal-Wallis	Dunn's multiple comparisons test
	2673281	1077767	1479455	1819677	510456	149712		0h vs. 4h	184160	Yes	**	0.0012	Kruskal-Wallis	Dunn's multiple comparisons test
	1885468	1402174	1524733	1560045	381813	194066		0h vs. 8h	616339	Yes	****	<0,0001	Kruskal-Wallis	Dunn's multiple comparisons test
	1823490	1362478	1132686	1244559	689149	217647		0h vs. 24h	1629124	Yes	****	<0,0001	Kruskal-Wallis	Dunn's multiple comparisons test
	2226182	1942759	1424467	1993906	255506	423051		0h vs. Backgr.	2039651	Yes	****	<0,0001	Kruskal-Wallis	Dunn's multiple comparisons test
	2468735	1419324	1159439	1489576	520472	354424
	2389611	1553195	1204319	1681350	435981	138733
	1626022	1378687	1732244	1316087	547419	156189
	1751304	1376445	1606992	877150	598722	240986
	1895975	1672802	1317999	1633522	683790	161073
	2188526	1323520	1707981	1312549	298279	345704
	1816722	1155156	1345896	1880046	741570	250817
	2078435	1684741	1618487	1011051	492210	208171
	1874686	2022482	1627173	960694	581987	180106
	1664272	1663321	1673220	1030595	769780	155340
	2377204	1490980	1544593	1449793	476273	249488
	1740326	1979330	1417419	1181924	511977	138943
	1605021	1510324	1297091	1638480	363880	142210
	1785466	2081044	1737041	1001542	590701	142636
	1435328	1542224	1118812	2157907	554044	194354
	2149057	1301371	2194846	1364857	668796	151907
	2111908	1589380	1646505	984784	580956	156939
	2458339	2762262	1571179	1611202	621550	145930
	1431597	947013	1156562	1582584	1011360	217523
	1412198	1795501	2444147	1284761	487220	169607
	1898026	1987195	2403704	646141	448231	139232
	1824282	1227827	1261841	958314	346881	133991
	2961861	1483770	2284230	762469	247868	135264
	2761336	2181757	1478340	1106370	438650	131137
	3407035	2578597	2247242	789816	254803	130495
	2741998	2458194	2543950	997761	236963	130342
	3038417	2368671	1515266	1338411	440158	130329
	2464870	1536571	1371827	1293272	380088	132041
	2941337	2491428	1489576	1956340	666883	136156
	2451535	2531968	2340387	1040015	731269	141710
	3273319	1159663	1945734	1537592	447510	128834
	2078124	1192976	1989338	868571	361867	133979
	2257778	1073437	2741113	1554628	301420	138216
	2517901	1115359	1629744	884378	231735	137778
	2310042	1694593	2184733	1392952	215023	134357
	2892528	1212354	1271517	933236	219584	131332
	2427273	1084487	2870783	1549728	213104	126793
	2512166	2303400	2162543	1326634	202796	125874
	2351818	2496155	2699969	1429505	721832	133215
	2559342	1626501	1693077	1638987	537226	143564
	2405395	1993918	1603708	1251660	362205	144791
	1894739	2464294	1906548	1614189	539209	132988
	1560942	2545383	1310357	1068210	478523	139543
	1739106	1474495	1998237	812119	409341	151245
	2206060	1157113	1608976	1516242	458047	146058
	1432998	1450804	2657348	1167140	526244	141453
	2381984	3381744	2864718	1409291	175471	141858
	2364497	2759852	2666578	2173239	467005	134872
	1637627	3065247	1601155	1160530	514930	131113
	2351065	1912044	1641287	1143776	214835	126311
	3038619	1168602	2597636	989571	372975	143090
	2337628	2528003	2830326	1726487	225445	127073
	2305143	2359741	1843668	1337751	443014	171855
	2250181	952373	1400500	1807175	234367	145109
	3278063	1352116	2084706	871352	191117	155308
	1855603	2127159	2280035	1859508	254518	141443
	2745095	1773854	1953878	1181917	308588	140363
	2853807	1998078	1086155	1535859	210349	172781
	2455030	1466074	1888703	1041398	636428	148103
	1464385	2229967	2110743	1889524	876247	139633
	1543709	1564160	852600	1405342	712636	137073
	1042800	965180	1744316	1678520	713580	155771
	2093057	1155027	1770867	1776953	1094284	145689
	2139073	1075292	1485471	1182042	1141722	143791
	2012168	1439025	2402399	1438949	1221026	147512
	3502434	1984753	1459893	1944847	538048	146176
	1765331	1347943	1874210	1484235	1145480	144205
	1276988	1194369	2018012	1841668	1004769	145777
	987589	1670311	1768103	1745709	970695	142925
	1235168	1577078	2349957	2032462	656588	144289
	1023129	2043215	1867265	2103720	603532	183474
	2231439	1152631	1273326	1815074	992385	164036
	2404518	1035313	1560641	2171271	765288	152125
	2024047	1834300	2048622	2116356	653941	152831
	2132308	1915208	2007448	1924564	606774	205595
	1960659	2502021	1294327	2167667	666548	189279
	1374443	1033137	1415545	2035837	519407	157770
	867513	1479611	1267644	2180752	551967	161590
	1030677	1993401	1647756	965872	567149	157478
	1733925	1008378	2088506	2038973	489526	158455
	1371696	1941706	1413033	2073115	311737	152062
	1197059	1207895	1898726	1733263	524507	146511
	1210784	1390013	1223879	1546035	385732	144702
	988628	2202838	1614530	420684	525131	143092
	1517804	1119734	1410707	431247	505668	141839
	2109711	1176812	1745091	830953	378182	141432
	1900817	1198313	1421479	716324	566549	143543
	2177188	2004306	1416400	1550722	276411	142915
	1857549	1236290	1016274	827970	236923	139236
	1225832	1236805	1558303	1733613	258246	137632
	1222081	1012303	1832936	1180866	269846	134669
	2214931	1059878	1144998	1794693	368028	157590
	2120831	2775171	1639116	1398272	206362	161383
	2462251	2566623	1073911	1645069	563017	147588
	2400792	2687473	1263076	1697421	308267	145014
	2253447	3086741	1553907	1949190	428255	142253
	2854125	3778466	1483885	1481095	328611	144055
	2250805	2283561	1290722	1499258	363444	144816
	2602849	3254880	1391300	1958695	871337	142522
	1997827	2357126	1185720	3443368	583331	176199
	2117443	1245679	1401782	1837042	378017	187984
	2421283	1576307	1252932	3608018	489864	140620
	2398646	1598070	1207644	1941693	249544	151265
	2350169	1079543	3034600	1829165	712728	153791
	2315800	1379538	3281716	1350566	523794	154991
	2670544	1041621	3185318	1654984	893880	152373
	2470179	1082885	3330263	2100657	203003	153379
	2117546	1824835	3402866	1669296	272899	149466
	2137912	942663	3381839	2047196	395378	144006
	2135365	973068	3026141	1679669	371533
	2351753	1170823	3315446	1409155	399175
	2778769	1331722	3486323	1808291	420300
	1910830	1347559	3146014	2149765	376929
	2109815	1682150	3215124	1239445	348089
	2157027	1860644	3786363	1925481	425624
	2056682	1617082	2974121	1960434	484226
	2447921	1663954	2479920	1431374	440598
	2663534	1227143	2234261	1896021	389316
	2215017	925866	3061275	1388518	397572
	2029061	1191582	3318463	1197977	313635
	2264468	2569094	2685404	1545725	378887
	2071904	1401560	1745711	1691097	470108
	2062447	1312108	2901011	1853310	348341
	2014082	1255300	2401584	1257712	367226
	2162444	1241492	2200600	1083086	518742
	2042862	980025	2307116	666355	597337
	2314667	2035610	1845987	1545856	256346
	2112062	862513	2830999	1192385	519757
	3077832	1487462	2784174	910652	345959
	3446403	1019246	2272042	1195067	430870
	3237730	1160169	2430900	1611729	306268
	2165506	1010780	2710166	952666	415078
	3162520	654087	2356476	1323838	245454
	3130587	1928245	2167313	989841	596068
	2843802	2072396	2622085	1187230	424134
	2813976	988620	2140915	1430089	549307
	3498116	824232	2317548	1574287	486292
	3114639	1892207	1786806	750160	576170
	2535810	2420867	2874286	1207284	904351
	2393412	1182282	1977649	1624379	1219255
	2230607	2682992	1834330	1097052	1045796
	3042048	869311	1936459	1343065	1422035
	2883883	2012071	1928890	1294702	1186747
	2178285	776492	1981745	1686453	1200548
	2365336	1459711	2095060	1167600	683804
	2449109	2333071	2030727	1110172	1048814
	1941686	770833	1840976	1211556	1710703
	1981648	1701245	2585885	1527741	1287066
	2694399	1103450	2360792	1595391	975764
	3092041	1637937	2741838	1911732	1225794
	2778637	794476	2896987	1826094	1071471
		1585055	1944238	1860074	1156818
		1335633	2223846	1263701	911635
		2281820	2315288	1180149	672796
		1586549	1637788	1610436	715009
		1519110	2221457	2118684	1014474
		790494	2720955	1907257	2101487
		1411028	1874730	2144231	664769
		1092673	2094493	1709997	1079632
		931460	1977507	2271336	1702044
		1538857	2585227	1098728	732387
		838981	1474207	2768116	498787
		1729571	2606740	1336993
		1163569	2264037	1116513
		891442	2577858	1495789
		1072348	1693690	1185232
		885296	2389755	773872
		922144	2118146	1666843
		1092082	1739653	884013
		990287	2688880	934455
		1045760	2767012	724736
		1052541	1966408	642491
		3346470	3173287	2266882
		2863142	2018576	2301582
		3389760	2527384	2376284
		2473768	1512081	2040389
		2903642	3147177	1798240
		3355077	2345918	1603654
		3040677	1849942	1051255
		3641490	1601865	2145940
		3590528	1583016	2010076
		2817672	1991703	1235758
		3189228	2140464	1191596
		2780476	2640593	1160968
		2756476	1908074	1174516
		2371802	2084044	1488055
		2938243	1625317	3066047
		3099314	2372657	1390692
		2691240	2108913	3032138
		2498965	2228863	1633507
		2137285	1529858	1871239
		3778987	2558567	1167932
		2869970	2468824	1671185
		3606252	1434095	1799748
		2869970	1590311	1531560
		3305303	1668713	1631192
		3077036	1606974	1294940
		3636771	1415179	1278105
		1392029	2637870	1344753
		1597785	1489312	1603988
		2340575	1541898	2476949
		2533848	1686196	2462047
		1776778	1842219	1497251
			1624136	1823766
			2232157	1552645
			1718079	2274716
			1581721	1547407
			2320394	2378803
			1678103	2754187
			1498964	1328871
			1616781	2556484
			2047465	1398205
			1722476	1264678
			1753611	2624082
			4189731	1941327
			2524388	2637095
			1389711	1699280
			1252828	1650983
			3654727	1284335
			2647090	1240638
			3092836	1861442
			3440797	1927031
			2177805	1842414
			2422850	1353373
			1653114	1464691
				1148456
				1540269
				1487881
				1229454
				1111767
				1481662
				1230067
				1478638
				1785351
				1331825
				1640533
				1063304
				1313033
				1175310
				1865848
				1838505
				2158302
				2357443
				1979381
				2356444
				2846960
				2773304
				3987473
				3062892
				2682973
				2204939
				1911563
				2314748
				1838594
				1907031
				1532890
				1844122
				833382
				897423
				2054502

## Sheet: Fig 1e
Fig. 1. Production of translation-competent CEODs.
Panel (e). Translation of an eGFP reporter transcript (eGFP IVT) in U2OS CEODs over 8 h at 37 °C. Shown is the quantification of eGFP signal intensity in CEODs.
	MEASUREMENTS								STATISTICAL ANALYSES
	eGFP fluorescence intensity (arb.u., x103)
	0h	2h	4h	6h	8h	no IVT 0h	no IVT 8h			0h	2h	4h	6h	8h	no IVT 0h	no IVT 8h
	159	12570	0	7058	10809	0	0		number of CEODs (n)	93	61	60	60	100	64	75
	0	14845	920	7195	13241	0	0
	1009	3837	2282	2658	17691	1060	0
	2224	2930	702	2677	11634	0	0			Mean rank diff.	Significant?	Summary	Adjusted P Value	TEST	Multiple comparision
	1548	1192	0	2146	12233	868	0		0h vs. 2h	-92.36	Yes	**	0.0025	Kruskal-Wallis	Dunn's multiple comparisons test
	1694	2769	774	0	10878	0	0		0h vs. 4h	-78.47	Yes	*	0.0243	Kruskal-Wallis	Dunn's multiple comparisons test
	1157	316	354	1425	8602	0	1870		0h vs. 6h	-169.2	Yes	****	<0,0001	Kruskal-Wallis	Dunn's multiple comparisons test
	1168	2630	0	1245	10937	0	2014		0h vs. 8h	-272.6	Yes	****	<0,0001	Kruskal-Wallis	Dunn's multiple comparisons test
	876	2517	0	2714	10922	0	1178		0h vs. no IVT 0h	13.59	No	ns	>0,9999	Kruskal-Wallis	Dunn's multiple comparisons test
	0	3075	0	4557	9946	0	0		0h vs. no IVT 8h	42.39	No	ns	>0,9999	Kruskal-Wallis	Dunn's multiple comparisons test
	0	2129	0	218	6722	0	0		2h vs. 4h	13.89	No	ns	>0,9999	Kruskal-Wallis	Dunn's multiple comparisons test
	0	2787	0	949	9926	0	0		2h vs. 6h	-76.83	No	ns	0.079	Kruskal-Wallis	Dunn's multiple comparisons test
	0	1755	0	0	10503	0	403		2h vs. 8h	-180.2	Yes	****	<0,0001	Kruskal-Wallis	Dunn's multiple comparisons test
	93	1474	2448	7566	12795	1930	1407		2h vs. no IVT 0h	106	Yes	**	0.001	Kruskal-Wallis	Dunn's multiple comparisons test
	0	2476	2131	5583	8858	1518	2748		2h vs. no IVT 8h	134.7	Yes	****	<0,0001	Kruskal-Wallis	Dunn's multiple comparisons test
	0	0	276	3706	10720	1343	0		4h vs. 6h	-90.72	Yes	*	0.0138	Kruskal-Wallis	Dunn's multiple comparisons test
	89	2086	11423	3019	10970	1160	0		4h vs. 8h	-194.1	Yes	****	<0,0001	Kruskal-Wallis	Dunn's multiple comparisons test
	0	2102	5253	2646	4078	275	0		4h vs. no IVT 0h	92.06	Yes	**	0.0093	Kruskal-Wallis	Dunn's multiple comparisons test
	0	1961	10216	3347	8606	0	0		4h vs. no IVT 8h	120.9	Yes	****	<0,0001	Kruskal-Wallis	Dunn's multiple comparisons test
	0	920	9670	695	8422	0	0		6h vs. 8h	-103.4	Yes	***	0.0003	Kruskal-Wallis	Dunn's multiple comparisons test
	0	4107	3114	0	11908	838	0		6h vs. no IVT 0h	182.8	Yes	****	<0,0001	Kruskal-Wallis	Dunn's multiple comparisons test
	0	2312	2230	3968	10524	585	0		6h vs. no IVT 8h	211.6	Yes	****	<0,0001	Kruskal-Wallis	Dunn's multiple comparisons test
	0	0	1002	44	9618	0	0		8h vs. no IVT 0h	286.2	Yes	****	<0,0001	Kruskal-Wallis	Dunn's multiple comparisons test
	0	6063	2241	12156	6565	0	0		8h vs. no IVT 8h	315	Yes	****	<0,0001	Kruskal-Wallis	Dunn's multiple comparisons test
	0	0	2891	8420	9187	0	0		no IVT 0h vs. no IVT 8h	28.79	No	ns	>0,9999	Kruskal-Wallis	Dunn's multiple comparisons test
	1258	8450	1787	5385	12778	0	0
	1190	7454	154	2083	6669	491	0
	2048	0	1267	4614	5746	884	0
	1388	0	0	4340	5255	0	0
	1321	0	2128	10430	5271	0	0
	1366	4313	0	1665	15911	0	0
	444	1077	9	7696	11075	0	0
	398	2564	0	15889	9474	274	0
	424	1752	112	3573	7423	0	0
	1003	0	644	3148	6656	0	0
	0	5169	11359	4040	10322	3034	0
	0	3414	5580	4685	8539	357	0
	0	5172	1354	3148	11352	2401	0
	0	2983	2640	13363	10149	0	0
	0	848	3325	10478	6189	0	0
	1970	2712	2307	7889	6739	508	0
	282	3142	6368	7598	9528	206	0
	695	627	6420	1209	12133	0	0
	7	3084	4811	0	11778	974	0
	230	0	4957	3159	12684	514	0
	486	3261	1757	2532	12215	4792	0
	0	636	1522	21004	11878	4331	0
	0	2937	0	25984	17356	0	0
	2370	1239	0	5900	8632	0	0
	3066	0	4842	10165	8347	870	0
	0	0	4918	6905	10725	740	0
	0	3636	0	5335	8250	1777	0
	0	2888	3573	632	8416	0	0
	0	2409	858	6733	11797	473	0
	0	875	0	1954	5361	451	0
	0	106	329	6643	1793	875	2231
	7409	216	2777	2672	4825	0	673
	0	1617	4914	710	6227	112	0
	0	0	3698	10162	9067	685	0
	399	0	280	3507	15566	1739	0
	619	0			10536	892	1326
	1084				11586	0	2172
	0				10165	0	3590
	0				10105	0	1354
	207				9990		786
	5404				11901		2330
	11592				7107		2083
	8160				6459		2405
	117				6571		1789
	622				5568		0
	1118				6310		673
	1496				1904		0
	45				5691		0
	1038				6795		105
	0				4322		0
	39				3879
	913				22942
	1555				13916
	1594				18048
	2065				8015
	1548				6783
	665				10833
	0				14101
	0				10504
	0				8615
	0				9757
	0				8469
	0				17095
	49				6715
	51				7454
	0				13707
	0				10941
	0				18957
					9844
					11323
					15012
					8707
					7789
					7012
					11720

## Sheet: Fig 2a
Fig. 2. PKR-mediated translation repression in CEs.
Panel (a). Relative translation level in U2OS and Huh7 CEs treated with increasing concentrations of dsRNA (n=4 independent biological replicates). Values represent percentages (mean ± SD) relative to untreated (mock) CEs. CEs treated with ssRNA and dsDNA were used as control. Statistical significance (1-way ANOVA, Dunnett's multiple comparisons test) compared to mock is indicated.
	MEASUREMENTS									STATISTICAL ANALYSES
	Panel a left									Panel a left
	Translation level (%, relative to mock)										Mean diff.	95,00% CI of diff.	Significant?	Summary	Adjusted P Value	TEST	Multiple comparision
			mock	25 nM dsRNA	100 nM dsRNA	250 nM dsRNA	250 nM ssRNA	250 nM dsDNA		mock vs. 25 nM dsRNA	18.68	7,657 to 29,69	Yes	*	0.0116	RM one-way Anova	Dunnett's multiple comparisons test
	U2OS CEs	#1	100	76.65	60.14	36.21	111.92	92.77		mock vs. 100 nM dsRNA	42.98	29,43 to 56,53	Yes	**	0.0019	RM one-way Anova	Dunnett's multiple comparisons test
		#2	100	79.34	54.02	38.69	106.77	101.63		mock vs. 250 nM dsRNA	61.36	56,37 to 66,35	Yes	****	<0,0001	RM one-way Anova	Dunnett's multiple comparisons test
		#3	100	81.77	50.67	38.33	118.97	99.99		mock vs. 250 nM ssRNA	-12.55	-24,42 to -0,6754	Yes	*	0.0431	RM one-way Anova	Dunnett's multiple comparisons test
		#4	100	87.54	63.24	41.33	112.53	109.46		mock vs. 250 nM dsDNA	-0.9625	-17,22 to 15,30	No	ns	0.9974	RM one-way Anova	Dunnett's multiple comparisons test
	Panel a right									Panel a right
	Translation level (%, relative to mock)										Mean diff.	95,00% CI of diff.	Significant?	Summary	Adjusted P Value	TEST	Multiple comparision
			mock	25 nM dsRNA	100 nM dsRNA	250 nM dsRNA	250 nM ssRNA	250 nM dsDNA		mock vs. 25 nM dsRNA	48.99	40,95 to 57,03	Yes	***	0.0003	RM one-way Anova	Dunnett's multiple comparisons test
	Huh7 CEs	#1	100	51.38	18	10.55	116.76	109.19		mock vs. 100 nM dsRNA	78.59	70,48 to 86,70	Yes	****	<0,0001	RM one-way Anova	Dunnett's multiple comparisons test
		#2	100	50.22	22.34	9.61	105.97	101.64		mock vs. 250 nM dsRNA	89.81	85,34 to 94,29	Yes	****	<0,0001	RM one-way Anova	Dunnett's multiple comparisons test
		#3	100	55.32	19.54	8.04	101.07	115.8		mock vs. 250 nM ssRNA	-7.227	-23,14 to 8,689	No	ns	0.3059	RM one-way Anova	Dunnett's multiple comparisons test
		#4	100	47.13	25.77	12.55	105.11	100.51		mock vs. 250 nM dsDNA	-6.785	-23,73 to 10,16	No	ns	0.3799	RM one-way Anova	Dunnett's multiple comparisons test

## Sheet: Fig 2b
Fig. 2. PKR-mediated translation repression in CEs.
Panel (b).ISR activation in U2OS CEs (n=3 independent biological replicates). Analysis of PKR and eIF2α basal and phosphorylated (p-) form expression levels in CEs treated with the indicated concentrations of dsRNA, ssRNA (ssR) and dsDNA (dsD). Representative Western blot. Uncropped scans.

## Sheet: Fig 2c
Fig. 2. PKR-mediated translation repression in CEs.
Panel (c). ISR activation in U2OS CEs (n=3 independent biological replicates). Analysis of PKR and eIF2α basal and phosphorylated (p-) form expression levels in CEs treated with the indicated concentrations of dsRNA, ssRNA (ssR) and dsDNA (dsD). Quantification of p-PKR and p-eIF2α protein levels (arb.u., arbitrary units). Basal and phosphorylated proteins were loaded on separate gels. Protein lev…
	MEASUREMENTS										STATISTICAL ANALYSES
	Relative levels (arb.u.)
				mock	250 nM dsRNA	100 nM dsRNA	50 nM dsRNA	250 nM ssRNA	250 nM dsDNA			Mean diff.	95,00% CI of diff.	Significant?	Summary	Adjusted P Value	TEST	Multiple comparision
	Rep 1	Raw values	eIF3B	10878824000	6968625000	8872689000	9008468000	6965816000	8943953000		mock vs. 250 nM dsRNA	-4.745	-6,356 to -3,134	Yes	****	<0,0001	Ordinary one-way ANOVA	Dunnett's multiple comparisons test
			p-PKR	1085153000	4057039000	1533172000	1517700000	1348760000	1381217000		mock vs. 100 nM dsRNA	-1.336	-2,947 to 0,2748	No	ns	0.1171	Ordinary one-way ANOVA	Dunnett's multiple comparisons test
			p-eIF2α	1963255000	3445327000	2996148000	2344703000	2201042000	2669749000		mock vs. 50 nM dsRNA	-1.485	-3,095 to 0,1259	No	ns	0.0742	Ordinary one-way ANOVA	Dunnett's multiple comparisons test
		Normalisation to eIF3B	eIF3B norm	1.56174	1.0004	1.27375	1.29324	1	1.28398		mock vs. 250 nM ssRNA	-0.4107	-2,021 to 1,200	No	ns	0.9114	Ordinary one-way ANOVA	Dunnett's multiple comparisons test
			p-PKR	6.94834e+08	4.0554e+09	1.20367e+09	1.17356e+09	1348760000	1.07573e+09		mock vs. 250 nM dsDNA	-0.3908	-2,002 to 1,220	No	ns	0.9256	Ordinary one-way ANOVA	Dunnett's multiple comparisons test
			p-eIF2α	1.25709e+09	3.44394e+09	2.35223e+09	1.81305e+09	2201042000	2.07928e+09
		Normalization to untreated (mock)	p-PKR	1	5.83651	1.73231	1.68899	1.94113	1.54819
			p-eIF2α	1	2.73961	1.87117	1.44226	1.7509	1.65404			Mean diff.	95,00% CI of diff.	Significant?	Summary	Adjusted P Value	TEST	Multiple comparision
											mock vs. 250 nM dsRNA	-1.108	-2,143 to -0,07221	Yes	*	0.035	Ordinary one-way ANOVA	Dunnett's multiple comparisons test
											mock vs. 100 nM dsRNA	-0.3122	-1,347 to 0,7231	No	ns	0.8469	Ordinary one-way ANOVA	Dunnett's multiple comparisons test
				mock	250 nM dsRNA	100 nM dsRNA	50 nM dsRNA	250 nM ssRNA	250 nM dsDNA		mock vs. 50 nM dsRNA	-0.3916	-1,427 to 0,6437	No	ns	0.7136	Ordinary one-way ANOVA	Dunnett's multiple comparisons test
	Rep 2	Raw values	eIF3B	34744686000	29665397000	32585358000	24066437000	23395227000	24183132000		mock vs. 250 nM ssRNA	-0.217	-1,252 to 0,8183	No	ns	0.9568	Ordinary one-way ANOVA	Dunnett's multiple comparisons test
			p-PKR	1203772000	6731395000	2445988000	1640972000	857358000	1071333000		mock vs. 250 nM dsDNA	-0.192	-1,227 to 0,8433	No	ns	0.9734	Ordinary one-way ANOVA	Dunnett's multiple comparisons test
			p-eIF2α	3389395000	5945254000	2705053000	2570603000	1712091000	1929766000
		Normalisation to eIF3B	eIF3B norm	1.48512	1.26801	1.39282	1.02869	1	1.03368
			p-PKR	8.10556e+08	5.30863e+09	1.75614e+09	1.59521e+09	857358000	1.03643e+09
			p-eIF2α	2.28224e+09	4.68865e+09	1.94214e+09	2.49891e+09	1712091000	1.86689e+09
		Normalization to untreated (mock)	p-PKR	1	6.54936	2.16659	1.96804	1.05774	1.27866
			p-eIF2α	1	2.05441	0.85098	1.09494	0.750181	0.818009
				mock	250 nM dsRNA	100 nM dsRNA	50 nM dsRNA	250 nM ssRNA	250 nM dsDNA
	Rep 3	Raw values	eIF3B	343583648000	211939318000	288006653000	228295131000	297114037000	223918841000
			p-PKR	7445884000	17441121000	19403464000	23992434000	7940995000	6529734000
			p-eIF2α	2089292339000	2110625974000	2126829145000	2121975556000	2077805957000	1503021959000
		Normalisation to eIF3B	eIF3B norm	1.62114	1	1.35891	1.07717	1.40188	1.05652
			p-PKR	4.59299e+09	17441121000	1.42787e+10	2.22735e+10	5.66452e+09	6.1804e+09
			p-eIF2α	1.28878e+12	2110625974000	1.5651e+12	1.96995e+12	1.48215e+12	1.42261e+12
		Normalization to untreated (mock)	p-PKR	1	4.84947	3.1088	3.79734	1.2333	1.34562
			p-eIF2α	1	1.52854	1.2144	1.63769	1.15005	1.10384

## Sheet: Fig 2d
Fig. 2. PKR-mediated translation repression in CEs.
Panel (d). Comparison of dsRNA-induced translation repression (mean ± SD) in U2OS CE and CEODs (n=3 independent biological replicates). Statistical significance (2-way ANOVA, Sidak's multiple comparisons test) compared to CE is indicated.
	MEASUREMENTS									STATISTICAL ANALYSES
	Translation level (% , relative to mock)
			CEs			CEODs						Mean diff.	95,00% CI of diff.	Significant?	Summary	Adjusted P Value	TEST	Multiple comparision
	U2OS		Rep 1	Rep 2	Rep 3	Rep 1	Rep 2	Rep 3		CEs vs. CEODs	mock	0	-13,51 to 13,51	No	ns	>0,9999	2-way ANOVA	Sidak's multiple comparisons test
		mock	100	100	100	100	100	100			250 nM dsRNA	2.987	-10,53 to 16,50	No	ns	0.91	2-way ANOVA	Sidak's multiple comparisons test
		250 nM dsRNA	24.81	28.46	21.39	21.4	21.23	23.07			250 nM ssRNA	5.977	-7,538 to 19,49	No	ns	0.568	2-way ANOVA	Sidak's multiple comparisons test
		250 nM ssRNA	109.25	118.82	97.51	91.95	109.42	106.28

## Sheet: Fig 2e
Fig. 2. PKR-mediated translation repression in CEs.
Panel (e). Relative translation level of RLuc transcript in U2OS Ctrl and U2OS ΔPKR CEs treated with increasing concentrations of dsRNA (n=3 independent biological replicates). Values represent percentages relative to mock CEs. Statistical significance (2-way ANOVA, Sidak's multiple comparisons test) compared to U2OS Ctrl is indicated. ns, non-significant (p ≥ 0.05).
	MEASUREMENTS								STATISTICAL ANALYSES
	Translation level (% ,relative to mock)
		U2OS Ctrl.			U2OS ∆PKR
		Rep 1	Rep 2	Rep 3	Rep 1	Rep 2	Rep 3				Mean diff.	95,00% CI of diff.	Significant?	Summary	Adjusted P Value	TEST	Multiple comparision
	mock	100	100	100	100	100	100		U2OS Ctrl. vs. U2OS ∆PKR	mock	0	-17,99 to 17,99	No	ns	>0,9999	2-way ANOVA	Sidak's multiple comparisons test
	25 nM dsRNA	75.6	82	78.4	103.501	88.1835	98.1996			25 nM dsRNA	-17.96	-35,96 to 0,03337	No	ns	0.0507	2-way ANOVA	Sidak's multiple comparisons test
	100 nM dsRNA	63.6	56.1	40.8	121.309	107.512	108.921			100 nM dsRNA	-59.08	-77,08 to -41,09	Yes	****	<0,0001	2-way ANOVA	Sidak's multiple comparisons test
	250 nM dsRNA	52.9	21.1	21.5	118.041	101.611	108.676			250 nM dsRNA	-77.61	-95,60 to -59,61	Yes	****	<0,0001	2-way ANOVA	Sidak's multiple comparisons test
	250 nM ssRNA	93.9	94.1	94.9	110.79	87.9063	96.6706			250 nM ssRNA	-4.156	-22,15 to 13,84	No	ns	0.9964	2-way ANOVA	Sidak's multiple comparisons test
	250 nM dsDNA	95.9	98.5	87.1	95.5537	97.5958	81.2881			250 nM dsDNA	2.354	-15,64 to 20,35	No	ns	>0,9999	2-way ANOVA	Sidak's multiple comparisons test
	CHX	0	0	0	0.00845442	0.00560597	0.00586768			CHX	-0.006643	-18,00 to 17,99	No	ns	>0,9999	2-way ANOVA	Sidak's multiple comparisons test
	no IVT	0	0	0	0.0113318	0.00925565	0.00987364			no IVT	-0.01015	-18,00 to 17,98	No	ns	>0,9999	2-way ANOVA	Sidak's multiple comparisons test

## Sheet: Fig 3b
Fig. 3. dsRNA induces YFP-G3BP1 condensation in CEODs.
Panel (b). Quantification of YFP-G3BP1 condensates in response to dsRNA. CEODs treated with ssRNA were used as control. Percentage of CEODs with condensates (2 biological replicates).
	MEASUREMENTS
	% CEODs with condensates
			mock	250 nM dsRNA	250 nM ssRNA
	U2OS CEODs	Rep 1	30.531	64.2361	50.7886
		Rep 2	24.477	47.727	27.027
			mock	250 nM dsRNA	250 nM ssRNA
	Huh7 CEODs	Rep 1	26.531	86.9	36.8
		Rep 2	1.1	83.7	0.8

[truncated: 78 more sheets: Fig 3c, Fig 3d, Fig 3f, Fig 3g, Fig 4b, Fig 4d, Fig 4e, Fig 4f, Fig 4h, Fig 5a, Fig 5c, Fig 5d, Fig 6b, Fig 6c, Fig 6d, Fig 6f, Fig 7b, Fig 8b, Fig 8e, Fig 8f …]
